# Supplementary material for: Plasma metabolite octadecadienedioate: A novel protective factor against diabetes-related Charcot foot
Source: Medicine (Baltimore). 2026 Jul 31;105(31):e49973. doi: 10.1097/MD.0000000000049973 (PMC13433017; doi:10.1097/MD.0000000000049973)
Supplement: Supplementary file 1 [file medi-105-e49973-s001.xlsx]

## Sheet: S1 SOURCE
Supplementary Table S1. Data sources for the study
Trait	Study accession	Case	Control	Sample Size	SNP(n)	Sex	Year	SOURCE	Population
1400 metabolites	GCST90199621 to GCST90201020	NA	NA	8299		Male and female	2023	DOI:10.1038/s41588-022-01270-1	European
Charcot foot	finngen_R9_CHARCOT	473	271817	272290	22069612	Male and female	2023	https://r9.finngen.fi/	European
Cigarettes per Day	ieu-b-25	NA	NA	337334	11913712	Male and female	2019	DOI: 10.1038/s41588-018-0307-5	European
body mass index	ieu-b-40	NA	NA	681275	2336260	Male and female	2018	DOI: 10.1093/hmg/ddy271	European
Fasting glucose	ieu-b-114	NA	NA	133010	64432	Male and female	2012	DOI: 10.1038/ng.2385	European
Years of schooling	ieu-b-4836	NA	NA	99970	7210035	Male and female	2022	Within family GWAS consortium	European
SNP(n): Number of SNPs
