# Supplementary material for: Plasma metabolite octadecadienedioate: A novel protective factor against diabetes-related Charcot foot
Source: Medicine (Baltimore). 2026 Jul 31;105(31):e49973. doi: 10.1097/MD.0000000000049973 (PMC13433017; doi:10.1097/MD.0000000000049973)
Supplement: Supplementary file 2 [file medi-105-e49973-s002.xlsx]

## Sheet: S2 MRIVs
	Table S2 . Summary statistics of instrumental variables (IVs) for the associations in primary Mendelian randomization (MR) analyses
IV	Metabolite	Annotation	Chr	Position (HG19)	Effects on metabolites				Effects on charcot foot				Steiger pval	R2	F
					Effect allele	Other allele	Beta	SE	Effect allele	Other allele	Beta	SE
rs10006723	GCST90199621	Carnitine levels	4	101752577	T	G	0.171	0.035	T	G	0.255	0.157	4.281e-06	0.00293	24.037
rs10900223	GCST90199621	Carnitine levels	10	45526183	C	T	-0.105	0.018	C	T	-0.058	0.072	8.561e-09	0.00417	34.304
rs112819917	GCST90199621	Carnitine levels	6	58310440	A	G	-0.438	0.086	A	G	-0.334	0.583	7.491e-07	0.00312	25.613
rs1171617	GCST90199621	Carnitine levels	10	59707424	T	G	0.443	0.018	T	G	0.045	0.089	3.199e-126	0.06959	612.576
rs13026148	GCST90199621	Carnitine levels	2	214649844	A	G	-0.071	0.016	A	G	-0.048	0.07	1.988e-05	0.00234	19.249
rs13247874	GCST90199621	Carnitine levels	7	73596112	T	C	-0.104	0.02	T	C	-0.028	0.085	2.53e-07	0.00331	27.208
rs149235996	GCST90199621	Carnitine levels	5	151340348	G	A	-0.569	0.07	G	A	-1.098	0.502	2.523e-14	0.0077	63.577
rs1511808	GCST90199621	Carnitine levels	4	188424754	T	C	-0.07	0.016	T	C	0.102	0.067	4.018e-05	0.0023	18.913
rs1765260	GCST90199621	Carnitine levels	15	79574005	A	G	-0.1	0.021	A	G	0.082	0.12	5.689e-06	0.0026	21.313
rs2512510	GCST90199621	Carnitine levels	11	80402523	A	G	-0.087	0.019	A	G	-0.038	0.076	6.438e-06	0.00257	21.115
rs2625939	GCST90199621	Carnitine levels	12	94623634	T	C	0.086	0.018	T	C	0.031	0.089	5.27e-06	0.0026	21.377
rs55775057	GCST90199621	Carnitine levels	11	20146362	A	G	-0.096	0.022	A	G	-0.051	0.099	1.711e-05	0.00236	19.36
rs72836546	GCST90199621	Carnitine levels	6	14093088	T	C	-0.091	0.018	T	C	-0.006	0.08	8.312e-07	0.00295	24.273
rs73006619	GCST90199621	Carnitine levels	19	20498107	C	A	-0.168	0.037	C	A	0.096	0.171	1.095e-05	0.00252	20.666
rs73025372	GCST90199621	Carnitine levels	3	15272857	G	A	0.158	0.035	G	A	0.231	0.17	2.132e-05	0.00243	19.928
rs7537155	GCST90199621	Carnitine levels	1	18880127	A	G	-0.09	0.019	A	G	-0.039	0.072	6.21e-06	0.00259	21.243
rs76187828	GCST90199621	Carnitine levels	10	33762953	G	A	-0.118	0.026	G	A	0.057	0.103	1.827e-05	0.00234	19.17
rs76638161	GCST90199621	Carnitine levels	11	109223591	T	C	0.193	0.043	T	C	-0.046	0.452	1.379e-05	0.00229	18.83
rs7705826	GCST90199621	Carnitine levels	5	132396764	G	T	0.199	0.02	G	T	-0.009	0.096	1.35e-21	0.01101	91.186
rs78428648	GCST90199621	Carnitine levels	8	115036848	A	G	0.179	0.04	A	G	0.29	0.187	3.462e-05	0.00233	19.128
rs78562549	GCST90199621	Carnitine levels	2	36068755	T	G	0.395	0.088	T	G	-0.051	0.258	1.209e-05	0.00229	18.818
rs79717472	GCST90199621	Carnitine levels	9	120853883	G	A	-0.218	0.046	G	A	-0.465	0.335	1.017e-05	0.00259	21.292
rs11070230	GCST90199622	Benzoate levels	15	39725132	G	A	-0.23	0.05	G	A	0.819	0.493	2.004e-05	0.00289	21.199
rs11166865	GCST90199622	Benzoate levels	8	138955456	A	C	-0.085	0.019	A	C	-0.037	0.073	1.087e-05	0.00301	22.04
rs11625375	GCST90199622	Benzoate levels	14	85809056	T	C	-0.204	0.045	T	C	0.115	0.205	1.282e-05	0.00277	20.267
rs117191976	GCST90199622	Benzoate levels	8	7071429	T	G	0.561	0.122	T	G	-0.643	1.073	8.832e-06	0.00278	20.326
rs11749139	GCST90199622	Benzoate levels	5	76692142	G	T	-0.191	0.043	G	T	0.026	0.131	1.198e-05	0.00269	19.733
rs141054369	GCST90199622	Benzoate levels	2	198163971	T	C	-0.413	0.092	T	C	-1.05	0.686	3.032e-05	0.0027	19.776
rs149023824	GCST90199622	Benzoate levels	4	124909398	G	A	0.722	0.162	G	A	0.062	0.247	1.427e-05	0.00263	19.295
rs149187032	GCST90199622	Benzoate levels	2	96874928	A	G	-0.342	0.076	A	G	-0.051	0.503	1.056e-05	0.0027	19.747
rs186382517	GCST90199622	Benzoate levels	2	127497198	C	T	1.053	0.215	C	T	-0.152	0.161	3.029e-06	0.0032	23.428
rs62209511	GCST90199622	Benzoate levels	21	23369148	T	C	-0.195	0.043	T	C	-0.247	0.128	2.733e-05	0.00282	20.662
rs6468762	GCST90199622	Benzoate levels	8	101217958	A	G	0.32	0.069	A	G	0.008	0.281	4.335e-06	0.00291	21.351
rs72638543	GCST90199622	Benzoate levels	1	6935462	T	C	0.186	0.04	T	C	0.099	0.173	8.95e-06	0.00276	20.238
rs73801273	GCST90199622	Benzoate levels	5	167537696	T	C	0.243	0.051	T	C	-0.28	0.377	4.88e-06	0.00301	22.07
rs9863931	GCST90199622	Benzoate levels	3	65029103	T	C	-0.108	0.024	T	C	0.217	0.113	3.419e-05	0.0027	19.795
rs9943251	GCST90199622	Benzoate levels	1	151944639	A	G	0.083	0.018	A	G	0.03	0.074	4.879e-06	0.00297	21.787
rs112191400	GCST90199623	Maltotriose levels	17	75101706	T	C	-0.163	0.037	T	C	-0.014	0.129	1.096e-05	0.00418	19.49
rs113410972	GCST90199623	Maltotriose levels	3	134325888	A	G	0.141	0.031	A	G	0.227	0.089	2.687e-05	0.00467	21.775
rs117257402	GCST90199623	Maltotriose levels	7	83782516	T	C	0.523	0.107	T	C	0.137	0.381	1.558e-06	0.00517	24.13
rs1230433	GCST90199623	Maltotriose levels	13	46195297	A	G	-0.106	0.022	A	G	-0.019	0.071	1.56e-06	0.00503	23.454
rs12340914	GCST90199623	Maltotriose levels	9	18511076	G	A	0.094	0.021	G	A	0.039	0.068	1.443e-05	0.00431	20.066
rs1254839	GCST90199623	Maltotriose levels	14	61953888	G	A	-0.108	0.022	G	A	-0.072	0.069	3.379e-06	0.00507	23.64
rs1360005	GCST90199623	Maltotriose levels	10	95311303	C	T	0.097	0.021	C	T	0.062	0.066	5.608e-06	0.00475	22.129
rs141782806	GCST90199623	Maltotriose levels	21	22791486	C	T	-0.367	0.08	C	T	0.017	0.147	5.162e-06	0.0045	20.965
rs1426466	GCST90199623	Maltotriose levels	12	107378790	C	T	-0.115	0.026	C	T	0.132	0.078	3.185e-05	0.00419	19.543
rs147666382	GCST90199623	Maltotriose levels	2	209703171	A	G	-0.27	0.055	A	G	0.189	0.304	1.804e-06	0.00509	23.733
rs150000891	GCST90199623	Maltotriose levels	9	1931505	T	G	-0.322	0.071	T	G	0.055	0.185	7.135e-06	0.00447	20.829
rs150215008	GCST90199623	Maltotriose levels	8	99994779	T	C	-0.229	0.051	T	C	-0.01	0.224	6.969e-06	0.00445	20.728
rs3741902	GCST90199623	Maltotriose levels	12	5921136	C	T	-0.114	0.026	C	T	0.102	0.095	2.243e-05	0.00417	19.42
rs62317587	GCST90199623	Maltotriose levels	4	58402103	C	A	-0.476	0.103	C	A	0.225	0.544	6.69e-06	0.00456	21.271
rs72552153	GCST90199623	Maltotriose levels	11	123627498	A	G	-0.452	0.093	A	G	0.567	0.55	3.087e-06	0.00496	23.137
rs72670481	GCST90199623	Maltotriose levels	1	68255458	T	C	-0.287	0.051	T	C	-0.086	0.162	2.796e-08	0.00702	32.78
rs75183407	GCST90199623	Maltotriose levels	12	129779913	T	C	-0.33	0.069	T	C	-0.295	0.179	5.524e-06	0.00493	22.962
rs7525374	GCST90199623	Maltotriose levels	1	4693997	G	A	0.095	0.021	G	A	-0.108	0.066	2.41e-05	0.0045	20.989
rs78910814	GCST90199623	Maltotriose levels	15	82118868	C	T	-0.253	0.056	C	T	0.09	0.181	9.905e-06	0.00445	20.734
rs79441497	GCST90199623	Maltotriose levels	2	139973386	G	A	0.283	0.063	G	A	-0.054	0.171	9.954e-06	0.00427	19.888
rs9855944	GCST90199623	Maltotriose levels	3	141700065	A	G	0.099	0.022	A	G	0.009	0.067	5.923e-06	0.00455	21.186
rs10106654	GCST90199624	Hippurate levels	8	95891757	C	A	0.093	0.021	C	A	0.001	0.084	1.2e-05	0.00229	18.982
rs10818729	GCST90199624	Hippurate levels	9	122609637	C	T	-0.074	0.017	C	T	0.038	0.076	1.412e-05	0.00242	19.998
rs114849156	GCST90199624	Hippurate levels	4	106789058	A	G	0.197	0.043	A	G	0.12	0.157	1.397e-05	0.00242	20.022
rs1271526	GCST90199624	Hippurate levels	10	120838827	T	C	0.092	0.02	T	C	0.059	0.089	1.12e-05	0.00243	20.132
rs138633790	GCST90199624	Hippurate levels	13	111879060	A	G	-0.221	0.05	A	G	-0.243	0.44	1.945e-05	0.00231	19.097
rs1505993	GCST90199624	Hippurate levels	5	40519286	T	C	-0.241	0.052	T	C	0.274	0.174	2.14e-05	0.00249	20.653
rs16909710	GCST90199624	Hippurate levels	12	14111937	T	C	-0.193	0.038	T	C	0.08	0.236	1.067e-06	0.00298	24.673
rs2886306	GCST90199624	Hippurate levels	9	133146393	T	C	0.072	0.016	T	C	-0.053	0.068	2.483e-05	0.00235	19.431
rs375709482	GCST90199624	Hippurate levels	6	114434155	T	C	-0.256	0.056	T	C	-0.071	0.297	7.242e-06	0.00245	20.264
rs3779084	GCST90199624	Hippurate levels	7	50501037	G	A	0.085	0.019	G	A	-0.028	0.073	8.758e-06	0.00244	20.206
rs56266656	GCST90199624	Hippurate levels	13	31286351	G	A	0.222	0.05	G	A	0.143	0.491	1.405e-05	0.00235	19.439
rs6443435	GCST90199624	Hippurate levels	3	177202726	C	T	0.073	0.016	C	T	-0.105	0.069	1.347e-05	0.00263	21.756
rs7073480	GCST90199624	Hippurate levels	10	13172160	C	T	0.122	0.024	C	T	-0.079	0.109	1.306e-06	0.003	24.856
rs72770519	GCST90199624	Hippurate levels	16	22787037	A	G	-0.098	0.021	A	G	-0.063	0.095	6.805e-06	0.00261	21.622
rs72782456	GCST90199624	Hippurate levels	16	65558706	G	A	-0.133	0.03	G	A	-0.088	0.131	1.933e-05	0.00236	19.507
rs76464474	GCST90199624	Hippurate levels	5	124970733	T	G	0.398	0.081	T	G	0.104	0.212	2.215e-06	0.00284	23.545
rs1020048	GCST90199625	Methionine sulfoxide levels	9	84052078	C	A	-0.103	0.02	C	A	0.176	0.087	1.965e-06	0.00327	27.002
rs112256623	GCST90199625	Methionine sulfoxide levels	17	46907811	A	G	-0.223	0.05	A	G	-0.391	0.219	4.251e-05	0.0023	19.018
rs113966925	GCST90199625	Methionine sulfoxide levels	7	130155762	T	C	0.215	0.048	T	C	0.123	0.276	1.688e-05	0.00238	19.692
rs114314137	GCST90199625	Methionine sulfoxide levels	3	113140407	G	A	-0.374	0.084	G	A	0.2	0.294	2.198e-05	0.00236	19.474
rs12216870	GCST90199625	Methionine sulfoxide levels	8	9495449	T	C	-0.257	0.056	T	C	-0.145	0.308	7.702e-06	0.00254	20.958
rs12323117	GCST90199625	Methionine sulfoxide levels	13	20995088	C	T	-0.108	0.024	C	T	-0.048	0.087	1.874e-05	0.00233	19.229
rs142260529	GCST90199625	Methionine sulfoxide levels	11	21700521	T	C	0.29	0.064	T	C	0.045	0.291	1.087e-05	0.00244	20.116
rs146859626	GCST90199625	Methionine sulfoxide levels	2	185815120	C	T	-0.334	0.074	C	T	0.342	0.252	2.614e-05	0.00243	20.05
rs146902454	GCST90199625	Methionine sulfoxide levels	20	51754403	C	T	-0.222	0.042	C	T	0.241	0.125	1.121e-06	0.00338	27.976
rs162588	GCST90199625	Methionine sulfoxide levels	3	322415	A	G	0.084	0.019	A	G	-0.156	0.089	4.257e-05	0.00238	19.658
rs3138108	GCST90199625	Methionine sulfoxide levels	2	227802190	T	C	0.087	0.018	T	C	0.073	0.08	5.356e-06	0.00269	22.215
rs390784	GCST90199625	Methionine sulfoxide levels	19	43984037	T	G	0.076	0.015	T	G	0.015	0.066	1.499e-06	0.00289	23.892
rs4862595	GCST90199625	Methionine sulfoxide levels	4	185925809	T	C	0.075	0.017	T	C	-0.016	0.072	1.187e-05	0.00239	19.733
rs57419073	GCST90199625	Methionine sulfoxide levels	22	48520065	A	G	-0.125	0.028	A	G	0.047	0.118	1.087e-05	0.00245	20.259
rs66676945	GCST90199625	Methionine sulfoxide levels	5	158982497	T	C	0.1	0.02	T	C	0.053	0.09	1.664e-06	0.00296	24.466
rs6706818	GCST90199625	Methionine sulfoxide levels	2	56347297	G	A	0.076	0.017	G	A	-0.035	0.068	1.266e-05	0.00243	20.054
rs74981086	GCST90199625	Methionine sulfoxide levels	9	26798495	A	G	-0.208	0.044	A	G	-0.021	0.176	3.886e-06	0.00269	22.24
rs76954145	GCST90199625	Methionine sulfoxide levels	10	101716593	T	C	-0.193	0.038	T	C	0.296	0.201	2.253e-06	0.00308	25.493
rs7708674	GCST90199625	Methionine sulfoxide levels	5	61263052	T	C	-0.136	0.03	T	C	-0.129	0.119	1.341e-05	0.00255	21.027
rs78631663	GCST90199625	Methionine sulfoxide levels	8	5080675	C	T	0.257	0.058	C	T	0.006	0.185	1.164e-05	0.00234	19.295
rs78762284	GCST90199625	Methionine sulfoxide levels	12	110706960	A	G	0.118	0.022	A	G	-0.087	0.105	3.114e-07	0.00346	28.618
rs7990044	GCST90199625	Methionine sulfoxide levels	13	88053943	G	A	0.07	0.015	G	A	0.012	0.066	1.107e-05	0.00242	19.961
rs10518870	GCST90199626	Xanthurenate levels	15	56725690	G	A	0.073	0.016	G	A	0.163	0.068	4.156e-05	0.00261	20.869
rs10901595	GCST90199626	Xanthurenate levels	10	126332367	T	C	-0.085	0.019	T	C	-0.207	0.091	5.869e-05	0.00236	18.835
rs115107012	GCST90199626	Xanthurenate levels	5	108435076	A	G	0.356	0.079	A	G	0.023	0.274	1.051e-05	0.00239	19.066
rs117446717	GCST90199626	Xanthurenate levels	6	86716358	G	A	0.337	0.076	G	A	0.199	0.36	1.69e-05	0.00242	19.348
rs13038820	GCST90199626	Xanthurenate levels	20	38613187	A	G	-0.108	0.022	A	G	-0.064	0.087	1.55e-06	0.00304	24.266
rs1339135	GCST90199626	Xanthurenate levels	1	164891445	G	A	-0.102	0.022	G	A	-0.088	0.096	1.138e-05	0.00256	20.424
rs142739097	GCST90199626	Xanthurenate levels	3	82428809	G	A	-0.281	0.06	G	A	0.11	0.177	6.663e-06	0.00265	21.155
rs148768795	GCST90199626	Xanthurenate levels	6	150393911	A	G	-0.344	0.077	A	G	-0.804	0.526	3.787e-05	0.00239	19.072
rs150456440	GCST90199626	Xanthurenate levels	16	1787443	A	G	-0.208	0.047	A	G	-0.055	0.198	1.594e-05	0.00238	19.011
rs189750460	GCST90199626	Xanthurenate levels	5	45640754	C	T	0.201	0.044	C	T	0.113	0.196	1.165e-05	0.00246	19.601
rs2762353	GCST90199626	Xanthurenate levels	6	25794203	G	A	0.108	0.016	G	A	0.094	0.068	4.179e-11	0.00579	46.34
rs354710	GCST90199626	Xanthurenate levels	2	143129515	T	C	0.097	0.016	T	C	-0.117	0.067	1.296e-08	0.0046	36.778
rs41294573	GCST90199626	Xanthurenate levels	10	5983272	T	C	0.149	0.032	T	C	-0.17	0.206	9.265e-06	0.00256	20.398
rs4148325	GCST90199626	Xanthurenate levels	2	233764663	T	C	0.16	0.016	T	C	0.011	0.067	1.132e-21	0.01131	91.071
rs4654393	GCST90199626	Xanthurenate levels	1	29207925	A	G	-0.072	0.016	A	G	-0.085	0.066	2.158e-05	0.00252	20.141
rs4952404	GCST90199626	Xanthurenate levels	2	40333490	T	C	0.09	0.019	T	C	0.142	0.074	1.987e-05	0.00269	21.439
rs55953511	GCST90199626	Xanthurenate levels	2	88277900	A	G	0.261	0.051	A	G	0.353	0.286	1.165e-06	0.00334	26.652
rs610480	GCST90199626	Xanthurenate levels	6	139895926	G	A	0.085	0.019	G	A	-0.123	0.079	2.24e-05	0.00259	20.662
rs62344716	GCST90199626	Xanthurenate levels	4	170071702	A	G	-0.15	0.031	A	G	-0.014	0.15	2.065e-06	0.00279	22.259
rs74323113	GCST90199626	Xanthurenate levels	4	110473158	T	G	0.24	0.052	T	G	0.097	0.201	6.535e-06	0.00261	20.844
rs75152214	GCST90199626	Xanthurenate levels	11	64543641	A	G	-0.16	0.036	A	G	0.199	0.157	3.282e-05	0.0024	19.179
rs76961499	GCST90199626	Xanthurenate levels	10	123940473	T	C	-0.174	0.038	T	C	0.153	0.136	1.447e-05	0.00258	20.595
rs80253618	GCST90199626	Xanthurenate levels	4	169940405	A	G	0.146	0.025	A	G	-0.106	0.121	1.279e-08	0.00431	34.456
rs8058114	GCST90199626	Xanthurenate levels	16	12603772	A	G	0.098	0.021	A	G	-0.028	0.096	4.093e-06	0.00268	21.43
rs10168931	GCST90199627	N-alpha-acetylornithine levels	2	73650092	A	G	0.203	0.021	A	G	-0.037	0.086	7.743e-21	0.01495	85.047
rs117299913	GCST90199627	N-alpha-acetylornithine levels	6	124610707	C	T	0.275	0.059	C	T	-0.12	0.18	5.383e-06	0.00387	21.757
rs117790062	GCST90199627	N-alpha-acetylornithine levels	8	113354078	T	C	0.207	0.047	T	C	-0.224	0.159	2.763e-05	0.00336	18.899
rs13184558	GCST90199627	N-alpha-acetylornithine levels	5	26807776	C	T	0.215	0.048	C	T	-0.065	0.157	1.319e-05	0.00339	19.06
rs145450037	GCST90199627	N-alpha-acetylornithine levels	8	6864294	C	A	-0.417	0.089	C	A	0.081	0.287	4.411e-06	0.00376	21.173
rs149122905	GCST90199627	N-alpha-acetylornithine levels	5	102029922	G	A	0.415	0.091	G	A	0.777	0.674	1.257e-05	0.00353	19.842
rs17360657	GCST90199627	N-alpha-acetylornithine levels	6	36548250	C	T	0.238	0.05	C	T	0.224	0.198	6.603e-06	0.00369	20.761
rs182387902	GCST90199627	N-alpha-acetylornithine levels	1	7573804	T	C	-0.469	0.092	T	C	0.043	0.207	5.371e-07	0.00439	24.717
rs4960616	GCST90199627	N-alpha-acetylornithine levels	7	154799440	C	T	-0.187	0.037	C	T	-0.229	0.127	2.76e-06	0.00412	23.187
rs62053878	GCST90199627	N-alpha-acetylornithine levels	17	13932613	T	C	-0.308	0.067	T	C	-0.089	0.173	8.276e-06	0.00355	19.987
rs6507370	GCST90199627	N-alpha-acetylornithine levels	18	40588675	C	T	0.092	0.019	C	T	-0.076	0.067	3.293e-06	0.004	22.485
rs6846979	GCST90199627	N-alpha-acetylornithine levels	4	47755798	G	A	0.101	0.022	G	A	0.006	0.076	8.165e-06	0.00347	19.517
rs758072	GCST90199627	N-alpha-acetylornithine levels	2	241144457	T	G	0.171	0.036	T	G	-0.01	0.157	2.593e-06	0.00397	22.36
rs76075534	GCST90199627	N-alpha-acetylornithine levels	14	26212334	T	C	-0.205	0.046	T	C	-0.091	0.165	1.302e-05	0.00343	19.266
rs77300395	GCST90199627	N-alpha-acetylornithine levels	10	19535694	T	C	0.269	0.058	T	C	0.078	0.146	7.382e-06	0.00364	20.453
rs80205778	GCST90199627	N-alpha-acetylornithine levels	11	61173072	A	G	0.467	0.095	A	G	-0.044	0.342	1.105e-06	0.00411	23.103
rs8084246	GCST90199627	N-alpha-acetylornithine levels	18	11772231	A	G	0.102	0.02	A	G	0.016	0.082	7.535e-07	0.00419	23.59
rs10014780	GCST90199628	3-methylhistidine levels	4	66474932	G	A	-0.096	0.021	G	A	0.092	0.092	1.495e-05	0.00245	20.39
rs10966648	GCST90199628	3-methylhistidine levels	9	2512056	T	C	-0.094	0.018	T	C	-0.056	0.082	4.357e-07	0.00334	27.773
rs114734560	GCST90199628	3-methylhistidine levels	1	33744394	T	C	-0.358	0.077	T	C	-0.089	0.223	6.333e-06	0.0026	21.605
rs117090299	GCST90199628	3-methylhistidine levels	7	86214632	C	T	-0.295	0.065	C	T	0.147	0.383	1.19e-05	0.00236	19.608
rs117771460	GCST90199628	3-methylhistidine levels	19	39659519	A	G	0.264	0.06	A	G	0.05	0.274	1.495e-05	0.00234	19.475
rs11872731	GCST90199628	3-methylhistidine levels	18	4592009	A	G	0.135	0.03	A	G	-0.012	0.133	1.276e-05	0.00245	20.371
rs12138831	GCST90199628	3-methylhistidine levels	1	78644960	T	G	-0.223	0.049	T	G	0.222	0.328	1.082e-05	0.0025	20.773
rs13234372	GCST90199628	3-methylhistidine levels	7	110247043	A	G	-0.082	0.017	A	G	0.027	0.073	1.736e-06	0.00289	23.995
rs138750865	GCST90199628	3-methylhistidine levels	19	40182613	T	C	0.229	0.048	T	C	-0.331	0.241	9.605e-06	0.00265	22.02
rs146846950	GCST90199628	3-methylhistidine levels	3	113457137	A	G	-0.536	0.121	A	G	0.088	0.212	1.768e-05	0.00231	19.21
rs149807477	GCST90199628	3-methylhistidine levels	19	32596526	T	C	-0.261	0.059	T	C	-1.265	0.697	5.257e-05	0.0023	19.074
rs17670800	GCST90199628	3-methylhistidine levels	8	69901423	A	G	0.088	0.019	A	G	-0.06	0.1	8.496e-06	0.00253	21.054
rs185076690	GCST90199628	3-methylhistidine levels	2	142733050	T	C	0.212	0.048	T	C	0.437	0.405	2.99e-05	0.00226	18.784
rs1857803	GCST90199628	3-methylhistidine levels	5	102634283	C	T	-0.082	0.017	C	T	-0.093	0.08	8.726e-06	0.00264	21.942
rs2518573	GCST90199628	3-methylhistidine levels	6	53134058	G	T	0.08	0.018	G	T	0.084	0.085	1.517e-05	0.00248	20.604
rs2797978	GCST90199628	3-methylhistidine levels	1	101465337	C	T	0.12	0.026	C	T	-0.148	0.116	2.031e-05	0.00243	20.176
rs4142196	GCST90199628	3-methylhistidine levels	13	76692299	A	C	-0.077	0.017	A	C	-0.009	0.073	1.341e-05	0.0023	19.113
rs72997812	GCST90199628	3-methylhistidine levels	11	112790715	A	G	0.091	0.02	A	G	-0.064	0.088	1.543e-05	0.00241	19.988
rs73035811	GCST90199628	3-methylhistidine levels	3	15056914	A	G	0.121	0.027	A	G	0.037	0.234	1.031e-05	0.00244	20.294
rs7516441	GCST90199628	3-methylhistidine levels	1	59674575	A	G	0.109	0.025	A	G	0.042	0.129	1.699e-05	0.00247	20.489
rs752834	GCST90199628	3-methylhistidine levels	2	111041081	A	G	0.093	0.019	A	G	0.049	0.088	4.433e-06	0.00268	22.276
rs75782963	GCST90199628	3-methylhistidine levels	9	77448309	A	G	0.21	0.047	A	G	0.187	0.307	1.972e-05	0.00232	19.311
rs7746774	GCST90199628	3-methylhistidine levels	6	139030342	G	A	-0.105	0.022	G	A	0.068	0.11	3.428e-06	0.0027	22.474
rs9910668	GCST90199628	3-methylhistidine levels	17	80083264	C	A	0.074	0.016	C	A	0.032	0.07	1.202e-05	0.0024	19.95
rs10816075	GCST90199629	Glycerophosphorylcholine (GPC) levels	9	9247320	T	C	0.097	0.021	T	C	0.038	0.078	4.652e-06	0.00261	21.481
rs112211203	GCST90199629	Glycerophosphorylcholine (GPC) levels	5	56528571	T	G	0.234	0.052	T	G	0.273	0.284	1.648e-05	0.00237	19.517
rs112779076	GCST90199629	Glycerophosphorylcholine (GPC) levels	2	166358699	C	T	0.153	0.034	C	T	0.214	0.118	4.784e-05	0.00237	19.514
rs116900994	GCST90199629	Glycerophosphorylcholine (GPC) levels	12	78358881	T	C	0.163	0.036	T	C	-0.224	0.184	2.417e-05	0.00238	19.619
rs117568432	GCST90199629	Glycerophosphorylcholine (GPC) levels	15	65891098	T	G	0.114	0.026	T	G	-0.103	0.144	2.154e-05	0.00226	18.602
rs117605274	GCST90199629	Glycerophosphorylcholine (GPC) levels	7	74687404	G	A	0.326	0.069	G	A	-0.131	0.162	6.698e-06	0.00268	22.081
rs11773889	GCST90199629	Glycerophosphorylcholine (GPC) levels	7	36298980	T	C	-0.087	0.019	T	C	-0.042	0.094	4.913e-06	0.00264	21.743
rs11783515	GCST90199629	Glycerophosphorylcholine (GPC) levels	8	58407830	G	A	-0.074	0.017	G	A	0.104	0.068	3.145e-05	0.00241	19.848
rs12800817	GCST90199629	Glycerophosphorylcholine (GPC) levels	11	94286856	A	G	0.192	0.039	A	G	-0.012	0.26	1.455e-06	0.0028	23.044
rs141866706	GCST90199629	Glycerophosphorylcholine (GPC) levels	14	73791661	C	T	-0.348	0.074	C	T	-0.358	0.283	1.022e-05	0.0026	21.419
rs143156137	GCST90199629	Glycerophosphorylcholine (GPC) levels	3	182722675	T	C	0.27	0.059	T	C	0.526	0.359	2.212e-05	0.00239	19.69
rs149395329	GCST90199629	Glycerophosphorylcholine (GPC) levels	12	44518480	C	T	0.186	0.042	C	T	0.212	0.202	2.743e-05	0.00236	19.454
rs16973477	GCST90199629	Glycerophosphorylcholine (GPC) levels	16	71853478	G	A	0.095	0.021	G	A	0.076	0.081	2.297e-05	0.00233	19.16
rs2015026	GCST90199629	Glycerophosphorylcholine (GPC) levels	10	95999826	C	T	-0.073	0.016	C	T	-0.039	0.068	1.291e-05	0.00246	20.237
rs28631199	GCST90199629	Glycerophosphorylcholine (GPC) levels	1	954724	A	G	0.081	0.018	A	G	-0.064	0.074	1.888e-05	0.0024	19.786
rs3738976	GCST90199629	Glycerophosphorylcholine (GPC) levels	2	44931099	T	C	-0.097	0.021	T	C	0.124	0.086	2.28e-05	0.00243	20.008
rs4715365	GCST90199629	Glycerophosphorylcholine (GPC) levels	6	52926962	T	C	0.162	0.035	T	C	0.234	0.141	1.85e-05	0.00259	21.33
rs4980965	GCST90199629	Glycerophosphorylcholine (GPC) levels	12	724252	C	T	0.071	0.016	C	T	-0.081	0.066	2.678e-05	0.00248	20.419
rs557700	GCST90199629	Glycerophosphorylcholine (GPC) levels	15	47790829	C	T	0.076	0.017	C	T	0.058	0.071	1.799e-05	0.00238	19.6
rs6981994	GCST90199629	Glycerophosphorylcholine (GPC) levels	8	134660962	C	T	0.271	0.059	C	T	-0.221	0.194	1.251e-05	0.00253	20.792
rs72803677	GCST90199629	Glycerophosphorylcholine (GPC) levels	16	53774515	T	G	-0.302	0.065	T	G	0.118	0.18	8.002e-06	0.00256	21.037
rs74420163	GCST90199629	Glycerophosphorylcholine (GPC) levels	4	19053740	T	C	0.185	0.041	T	C	-0.176	0.161	1.894e-05	0.00244	20.117
rs74814187	GCST90199629	Glycerophosphorylcholine (GPC) levels	1	177105662	T	C	0.159	0.034	T	C	-0.026	0.138	3.785e-06	0.00261	21.472
rs75275697	GCST90199629	Glycerophosphorylcholine (GPC) levels	14	39774970	A	G	0.269	0.06	A	G	0.317	0.519	1.837e-05	0.00232	19.051
rs77692382	GCST90199629	Glycerophosphorylcholine (GPC) levels	1	39941043	T	C	0.124	0.018	T	C	0.022	0.082	6.864e-12	0.00579	47.792
rs8064391	GCST90199629	Glycerophosphorylcholine (GPC) levels	17	81411346	G	A	-0.291	0.063	G	A	0.258	0.405	7.77e-06	0.00262	21.592
rs9510701	GCST90199629	Glycerophosphorylcholine (GPC) levels	13	23324554	T	C	0.174	0.039	T	C	0.319	0.193	3.353e-05	0.00235	19.345
rs1057157	GCST90199630	Phenylacetate levels	22	42383012	C	T	0.076	0.017	C	T	-0.052	0.07	1.856e-05	0.00267	18.92
rs112192402	GCST90199630	Phenylacetate levels	12	68449464	A	G	0.228	0.047	A	G	-0.06	0.234	2.616e-06	0.00313	22.151
rs117291585	GCST90199630	Phenylacetate levels	20	60269481	T	C	0.242	0.053	T	C	0.065	0.22	6.843e-06	0.00276	19.541
rs145721291	GCST90199630	Phenylacetate levels	4	149241086	T	C	0.453	0.101	T	C	1.167	0.799	2.621e-05	0.00271	19.143
rs148515684	GCST90199630	Phenylacetate levels	11	32806391	A	G	0.329	0.07	A	G	0.203	0.186	7.309e-06	0.00297	21.002
rs150248294	GCST90199630	Phenylacetate levels	12	56853738	A	G	-0.378	0.08	A	G	0.114	0.204	5.202e-06	0.00288	20.412
rs16943430	GCST90199630	Phenylacetate levels	18	27277604	A	G	-0.199	0.044	A	G	0.066	0.24	1.202e-05	0.00266	18.846
rs180982609	GCST90199630	Phenylacetate levels	6	90966386	C	T	-0.5	0.113	C	T	0.274	0.178	3.647e-05	0.00255	18.052
rs188124348	GCST90199630	Phenylacetate levels	16	80540228	C	T	0.359	0.073	C	T	0.337	0.247	3.791e-06	0.0032	22.631
rs189587	GCST90199630	Phenylacetate levels	4	77578931	A	G	0.081	0.016	A	G	0.04	0.066	2.132e-06	0.00319	22.575
rs2632709	GCST90199630	Phenylacetate levels	4	42371565	C	A	0.104	0.023	C	A	0.106	0.091	1.616e-05	0.00274	19.359
rs3809205	GCST90199630	Phenylacetate levels	12	22044817	C	T	0.182	0.04	C	T	0.255	0.243	1.477e-05	0.00275	19.495
rs6566598	GCST90199630	Phenylacetate levels	18	72270169	C	T	-0.206	0.046	C	T	-0.218	0.224	1.696e-05	0.00279	19.73
rs7196912	GCST90199630	Phenylacetate levels	16	20589290	T	C	0.226	0.046	T	C	0.022	0.149	1.625e-06	0.00311	22.038
rs72825080	GCST90199630	Phenylacetate levels	2	101434829	C	T	-0.153	0.034	C	T	0.045	0.108	1.356e-05	0.00262	18.532
rs73057725	GCST90199630	Phenylacetate levels	7	5394476	A	G	0.222	0.044	A	G	-0.111	0.194	1.326e-06	0.00334	23.634
rs76151544	GCST90199630	Phenylacetate levels	7	15762235	G	A	-0.249	0.055	G	A	-0.285	0.266	1.71e-05	0.00276	19.5
rs76318294	GCST90199630	Phenylacetate levels	1	230418611	G	T	-0.131	0.03	G	T	-0.1	0.116	2.416e-05	0.00267	18.923
rs76379382	GCST90199630	Phenylacetate levels	15	64997213	T	C	-0.16	0.036	T	C	0.056	0.126	1.456e-05	0.00266	18.843
rs76447789	GCST90199630	Phenylacetate levels	3	25420254	G	A	-0.444	0.099	G	A	-0.148	0.403	1.366e-05	0.00266	18.823
rs78580580	GCST90199630	Phenylacetate levels	12	104450374	C	A	-0.295	0.061	C	A	0.552	0.479	5.31e-06	0.00303	21.441
rs8001043	GCST90199630	Phenylacetate levels	13	34753839	C	T	-0.081	0.018	C	T	0.013	0.066	7.066e-06	0.0028	19.822
rs116943713	GCST90199631	3-methyl-2-oxovalerate levels	14	28618182	G	A	0.21	0.046	G	A	-0.273	0.207	2.034e-05	0.00235	19.474
rs12716450	GCST90199631	3-methyl-2-oxovalerate levels	5	93478693	T	C	0.296	0.065	T	C	-0.056	0.246	1.023e-05	0.00222	18.395
rs142461926	GCST90199631	3-methyl-2-oxovalerate levels	14	25575454	G	A	-0.22	0.047	G	A	-0.03	0.373	4.052e-06	0.00248	20.554
rs145992024	GCST90199631	3-methyl-2-oxovalerate levels	12	24284993	T	C	-0.347	0.073	T	C	0.257	0.689	4.385e-06	0.00246	20.368
rs183718435	GCST90199631	3-methyl-2-oxovalerate levels	9	14739182	A	C	-0.411	0.092	A	C	-1.05	0.891	2.588e-05	0.00227	18.74
rs56107485	GCST90199631	3-methyl-2-oxovalerate levels	6	156517427	C	A	-0.155	0.031	C	A	0.233	0.188	2.49e-06	0.00273	22.637
rs58693102	GCST90199631	3-methyl-2-oxovalerate levels	21	40394897	A	G	-0.188	0.041	A	G	0.253	0.168	2.631e-05	0.00226	18.692
rs58729469	GCST90199631	3-methyl-2-oxovalerate levels	11	36050283	T	C	0.101	0.02	T	C	0.122	0.091	2.541e-06	0.00274	22.699
rs62524533	GCST90199631	3-methyl-2-oxovalerate levels	8	134040089	A	G	-0.11	0.024	A	G	-0.006	0.125	9.177e-06	0.00222	18.342
rs6754181	GCST90199631	3-methyl-2-oxovalerate levels	2	29743514	C	T	0.091	0.02	C	T	-0.102	0.078	3.289e-05	0.00222	18.369
rs7660693	GCST90199631	3-methyl-2-oxovalerate levels	4	88307231	C	T	0.079	0.015	C	T	0.016	0.067	1.922e-07	0.00313	25.923
rs77291466	GCST90199631	3-methyl-2-oxovalerate levels	5	60325998	C	T	-0.123	0.027	C	T	0.123	0.146	1.794e-05	0.00223	18.447
rs77876488	GCST90199631	3-methyl-2-oxovalerate levels	18	10810833	T	C	-0.177	0.035	T	C	-0.094	0.137	1.212e-06	0.00283	23.403
rs10004542	GCST90199632	Tartarate levels	4	4718728	G	A	0.081	0.018	G	A	-0.003	0.071	5.662e-06	0.00298	21.22
rs10247649	GCST90199632	Tartarate levels	7	95586935	G	A	-0.083	0.018	G	A	0.074	0.071	1.074e-05	0.00308	21.96
rs10945808	GCST90199632	Tartarate levels	6	162299162	T	C	-0.131	0.029	T	C	-0.001	0.122	6.022e-06	0.00302	21.503
rs115272033	GCST90199632	Tartarate levels	6	31883030	C	T	-0.17	0.038	C	T	-0.095	0.144	1.736e-05	0.00271	19.299
rs116626434	GCST90199632	Tartarate levels	1	83175694	A	G	-0.15	0.032	A	G	0.246	0.115	2.054e-05	0.00299	21.309
rs117483011	GCST90199632	Tartarate levels	8	3339388	A	G	-0.158	0.035	A	G	-0.23	0.129	3.989e-05	0.00279	19.846
rs13089230	GCST90199632	Tartarate levels	3	177836416	A	G	0.083	0.018	A	G	0.021	0.067	4.604e-06	0.0032	22.812
rs138430505	GCST90199632	Tartarate levels	2	25955752	C	T	0.285	0.062	C	T	0.408	0.268	2.028e-05	0.00285	20.301
rs141660852	GCST90199632	Tartarate levels	18	62365105	T	C	0.229	0.049	T	C	0.057	0.354	5.38e-06	0.00297	21.115
rs142959592	GCST90199632	Tartarate levels	11	77121326	T	C	-0.374	0.082	T	C	0.087	0.306	8.089e-06	0.00293	20.858
rs146593632	GCST90199632	Tartarate levels	21	22839328	T	C	0.37	0.082	T	C	0.098	0.49	8.757e-06	0.0029	20.608
rs17026163	GCST90199632	Tartarate levels	2	101829183	T	C	-0.224	0.047	T	C	0.033	0.221	2.964e-06	0.00317	22.592
rs298392	GCST90199632	Tartarate levels	5	74552072	T	C	0.088	0.019	T	C	-0.019	0.071	4.327e-06	0.00317	22.542
rs540278823	GCST90199632	Tartarate levels	21	27170812	C	T	-0.21	0.047	C	T	0.298	0.288	2.225e-05	0.00276	19.643
rs628038	GCST90199632	Tartarate levels	6	73615534	C	T	-0.078	0.017	C	T	0.061	0.068	1.117e-05	0.00291	20.697
rs75583177	GCST90199632	Tartarate levels	2	139887135	G	A	-0.145	0.032	G	A	0.163	0.161	2.093e-05	0.00275	19.561
rs76501568	GCST90199632	Tartarate levels	2	199095080	T	C	-0.267	0.059	T	C	-0.392	0.343	1.623e-05	0.00289	20.599
rs77798428	GCST90199632	Tartarate levels	15	58376202	A	G	-0.319	0.061	A	G	-0.163	0.159	7.19e-07	0.00368	26.239
rs79983252	GCST90199632	Tartarate levels	1	175616377	A	C	0.236	0.049	A	C	0.027	0.236	1.763e-06	0.00326	23.242
rs9948951	GCST90199632	Tartarate levels	18	8592790	A	G	-0.097	0.021	A	G	-0.083	0.085	1.568e-05	0.00285	20.257
rs10008401	GCST90199633	Suberate (C8-DC) levels	4	116858781	C	T	0.08	0.017	C	T	-0.143	0.068	1.71e-05	0.00305	21.089
rs11158833	GCST90199633	Suberate (C8-DC) levels	14	70111694	G	A	-0.092	0.02	G	A	0.06	0.077	6.617e-06	0.00311	21.538
rs11705994	GCST90199633	Suberate (C8-DC) levels	3	73318930	T	C	0.219	0.049	T	C	0.276	0.125	5.654e-05	0.00276	19.087
rs117499033	GCST90199633	Suberate (C8-DC) levels	18	44998209	G	A	0.307	0.069	G	A	0.017	0.275	1.212e-05	0.00265	18.349
rs140580838	GCST90199633	Suberate (C8-DC) levels	8	108977705	A	G	0.308	0.07	A	G	0.261	0.244	2.549e-05	0.00273	18.901
rs141183746	GCST90199633	Suberate (C8-DC) levels	6	163922203	C	A	0.161	0.036	C	A	0.215	0.13	4.097e-05	0.0028	19.355
rs145406199	GCST90199633	Suberate (C8-DC) levels	1	107260564	A	G	0.373	0.084	A	G	-0.742	0.396	4.199e-05	0.00279	19.294
rs146529314	GCST90199633	Suberate (C8-DC) levels	7	106007929	G	T	0.337	0.07	G	T	-0.54	0.753	3.207e-06	0.0033	22.865
rs1551619	GCST90199633	Suberate (C8-DC) levels	17	75889724	T	C	-0.096	0.02	T	C	0.142	0.093	5.67e-06	0.00326	22.559
rs17738405	GCST90199633	Suberate (C8-DC) levels	7	3235891	C	T	-0.194	0.04	C	T	0.164	0.233	2.303e-06	0.00325	22.492
rs189725310	GCST90199633	Suberate (C8-DC) levels	2	208748506	T	C	-0.168	0.036	T	C	0.316	0.149	2.433e-05	0.00292	20.194
rs191920017	GCST90199633	Suberate (C8-DC) levels	22	22277644	A	G	-0.399	0.088	A	G	-0.447	0.781	1.121e-05	0.00292	20.176
rs34357043	GCST90199633	Suberate (C8-DC) levels	4	31925736	G	T	0.267	0.055	G	T	-0.168	0.172	3.832e-06	0.00324	22.406
rs35904890	GCST90199633	Suberate (C8-DC) levels	11	8649229	T	C	-0.227	0.05	T	C	0.168	0.234	1.178e-05	0.00285	19.752
rs4689177	GCST90199633	Suberate (C8-DC) levels	4	4592747	T	C	0.109	0.024	T	C	0.13	0.093	1.637e-05	0.00293	20.31
rs4695288	GCST90199633	Suberate (C8-DC) levels	4	47852756	T	C	0.2	0.045	T	C	0.237	0.257	2.464e-05	0.00269	18.597
rs539316238	GCST90199633	Suberate (C8-DC) levels	6	18011466	T	C	-0.274	0.059	T	C	-0.059	0.184	6.03e-06	0.00298	20.636
rs6914551	GCST90199633	Suberate (C8-DC) levels	6	106686831	C	T	-0.366	0.079	C	T	-0.076	0.117	7.99e-06	0.00299	20.687
rs72777931	GCST90199633	Suberate (C8-DC) levels	16	23857673	A	G	0.336	0.069	A	G	-0.139	0.182	2.788e-06	0.00328	22.72
rs7616744	GCST90199633	Suberate (C8-DC) levels	3	24740196	A	G	-0.088	0.02	A	G	0.039	0.071	1.859e-05	0.00267	18.487
rs78440527	GCST90199633	Suberate (C8-DC) levels	4	101864890	G	A	0.199	0.045	G	A	0.332	0.243	2.856e-05	0.00275	19.026
rs9313297	GCST90199633	Suberate (C8-DC) levels	5	165978223	G	A	0.099	0.022	G	A	0.09	0.084	1.751e-05	0.00281	19.458
rs9406110	GCST90199633	Suberate (C8-DC) levels	6	8236962	A	G	-0.089	0.02	A	G	0.043	0.078	1.667e-05	0.00283	19.578
rs1040519	GCST90199634	5-hydroxylysine levels	6	9542333	G	A	-0.082	0.017	G	A	0.009	0.068	1.841e-06	0.00277	22.582
rs10877499	GCST90199634	5-hydroxylysine levels	12	61025502	C	T	0.086	0.019	C	T	0.017	0.099	8.506e-06	0.00246	20.007
rs115469488	GCST90199634	5-hydroxylysine levels	22	22766918	A	G	-0.663	0.144	A	G	0.118	0.329	7.684e-06	0.0025	20.37
rs117462872	GCST90199634	5-hydroxylysine levels	8	141957630	G	A	0.286	0.065	G	A	-0.293	0.203	3.745e-05	0.00227	18.505
rs12499749	GCST90199634	5-hydroxylysine levels	4	30325758	A	G	0.177	0.036	A	G	-0.099	0.175	2.892e-06	0.00272	22.149
rs12901358	GCST90199634	5-hydroxylysine levels	15	98630252	C	T	0.071	0.016	C	T	-0.083	0.066	2.765e-05	0.00236	19.245
rs1330804	GCST90199634	5-hydroxylysine levels	6	113238996	A	G	-0.074	0.016	A	G	0.041	0.067	1.674e-05	0.00261	21.234
rs139663065	GCST90199634	5-hydroxylysine levels	1	14402942	T	C	0.282	0.063	T	C	0.235	0.482	1.62e-05	0.00233	18.989
rs140233308	GCST90199634	5-hydroxylysine levels	9	81810718	T	G	0.321	0.072	T	G	-1.076	0.928	2.68e-05	0.00237	19.31
rs144429282	GCST90199634	5-hydroxylysine levels	3	30096963	T	C	0.387	0.071	T	C	-0.038	0.197	7.932e-08	0.00353	28.759
rs1502069	GCST90199634	5-hydroxylysine levels	13	86458070	T	C	-0.081	0.018	T	C	0.136	0.074	4.051e-05	0.00238	19.351
rs17533872	GCST90199634	5-hydroxylysine levels	13	41641427	T	C	0.075	0.016	T	C	-0.048	0.068	4.979e-06	0.00277	22.561
rs3885951	GCST90199634	5-hydroxylysine levels	15	78533575	G	A	0.579	0.025	G	A	0.077	0.134	4.489e-112	0.05975	516.403
rs55700529	GCST90199634	5-hydroxylysine levels	1	17851418	A	G	0.293	0.059	A	G	-0.101	0.227	1.721e-06	0.00287	23.418
rs6495304	GCST90199634	5-hydroxylysine levels	15	78508074	A	G	0.267	0.048	A	G	0.099	0.134	6.687e-08	0.00373	30.445
rs73248769	GCST90199634	5-hydroxylysine levels	8	32271206	C	T	0.398	0.084	C	T	0.092	0.251	4.483e-06	0.00263	21.412
rs73429419	GCST90199634	5-hydroxylysine levels	8	138372606	T	C	-0.098	0.021	T	C	0.055	0.098	1.091e-05	0.00245	19.99
rs74582811	GCST90199634	5-hydroxylysine levels	15	78966596	G	A	0.227	0.046	G	A	-0.097	0.149	1.908e-06	0.00289	23.575
rs75233276	GCST90199634	5-hydroxylysine levels	4	72366734	T	C	0.348	0.078	T	C	-1.012	0.522	5.246e-05	0.00233	18.97
rs76751577	GCST90199634	5-hydroxylysine levels	1	234308092	A	G	0.322	0.071	A	G	-0.049	0.415	9.564e-06	0.00239	19.487
rs78818599	GCST90199634	5-hydroxylysine levels	2	179875859	G	T	-0.216	0.049	G	T	-0.239	0.153	4.419e-05	0.00227	18.464
rs9341222	GCST90199634	5-hydroxylysine levels	2	216664687	C	T	0.23	0.051	C	T	0.15	0.187	1.922e-05	0.00242	19.73
rs9559451	GCST90199634	5-hydroxylysine levels	13	108973515	C	T	-0.075	0.017	C	T	-0.019	0.081	8.465e-06	0.00253	20.585
rs999856	GCST90199634	5-hydroxylysine levels	10	14019697	A	G	-0.215	0.049	A	G	0.273	0.185	3.741e-05	0.00233	18.96
rs10073658	GCST90199635	3-phenylpropionate hydrocinnamate levels	18	51743877	G	A	0.104	0.023	G	A	0.048	0.129	1.263e-05	0.00254	20.2
rs112264683	GCST90199635	3-phenylpropionate hydrocinnamate levels	18	1098668	C	T	0.369	0.082	C	T	0.02	0.176	1.168e-05	0.00246	19.549
rs112307471	GCST90199635	3-phenylpropionate hydrocinnamate levels	1	204454067	A	G	-0.239	0.051	A	G	0.444	0.284	1.166e-05	0.00279	22.137
rs112423294	GCST90199635	3-phenylpropionate hydrocinnamate levels	14	48833025	A	G	-0.402	0.088	A	G	0.106	0.477	8.781e-06	0.00251	19.936
rs116511059	GCST90199635	3-phenylpropionate hydrocinnamate levels	5	27584519	T	C	0.401	0.08	T	C	0.445	0.546	1.579e-06	0.003	23.858
rs12929353	GCST90199635	3-phenylpropionate hydrocinnamate levels	16	1189810	A	G	-0.396	0.083	A	G	-0.334	0.283	6.146e-06	0.0028	22.23
rs13283163	GCST90199635	3-phenylpropionate hydrocinnamate levels	9	3389660	A	G	0.171	0.035	A	G	-0.423	0.189	8.257e-06	0.0029	23.035
rs141685561	GCST90199635	3-phenylpropionate hydrocinnamate levels	11	23891620	T	C	-0.143	0.03	T	C	0.257	0.185	6.889e-06	0.00282	22.381
rs143985394	GCST90199635	3-phenylpropionate hydrocinnamate levels	19	14838555	G	A	-0.241	0.054	G	A	-0.043	0.191	1.381e-05	0.00246	19.504
rs145409686	GCST90199635	3-phenylpropionate hydrocinnamate levels	2	28328582	C	T	-0.55	0.12	C	T	-0.107	0.156	1.117e-05	0.00249	19.761
rs146175767	GCST90199635	3-phenylpropionate hydrocinnamate levels	4	86073341	T	C	-0.121	0.026	T	C	0.28	0.132	3.063e-05	0.00252	20.029
rs147941428	GCST90199635	3-phenylpropionate hydrocinnamate levels	7	5766027	G	A	-0.34	0.069	G	A	-0.108	0.144	2.246e-06	0.00297	23.614
rs148153141	GCST90199635	3-phenylpropionate hydrocinnamate levels	16	20426589	G	A	-0.279	0.055	G	A	0.49	0.471	1.584e-06	0.00303	24.1
rs17767728	GCST90199635	3-phenylpropionate hydrocinnamate levels	2	133697804	C	T	0.091	0.019	C	T	-0.018	0.088	4.994e-06	0.00259	20.596
rs187719086	GCST90199635	3-phenylpropionate hydrocinnamate levels	4	46001728	T	C	-0.293	0.066	T	C	-0.282	0.146	5.366e-05	0.00233	18.502
rs191187061	GCST90199635	3-phenylpropionate hydrocinnamate levels	1	156527256	T	C	-0.304	0.059	T	C	0.141	0.243	5.473e-07	0.00325	25.841
rs2186671	GCST90199635	3-phenylpropionate hydrocinnamate levels	11	109407701	G	A	-0.076	0.016	G	A	0.087	0.066	9.103e-06	0.00286	22.7
rs34927101	GCST90199635	3-phenylpropionate hydrocinnamate levels	16	20433373	T	C	0.295	0.059	T	C	-0.061	0.235	9.293e-07	0.00305	24.271
rs4812445	GCST90199635	3-phenylpropionate hydrocinnamate levels	20	40610096	G	A	-0.099	0.019	G	A	0.084	0.074	9.104e-07	0.00375	29.813
rs62058082	GCST90199635	3-phenylpropionate hydrocinnamate levels	17	12879352	T	C	-0.105	0.022	T	C	-0.008	0.078	2.757e-06	0.0031	24.613
rs73478203	GCST90199635	3-phenylpropionate hydrocinnamate levels	6	79617290	G	A	0.083	0.018	G	A	-0.029	0.077	1.403e-05	0.00242	19.188
rs74432647	GCST90199635	3-phenylpropionate hydrocinnamate levels	2	224858109	T	C	0.151	0.03	T	C	0.185	0.13	3.456e-06	0.00305	24.239
rs75223710	GCST90199635	3-phenylpropionate hydrocinnamate levels	1	246124049	T	C	-0.22	0.049	T	C	0.282	0.17	4.132e-05	0.00243	19.268
rs77831208	GCST90199635	3-phenylpropionate hydrocinnamate levels	3	110665898	T	C	0.25	0.055	T	C	0.048	0.212	9.196e-06	0.00254	20.189
rs78674307	GCST90199635	3-phenylpropionate hydrocinnamate levels	3	43525745	G	T	-0.151	0.034	G	T	0.099	0.2	1.849e-05	0.00239	19.006
rs79970883	GCST90199635	3-phenylpropionate hydrocinnamate levels	13	84382959	T	C	-0.195	0.039	T	C	0.057	0.132	1.11e-06	0.00313	24.894
rs10516101	GCST90199636	Kynurenine levels	5	173639728	T	C	-0.124	0.027	T	C	-0.024	0.121	7.434e-06	0.00228	18.838
rs10883982	GCST90199636	Kynurenine levels	10	104214575	C	A	-0.079	0.017	C	A	0.006	0.079	9.39e-06	0.00218	18.015
rs116794445	GCST90199636	Kynurenine levels	5	13501913	A	G	-0.323	0.071	A	G	0.295	0.628	1.098e-05	0.00227	18.791
rs17240098	GCST90199636	Kynurenine levels	6	52270924	T	G	0.149	0.033	T	G	0.203	0.197	1.681e-05	0.00232	19.174
rs3184504	GCST90199636	Kynurenine levels	12	111446804	C	T	-0.108	0.015	C	T	-0.141	0.067	8.868e-12	0.00584	48.441
rs34519073	GCST90199636	Kynurenine levels	22	49143607	A	G	0.072	0.016	A	G	-0.062	0.07	2.18e-05	0.00221	18.263
rs4843270	GCST90199636	Kynurenine levels	16	87844466	A	C	0.206	0.017	A	C	0.102	0.078	3.704e-33	0.01648	138.147
rs55709807	GCST90199636	Kynurenine levels	2	137960969	A	G	0.179	0.04	A	G	0.031	0.18	9.652e-06	0.0022	18.193
rs55879891	GCST90199636	Kynurenine levels	8	127356687	A	C	0.101	0.022	A	C	0.023	0.088	4.97e-06	0.00242	20.008
rs61825638	GCST90199636	Kynurenine levels	1	241550102	T	C	0.13	0.017	T	C	0.044	0.078	1.526e-13	0.00628	52.081
rs6481144	GCST90199636	Kynurenine levels	10	55140633	C	A	-0.212	0.045	C	A	0.117	0.2	5.892e-06	0.00252	20.848
rs6540080	GCST90199636	Kynurenine levels	16	87784963	A	G	-0.108	0.016	A	G	0.016	0.069	1.296e-10	0.00477	39.497
rs72761290	GCST90199636	Kynurenine levels	9	130403493	A	C	0.136	0.029	A	C	0.148	0.124	8.01e-06	0.00256	21.189
rs72789484	GCST90199636	Kynurenine levels	16	75786534	A	G	-0.145	0.033	A	G	-0.098	0.133	2.212e-05	0.00216	17.849
rs79435381	GCST90199636	Kynurenine levels	1	75842746	A	G	-0.166	0.037	A	G	-0.146	0.132	2.118e-05	0.00221	18.256
rs9821445	GCST90199636	Kynurenine levels	3	184219831	C	T	0.099	0.021	C	T	0.033	0.101	2.776e-06	0.00249	20.604
rs9933330	GCST90199636	Kynurenine levels	16	20355488	T	C	-0.103	0.019	T	C	0.129	0.078	6.043e-07	0.00316	26.15
rs9988529	GCST90199636	Kynurenine levels	1	63194695	C	T	-0.18	0.037	C	T	-0.032	0.104	2.018e-06	0.00262	21.653
rs10168931	GCST90199637	N-acetylglutamate levels	2	73650092	A	G	0.123	0.018	A	G	-0.037	0.086	5.94e-11	0.00526	41.253
rs10762589	GCST90199637	N-acetylglutamate levels	10	74229994	T	C	-0.088	0.018	T	C	0.097	0.07	2.753e-06	0.00291	22.745
rs10854172	GCST90199637	N-acetylglutamate levels	20	46598884	C	T	0.116	0.02	C	T	0.01	0.081	6.638e-09	0.00413	32.336
rs10872573	GCST90199637	N-acetylglutamate levels	6	100362746	C	T	-0.081	0.017	C	T	-0.04	0.069	8.858e-06	0.0026	20.3
rs10957056	GCST90199637	N-acetylglutamate levels	8	58487627	C	A	0.088	0.02	C	A	-0.16	0.093	4.08e-05	0.00239	18.715
rs116233634	GCST90199637	N-acetylglutamate levels	9	14712674	G	A	0.279	0.062	G	A	0.104	0.232	1.106e-05	0.00244	19.084
rs12070599	GCST90199637	N-acetylglutamate levels	1	166530566	A	G	-0.083	0.017	A	G	-0.026	0.076	2.911e-06	0.00297	23.25
rs148804382	GCST90199637	N-acetylglutamate levels	3	52078217	A	C	0.396	0.077	A	C	-0.352	0.427	8.149e-07	0.0032	25.052
rs148895950	GCST90199637	N-acetylglutamate levels	7	118109730	G	T	-0.298	0.067	G	T	-0.285	0.494	1.826e-05	0.00233	18.229
rs186654219	GCST90199637	N-acetylglutamate levels	5	64819753	A	G	0.365	0.077	A	G	-0.409	0.568	4.983e-06	0.00272	21.277
rs187543759	GCST90199637	N-acetylglutamate levels	6	77383611	C	T	-0.33	0.073	C	T	0.084	0.312	1.194e-05	0.00237	18.495
rs2265815	GCST90199637	N-acetylglutamate levels	9	127531312	G	A	0.091	0.02	G	A	-0.118	0.075	2.43e-05	0.00246	19.225
rs2803552	GCST90199637	N-acetylglutamate levels	10	86543369	C	T	-0.205	0.042	C	T	-0.069	0.231	1.876e-06	0.00294	22.967
rs28690110	GCST90199637	N-acetylglutamate levels	17	43990158	T	C	-0.08	0.018	T	C	-0.086	0.069	2.463e-05	0.00242	18.941
rs4336667	GCST90199637	N-acetylglutamate levels	9	105978380	A	G	-0.073	0.016	A	G	0.085	0.066	1.385e-05	0.00259	20.278
rs60665648	GCST90199637	N-acetylglutamate levels	13	41455862	C	T	-0.261	0.055	C	T	-0.161	0.337	5.118e-06	0.00261	20.387
rs7154858	GCST90199637	N-acetylglutamate levels	14	70529167	C	T	0.094	0.021	C	T	-0.03	0.108	1.421e-05	0.00234	18.326
rs76105072	GCST90199637	N-acetylglutamate levels	4	157967616	C	T	0.178	0.039	C	T	-0.037	0.189	7.678e-06	0.00246	19.216
rs79132971	GCST90199637	N-acetylglutamate levels	2	3293263	A	C	0.133	0.03	A	C	-0.151	0.14	2.296e-05	0.00237	18.549
rs10521085	GCST90199638	Glycerol 3-phosphate levels	16	7662319	T	C	-0.113	0.025	T	C	-0.2	0.115	2.894e-05	0.00249	20.46
rs113971921	GCST90199638	Glycerol 3-phosphate levels	4	108745728	T	C	0.097	0.021	T	C	-0.01	0.093	8.356e-06	0.00261	21.495
rs118152300	GCST90199638	Glycerol 3-phosphate levels	10	120249022	T	G	0.167	0.037	T	G	0.105	0.206	1.605e-05	0.00242	19.875
rs118174096	GCST90199638	Glycerol 3-phosphate levels	6	112661622	T	C	-0.281	0.061	T	C	-0.042	0.232	7.415e-06	0.00247	20.281
rs12770630	GCST90199638	Glycerol 3-phosphate levels	10	109776626	T	C	-0.115	0.024	T	C	-0.202	0.112	6.475e-06	0.00291	23.955
rs143671553	GCST90199638	Glycerol 3-phosphate levels	6	76893247	G	A	-0.236	0.05	G	A	0.066	0.302	3.875e-06	0.00257	21.157
rs149000340	GCST90199638	Glycerol 3-phosphate levels	2	207084178	T	C	-0.283	0.059	T	C	-0.547	0.336	1.025e-05	0.00275	22.651
rs149344982	GCST90199638	Glycerol 3-phosphate levels	1	21563267	A	G	0.321	0.068	A	G	0.245	0.373	5.161e-06	0.00271	22.271
rs162416	GCST90199638	Glycerol 3-phosphate levels	3	324356	G	T	0.077	0.017	G	T	0.002	0.072	1.298e-05	0.00241	19.794
rs16840029	GCST90199638	Glycerol 3-phosphate levels	1	240441410	A	G	0.17	0.038	A	G	-0.16	0.259	1.382e-05	0.00247	20.305
rs337370	GCST90199638	Glycerol 3-phosphate levels	5	177500083	T	C	-0.073	0.016	T	C	0.073	0.066	1.279e-05	0.00267	21.939
rs3750309	GCST90199638	Glycerol 3-phosphate levels	8	60876009	G	T	0.078	0.016	G	T	-0.022	0.066	1.347e-06	0.00302	24.812
rs4709324	GCST90199638	Glycerol 3-phosphate levels	6	159442131	C	T	-0.096	0.021	C	T	-0.144	0.085	2.556e-05	0.00262	21.505
rs537609697	GCST90199638	Glycerol 3-phosphate levels	16	33920063	G	A	-0.425	0.087	G	A	-0.13	0.178	3.122e-06	0.00305	25.093
rs6945869	GCST90199638	Glycerol 3-phosphate levels	7	154196642	T	C	-0.184	0.041	T	C	-0.01	0.132	1.177e-05	0.00252	20.72
rs72650882	GCST90199638	Glycerol 3-phosphate levels	1	20713817	C	T	0.194	0.04	C	T	0.004	0.163	1.948e-06	0.00284	23.36
rs72852030	GCST90199638	Glycerol 3-phosphate levels	2	29222247	T	C	0.269	0.059	T	C	0.105	0.204	1.114e-05	0.0024	19.757
rs7319463	GCST90199638	Glycerol 3-phosphate levels	13	31418470	A	G	-0.218	0.047	A	G	0.026	0.188	4.651e-06	0.00263	21.597
rs74622263	GCST90199638	Glycerol 3-phosphate levels	16	87361698	G	A	-0.149	0.033	G	A	0.213	0.16	3.248e-05	0.00237	19.516
rs75198564	GCST90199638	Glycerol 3-phosphate levels	12	125321224	G	A	0.091	0.02	G	A	-0.084	0.095	1.561e-05	0.00247	20.323
rs79393239	GCST90199638	Glycerol 3-phosphate levels	4	184336884	T	C	-0.213	0.047	T	C	-0.112	0.29	1.132e-05	0.00246	20.256
rs7968044	GCST90199638	Glycerol 3-phosphate levels	12	97298167	C	A	-0.099	0.022	C	A	-0.087	0.118	2.131e-05	0.00238	19.549
rs10277377	GCST90199639	Imidazole lactate levels	7	54909022	T	C	0.117	0.026	T	C	-0.049	0.095	1.204e-05	0.00234	19.331
rs10774021	GCST90199639	Imidazole lactate levels	12	240132	T	C	0.195	0.016	T	C	0.032	0.071	5.153e-33	0.01725	144.87
rs11076256	GCST90199639	Imidazole lactate levels	16	58718562	T	C	0.714	0.027	T	C	-0.104	0.141	3.805e-143	0.07289	648.93
rs11672362	GCST90199639	Imidazole lactate levels	19	43645748	T	C	0.184	0.042	T	C	0.303	0.351	2.373e-05	0.00231	19.126
rs116793365	GCST90199639	Imidazole lactate levels	3	37065699	G	A	-0.301	0.067	G	A	-0.115	0.136	1.969e-05	0.00228	18.883
rs12601778	GCST90199639	Imidazole lactate levels	17	82233472	T	C	-0.107	0.015	T	C	0.062	0.066	1.754e-11	0.00564	46.826
rs143277630	GCST90199639	Imidazole lactate levels	16	58781671	T	C	-0.312	0.036	T	C	-0.016	0.167	6.507e-18	0.00883	73.539
rs1441770	GCST90199639	Imidazole lactate levels	8	19899808	A	G	-0.076	0.016	A	G	-0.004	0.066	2.249e-06	0.00276	22.808
rs145281230	GCST90199639	Imidazole lactate levels	3	50205849	G	A	-0.439	0.074	G	A	-0.269	0.388	1.008e-08	0.00402	33.348
rs146849590	GCST90199639	Imidazole lactate levels	12	89073057	C	A	-0.504	0.114	C	A	-1.324	1.435	2.75e-05	0.00225	18.645
rs148327605	GCST90199639	Imidazole lactate levels	10	92225957	T	C	0.138	0.031	T	C	-0.02	0.128	1.051e-05	0.00234	19.382
rs149262976	GCST90199639	Imidazole lactate levels	7	79487462	C	T	0.406	0.089	C	T	-0.056	0.494	7.099e-06	0.00238	19.7
rs150565193	GCST90199639	Imidazole lactate levels	3	26721560	T	C	-0.249	0.055	T	C	0.056	0.146	1.002e-05	0.00237	19.596
rs2315488	GCST90199639	Imidazole lactate levels	4	139202403	A	G	-0.087	0.018	A	G	0.069	0.083	6.205e-06	0.00261	21.63
rs3765719	GCST90199639	Imidazole lactate levels	1	3687327	C	T	0.127	0.028	C	T	0.092	0.101	1.873e-05	0.00253	20.941
rs4150575	GCST90199639	Imidazole lactate levels	11	18334919	T	C	0.107	0.017	T	C	0.019	0.072	2.712e-10	0.00491	40.765
rs490379	GCST90199639	Imidazole lactate levels	1	88252216	C	A	-0.133	0.022	C	A	0.027	0.113	2.966e-09	0.00418	34.624
rs61774831	GCST90199639	Imidazole lactate levels	1	53879416	A	C	0.318	0.07	A	C	0.571	0.277	4.274e-05	0.00238	19.676
rs61798917	GCST90199639	Imidazole lactate levels	1	89040410	A	G	0.077	0.016	A	G	-0.008	0.074	1.262e-06	0.00279	23.121
rs72933650	GCST90199639	Imidazole lactate levels	6	105879701	T	C	0.133	0.03	T	C	-0.001	0.124	1.334e-05	0.00237	19.601
rs72943057	GCST90199639	Imidazole lactate levels	6	106574147	C	T	-0.22	0.049	C	T	-0.438	0.301	3.785e-05	0.00221	18.296
rs7530513	GCST90199639	Imidazole lactate levels	1	88944228	A	G	0.398	0.014	A	G	0.123	0.066	1.063e-152	0.07905	708.482
rs7563086	GCST90199639	Imidazole lactate levels	2	46142357	T	C	0.143	0.03	T	C	0.178	0.132	6.298e-06	0.00267	22.079
rs9878908	GCST90199639	Imidazole lactate levels	3	12260963	T	C	-0.086	0.019	T	C	-0.002	0.082	6.058e-06	0.00242	20.055
rs112807038	GCST90199640	4-guanidinobutanoate levels	18	14342105	T	C	0.186	0.041	T	C	0.265	0.245	1.634e-05	0.00231	18.844
rs114708452	GCST90199640	4-guanidinobutanoate levels	3	146791475	T	C	0.194	0.039	T	C	-0.023	0.297	1.083e-06	0.00278	22.735
rs11580678	GCST90199640	4-guanidinobutanoate levels	1	90159570	T	G	-0.075	0.016	T	G	-0.102	0.07	1.623e-05	0.00248	20.232
rs11787780	GCST90199640	4-guanidinobutanoate levels	9	133589988	T	C	0.074	0.017	T	C	0.022	0.07	1.185e-05	0.00226	18.405
rs13107325	GCST90199640	4-guanidinobutanoate levels	4	102267552	T	C	0.131	0.029	T	C	0.194	0.268	1.123e-05	0.00235	19.184
rs140527149	GCST90199640	4-guanidinobutanoate levels	1	15581637	C	A	-0.46	0.014	C	A	0.022	0.069	6.228e-219	0.1047	952.114
rs140852306	GCST90199640	4-guanidinobutanoate levels	9	95736243	T	C	-0.129	0.028	T	C	-0.144	0.149	1.371e-05	0.00235	19.15
rs150629268	GCST90199640	4-guanidinobutanoate levels	8	24506353	T	G	0.22	0.048	T	G	0.326	0.216	1.952e-05	0.0024	19.576
rs151040866	GCST90199640	4-guanidinobutanoate levels	4	6543550	A	G	-0.159	0.033	A	G	-0.113	0.186	2.563e-06	0.00263	21.488
rs45622433	GCST90199640	4-guanidinobutanoate levels	14	75023053	A	G	-0.392	0.085	A	G	-0.455	0.205	2.882e-05	0.0024	19.588
rs57389554	GCST90199640	4-guanidinobutanoate levels	2	151848216	A	G	-0.141	0.031	A	G	0.081	0.12	1.515e-05	0.00222	18.142
rs61287921	GCST90199640	4-guanidinobutanoate levels	6	89346157	A	G	-0.307	0.068	A	G	0.312	0.684	1.364e-05	0.00225	18.394
rs61991622	GCST90199640	4-guanidinobutanoate levels	14	41384425	A	G	0.14	0.031	A	G	-0.209	0.177	2.175e-05	0.00237	19.31
rs706151	GCST90199640	4-guanidinobutanoate levels	7	134425414	G	A	0.067	0.015	G	A	0.085	0.066	2.966e-05	0.00223	18.204
rs72632963	GCST90199640	4-guanidinobutanoate levels	11	12411139	C	T	-0.272	0.061	C	T	0.198	0.137	3.486e-05	0.00219	17.832
rs7380998	GCST90199640	4-guanidinobutanoate levels	5	112609807	G	A	-0.18	0.039	G	A	0.09	0.229	6.035e-06	0.00238	19.411
rs77951681	GCST90199640	4-guanidinobutanoate levels	18	21587191	C	T	0.102	0.022	C	T	0.11	0.116	8.39e-06	0.00249	20.289
rs7969761	GCST90199640	4-guanidinobutanoate levels	12	246676	T	C	0.09	0.015	T	C	-0.006	0.066	4.88e-09	0.00405	33.09
rs10898981	GCST90199641	Glucuronate levels	11	74381420	C	A	0.077	0.016	C	A	0.02	0.074	4.636e-06	0.00261	20.91
rs111273747	GCST90199641	Glucuronate levels	2	54160481	G	A	0.35	0.076	G	A	0.442	0.352	1.593e-05	0.00246	19.719
rs116932970	GCST90199641	Glucuronate levels	22	18070390	C	A	0.168	0.038	C	A	0.023	0.171	1.428e-05	0.00229	18.335
rs117910752	GCST90199641	Glucuronate levels	8	37721648	G	A	0.186	0.038	G	A	-0.044	0.22	1.885e-06	0.00275	21.998
rs12050756	GCST90199641	Glucuronate levels	15	32792425	G	A	0.2	0.044	G	A	-0.095	0.098	1.486e-05	0.00243	19.467
rs12092559	GCST90199641	Glucuronate levels	1	53119153	T	G	-0.106	0.023	T	G	-0.033	0.101	1.042e-05	0.00237	18.935
rs140946796	GCST90199641	Glucuronate levels	3	13141142	G	T	0.373	0.081	G	T	-0.417	0.631	9.377e-06	0.00248	19.856
rs141615044	GCST90199641	Glucuronate levels	9	129612425	A	C	0.337	0.074	A	C	-0.284	0.193	2.507e-05	0.00239	19.159
rs150551895	GCST90199641	Glucuronate levels	21	17149914	T	C	0.265	0.059	T	C	-0.192	0.459	1.211e-05	0.00242	19.395
rs1561398	GCST90199641	Glucuronate levels	5	72190958	T	C	-0.083	0.018	T	C	-0.001	0.087	4.333e-06	0.00261	20.92
rs189957470	GCST90199641	Glucuronate levels	12	56534866	T	C	-0.289	0.061	T	C	-0.239	0.195	8.881e-06	0.00264	21.1
rs62391856	GCST90199641	Glucuronate levels	5	126449075	T	C	0.088	0.019	T	C	0.007	0.075	6.695e-06	0.00263	21.064
rs6539427	GCST90199641	Glucuronate levels	12	108450527	C	T	-0.085	0.018	C	T	-0.096	0.073	1.689e-05	0.00246	19.695
rs7510321	GCST90199641	Glucuronate levels	21	31524330	C	T	0.081	0.018	C	T	0.027	0.076	1.644e-05	0.00232	18.564
rs9491556	GCST90199641	Glucuronate levels	6	98429880	T	C	0.419	0.094	T	C	0.836	0.681	2.587e-05	0.00237	18.984
rs111422112	GCST90199642	Ribitol levels	22	23574266	C	T	0.343	0.075	C	T	0.062	0.303	8.741e-06	0.00252	20.492
rs111534509	GCST90199642	Ribitol levels	5	97927918	A	G	0.158	0.035	A	G	-0.039	0.108	1.215e-05	0.00251	20.423
rs115232717	GCST90199642	Ribitol levels	5	62246077	G	A	-0.516	0.1	G	A	-0.385	0.4	7.594e-07	0.00313	25.55
rs117035597	GCST90199642	Ribitol levels	22	36220843	A	C	-0.164	0.037	A	C	-0.043	0.142	1.453e-05	0.00234	19.034
rs117587050	GCST90199642	Ribitol levels	11	105893774	C	T	0.301	0.063	C	T	0.054	0.172	3.465e-06	0.00271	22.043
rs12144476	GCST90199642	Ribitol levels	1	184922992	C	T	0.223	0.048	C	T	0.209	0.288	9.86e-06	0.00255	20.759
rs12625462	GCST90199642	Ribitol levels	20	860453	A	G	0.1	0.022	A	G	-0.193	0.121	2.934e-05	0.00245	19.986
rs1420467	GCST90199642	Ribitol levels	3	169009292	A	G	0.092	0.019	A	G	0.168	0.083	1.077e-05	0.00279	22.708
rs142220999	GCST90199642	Ribitol levels	10	18476449	T	C	0.334	0.074	T	C	-0.482	0.427	2.363e-05	0.00242	19.681
rs144424724	GCST90199642	Ribitol levels	7	3631189	T	C	-0.332	0.074	T	C	0.527	0.51	2.194e-05	0.00241	19.656
rs145095548	GCST90199642	Ribitol levels	14	80786850	C	A	0.525	0.113	C	A	-0.093	0.181	7.137e-06	0.00257	20.945
rs183901354	GCST90199642	Ribitol levels	13	32328310	T	C	-0.901	0.189	T	C	-0.184	0.148	7.194e-06	0.0027	22
rs186730428	GCST90199642	Ribitol levels	5	119601173	G	A	-0.072	0.016	G	A	-0.014	0.071	8.772e-06	0.00244	19.91
rs2744764	GCST90199642	Ribitol levels	1	25722122	T	C	0.117	0.026	T	C	-0.077	0.11	1.429e-05	0.00239	19.482
rs34552467	GCST90199642	Ribitol levels	16	88476287	C	A	0.075	0.017	C	A	-0.014	0.07	1.064e-05	0.00248	20.175
rs3845611	GCST90199642	Ribitol levels	1	13580483	G	T	-0.105	0.023	G	T	-0.005	0.088	5.544e-06	0.00256	20.855
rs60688348	GCST90199642	Ribitol levels	7	157052597	C	A	0.079	0.018	C	A	-0.076	0.069	2.266e-05	0.00241	19.629
rs7252227	GCST90199642	Ribitol levels	19	40795210	T	G	-0.071	0.016	T	G	0.019	0.069	1.016e-05	0.00242	19.713
rs72688441	GCST90199642	Ribitol levels	1	45585381	A	G	-0.603	0.034	A	G	-0.033	0.105	4.649e-69	0.03708	312.922
rs72722075	GCST90199642	Ribitol levels	15	45031276	T	C	-0.141	0.024	T	C	0.052	0.099	6.001e-09	0.00433	35.313
rs73217598	GCST90199642	Ribitol levels	8	14190551	A	G	0.308	0.065	A	G	0.036	0.313	3.249e-06	0.0027	22.026
rs73248229	GCST90199642	Ribitol levels	4	41028911	G	T	-0.19	0.042	G	T	-0.063	0.221	9.091e-06	0.0025	20.378
rs73317157	GCST90199642	Ribitol levels	12	66992819	A	G	-0.123	0.027	A	G	0.065	0.167	1.341e-05	0.0024	19.581
rs74995512	GCST90199642	Ribitol levels	2	54360165	A	G	-0.331	0.072	A	G	0.412	0.343	1.565e-05	0.00247	20.114
rs77703857	GCST90199642	Ribitol levels	8	13054916	T	C	0.192	0.043	T	C	0.173	0.21	2.414e-05	0.00248	20.207
rs77987208	GCST90199642	Ribitol levels	12	4758793	C	T	-0.118	0.023	C	T	-0.049	0.087	5.748e-07	0.00319	26.026
rs7903429	GCST90199642	Ribitol levels	10	68178595	T	C	0.097	0.021	T	C	-0.014	0.083	3.694e-06	0.00266	21.701
rs80012250	GCST90199642	Ribitol levels	7	8248643	G	A	-0.164	0.036	G	A	0.24	0.19	2.274e-05	0.00246	20.057
rs115480587	GCST90199643	Glycodeoxycholate levels	4	35291120	G	A	-0.244	0.054	G	A	-0.226	0.181	1.771e-05	0.00288	19.87
rs13101279	GCST90199643	Glycodeoxycholate levels	4	43747301	A	G	0.077	0.017	A	G	0.029	0.071	1.479e-05	0.00282	19.471
rs146174820	GCST90199643	Glycodeoxycholate levels	2	68387100	A	G	-0.286	0.061	A	G	0.548	0.383	1.108e-05	0.00317	21.838
rs2155345	GCST90199643	Glycodeoxycholate levels	11	106056961	T	G	-0.081	0.018	T	G	-0.041	0.072	1.67e-05	0.00285	19.682
rs2290258	GCST90199643	Glycodeoxycholate levels	2	99400611	C	A	0.125	0.027	C	A	0.122	0.122	1.482e-05	0.00296	20.379
rs2351511	GCST90199643	Glycodeoxycholate levels	14	61082729	T	C	0.323	0.072	T	C	-0.742	0.384	4.224e-05	0.00289	19.951
rs55917677	GCST90199643	Glycodeoxycholate levels	4	153779899	T	C	0.091	0.02	T	C	0.004	0.074	6.94e-06	0.00297	20.468
rs60930884	GCST90199643	Glycodeoxycholate levels	3	70517313	G	T	-0.128	0.029	G	T	0.088	0.106	1.931e-05	0.00288	19.839
rs62448268	GCST90199643	Glycodeoxycholate levels	7	22789845	A	G	0.095	0.021	A	G	-0.001	0.077	4.947e-06	0.00297	20.508
rs73153108	GCST90199643	Glycodeoxycholate levels	3	27092670	T	C	0.231	0.052	T	C	-0.027	0.287	1.091e-05	0.00287	19.808
rs7403557	GCST90199643	Glycodeoxycholate levels	15	27057832	G	A	0.101	0.019	G	A	-0.016	0.07	2.294e-07	0.00403	27.791
rs74927400	GCST90199643	Glycodeoxycholate levels	11	75231821	T	C	0.33	0.068	T	C	-0.143	0.239	2.543e-06	0.00339	23.364
rs7687207	GCST90199643	Glycodeoxycholate levels	4	89128817	G	A	0.078	0.017	G	A	-0.015	0.069	9.053e-06	0.00304	20.945
rs76962381	GCST90199643	Glycodeoxycholate levels	8	58264401	T	C	-0.109	0.021	T	C	0.059	0.097	3.709e-07	0.0039	26.906
rs80078071	GCST90199643	Glycodeoxycholate levels	4	180100099	A	G	0.097	0.022	A	G	-0.073	0.077	1.854e-05	0.00294	20.253
rs9514591	GCST90199643	Glycodeoxycholate levels	13	106902887	C	T	-0.082	0.018	C	T	-0.061	0.073	2.07e-05	0.00282	19.453
rs113666924	GCST90199644	Theobromine levels	22	40846014	A	G	-0.199	0.043	A	G	0.162	0.123	1.51e-05	0.00263	21.443
rs11653172	GCST90199644	Theobromine levels	17	12739959	G	A	-0.072	0.016	G	A	-0.039	0.066	1.854e-05	0.00259	21.125
rs11657948	GCST90199644	Theobromine levels	17	9168331	A	G	0.119	0.027	A	G	-0.019	0.132	1.466e-05	0.00245	19.944
rs116892987	GCST90199644	Theobromine levels	6	102527357	A	G	-0.329	0.071	A	G	-0.187	0.654	6.609e-06	0.00262	21.374
rs117966480	GCST90199644	Theobromine levels	9	126819947	C	A	-0.323	0.065	C	A	0.138	0.312	1.768e-06	0.00298	24.318
rs12431055	GCST90199644	Theobromine levels	13	29639326	T	C	0.128	0.029	T	C	-0.26	0.137	4.719e-05	0.00242	19.77
rs12549440	GCST90199644	Theobromine levels	8	122576372	T	C	0.079	0.017	T	C	0.022	0.067	2.829e-06	0.00286	23.346
rs13065149	GCST90199644	Theobromine levels	3	176871340	T	G	-0.077	0.016	T	G	0.025	0.066	2.949e-06	0.00291	23.777
rs139776	GCST90199644	Theobromine levels	22	24917479	T	C	-0.083	0.017	T	C	0.052	0.071	2.367e-06	0.00309	25.222
rs144661998	GCST90199644	Theobromine levels	10	105655335	A	G	0.096	0.021	A	G	0.001	0.103	9.405e-06	0.00247	20.107
rs147824813	GCST90199644	Theobromine levels	10	127259371	G	T	0.299	0.067	G	T	0.639	0.258	7.747e-05	0.0024	19.549
rs150576152	GCST90199644	Theobromine levels	15	62851995	G	A	0.207	0.046	G	A	-0.255	0.182	2.354e-05	0.00251	20.45
rs2529273	GCST90199644	Theobromine levels	7	74873835	T	C	0.102	0.018	T	C	0.018	0.08	2.885e-08	0.00409	33.446
rs35155698	GCST90199644	Theobromine levels	3	895304	C	T	0.075	0.017	C	T	-0.013	0.071	1.533e-05	0.00237	19.323
rs56113850	GCST90199644	Theobromine levels	19	40847202	C	T	-0.106	0.016	C	T	0.146	0.067	2.54e-10	0.00548	44.814
rs62205691	GCST90199644	Theobromine levels	20	57241225	A	G	-0.283	0.063	A	G	0.776	0.358	5.692e-05	0.00241	19.688
rs62462718	GCST90199644	Theobromine levels	7	63832020	A	G	-0.078	0.017	A	G	0.202	0.067	9.913e-05	0.00262	21.353
rs6497692	GCST90199644	Theobromine levels	16	23868061	T	C	0.075	0.016	T	C	-0.042	0.068	4.061e-06	0.00275	22.394
rs6569661	GCST90199644	Theobromine levels	6	130185619	G	A	-0.086	0.018	G	A	-0.038	0.071	3.139e-06	0.00294	23.963
rs6669746	GCST90199644	Theobromine levels	1	15027271	A	G	0.07	0.015	A	G	-0.014	0.066	9.129e-06	0.00246	20.054
rs6878843	GCST90199644	Theobromine levels	5	103831871	T	G	0.118	0.026	T	G	0.122	0.099	1.911e-05	0.00247	20.152
rs7485735	GCST90199644	Theobromine levels	12	71325737	C	T	-0.079	0.018	C	T	-0.011	0.082	8.841e-06	0.00272	22.165
rs79880362	GCST90199644	Theobromine levels	4	125202033	T	C	0.147	0.03	T	C	0.041	0.164	1.159e-06	0.00298	24.302
rs112388569	GCST90199645	Quinate levels	4	7138269	T	C	-0.299	0.067	T	C	-0.156	0.254	1.908e-05	0.00234	19.205
rs114371828	GCST90199645	Quinate levels	1	201989140	T	C	-0.267	0.06	T	C	0.274	0.431	2.007e-05	0.00234	19.21
rs115520044	GCST90199645	Quinate levels	14	49488289	A	G	0.33	0.061	A	G	-0.203	0.326	1.511e-07	0.00356	29.298
rs116020639	GCST90199645	Quinate levels	2	64880349	C	T	-0.316	0.062	C	T	0.479	0.469	1.472e-06	0.0031	25.467
rs145444661	GCST90199645	Quinate levels	18	43137607	T	C	-0.329	0.068	T	C	0.083	0.333	2.235e-06	0.00282	23.21
rs1594297	GCST90199645	Quinate levels	2	16476976	A	G	0.225	0.051	A	G	0.264	0.184	3.488e-05	0.00251	20.652
rs183574340	GCST90199645	Quinate levels	17	12699211	A	G	-0.415	0.083	A	G	0.018	0.208	1.032e-06	0.00291	23.935
rs186185553	GCST90199645	Quinate levels	11	57944141	T	C	-0.255	0.057	T	C	0.671	0.267	6.518e-05	0.00243	19.997
rs2108740	GCST90199645	Quinate levels	17	13876053	A	C	-0.169	0.037	A	C	-0.128	0.171	1.475e-05	0.00244	20.082
rs34099891	GCST90199645	Quinate levels	5	60842512	T	G	-0.082	0.017	T	G	-0.045	0.074	5.308e-06	0.00262	21.539
rs4148714	GCST90199645	Quinate levels	7	117598399	C	A	-0.126	0.027	C	A	0.246	0.133	2.038e-05	0.00263	21.608
rs553719	GCST90199645	Quinate levels	1	36867336	C	T	0.147	0.033	C	T	-0.041	0.108	1.389e-05	0.00253	20.768
rs5997787	GCST90199645	Quinate levels	22	30858967	C	T	0.074	0.016	C	T	0.085	0.072	1.458e-05	0.00267	21.949
rs62027288	GCST90199645	Quinate levels	15	75142406	C	T	0.076	0.016	C	T	0.173	0.069	1.291e-05	0.00287	23.593
rs73202647	GCST90199645	Quinate levels	8	12746929	C	T	-0.109	0.024	C	T	-0.187	0.105	2.613e-05	0.00254	20.875
rs73328382	GCST90199645	Quinate levels	10	99422751	A	C	-0.49	0.102	A	C	-0.214	0.134	7.588e-06	0.0028	23.055
rs76051019	GCST90199645	Quinate levels	21	33150052	A	G	-0.232	0.049	A	G	-0.106	0.376	3.433e-06	0.00271	22.275
rs77082173	GCST90199645	Quinate levels	6	6132622	T	C	0.201	0.045	T	C	0.144	0.191	2.252e-05	0.00239	19.62
rs10097464	GCST90199646	Gentisate levels	8	135773275	C	T	-0.072	0.016	C	T	0.03	0.066	9.361e-06	0.00252	20.258
rs1010664	GCST90199646	Gentisate levels	10	14923688	C	T	0.2	0.043	C	T	-0.097	0.189	7.654e-06	0.00251	20.17
rs10153505	GCST90199646	Gentisate levels	19	652948	G	T	-0.109	0.023	G	T	-0.164	0.09	1.149e-05	0.00297	23.899
rs1041350	GCST90199646	Gentisate levels	9	23613595	C	T	0.099	0.021	C	T	-0.05	0.102	4.02e-06	0.00269	21.627
rs113812650	GCST90199646	Gentisate levels	12	95395376	T	C	-0.421	0.092	T	C	0.428	0.264	2.361e-05	0.00249	20.013
rs117167763	GCST90199646	Gentisate levels	13	75106967	T	C	0.594	0.133	T	C	-0.084	0.305	1.276e-05	0.00238	19.147
rs12471344	GCST90199646	Gentisate levels	2	154259805	A	G	-0.205	0.043	A	G	0.019	0.164	2.413e-06	0.00283	22.77
rs147503040	GCST90199646	Gentisate levels	3	182797506	A	G	0.241	0.049	A	G	0.059	0.258	1.338e-06	0.00288	23.138
rs187258635	GCST90199646	Gentisate levels	1	207663120	T	C	-0.236	0.053	T	C	0.273	0.25	2.849e-05	0.00235	18.864
rs2833465	GCST90199646	Gentisate levels	21	31591790	T	C	-0.11	0.023	T	C	-0.132	0.088	8.405e-06	0.00268	21.508
rs367715	GCST90199646	Gentisate levels	20	46487542	G	A	0.072	0.016	G	A	0.005	0.082	1.017e-05	0.00237	18.996
rs375709482	GCST90199646	Gentisate levels	6	114434155	T	C	-0.274	0.056	T	C	-0.071	0.297	1.615e-06	0.00282	22.631
rs3861695	GCST90199646	Gentisate levels	1	83506486	T	C	-0.076	0.017	T	C	0.134	0.089	2.986e-05	0.0025	20.098
rs62362979	GCST90199646	Gentisate levels	5	84208390	G	A	0.273	0.061	G	A	0.083	0.342	1.262e-05	0.00238	19.074
rs62621664	GCST90199646	Gentisate levels	6	24504968	T	G	0.265	0.058	T	G	-0.004	0.308	5.616e-06	0.00252	20.255
rs72645867	GCST90199646	Gentisate levels	13	95314726	A	G	0.162	0.033	A	G	0.136	0.187	2.539e-06	0.00299	24.024
rs72824920	GCST90199646	Gentisate levels	2	50345769	C	T	0.193	0.037	C	T	0.068	0.174	4.574e-07	0.00315	25.32
rs72950259	GCST90199646	Gentisate levels	2	215026687	G	T	0.41	0.092	G	T	0.554	0.309	4.115e-05	0.00238	19.102
rs73217253	GCST90199646	Gentisate levels	3	133872734	A	G	-0.161	0.033	A	G	-0.125	0.149	2.698e-06	0.00285	22.9
rs75476920	GCST90199646	Gentisate levels	17	42064447	C	T	-0.094	0.021	C	T	-0.204	0.121	4.247e-05	0.00234	18.815
rs76930336	GCST90199646	Gentisate levels	11	118594049	A	C	-0.203	0.043	A	C	0.217	0.169	1.103e-05	0.00258	20.74
rs77091748	GCST90199646	Gentisate levels	11	79180565	T	C	0.258	0.058	T	C	-0.592	0.396	3.716e-05	0.00237	19.058
rs77380220	GCST90199646	Gentisate levels	3	70959872	A	G	0.222	0.049	A	G	-0.151	0.263	1.037e-05	0.00249	20.028
rs79188489	GCST90199646	Gentisate levels	4	29074567	T	G	0.344	0.075	T	G	-0.176	0.333	9.888e-06	0.00249	20.022
rs9572022	GCST90199646	Gentisate levels	13	68811966	G	A	-0.076	0.016	G	A	0.021	0.067	2.159e-06	0.00282	22.686
rs9959080	GCST90199646	Gentisate levels	18	59433536	A	G	-0.093	0.019	A	G	0.004	0.078	2.749e-06	0.00267	21.459
rs10902695	GCST90199647	Theophylline levels	1	28319022	T	C	-0.083	0.018	T	C	-0.08	0.071	1.308e-05	0.00277	21.745
rs115520044	GCST90199647	Theophylline levels	14	49488289	A	G	0.323	0.062	A	G	-0.203	0.326	4.966e-07	0.00346	27.154
rs116572946	GCST90199647	Theophylline levels	13	60080909	T	C	-0.278	0.061	T	C	0.359	0.253	1.92e-05	0.00269	21.098
rs116926604	GCST90199647	Theophylline levels	7	86916079	C	T	-0.276	0.059	C	T	-0.027	0.159	4.83e-06	0.00281	22.064
rs12259905	GCST90199647	Theophylline levels	10	28920494	T	C	0.155	0.031	T	C	0.032	0.105	7.471e-07	0.00327	25.627
rs1388182	GCST90199647	Theophylline levels	2	179285708	T	C	-0.156	0.035	T	C	-0.17	0.257	1.796e-05	0.00257	20.188
rs149370966	GCST90199647	Theophylline levels	20	39722660	A	G	-0.27	0.06	A	G	-0.514	0.414	2.344e-05	0.00259	20.285
rs17428030	GCST90199647	Theophylline levels	9	84338706	G	A	0.136	0.03	G	A	-0.033	0.108	1.034e-05	0.00277	21.746
rs180968112	GCST90199647	Theophylline levels	16	16587338	A	G	-0.313	0.071	A	G	0.07	0.332	1.57e-05	0.00257	20.171
rs2245730	GCST90199647	Theophylline levels	21	42705218	C	A	-0.079	0.016	C	A	0.025	0.066	2.45e-06	0.00305	23.91
rs34804482	GCST90199647	Theophylline levels	11	27368192	C	T	-0.243	0.053	C	T	1.239	0.592	2.952e-05	0.0027	21.16
rs4615950	GCST90199647	Theophylline levels	10	106010522	T	C	-0.074	0.016	T	C	-0.001	0.066	1.028e-05	0.00262	20.509
rs72793907	GCST90199647	Theophylline levels	2	22537986	G	A	-0.275	0.061	G	A	-0.166	0.316	1.233e-05	0.00259	20.285
rs7323950	GCST90199647	Theophylline levels	13	22199638	G	A	-0.079	0.017	G	A	-0.068	0.071	1.65e-05	0.00278	21.815
rs74069834	GCST90199647	Theophylline levels	12	21946362	G	A	-0.271	0.061	G	A	0.505	0.277	4.933e-05	0.0025	19.56
rs74526939	GCST90199647	Theophylline levels	18	50073331	G	A	-0.2	0.044	G	A	0.311	0.189	2.772e-05	0.00262	20.513
rs75095637	GCST90199647	Theophylline levels	15	24913444	C	A	0.141	0.031	C	A	-0.125	0.124	1.613e-05	0.00266	20.825
rs75723819	GCST90199647	Theophylline levels	3	120099185	A	C	-0.211	0.047	A	C	0.108	0.174	1.397e-05	0.00267	20.934
rs75870478	GCST90199647	Theophylline levels	4	35563982	T	C	-0.281	0.06	T	C	-0.193	0.265	7.02e-06	0.00285	22.334
rs79361921	GCST90199647	Theophylline levels	8	58022004	A	G	-0.233	0.047	A	G	0.058	0.141	1.484e-06	0.00311	24.37
rs79542551	GCST90199647	Theophylline levels	13	93072020	G	A	-0.329	0.072	G	A	-0.026	0.611	6.375e-06	0.00271	21.285
rs10152997	GCST90199648	1,5-anhydroglucitol (1,5-ag) levels	15	60904958	C	T	-0.076	0.015	C	T	-0.004	0.067	9.565e-07	0.00287	23.438
rs111517692	GCST90199648	1,5-anhydroglucitol (1,5-ag) levels	9	130054393	A	G	0.186	0.039	A	G	-0.012	0.275	2.619e-06	0.00266	21.682
rs11219784	GCST90199648	1,5-anhydroglucitol (1,5-ag) levels	11	124810777	C	T	-0.296	0.064	C	T	0.503	0.361	1.328e-05	0.00251	20.485
rs112766573	GCST90199648	1,5-anhydroglucitol (1,5-ag) levels	6	75182536	T	C	0.15	0.034	T	C	0.07	0.133	1.869e-05	0.00234	19.107
rs116139938	GCST90199648	1,5-anhydroglucitol (1,5-ag) levels	17	19002728	T	G	-0.267	0.044	T	G	-0.069	0.163	4.985e-09	0.0043	35.13
rs116855721	GCST90199648	1,5-anhydroglucitol (1,5-ag) levels	14	54584830	A	G	0.235	0.05	A	G	0.175	0.19	9.451e-06	0.00247	20.17
rs117813792	GCST90199648	1,5-anhydroglucitol (1,5-ag) levels	9	113729402	G	A	-0.331	0.066	G	A	0.656	0.54	2.454e-06	0.00296	24.139
rs118097969	GCST90199648	1,5-anhydroglucitol (1,5-ag) levels	7	8431366	A	C	0.254	0.057	A	C	-0.502	0.407	3.352e-05	0.00227	18.489
rs11976181	GCST90199648	1,5-anhydroglucitol (1,5-ag) levels	7	142097764	C	T	-0.132	0.021	C	T	-0.119	0.085	1.749e-09	0.00523	42.771
rs138306161	GCST90199648	1,5-anhydroglucitol (1,5-ag) levels	9	86712771	T	C	-0.309	0.069	T	C	0.325	0.475	2.019e-05	0.0023	18.745
rs138882034	GCST90199648	1,5-anhydroglucitol (1,5-ag) levels	3	14215441	C	T	-0.401	0.085	C	T	-0.183	0.166	7.92e-06	0.00254	20.729
rs147071339	GCST90199648	1,5-anhydroglucitol (1,5-ag) levels	3	120559843	G	A	-0.724	0.156	G	A	-0.003	0.214	4.628e-06	0.00251	20.502
rs16923778	GCST90199648	1,5-anhydroglucitol (1,5-ag) levels	11	7241558	T	C	-0.364	0.072	T	C	0.027	0.169	6.507e-07	0.00302	24.635
rs16936434	GCST90199648	1,5-anhydroglucitol (1,5-ag) levels	11	42229140	A	G	-0.144	0.033	A	G	0.004	0.166	1.319e-05	0.00229	18.657
rs185053832	GCST90199648	1,5-anhydroglucitol (1,5-ag) levels	7	142063511	A	C	-0.376	0.08	A	C	-0.04	0.253	3.713e-06	0.00257	20.976
rs2800798	GCST90199648	1,5-anhydroglucitol (1,5-ag) levels	1	164697016	A	G	0.08	0.018	A	G	-0.028	0.083	1.085e-05	0.00237	19.295
rs34278530	GCST90199648	1,5-anhydroglucitol (1,5-ag) levels	16	84656112	C	T	0.097	0.02	C	T	-0.089	0.081	7.904e-06	0.0026	21.197
rs4988235	GCST90199648	1,5-anhydroglucitol (1,5-ag) levels	2	135851076	A	G	0.125	0.016	A	G	0.037	0.068	4.455e-15	0.00715	58.634
rs55646821	GCST90199648	1,5-anhydroglucitol (1,5-ag) levels	8	20747591	A	C	0.15	0.031	A	C	-0.06	0.124	2.77e-06	0.0027	21.996
rs6444144	GCST90199648	1,5-anhydroglucitol (1,5-ag) levels	3	165091228	T	C	0.075	0.016	T	C	0.027	0.068	2.758e-06	0.0027	22.006
rs72670617	GCST90199648	1,5-anhydroglucitol (1,5-ag) levels	13	113913130	G	T	-0.11	0.024	G	T	0.011	0.08	6.819e-06	0.00256	20.914
rs77283946	GCST90199648	1,5-anhydroglucitol (1,5-ag) levels	17	18982968	A	C	-0.553	0.056	A	C	0.175	0.192	1.98e-21	0.01138	93.696
rs78394231	GCST90199648	1,5-anhydroglucitol (1,5-ag) levels	6	107327919	C	T	0.117	0.026	C	T	0.151	0.106	2.575e-05	0.00238	19.45
rs868427	GCST90199648	1,5-anhydroglucitol (1,5-ag) levels	8	51531385	C	T	-0.104	0.023	C	T	0.082	0.092	1.617e-05	0.00246	20.036
rs10188669	GCST90199649	1-stearoyl-2-arachidonoyl-GPI (18:0/20:4) levels	2	150897389	A	G	-0.067	0.015	A	G	-0.056	0.066	2.331e-05	0.00225	18.375
rs11121795	GCST90199649	1-stearoyl-2-arachidonoyl-GPI (18:0/20:4) levels	1	6399939	T	C	-0.179	0.04	T	C	0.571	0.25	4.712e-05	0.00233	18.952
rs112843621	GCST90199649	1-stearoyl-2-arachidonoyl-GPI (18:0/20:4) levels	14	26049841	G	A	-0.366	0.078	G	A	-0.094	0.28	4.95e-06	0.00254	20.739
rs115307528	GCST90199649	1-stearoyl-2-arachidonoyl-GPI (18:0/20:4) levels	2	166268501	G	A	-0.3	0.067	G	A	-0.507	0.351	2.83e-05	0.00233	19.03
rs140033739	GCST90199649	1-stearoyl-2-arachidonoyl-GPI (18:0/20:4) levels	6	30237375	A	G	-0.166	0.035	A	G	-0.268	0.105	2.435e-05	0.00261	21.273
rs141701630	GCST90199649	1-stearoyl-2-arachidonoyl-GPI (18:0/20:4) levels	7	100573450	T	C	0.318	0.07	T	C	-0.173	0.464	9.95e-06	0.00242	19.751
rs1532085	GCST90199649	1-stearoyl-2-arachidonoyl-GPI (18:0/20:4) levels	15	58391167	G	A	-0.092	0.016	G	A	-0.113	0.067	5.11e-08	0.00395	32.271
rs157595	GCST90199649	1-stearoyl-2-arachidonoyl-GPI (18:0/20:4) levels	19	44922203	G	A	0.094	0.016	G	A	-0.038	0.071	9.522e-09	0.00423	34.584
rs174560	GCST90199649	1-stearoyl-2-arachidonoyl-GPI (18:0/20:4) levels	11	61814292	C	T	-0.264	0.016	C	T	-0.02	0.067	1.404e-56	0.02955	247.617
rs2712421	GCST90199649	1-stearoyl-2-arachidonoyl-GPI (18:0/20:4) levels	3	128568900	T	G	0.073	0.016	T	G	-0.069	0.072	1.456e-05	0.00242	19.739
rs34542491	GCST90199649	1-stearoyl-2-arachidonoyl-GPI (18:0/20:4) levels	5	168805806	T	C	0.09	0.02	T	C	-0.082	0.089	1.987e-05	0.00233	18.977
rs400810	GCST90199649	1-stearoyl-2-arachidonoyl-GPI (18:0/20:4) levels	5	31675054	G	A	0.129	0.027	G	A	0.036	0.122	3.43e-06	0.00262	21.355
rs60417901	GCST90199649	1-stearoyl-2-arachidonoyl-GPI (18:0/20:4) levels	7	92597062	T	C	-0.227	0.051	T	C	-0.078	0.127	2.007e-05	0.00228	18.596
rs66466742	GCST90199649	1-stearoyl-2-arachidonoyl-GPI (18:0/20:4) levels	19	11225768	T	C	-0.19	0.038	T	C	0.091	0.134	2.008e-06	0.00278	22.68
rs7241918	GCST90199649	1-stearoyl-2-arachidonoyl-GPI (18:0/20:4) levels	18	49634583	T	G	0.133	0.02	T	G	0.021	0.087	8.087e-11	0.00506	41.359
rs74988287	GCST90199649	1-stearoyl-2-arachidonoyl-GPI (18:0/20:4) levels	2	36690717	C	T	-0.366	0.077	C	T	-0.241	0.451	4.435e-06	0.00264	21.547
rs77960347	GCST90199649	1-stearoyl-2-arachidonoyl-GPI (18:0/20:4) levels	18	49583585	G	A	0.48	0.063	G	A	-0.352	0.364	3.239e-13	0.00651	53.265
rs79608464	GCST90199649	1-stearoyl-2-arachidonoyl-GPI (18:0/20:4) levels	16	71298685	A	G	0.257	0.056	A	G	0.295	0.21	1.948e-05	0.00243	19.846
rs80195574	GCST90199649	1-stearoyl-2-arachidonoyl-GPI (18:0/20:4) levels	14	34113605	A	G	-0.221	0.047	A	G	0.102	0.334	4.835e-06	0.00259	21.142
rs113392484	GCST90199650	Indolelactate levels	6	78437780	C	T	0.318	0.069	C	T	-0.081	0.242	6.635e-06	0.00219	18.038
rs11598287	GCST90199650	Indolelactate levels	10	132100905	A	G	0.075	0.016	A	G	0.03	0.072	5.716e-06	0.00238	19.63
rs11647808	GCST90199650	Indolelactate levels	16	58736977	A	C	0.212	0.026	A	C	-0.098	0.141	4.774e-15	0.00657	54.437
rs117078442	GCST90199650	Indolelactate levels	7	22296682	A	G	-0.21	0.047	A	G	0.261	0.237	2.535e-05	0.00207	17.073
rs11950935	GCST90199650	Indolelactate levels	5	27771436	C	T	-0.08	0.018	C	T	0.177	0.092	4.84e-05	0.002	16.482
rs1255731	GCST90199650	Indolelactate levels	14	63549593	C	T	-0.075	0.017	C	T	0.025	0.073	1.445e-05	0.00205	16.918
rs1354368	GCST90199650	Indolelactate levels	4	99520729	G	A	-0.072	0.015	G	A	0.148	0.076	7.483e-06	0.0024	19.823
rs142582686	GCST90199650	Indolelactate levels	10	101005147	T	G	0.165	0.036	T	G	0.082	0.173	7.483e-06	0.00223	18.407
rs145909629	GCST90199650	Indolelactate levels	9	26547368	A	G	0.321	0.059	A	G	-0.233	0.236	1.978e-07	0.003	24.775
rs148403098	GCST90199650	Indolelactate levels	14	102351945	T	C	0.168	0.036	T	C	-0.206	0.138	1.445e-05	0.00222	18.286
rs150393758	GCST90199650	Indolelactate levels	17	69863978	T	C	0.173	0.039	T	C	0.147	0.245	2.046e-05	0.00205	16.895
rs185272650	GCST90199650	Indolelactate levels	3	183994764	T	C	-0.3	0.068	T	C	-0.049	0.34	1.401e-05	0.002	16.525
rs1867457	GCST90199650	Indolelactate levels	5	180177217	C	T	-0.102	0.023	C	T	-0.238	0.111	5.896e-05	0.00206	17.031
rs190002061	GCST90199650	Indolelactate levels	2	49252618	A	G	-0.266	0.059	A	G	0.744	0.534	2.442e-05	0.00209	17.244
rs19009	GCST90199650	Indolelactate levels	20	6755951	C	T	-0.064	0.014	C	T	0.016	0.066	1.478e-05	0.00199	16.41
rs2472509	GCST90199650	Indolelactate levels	9	104921949	G	T	0.07	0.015	G	T	0.041	0.067	1.028e-05	0.00216	17.802
rs2794660	GCST90199650	Indolelactate levels	13	46749020	T	C	0.095	0.021	T	C	-0.053	0.102	1.76e-05	0.00217	17.899
rs2997922	GCST90199650	Indolelactate levels	9	128818465	T	C	0.185	0.016	T	C	0.045	0.078	1.543e-30	0.01412	117.916
rs34380016	GCST90199650	Indolelactate levels	1	29231718	G	A	-0.067	0.015	G	A	-0.083	0.066	1.95e-05	0.00219	18.032
rs35021400	GCST90199650	Indolelactate levels	16	87013026	A	C	-0.082	0.017	A	C	0.086	0.1	7.384e-06	0.00227	18.714
rs61674325	GCST90199650	Indolelactate levels	14	43587540	T	C	-0.068	0.015	T	C	0.006	0.071	1.072e-05	0.00204	16.806
rs62154332	GCST90199650	Indolelactate levels	2	101471008	T	C	0.119	0.027	T	C	0.023	0.129	1.256e-05	0.00199	16.428
rs73782967	GCST90199650	Indolelactate levels	5	116927323	A	G	-0.153	0.032	A	G	-0.366	0.281	5.899e-06	0.00242	19.959
rs75333405	GCST90199650	Indolelactate levels	12	89836373	C	T	-0.17	0.038	C	T	-0.004	0.129	1.301e-05	0.002	16.471
rs7617388	GCST90199650	Indolelactate levels	3	18845898	G	A	-0.095	0.021	G	A	0.022	0.121	1.525e-05	0.00218	18.014
rs1018091	GCST90199651	Docosahexaenoate DHA; 22:6n3 levels	4	143618621	C	T	0.068	0.015	C	T	0.089	0.066	1.677e-05	0.00226	18.786
rs11709701	GCST90199651	Docosahexaenoate DHA; 22:6n3 levels	3	197411278	T	C	0.072	0.016	T	C	0.033	0.071	1.018e-05	0.00227	18.807
rs11715464	GCST90199651	Docosahexaenoate DHA; 22:6n3 levels	3	42868195	G	A	-0.068	0.015	G	A	-0.013	0.066	1.228e-05	0.00221	18.309
rs117676889	GCST90199651	Docosahexaenoate DHA; 22:6n3 levels	10	3308072	C	T	0.195	0.043	C	T	-0.146	0.233	1.399e-05	0.00223	18.49
rs11930628	GCST90199651	Docosahexaenoate DHA; 22:6n3 levels	4	59788149	G	A	0.124	0.026	G	A	-0.224	0.113	1.561e-05	0.00245	20.362
rs12129379	GCST90199651	Docosahexaenoate DHA; 22:6n3 levels	1	159995471	T	G	0.093	0.02	T	G	-0.012	0.082	3.718e-06	0.00254	21.054
rs13268878	GCST90199651	Docosahexaenoate DHA; 22:6n3 levels	8	74456081	G	A	-0.083	0.019	G	A	-0.148	0.089	4.499e-05	0.00227	18.847
rs143268031	GCST90199651	Docosahexaenoate DHA; 22:6n3 levels	12	117697385	G	A	0.48	0.104	G	A	-0.158	0.169	1.226e-05	0.00233	19.298
rs145325641	GCST90199651	Docosahexaenoate DHA; 22:6n3 levels	12	95241095	A	G	-0.23	0.047	A	G	-0.056	0.446	1.825e-06	0.00255	21.157
rs148894582	GCST90199651	Docosahexaenoate DHA; 22:6n3 levels	10	58620420	G	A	-0.292	0.065	G	A	-0.146	0.381	1.384e-05	0.00218	18.092
rs174603	GCST90199651	Docosahexaenoate DHA; 22:6n3 levels	11	61858734	A	G	-0.094	0.016	A	G	-0.051	0.071	1.337e-08	0.0038	31.61
rs181031465	GCST90199651	Docosahexaenoate DHA; 22:6n3 levels	2	164800745	T	C	0.283	0.063	T	C	0.382	0.233	3.569e-05	0.00218	18.076
rs1934826	GCST90199651	Docosahexaenoate DHA; 22:6n3 levels	13	75950409	A	G	-0.065	0.015	A	G	0.017	0.066	1.621e-05	0.00213	17.645
rs34736275	GCST90199651	Docosahexaenoate DHA; 22:6n3 levels	7	80571027	A	G	0.073	0.016	A	G	0.001	0.073	6.286e-06	0.00238	19.735
rs3731644	GCST90199651	Docosahexaenoate DHA; 22:6n3 levels	2	235041233	C	T	0.11	0.024	C	T	-0.362	0.131	6.374e-05	0.0022	18.265
rs6564915	GCST90199651	Docosahexaenoate DHA; 22:6n3 levels	16	81774628	G	T	0.102	0.022	G	T	0.001	0.096	4.6e-06	0.00254	21.102
rs73045049	GCST90199651	Docosahexaenoate DHA; 22:6n3 levels	7	2658714	A	G	-0.183	0.04	A	G	0.052	0.175	9.114e-06	0.00227	18.824
rs73500833	GCST90199651	Docosahexaenoate DHA; 22:6n3 levels	13	26756076	T	C	-0.272	0.06	T	C	0.283	0.296	1.671e-05	0.00223	18.493
rs77207094	GCST90199651	Docosahexaenoate DHA; 22:6n3 levels	5	11520799	C	T	-0.249	0.055	C	T	-0.059	0.192	9.641e-06	0.00226	18.745
rs8523	GCST90199651	Docosahexaenoate DHA; 22:6n3 levels	6	10980820	A	G	-0.078	0.015	A	G	-0.002	0.066	1.769e-07	0.00301	25.027
rs117022836	GCST90199652	1-stearoyl-2-oleoyl-GPS (18:0/18:1) levels	11	37651035	T	C	-0.229	0.046	T	C	0.147	0.231	1.496e-06	0.00298	24.057
rs13234046	GCST90199652	1-stearoyl-2-oleoyl-GPS (18:0/18:1) levels	7	10971985	A	G	-0.084	0.019	A	G	0.241	0.091	8.262e-05	0.00246	19.851
rs1354034	GCST90199652	1-stearoyl-2-oleoyl-GPS (18:0/18:1) levels	3	56815721	C	T	0.139	0.016	C	T	-0.066	0.072	4.72e-17	0.00917	74.497
rs138806707	GCST90199652	1-stearoyl-2-oleoyl-GPS (18:0/18:1) levels	8	20999141	C	T	-0.259	0.056	C	T	-0.585	0.313	1.98e-05	0.00263	21.227
rs17831607	GCST90199652	1-stearoyl-2-oleoyl-GPS (18:0/18:1) levels	6	134363401	G	A	-0.107	0.022	G	A	-0.01	0.094	3.026e-06	0.00274	22.135
rs2055570	GCST90199652	1-stearoyl-2-oleoyl-GPS (18:0/18:1) levels	2	49116770	G	A	-0.135	0.03	G	A	-0.14	0.126	2.924e-05	0.00246	19.856
rs55731338	GCST90199652	1-stearoyl-2-oleoyl-GPS (18:0/18:1) levels	6	35173215	A	G	-0.214	0.046	A	G	-0.06	0.137	7.101e-06	0.00259	20.888
rs55823223	GCST90199652	1-stearoyl-2-oleoyl-GPS (18:0/18:1) levels	17	75894282	A	G	-0.106	0.022	A	G	0.16	0.116	4.982e-06	0.00286	23.12
rs56058673	GCST90199652	1-stearoyl-2-oleoyl-GPS (18:0/18:1) levels	22	36081699	T	C	-0.155	0.034	T	C	0.357	0.16	3.067e-05	0.00268	21.665
rs6871550	GCST90199652	1-stearoyl-2-oleoyl-GPS (18:0/18:1) levels	5	399096	C	T	0.088	0.02	C	T	0.007	0.081	9.447e-06	0.00254	20.484
rs72761668	GCST90199652	1-stearoyl-2-oleoyl-GPS (18:0/18:1) levels	15	101725739	G	A	-0.174	0.038	G	A	-0.092	0.136	1.341e-05	0.00243	19.655
rs78453362	GCST90199652	1-stearoyl-2-oleoyl-GPS (18:0/18:1) levels	3	78690859	A	G	0.155	0.035	A	G	0.013	0.21	1.193e-05	0.00245	19.794
rs80312835	GCST90199652	1-stearoyl-2-oleoyl-GPS (18:0/18:1) levels	10	110417837	G	A	0.297	0.066	G	A	-0.082	0.222	1.312e-05	0.00243	19.607
rs9277341	GCST90199652	1-stearoyl-2-oleoyl-GPS (18:0/18:1) levels	6	33071848	C	T	-0.077	0.017	C	T	0.187	0.075	3.186e-05	0.00257	20.74
rs10868484	GCST90199653	1-myristoyl-2-palmitoyl-gpc (14:0/16:0) levels	9	86776740	C	T	0.097	0.021	C	T	0.086	0.095	1.365e-05	0.00252	20.875
rs114128846	GCST90199653	1-myristoyl-2-palmitoyl-gpc (14:0/16:0) levels	2	118280459	A	G	0.148	0.031	A	G	-0.069	0.17	4.547e-06	0.00263	21.793
rs116926922	GCST90199653	1-myristoyl-2-palmitoyl-gpc (14:0/16:0) levels	6	159958678	T	G	0.201	0.043	T	G	-0.149	0.211	6.075e-06	0.00257	21.306
rs12331085	GCST90199653	1-myristoyl-2-palmitoyl-gpc (14:0/16:0) levels	4	171881699	A	G	-0.093	0.018	A	G	0.042	0.075	3.086e-07	0.00338	28.07
rs147325198	GCST90199653	1-myristoyl-2-palmitoyl-gpc (14:0/16:0) levels	5	9684711	A	G	0.312	0.065	A	G	-0.072	0.167	3.787e-06	0.0027	22.393
rs148311684	GCST90199653	1-myristoyl-2-palmitoyl-gpc (14:0/16:0) levels	1	4888680	A	G	-0.303	0.068	A	G	-0.144	0.373	1.706e-05	0.00229	19.012
rs28704912	GCST90199653	1-myristoyl-2-palmitoyl-gpc (14:0/16:0) levels	18	7928036	A	C	0.13	0.027	A	C	0.074	0.129	3.978e-06	0.00271	22.473
rs28867983	GCST90199653	1-myristoyl-2-palmitoyl-gpc (14:0/16:0) levels	4	21108584	G	A	0.085	0.019	G	A	-0.04	0.085	1.814e-05	0.00233	19.314
rs2996477	GCST90199653	1-myristoyl-2-palmitoyl-gpc (14:0/16:0) levels	1	91920677	C	T	0.132	0.029	C	T	0.035	0.117	1.326e-05	0.00241	19.954
rs4485089	GCST90199653	1-myristoyl-2-palmitoyl-gpc (14:0/16:0) levels	11	12409814	G	A	-0.081	0.018	G	A	0.144	0.075	4.028e-05	0.00242	20.046
rs4698782	GCST90199653	1-myristoyl-2-palmitoyl-gpc (14:0/16:0) levels	4	109734125	C	T	-0.073	0.015	C	T	0.011	0.066	4.099e-06	0.00262	21.699
rs4975528	GCST90199653	1-myristoyl-2-palmitoyl-gpc (14:0/16:0) levels	5	1017800	A	G	0.078	0.017	A	G	0.039	0.072	1.393e-05	0.00244	20.201
rs79292294	GCST90199653	1-myristoyl-2-palmitoyl-gpc (14:0/16:0) levels	11	38215972	G	T	0.218	0.049	G	T	0.39	0.17	6.604e-05	0.00235	19.458
rs79682447	GCST90199653	1-myristoyl-2-palmitoyl-gpc (14:0/16:0) levels	4	2260377	A	G	-0.189	0.038	A	G	0.401	0.182	7.907e-06	0.00279	23.137
rs9349828	GCST90199653	1-myristoyl-2-palmitoyl-gpc (14:0/16:0) levels	6	56559434	C	T	0.073	0.016	C	T	-0.076	0.074	2.589e-05	0.00231	19.126
rs10194878	GCST90199654	Paraxanthine levels in elite athletes	2	138639888	C	T	0.081	0.018	C	T	0.079	0.075	1.439e-05	0.00268	21.089
rs10509810	GCST90199654	Paraxanthine levels in elite athletes	10	106005598	G	A	-0.077	0.016	G	A	-0.016	0.066	4.777e-06	0.00284	22.359
rs11032948	GCST90199654	Paraxanthine levels in elite athletes	11	34951350	T	C	0.093	0.019	T	C	-0.003	0.079	8.871e-07	0.00323	25.378
rs112492033	GCST90199654	Paraxanthine levels in elite athletes	15	80442893	A	G	-0.27	0.058	A	G	-0.196	0.189	1.081e-05	0.00272	21.411
rs114830966	GCST90199654	Paraxanthine levels in elite athletes	1	74384420	A	G	-0.352	0.078	A	G	0.754	0.443	3.534e-05	0.00261	20.531
rs115520044	GCST90199654	Paraxanthine levels in elite athletes	14	49488289	A	G	0.307	0.062	A	G	-0.203	0.326	1.622e-06	0.00316	24.822
rs11599254	GCST90199654	Paraxanthine levels in elite athletes	10	28929032	T	C	0.138	0.029	T	C	0.046	0.101	2.93e-06	0.00293	23.046
rs118105917	GCST90199654	Paraxanthine levels in elite athletes	6	159627396	T	C	-0.385	0.087	T	C	-1.146	1.484	2.243e-05	0.00248	19.492
rs13243315	GCST90199654	Paraxanthine levels in elite athletes	7	25474434	C	T	-0.093	0.02	C	T	-0.099	0.079	1.352e-05	0.00283	22.237
rs143167061	GCST90199654	Paraxanthine levels in elite athletes	11	13186904	T	C	-0.256	0.058	T	C	-0.09	0.25	1.679e-05	0.0025	19.605
rs150047778	GCST90199654	Paraxanthine levels in elite athletes	7	116118257	C	T	-0.357	0.078	C	T	-0.212	0.91	6.795e-06	0.00273	21.426
rs1503609	GCST90199654	Paraxanthine levels in elite athletes	4	126847694	A	G	0.074	0.017	A	G	0.078	0.066	3.129e-05	0.00247	19.376
rs150604675	GCST90199654	Paraxanthine levels in elite athletes	6	107115055	T	C	-0.212	0.047	T	C	0.004	0.213	8.619e-06	0.00266	20.938
rs17653722	GCST90199654	Paraxanthine levels in elite athletes	12	52193734	T	G	-0.095	0.021	T	G	-0.096	0.108	1.966e-05	0.00255	20.073
rs2245730	GCST90199654	Paraxanthine levels in elite athletes	21	42705218	C	A	-0.077	0.016	C	A	0.025	0.066	4.203e-06	0.00291	22.903
rs2274148	GCST90199654	Paraxanthine levels in elite athletes	13	49278988	T	C	0.199	0.044	T	C	0.008	0.151	9.153e-06	0.00256	20.111
rs28491088	GCST90199654	Paraxanthine levels in elite athletes	15	24911167	C	A	0.099	0.022	C	A	0.09	0.097	2.302e-05	0.00259	20.333
rs34563893	GCST90199654	Paraxanthine levels in elite athletes	12	98038615	C	T	-0.344	0.071	C	T	0.219	0.148	5.778e-06	0.00298	23.46
rs56113850	GCST90199654	Paraxanthine levels in elite athletes	19	40847202	C	T	-0.111	0.016	C	T	0.146	0.067	7.572e-11	0.00605	47.686
rs57526497	GCST90199654	Paraxanthine levels in elite athletes	17	79549816	C	A	-0.154	0.034	C	A	-0.295	0.15	3.196e-05	0.00264	20.764
rs62017761	GCST90199654	Paraxanthine levels in elite athletes	16	6502503	G	T	-0.074	0.016	G	T	0.015	0.066	5.568e-06	0.00272	21.381
rs72799346	GCST90199654	Paraxanthine levels in elite athletes	2	22414570	T	G	-0.243	0.054	T	G	-0.183	0.269	1.471e-05	0.00252	19.798
rs7326993	GCST90199654	Paraxanthine levels in elite athletes	13	92197195	G	A	-0.072	0.016	G	A	-0.152	0.066	7.265e-05	0.00259	20.376
rs75467050	GCST90199654	Paraxanthine levels in elite athletes	12	97703428	T	C	-0.181	0.041	T	C	-0.069	0.198	1.565e-05	0.00247	19.403
rs77866717	GCST90199654	Paraxanthine levels in elite athletes	18	43307829	C	T	-0.153	0.035	C	T	0.003	0.215	1.32e-05	0.00251	19.731
rs78574673	GCST90199654	Paraxanthine levels in elite athletes	6	152626771	G	T	0.228	0.05	G	T	-0.149	0.31	1.173e-05	0.00259	20.363
rs78607630	GCST90199654	Paraxanthine levels in elite athletes	9	107914662	G	A	-0.254	0.052	G	A	-0.311	0.191	5.351e-06	0.00304	23.902
rs79361921	GCST90199654	Paraxanthine levels in elite athletes	8	58022004	A	G	-0.228	0.047	A	G	0.058	0.141	2.739e-06	0.00295	23.198
rs9370260	GCST90199654	Paraxanthine levels in elite athletes	6	54056876	C	T	0.081	0.017	C	T	-0.081	0.072	7.259e-06	0.00286	22.444
rs12894999	GCST90199655	4-methyl-2-oxopentanoate levels	14	102071272	A	G	-0.085	0.019	A	G	0.248	0.083	0.0001015	0.00219	18.137
rs2291115	GCST90199655	4-methyl-2-oxopentanoate levels	1	83555746	T	C	-0.088	0.019	T	C	0.008	0.074	7.78e-06	0.00235	19.476
rs56107485	GCST90199655	4-methyl-2-oxopentanoate levels	6	156517427	C	A	-0.153	0.031	C	A	0.233	0.188	2.734e-06	0.00267	22.063
rs58729469	GCST90199655	4-methyl-2-oxopentanoate levels	11	36050283	T	C	0.098	0.02	T	C	0.122	0.091	4.84e-06	0.00255	21.12
rs6754181	GCST90199655	4-methyl-2-oxopentanoate levels	2	29743514	C	T	0.094	0.02	C	T	-0.102	0.078	1.577e-05	0.00235	19.41
rs7012455	GCST90199655	4-methyl-2-oxopentanoate levels	8	51775791	T	C	0.077	0.017	T	C	0.029	0.069	6.831e-06	0.00237	19.616
rs73597221	GCST90199655	4-methyl-2-oxopentanoate levels	11	132238300	A	G	-0.174	0.035	A	G	-0.122	0.159	1.775e-06	0.00269	22.248
rs75090459	GCST90199655	4-methyl-2-oxopentanoate levels	13	22127850	A	G	0.266	0.057	A	G	-0.171	0.29	6.423e-06	0.00237	19.581
rs77753167	GCST90199655	4-methyl-2-oxopentanoate levels	18	10814502	T	C	-0.147	0.031	T	C	-0.07	0.126	4.918e-06	0.00247	20.422
rs893971	GCST90199655	4-methyl-2-oxopentanoate levels	4	88282518	G	A	0.092	0.015	G	A	-0.016	0.068	1.933e-09	0.0041	33.993
rs11078452	GCST90199656	3-indoxyl sulfate levels	17	3503447	C	A	-0.266	0.056	C	A	0.006	0.246	2.44e-06	0.00265	21.933
rs114842896	GCST90199656	3-indoxyl sulfate levels	5	99893693	A	G	0.304	0.067	A	G	0.226	0.319	1.3e-05	0.00239	19.77
rs117023050	GCST90199656	3-indoxyl sulfate levels	12	132005752	C	T	0.165	0.037	C	T	-0.096	0.143	2.002e-05	0.00233	19.244
rs139986278	GCST90199656	3-indoxyl sulfate levels	7	79049588	C	T	-0.316	0.071	C	T	0.109	0.213	1.591e-05	0.0023	18.989
rs140560919	GCST90199656	3-indoxyl sulfate levels	1	147564521	C	T	0.293	0.065	C	T	-0.068	0.163	1.506e-05	0.00235	19.379
rs146369127	GCST90199656	3-indoxyl sulfate levels	3	22383982	A	G	0.27	0.057	A	G	-0.495	0.302	1.09e-05	0.00265	21.866
rs198542	GCST90199656	3-indoxyl sulfate levels	17	50567176	A	G	0.07	0.015	A	G	-0.08	0.066	1.704e-05	0.00245	20.229
rs2016346	GCST90199656	3-indoxyl sulfate levels	8	135425732	C	T	-0.074	0.017	C	T	-0.072	0.074	2.323e-05	0.00234	19.353
rs2496679	GCST90199656	3-indoxyl sulfate levels	6	80609375	C	T	0.214	0.048	C	T	-0.18	0.212	2.365e-05	0.00227	18.778
rs4649261	GCST90199656	3-indoxyl sulfate levels	1	233808502	G	A	0.074	0.016	G	A	0.08	0.067	1.276e-05	0.00258	21.334
rs4692540	GCST90199656	3-indoxyl sulfate levels	4	26529176	T	G	-0.095	0.02	T	G	0.038	0.118	5.555e-06	0.00248	20.469
rs492467	GCST90199656	3-indoxyl sulfate levels	1	165912242	G	A	-0.07	0.016	G	A	-0.011	0.069	1.096e-05	0.00236	19.505
rs55839541	GCST90199656	3-indoxyl sulfate levels	1	213870367	A	G	0.101	0.022	A	G	0.121	0.095	1.743e-05	0.00246	20.339
rs56113850	GCST90199656	3-indoxyl sulfate levels	19	40847202	C	T	-0.077	0.015	C	T	0.146	0.067	4.732e-06	0.00287	23.736
rs651578	GCST90199656	3-indoxyl sulfate levels	6	25873655	C	T	0.08	0.018	C	T	0.183	0.079	6.165e-05	0.00234	19.318
rs6904845	GCST90199656	3-indoxyl sulfate levels	6	31256646	C	T	0.077	0.017	C	T	0.059	0.08	2.186e-05	0.00229	18.92
rs72987107	GCST90199656	3-indoxyl sulfate levels	19	5335243	T	C	-0.256	0.053	T	C	0.168	0.251	3.915e-06	0.00269	22.196
rs7651697	GCST90199656	3-indoxyl sulfate levels	3	72185534	C	T	0.071	0.016	C	T	0.149	0.066	4.356e-05	0.0025	20.623
rs9479849	GCST90199656	3-indoxyl sulfate levels	6	154431131	A	G	-0.399	0.088	A	G	0.024	0.284	9.308e-06	0.00239	19.701
rs1000821	GCST90199657	Sphingosine 1-phosphate levels	17	76437921	T	C	0.096	0.015	T	C	0.052	0.066	1.689e-09	0.00454	37.565
rs10502344	GCST90199657	Sphingosine 1-phosphate levels	18	6107710	G	A	0.19	0.041	G	A	0.315	0.222	1.87e-05	0.00253	20.888
rs10744901	GCST90199657	Sphingosine 1-phosphate levels	12	117707878	C	T	-0.073	0.016	C	T	-0.02	0.068	1.362e-05	0.00233	19.274
rs10960927	GCST90199657	Sphingosine 1-phosphate levels	9	13072342	C	T	0.158	0.035	C	T	-0.138	0.153	2.294e-05	0.00233	19.259
rs115939317	GCST90199657	Sphingosine 1-phosphate levels	4	113730518	T	C	0.278	0.062	T	C	0.547	0.288	4.566e-05	0.00233	19.268
rs138132596	GCST90199657	Sphingosine 1-phosphate levels	5	130309113	G	A	0.514	0.109	G	A	-0.322	0.164	1.752e-05	0.00261	21.595
rs141116536	GCST90199657	Sphingosine 1-phosphate levels	6	1332934	C	T	0.229	0.048	C	T	0.103	0.377	3.993e-06	0.00273	22.569
rs1456759	GCST90199657	Sphingosine 1-phosphate levels	4	31547799	T	C	-0.082	0.017	T	C	-0.098	0.086	9.046e-06	0.00258	21.334
rs1488103	GCST90199657	Sphingosine 1-phosphate levels	3	169207806	A	G	-0.072	0.016	A	G	0.112	0.07	2.752e-05	0.0025	20.635
rs41397245	GCST90199657	Sphingosine 1-phosphate levels	5	77874839	A	G	-0.078	0.016	A	G	0.029	0.067	2.926e-06	0.00284	23.462
rs6493965	GCST90199657	Sphingosine 1-phosphate levels	15	57893963	G	A	-0.072	0.016	G	A	-0.144	0.066	5.232e-05	0.00236	19.524
rs71588370	GCST90199657	Sphingosine 1-phosphate levels	5	104821478	G	A	0.184	0.039	G	A	0.131	0.157	7.288e-06	0.00258	21.319
rs7200047	GCST90199657	Sphingosine 1-phosphate levels	16	83117864	A	G	0.073	0.016	A	G	-0.018	0.066	6.991e-06	0.00263	21.763
rs9360664	GCST90199657	Sphingosine 1-phosphate levels	6	73331701	A	G	-0.094	0.02	A	G	0.096	0.086	1.048e-05	0.0026	21.463
rs9461721	GCST90199657	Sphingosine 1-phosphate levels	6	31770631	G	A	-0.256	0.048	G	A	-0.138	0.418	1.817e-07	0.00335	27.712
rs10414919	GCST90199658	Alpha-hydroxyisocaproate levels	19	19944477	A	G	-0.08	0.016	A	G	-0.037	0.074	1.882e-06	0.00257	21.244
rs10832920	GCST90199658	Alpha-hydroxyisocaproate levels	11	18320322	G	A	-0.066	0.014	G	A	0.04	0.065	8.711e-06	0.00216	17.844
rs113914810	GCST90199658	Alpha-hydroxyisocaproate levels	12	72255376	T	C	0.196	0.043	T	C	0.109	0.226	1.343e-05	0.00218	17.984
rs11715398	GCST90199658	Alpha-hydroxyisocaproate levels	3	194116327	T	C	0.116	0.024	T	C	0.16	0.119	4.306e-06	0.00254	20.997
rs142728688	GCST90199658	Alpha-hydroxyisocaproate levels	1	154655583	A	G	-0.234	0.048	A	G	-0.368	0.181	1.001e-05	0.00244	20.208
rs151029917	GCST90199658	Alpha-hydroxyisocaproate levels	20	717462	T	G	0.405	0.09	T	G	0.187	0.362	1.517e-05	0.00211	17.407
rs1808859	GCST90199658	Alpha-hydroxyisocaproate levels	4	88313660	C	T	0.073	0.015	C	T	-0.003	0.068	1.112e-06	0.00261	21.556
rs1955284	GCST90199658	Alpha-hydroxyisocaproate levels	2	8556927	T	C	0.083	0.018	T	C	-0.068	0.079	1.852e-05	0.00215	17.73
rs1975533	GCST90199658	Alpha-hydroxyisocaproate levels	5	59406582	G	A	-0.12	0.023	G	A	-0.154	0.126	5.506e-07	0.00295	24.368
rs34973031	GCST90199658	Alpha-hydroxyisocaproate levels	5	73870529	C	A	-0.123	0.026	C	A	0.044	0.112	3.816e-06	0.00238	19.682
rs35783478	GCST90199658	Alpha-hydroxyisocaproate levels	4	108308227	A	G	0.083	0.017	A	G	-0.116	0.074	6.614e-06	0.00245	20.256
rs4852728	GCST90199658	Alpha-hydroxyisocaproate levels	2	70902908	A	C	-0.086	0.019	A	C	-0.058	0.073	1.143e-05	0.00219	18.141
rs4934976	GCST90199658	Alpha-hydroxyisocaproate levels	10	33502194	A	G	-0.073	0.016	A	G	0.049	0.067	6.443e-06	0.00241	19.898
rs620617	GCST90199658	Alpha-hydroxyisocaproate levels	5	19446738	T	C	-0.07	0.015	T	C	-0.032	0.069	4.274e-06	0.00236	19.504
rs62485457	GCST90199658	Alpha-hydroxyisocaproate levels	7	104917075	C	T	0.228	0.049	C	T	0.089	0.151	8.113e-06	0.00226	18.659
rs72859389	GCST90199658	Alpha-hydroxyisocaproate levels	1	8192624	C	A	0.132	0.03	C	A	-0.314	0.227	3.386e-05	0.002	16.532
rs734860	GCST90199658	Alpha-hydroxyisocaproate levels	5	173972838	C	T	0.078	0.015	C	T	0.034	0.068	7.666e-07	0.00291	24.043
rs76445723	GCST90199658	Alpha-hydroxyisocaproate levels	8	19096342	T	G	-0.227	0.05	T	G	-0.167	0.219	1.615e-05	0.00214	17.677
rs7737487	GCST90199658	Alpha-hydroxyisocaproate levels	5	165055996	A	G	0.073	0.015	A	G	-0.019	0.068	1.191e-06	0.00255	21.11
rs78820411	GCST90199658	Alpha-hydroxyisocaproate levels	15	26233756	G	A	0.17	0.037	G	A	-0.136	0.147	1.45e-05	0.00216	17.825
rs79376596	GCST90199658	Alpha-hydroxyisocaproate levels	20	2418904	G	A	0.196	0.043	G	A	-0.183	0.182	1.904e-05	0.00217	17.911
rs10789117	GCST90199659	1-stearoyl-GPI (18:0) levels	1	62606594	C	A	-0.081	0.016	C	A	-0.074	0.074	1.126e-06	0.00292	24.177
rs113735393	GCST90199659	1-stearoyl-GPI (18:0) levels	16	81524461	A	G	-0.208	0.041	A	G	-0.386	0.33	1.872e-06	0.00293	24.287
rs13035306	GCST90199659	1-stearoyl-GPI (18:0) levels	2	123961851	T	C	-0.156	0.033	T	C	0.305	0.141	1.393e-05	0.00258	21.381
rs13265847	GCST90199659	1-stearoyl-GPI (18:0) levels	8	29804288	G	A	-0.156	0.034	G	A	-0.242	0.116	2.486e-05	0.00265	21.961
rs139782415	GCST90199659	1-stearoyl-GPI (18:0) levels	4	10514994	T	C	0.126	0.026	T	C	-0.01	0.103	2.839e-06	0.00261	21.649
rs141437456	GCST90199659	1-stearoyl-GPI (18:0) levels	17	78927185	T	C	-0.347	0.076	T	C	0.241	0.676	1.017e-05	0.00236	19.548
rs151115380	GCST90199659	1-stearoyl-GPI (18:0) levels	1	164755085	T	C	0.311	0.066	T	C	-0.085	0.241	5.016e-06	0.00249	20.577
rs1836921	GCST90199659	1-stearoyl-GPI (18:0) levels	9	104991756	A	G	-0.078	0.017	A	G	-0.038	0.074	1.187e-05	0.00241	19.924
rs2435583	GCST90199659	1-stearoyl-GPI (18:0) levels	11	98703115	G	A	-0.099	0.02	G	A	0.084	0.08	4.551e-06	0.0027	22.328
rs35311550	GCST90199659	1-stearoyl-GPI (18:0) levels	3	542329	C	T	-0.322	0.064	C	T	0.049	0.602	8.668e-07	0.0029	24.02
rs4266604	GCST90199659	1-stearoyl-GPI (18:0) levels	7	52911031	C	T	0.075	0.017	C	T	0.006	0.074	1.074e-05	0.00231	19.1
rs6849130	GCST90199659	1-stearoyl-GPI (18:0) levels	4	164626088	C	T	-0.108	0.024	C	T	-0.167	0.09	3.045e-05	0.00245	20.25
rs7302336	GCST90199659	1-stearoyl-GPI (18:0) levels	12	130523620	A	G	0.113	0.024	A	G	0.066	0.111	5.557e-06	0.00257	21.247
rs7610125	GCST90199659	1-stearoyl-GPI (18:0) levels	3	152913328	T	C	-0.076	0.016	T	C	-0.023	0.067	1.992e-06	0.00283	23.438
rs78765237	GCST90199659	1-stearoyl-GPI (18:0) levels	9	8396478	A	G	0.25	0.053	A	G	-1.129	0.387	3.844e-05	0.0025	20.715
rs9436300	GCST90199659	1-stearoyl-GPI (18:0) levels	1	65429581	G	A	0.075	0.017	G	A	-0.044	0.066	2.046e-05	0.00246	20.366
rs102275	GCST90199660	1,2-dipalmitoyl-gpc (16:0/16:0) levels	11	61790331	C	T	-0.221	0.016	C	T	0.02	0.066	8.139e-42	0.02201	185.953
rs1061808	GCST90199660	1,2-dipalmitoyl-gpc (16:0/16:0) levels	6	32168770	G	T	0.2	0.016	G	T	0.208	0.065	3.642e-33	0.01863	156.843
rs10778301	GCST90199660	1,2-dipalmitoyl-gpc (16:0/16:0) levels	12	103893299	A	G	-0.069	0.015	A	G	-0.114	0.066	3.558e-05	0.00239	19.822
rs117470433	GCST90199660	1,2-dipalmitoyl-gpc (16:0/16:0) levels	16	4834391	T	C	0.263	0.059	T	C	-0.136	0.244	1.491e-05	0.00241	19.925
rs117752111	GCST90199660	1,2-dipalmitoyl-gpc (16:0/16:0) levels	20	17379677	G	A	0.24	0.054	G	A	0.096	0.16	1.86e-05	0.00233	19.33
rs12438714	GCST90199660	1,2-dipalmitoyl-gpc (16:0/16:0) levels	15	93042745	T	G	-0.138	0.031	T	G	0.045	0.087	1.362e-05	0.00232	19.171
rs12544703	GCST90199660	1,2-dipalmitoyl-gpc (16:0/16:0) levels	8	58397865	G	A	-0.106	0.02	G	A	0.142	0.078	8.922e-07	0.00337	27.899
rs141357957	GCST90199660	1,2-dipalmitoyl-gpc (16:0/16:0) levels	16	9809295	T	C	-0.305	0.068	T	C	-0.554	0.396	2.872e-05	0.00234	19.41
rs145128297	GCST90199660	1,2-dipalmitoyl-gpc (16:0/16:0) levels	5	25233533	A	G	-0.299	0.064	A	G	0.075	0.349	4.673e-06	0.00259	21.455
rs1601935	GCST90199660	1,2-dipalmitoyl-gpc (16:0/16:0) levels	15	58379566	T	G	-0.077	0.017	T	G	-0.17	0.068	4.294e-05	0.00271	22.447
rs17231506	GCST90199660	1,2-dipalmitoyl-gpc (16:0/16:0) levels	16	56960616	T	C	0.09	0.016	T	C	-0.021	0.073	6.053e-08	0.00357	29.591
rs17248720	GCST90199660	1,2-dipalmitoyl-gpc (16:0/16:0) levels	19	11087511	T	C	-0.122	0.024	T	C	-0.058	0.107	7.195e-07	0.00301	24.979
rs183181954	GCST90199660	1,2-dipalmitoyl-gpc (16:0/16:0) levels	8	11351824	G	A	0.858	0.179	G	A	0.045	0.21	3.047e-06	0.00267	22.1
rs185772485	GCST90199660	1,2-dipalmitoyl-gpc (16:0/16:0) levels	10	4381415	G	A	-0.278	0.058	G	A	0.236	0.169	6.834e-06	0.00273	22.604
rs2032969	GCST90199660	1,2-dipalmitoyl-gpc (16:0/16:0) levels	1	74709980	A	G	-0.111	0.025	A	G	-0.08	0.085	2.267e-05	0.00234	19.387
rs2075269	GCST90199660	1,2-dipalmitoyl-gpc (16:0/16:0) levels	22	21001740	C	T	-0.082	0.018	C	T	-0.051	0.069	1.608e-05	0.00248	20.532
rs2745311	GCST90199660	1,2-dipalmitoyl-gpc (16:0/16:0) levels	1	18577539	A	C	0.07	0.015	A	C	0.026	0.067	1.091e-05	0.00245	20.322
rs3019671	GCST90199660	1,2-dipalmitoyl-gpc (16:0/16:0) levels	11	134624160	T	C	-0.074	0.016	T	C	-0.084	0.067	8.486e-06	0.00264	21.904
rs45617141	GCST90199660	1,2-dipalmitoyl-gpc (16:0/16:0) levels	15	43331199	G	T	0.264	0.058	G	T	-0.17	0.531	1.036e-05	0.00243	20.097
rs4920834	GCST90199660	1,2-dipalmitoyl-gpc (16:0/16:0) levels	5	85752257	A	G	0.09	0.018	A	G	-0.025	0.08	1.216e-06	0.00294	24.326
rs57942043	GCST90199660	1,2-dipalmitoyl-gpc (16:0/16:0) levels	17	73945909	C	A	0.168	0.037	C	A	0.123	0.127	2.016e-05	0.00241	19.984
rs61979368	GCST90199660	1,2-dipalmitoyl-gpc (16:0/16:0) levels	14	76348790	T	C	0.083	0.018	T	C	-0.091	0.078	1.794e-05	0.00254	21.007
rs6753019	GCST90199660	1,2-dipalmitoyl-gpc (16:0/16:0) levels	2	113190582	A	G	-0.096	0.021	A	G	-0.164	0.084	3.182e-05	0.00251	20.829
rs72728195	GCST90199660	1,2-dipalmitoyl-gpc (16:0/16:0) levels	8	137578752	C	T	-0.076	0.017	C	T	-0.13	0.072	2.491e-05	0.00249	20.593
rs7320739	GCST90199660	1,2-dipalmitoyl-gpc (16:0/16:0) levels	13	106285700	G	T	-0.096	0.021	G	T	0.011	0.087	5.606e-06	0.00255	21.137
rs7900015	GCST90199660	1,2-dipalmitoyl-gpc (16:0/16:0) levels	10	23801354	A	G	0.16	0.036	A	G	-0.055	0.144	1.349e-05	0.00235	19.492
rs9374755	GCST90199660	1,2-dipalmitoyl-gpc (16:0/16:0) levels	6	97711860	C	T	-0.075	0.017	C	T	0.18	0.068	6.69e-05	0.00242	20.051
rs115520044	GCST90199661	Maleate levels	14	49488289	A	G	0.286	0.06	A	G	-0.203	0.326	5.342e-06	0.00267	21.886
rs116633901	GCST90199661	Maleate levels	4	148481453	G	T	0.225	0.05	G	T	-0.015	0.361	1.069e-05	0.00241	19.724
rs116882896	GCST90199661	Maleate levels	20	58754233	G	A	-0.166	0.037	G	A	-0.1	0.152	1.906e-05	0.00246	20.182
rs117247923	GCST90199661	Maleate levels	9	108564519	A	G	0.285	0.061	A	G	-0.004	0.177	4.576e-06	0.00258	21.138
rs12376985	GCST90199661	Maleate levels	9	134200542	G	A	0.107	0.024	G	A	0.011	0.112	1.125e-05	0.00243	19.933
rs13200335	GCST90199661	Maleate levels	6	41723085	A	C	-0.076	0.016	A	C	0.019	0.067	2.328e-06	0.00279	22.89
rs139060216	GCST90199661	Maleate levels	1	242382913	C	T	-0.196	0.043	C	T	0.184	0.235	1.603e-05	0.00245	20.087
rs150357582	GCST90199661	Maleate levels	5	24390851	T	G	-0.425	0.086	T	G	1.559	0.931	4.798e-06	0.00292	23.952
rs2472297	GCST90199661	Maleate levels	15	74735539	T	C	0.086	0.018	T	C	0.07	0.076	3.74e-06	0.00278	22.751
rs3856630	GCST90199661	Maleate levels	3	137699699	C	T	0.248	0.056	C	T	0.266	0.614	1.732e-05	0.00234	19.179
rs6137886	GCST90199661	Maleate levels	20	23286377	G	T	0.166	0.037	G	T	0.1	0.145	1.441e-05	0.00248	20.281
rs61880906	GCST90199661	Maleate levels	11	35453504	C	A	-0.161	0.035	C	A	-0.046	0.11	7.216e-06	0.00259	21.201
rs62337911	GCST90199661	Maleate levels	4	182887202	G	A	-0.191	0.039	G	A	-0.075	0.207	2.206e-06	0.0028	22.927
rs6553200	GCST90199661	Maleate levels	4	188374075	T	C	-0.078	0.017	T	C	0.074	0.076	1.663e-05	0.00241	19.72
rs7245628	GCST90199661	Maleate levels	19	570206	A	G	0.077	0.017	A	G	-0.056	0.075	1.697e-05	0.00254	20.84
rs72710584	GCST90199661	Maleate levels	1	171037487	G	A	-0.105	0.023	G	A	-0.025	0.111	6.079e-06	0.00269	22.02
rs73073176	GCST90199661	Maleate levels	7	17523328	T	C	-0.12	0.023	T	C	-0.005	0.114	3.043e-07	0.00328	26.884
rs73396358	GCST90199661	Maleate levels	12	115022298	T	G	-0.143	0.032	T	G	0.08	0.133	1.341e-05	0.0024	19.622
rs74069834	GCST90199661	Maleate levels	12	21946362	G	A	-0.277	0.059	G	A	0.505	0.277	1.606e-05	0.00263	21.522
rs112755187	GCST90199662	Isovalerate (i5:0) levels	19	16997625	T	C	-0.178	0.038	T	C	-0.048	0.159	4.52e-06	0.00267	21.042
rs114248797	GCST90199662	Isovalerate (i5:0) levels	2	31395382	G	T	0.362	0.079	G	T	-0.922	0.611	1.878e-05	0.00256	20.149
rs117350340	GCST90199662	Isovalerate (i5:0) levels	9	70423053	C	T	-0.165	0.036	C	T	0.046	0.121	1.179e-05	0.00251	19.81
rs117546625	GCST90199662	Isovalerate (i5:0) levels	16	81252545	G	A	-0.237	0.048	G	A	-0.386	0.447	2.689e-06	0.00293	23.112
rs117742113	GCST90199662	Isovalerate (i5:0) levels	11	73348103	T	C	-0.235	0.05	T	C	0.358	0.176	2.177e-05	0.00264	20.786
rs142706506	GCST90199662	Isovalerate (i5:0) levels	6	66591545	G	T	0.255	0.054	G	T	0.222	0.203	9.471e-06	0.00267	21.016
rs150981358	GCST90199662	Isovalerate (i5:0) levels	10	30545016	A	G	0.228	0.048	A	G	-0.004	0.145	3.389e-06	0.0027	21.247
rs188242626	GCST90199662	Isovalerate (i5:0) levels	11	24360811	T	C	-0.24	0.05	T	C	-0.233	0.152	6.785e-06	0.00283	22.272
rs2407999	GCST90199662	Isovalerate (i5:0) levels	5	123961638	G	A	0.114	0.024	G	A	0.143	0.093	1.22e-05	0.00279	21.981
rs35721219	GCST90199662	Isovalerate (i5:0) levels	16	1452378	T	C	0.163	0.036	T	C	-0.119	0.173	1.492e-05	0.00246	19.356
rs4815566	GCST90199662	Isovalerate (i5:0) levels	20	3100992	T	C	0.111	0.025	T	C	-0.068	0.107	1.547e-05	0.00247	19.468
rs59173308	GCST90199662	Isovalerate (i5:0) levels	2	185056021	A	G	-0.171	0.037	A	G	-0.072	0.231	5.549e-06	0.00261	20.533
rs7047835	GCST90199662	Isovalerate (i5:0) levels	9	36999904	C	T	-0.147	0.033	C	T	0.242	0.144	2.912e-05	0.00248	19.578
rs8014050	GCST90199662	Isovalerate (i5:0) levels	14	98902364	G	A	-0.071	0.016	G	A	0.011	0.066	1.291e-05	0.00241	18.976
rs80329585	GCST90199662	Isovalerate (i5:0) levels	8	33912188	C	A	-0.349	0.077	C	A	-0.255	0.301	1.363e-05	0.00252	19.841
rs887829	GCST90199662	Isovalerate (i5:0) levels	2	233759924	T	C	0.082	0.017	T	C	0.012	0.067	1.28e-06	0.00295	23.254
rs9295793	GCST90199662	Isovalerate (i5:0) levels	6	29129992	A	C	-0.097	0.021	A	C	-0.024	0.092	8.835e-06	0.00249	19.605
rs10101376	GCST90199663	4-acetylphenol sulfate levels	8	1296114	G	A	0.076	0.017	G	A	0.107	0.069	2.982e-05	0.00271	19.416
rs11040389	GCST90199663	4-acetylphenol sulfate levels	11	6040911	T	C	0.08	0.017	T	C	0.008	0.066	2.218e-06	0.00312	22.313
rs114393741	GCST90199663	4-acetylphenol sulfate levels	2	38869235	A	G	0.303	0.068	A	G	-0.008	0.787	1.295e-05	0.00261	18.654
rs116938011	GCST90199663	4-acetylphenol sulfate levels	16	28999791	T	C	-0.381	0.085	T	C	-0.162	0.183	1.714e-05	0.00281	20.097
rs12319193	GCST90199663	4-acetylphenol sulfate levels	12	70404643	T	G	0.44	0.091	T	G	-0.035	0.156	2.371e-06	0.0032	22.931
rs12354542	GCST90199663	4-acetylphenol sulfate levels	10	109553005	C	T	-0.176	0.037	C	T	0.004	0.14	3.386e-06	0.00298	21.302
rs12444105	GCST90199663	4-acetylphenol sulfate levels	16	82423578	G	A	-0.078	0.017	G	A	0.038	0.069	1.116e-05	0.00284	20.287
rs12878900	GCST90199663	4-acetylphenol sulfate levels	14	84867017	G	A	-0.132	0.026	G	A	0.177	0.125	1.967e-06	0.00349	24.988
rs13102958	GCST90199663	4-acetylphenol sulfate levels	4	86957477	G	A	0.076	0.017	G	A	0.037	0.067	1.305e-05	0.00278	19.878
rs1521039	GCST90199663	4-acetylphenol sulfate levels	8	12987641	G	A	-0.133	0.027	G	A	-0.125	0.092	2.097e-06	0.00347	24.817
rs1969346	GCST90199663	4-acetylphenol sulfate levels	3	183586691	T	C	0.169	0.038	T	C	0.057	0.198	1.447e-05	0.0027	19.289
rs3767942	GCST90199663	4-acetylphenol sulfate levels	1	40825859	G	A	0.088	0.019	G	A	0.125	0.075	1.676e-05	0.00301	21.535
rs4355631	GCST90199663	4-acetylphenol sulfate levels	6	131505809	G	A	-0.08	0.017	G	A	0.102	0.066	1.362e-05	0.00317	22.663
rs6756669	GCST90199663	4-acetylphenol sulfate levels	2	190845343	G	A	0.081	0.018	G	A	-0.017	0.066	1.564e-05	0.0027	19.311
rs739244	GCST90199663	4-acetylphenol sulfate levels	22	49666510	G	A	-0.087	0.019	G	A	-0.065	0.074	9.538e-06	0.00286	20.469
rs76793324	GCST90199663	4-acetylphenol sulfate levels	3	89262202	C	T	0.294	0.065	C	T	-0.304	0.352	1.731e-05	0.00277	19.8
rs78621707	GCST90199663	4-acetylphenol sulfate levels	4	38278308	A	G	0.279	0.057	A	G	-0.027	0.202	1.299e-06	0.00328	23.485
rs79284264	GCST90199663	4-acetylphenol sulfate levels	11	19806821	C	T	0.231	0.052	C	T	0.208	0.27	2.206e-05	0.00268	19.14
rs10834052	GCST90199664	Phenyllactate (PLA) levels in elite athletes	11	1433445	C	T	0.081	0.018	C	T	0.042	0.099	1.859e-05	0.00207	17.051
rs11076256	GCST90199664	Phenyllactate (PLA) levels in elite athletes	16	58718562	T	C	0.448	0.027	T	C	-0.104	0.141	1.643e-60	0.02877	243.891
rs116721959	GCST90199664	Phenyllactate (PLA) levels in elite athletes	2	136773975	T	C	-0.211	0.046	T	C	-0.177	0.222	1.217e-05	0.00218	17.971
rs12529420	GCST90199664	Phenyllactate (PLA) levels in elite athletes	6	169029431	A	G	0.067	0.015	A	G	0.049	0.071	1.812e-05	0.00215	17.733
rs13396369	GCST90199664	Phenyllactate (PLA) levels in elite athletes	2	113254175	T	C	0.089	0.019	T	C	0.19	0.074	1.829e-05	0.00243	20.061
rs143277630	GCST90199664	Phenyllactate (PLA) levels in elite athletes	16	58781671	T	C	-0.195	0.034	T	C	-0.016	0.167	1.875e-08	0.00346	28.56
rs143566944	GCST90199664	Phenyllactate (PLA) levels in elite athletes	21	41623472	T	C	0.288	0.064	T	C	-0.088	0.218	1.413e-05	0.00213	17.563
rs17783490	GCST90199664	Phenyllactate (PLA) levels in elite athletes	12	90256821	T	G	0.165	0.036	T	G	-0.317	0.145	2.786e-05	0.00223	18.397
rs2359874	GCST90199664	Phenyllactate (PLA) levels in elite athletes	5	77382351	T	C	0.073	0.015	T	C	0.018	0.067	2.002e-06	0.00253	20.915
rs34064769	GCST90199664	Phenyllactate (PLA) levels in elite athletes	2	217776399	A	C	0.068	0.015	A	C	0.06	0.067	8.996e-06	0.0023	18.953
rs35446494	GCST90199664	Phenyllactate (PLA) levels in elite athletes	12	119095413	G	A	0.171	0.038	G	A	-0.054	0.139	9.636e-06	0.00216	17.783
rs4291084	GCST90199664	Phenyllactate (PLA) levels in elite athletes	6	23214941	G	A	-0.083	0.017	G	A	0.159	0.075	6.505e-06	0.00273	22.529
rs56381820	GCST90199664	Phenyllactate (PLA) levels in elite athletes	13	62164419	C	T	0.084	0.018	C	T	-0.055	0.08	7.843e-06	0.0023	18.988
rs7141384	GCST90199664	Phenyllactate (PLA) levels in elite athletes	14	43591995	G	T	-0.071	0.015	G	T	-0.002	0.071	5.179e-06	0.00222	18.292
rs73351721	GCST90199664	Phenyllactate (PLA) levels in elite athletes	12	58437193	A	G	-0.144	0.03	A	G	-0.031	0.136	3.498e-06	0.00239	19.707
rs73396011	GCST90199664	Phenyllactate (PLA) levels in elite athletes	9	3779667	G	A	0.149	0.031	G	A	0.037	0.142	2.748e-06	0.00249	20.591
rs73669981	GCST90199664	Phenyllactate (PLA) levels in elite athletes	9	128861549	T	C	-0.195	0.039	T	C	0.004	0.156	1.214e-06	0.00254	20.997
rs74546847	GCST90199664	Phenyllactate (PLA) levels in elite athletes	18	34303331	T	C	-0.243	0.049	T	C	0.057	0.186	1.231e-06	0.00256	21.165
rs78199411	GCST90199664	Phenyllactate (PLA) levels in elite athletes	3	137191426	C	T	0.184	0.039	C	T	0.104	0.206	5.852e-06	0.00232	19.147
rs7867041	GCST90199664	Phenyllactate (PLA) levels in elite athletes	9	120012695	A	G	0.078	0.017	A	G	0.087	0.083	1.976e-05	0.00215	17.761
rs79724540	GCST90199664	Phenyllactate (PLA) levels in elite athletes	5	180175657	T	C	-0.117	0.023	T	C	-0.237	0.111	4.063e-06	0.00274	22.587
rs937475	GCST90199664	Phenyllactate (PLA) levels in elite athletes	12	102854494	G	A	-0.07	0.015	G	A	-0.043	0.067	5.005e-06	0.00238	19.64
rs9470970	GCST90199664	Phenyllactate (PLA) levels in elite athletes	6	39126256	A	G	-0.145	0.029	A	G	-0.049	0.121	1.212e-06	0.00261	21.569
rs10845794	GCST90199665	N-acetylaspartate (naa) levels	12	13509204	T	G	-0.071	0.016	T	G	0.071	0.066	2.548e-05	0.00247	20.209
rs11073480	GCST90199665	N-acetylaspartate (naa) levels	15	96379916	G	A	0.096	0.021	G	A	0.034	0.116	1.069e-05	0.00244	19.961
rs113199593	GCST90199665	N-acetylaspartate (naa) levels	16	13424059	G	A	-0.319	0.072	G	A	0.278	0.244	2.9e-05	0.00234	19.068
rs117572246	GCST90199665	N-acetylaspartate (naa) levels	12	83954847	A	G	-0.335	0.069	A	G	-0.078	0.152	2.868e-06	0.00285	23.317
rs11868853	GCST90199665	N-acetylaspartate (naa) levels	17	72270399	G	A	0.082	0.018	G	A	0.018	0.077	4.994e-06	0.00261	21.28
rs12039358	GCST90199665	N-acetylaspartate (naa) levels	1	159607962	G	T	-0.091	0.018	G	T	-0.006	0.071	1.334e-06	0.00291	23.788
rs139706814	GCST90199665	N-acetylaspartate (naa) levels	2	15960932	G	A	-0.197	0.044	G	A	0.368	0.153	5.863e-05	0.00245	20.042
rs150753233	GCST90199665	N-acetylaspartate (naa) levels	15	79040461	G	A	0.389	0.081	G	A	-0.149	0.247	4.268e-06	0.00272	22.228
rs150965318	GCST90199665	N-acetylaspartate (naa) levels	3	181780441	C	T	-0.209	0.047	C	T	-0.036	0.192	1.237e-05	0.00236	19.266
rs2248456	GCST90199665	N-acetylaspartate (naa) levels	10	88032614	A	G	0.075	0.015	A	G	-0.088	0.066	6.434e-06	0.00278	22.718
rs35308250	GCST90199665	N-acetylaspartate (naa) levels	1	177997870	C	A	0.076	0.017	C	A	0.08	0.072	2.017e-05	0.00242	19.76
rs35911794	GCST90199665	N-acetylaspartate (naa) levels	10	119061863	C	T	0.193	0.043	C	T	0.066	0.157	1.36e-05	0.00243	19.874
rs409751	GCST90199665	N-acetylaspartate (naa) levels	22	22924624	T	C	0.074	0.016	T	C	-0.167	0.066	4.22e-05	0.00272	22.254
rs62127223	GCST90199665	N-acetylaspartate (naa) levels	2	45870207	A	G	-0.136	0.028	A	G	-0.115	0.11	5.508e-06	0.00279	22.829
rs74509445	GCST90199665	N-acetylaspartate (naa) levels	16	80975048	T	C	-0.139	0.031	T	C	-0.118	0.125	2.384e-05	0.00242	19.789
rs74895134	GCST90199665	N-acetylaspartate (naa) levels	12	71385691	A	G	0.266	0.06	A	G	-0.305	0.522	1.903e-05	0.00232	18.982
rs79315153	GCST90199665	N-acetylaspartate (naa) levels	8	116831071	G	A	-0.106	0.024	G	A	0.069	0.105	1.662e-05	0.00233	19.039
rs80135198	GCST90199665	N-acetylaspartate (naa) levels	18	66572172	T	C	0.272	0.06	T	C	0.375	0.196	3.963e-05	0.00246	20.112
rs9869057	GCST90199665	N-acetylaspartate (naa) levels	3	66407622	C	T	-0.812	0.183	C	T	-0.065	0.168	1.747e-05	0.00239	19.5
rs111269071	GCST90199666	Palmitoylcarnitine levels (Metabolon platform)	11	98016962	C	T	0.139	0.03	C	T	-0.012	0.111	6.221e-06	0.00246	20.383
rs113511960	GCST90199666	Palmitoylcarnitine levels (Metabolon platform)	1	27520714	T	C	-0.29	0.063	T	C	1.054	0.589	2.544e-05	0.00248	20.556
rs114684303	GCST90199666	Palmitoylcarnitine levels (Metabolon platform)	1	173290818	A	C	-0.326	0.069	A	C	0.018	0.279	2.975e-06	0.00258	21.366
rs12205483	GCST90199666	Palmitoylcarnitine levels (Metabolon platform)	6	21309401	T	C	-0.234	0.052	T	C	0.246	0.177	3.014e-05	0.00236	19.556
rs12210538	GCST90199666	Palmitoylcarnitine levels (Metabolon platform)	6	110438805	G	A	-0.169	0.018	G	A	0.007	0.089	4.517e-21	0.0104	86.772
rs138066517	GCST90199666	Palmitoylcarnitine levels (Metabolon platform)	17	36800135	T	C	-0.19	0.042	T	C	-0.103	0.124	1.951e-05	0.00238	19.704
rs143370068	GCST90199666	Palmitoylcarnitine levels (Metabolon platform)	5	151384678	T	C	-0.314	0.07	T	C	-1.098	0.506	4.747e-05	0.00236	19.495
rs174544	GCST90199666	Palmitoylcarnitine levels (Metabolon platform)	11	61800281	A	C	-0.086	0.017	A	C	-0.019	0.067	3.369e-07	0.00315	26.101
rs17569868	GCST90199666	Palmitoylcarnitine levels (Metabolon platform)	1	39827239	C	A	0.084	0.019	C	A	-0.07	0.095	1.616e-05	0.00235	19.407
rs1799822	GCST90199666	Palmitoylcarnitine levels (Metabolon platform)	1	53213557	G	A	0.084	0.018	G	A	-0.174	0.094	2.084e-05	0.0025	20.719
rs2167534	GCST90199666	Palmitoylcarnitine levels (Metabolon platform)	2	106063072	A	G	-0.077	0.017	A	G	0.024	0.072	1.249e-05	0.00257	21.263
rs2612989	GCST90199666	Palmitoylcarnitine levels (Metabolon platform)	4	180741150	A	G	0.095	0.02	A	G	0.056	0.094	4.244e-06	0.00261	21.637
rs2963905	GCST90199666	Palmitoylcarnitine levels (Metabolon platform)	5	9860625	A	C	-0.081	0.017	A	C	0.022	0.072	2.971e-06	0.00267	22.109
rs7143692	GCST90199666	Palmitoylcarnitine levels (Metabolon platform)	14	77232936	G	A	0.087	0.019	G	A	-0.022	0.084	7.07e-06	0.00246	20.392
rs72696241	GCST90199666	Palmitoylcarnitine levels (Metabolon platform)	1	154232217	A	G	0.079	0.017	A	G	0.052	0.07	9.78e-06	0.00249	20.582
rs72777087	GCST90199666	Palmitoylcarnitine levels (Metabolon platform)	5	92421692	G	A	0.093	0.02	G	A	-0.121	0.075	2.19e-05	0.00244	20.212
rs72906893	GCST90199666	Palmitoylcarnitine levels (Metabolon platform)	2	185389163	T	C	0.093	0.02	T	C	-0.017	0.087	9.681e-06	0.0025	20.717
rs75555206	GCST90199666	Palmitoylcarnitine levels (Metabolon platform)	17	68326876	A	G	-0.223	0.05	A	G	0.137	0.188	1.791e-05	0.00233	19.275
rs78422675	GCST90199666	Palmitoylcarnitine levels (Metabolon platform)	18	72567505	T	C	0.557	0.112	T	C	-0.221	0.192	2.35e-06	0.00289	23.909
rs79450911	GCST90199666	Palmitoylcarnitine levels (Metabolon platform)	3	149250498	T	C	-0.24	0.052	T	C	-0.021	0.218	5.061e-06	0.00251	20.763
rs887477	GCST90199666	Palmitoylcarnitine levels (Metabolon platform)	12	6336816	C	A	0.072	0.016	C	A	-0.054	0.066	1.025e-05	0.00257	21.269
rs116078994	GCST90199667	Erythritol levels in elite athletes	3	41058781	A	C	0.253	0.054	A	C	0.325	0.174	1.592e-05	0.0023	18.828
rs12633047	GCST90199667	Erythritol levels in elite athletes	3	53359817	T	C	0.13	0.028	T	C	-0.098	0.177	8.893e-06	0.00219	17.904
rs12893100	GCST90199667	Erythritol levels in elite athletes	14	90695719	T	C	0.072	0.016	T	C	-0.085	0.071	2.524e-05	0.00215	17.589
rs142601344	GCST90199667	Erythritol levels in elite athletes	3	165864102	T	C	0.341	0.069	T	C	-0.104	0.305	1.27e-06	0.00261	21.389
rs144368133	GCST90199667	Erythritol levels in elite athletes	5	57931118	G	A	-0.335	0.07	G	A	-0.206	0.183	7.077e-06	0.00239	19.574
rs148188291	GCST90199667	Erythritol levels in elite athletes	18	21282765	G	A	-0.312	0.068	G	A	0.494	0.47	1.55e-05	0.00215	17.62
rs150074699	GCST90199667	Erythritol levels in elite athletes	1	64594052	A	G	1.313	0.292	A	G	0.012	0.143	9.764e-06	0.00211	17.301
rs150921780	GCST90199667	Erythritol levels in elite athletes	22	43342695	T	C	0.157	0.035	T	C	0.22	0.206	2.06e-05	0.00211	17.25
rs181823223	GCST90199667	Erythritol levels in elite athletes	11	32514486	T	C	-0.108	0.023	T	C	0.113	0.089	1.044e-05	0.00243	19.915
rs1865475	GCST90199667	Erythritol levels in elite athletes	15	55114297	A	G	-0.115	0.024	A	G	0.073	0.121	5.686e-06	0.00231	18.891
rs27598	GCST90199667	Erythritol levels in elite athletes	5	50862465	A	G	-0.068	0.015	A	G	-0.033	0.07	1.183e-05	0.00216	17.649
rs35208507	GCST90199667	Erythritol levels in elite athletes	16	20377607	G	A	-0.078	0.016	G	A	-0.024	0.071	1.393e-06	0.00262	21.45
rs376874259	GCST90199667	Erythritol levels in elite athletes	1	176310423	G	T	-0.178	0.036	G	T	-0.158	0.161	2.472e-06	0.00257	21.016
rs4426692	GCST90199667	Erythritol levels in elite athletes	3	84693906	G	A	-0.068	0.015	G	A	0.104	0.068	3.212e-05	0.00207	16.957
rs55769487	GCST90199667	Erythritol levels in elite athletes	2	127080539	T	C	0.092	0.02	T	C	0.066	0.081	1.023e-05	0.00221	18.063
rs71480323	GCST90199667	Erythritol levels in elite athletes	11	116900884	A	G	-0.101	0.022	A	G	0.055	0.125	6.67e-06	0.00222	18.149
rs72692616	GCST90199667	Erythritol levels in elite athletes	1	45941615	A	G	-0.334	0.032	A	G	-0.036	0.105	1.808e-24	0.01128	93.133
rs79695006	GCST90199667	Erythritol levels in elite athletes	7	108293669	G	A	0.147	0.031	G	A	0.09	0.14	6.522e-06	0.00232	18.972
rs9813594	GCST90199667	Erythritol levels in elite athletes	3	109996814	C	T	-0.073	0.015	C	T	-0.077	0.071	7.756e-06	0.00239	19.585
rs9858049	GCST90199667	Erythritol levels in elite athletes	3	53243795	T	C	-0.135	0.022	T	C	0.102	0.085	4.318e-09	0.00396	32.499
rs113915691	GCST90199668	Hexanoylcarnitine levels (Biocrates platform)	19	56248382	A	G	-0.139	0.031	A	G	0.016	0.107	1.046e-05	0.00226	18.637
rs117138561	GCST90199668	Hexanoylcarnitine levels (Biocrates platform)	12	78559627	T	C	0.345	0.077	T	C	-0.451	0.803	1.716e-05	0.0022	18.145
rs1171617	GCST90199668	Hexanoylcarnitine levels (Biocrates platform)	10	59707424	T	G	0.152	0.018	T	G	0.045	0.089	2.259e-16	0.00823	68.368
rs117548628	GCST90199668	Hexanoylcarnitine levels (Biocrates platform)	12	70520580	A	G	-0.272	0.059	A	G	0.297	0.323	1.32e-05	0.00234	19.339
rs117907282	GCST90199668	Hexanoylcarnitine levels (Biocrates platform)	18	21078686	A	G	-0.348	0.076	A	G	-0.188	0.463	9.703e-06	0.00234	19.336
rs1391967	GCST90199668	Hexanoylcarnitine levels (Biocrates platform)	3	1322878	G	A	-0.086	0.019	G	A	0.065	0.082	2.137e-05	0.00224	18.475
rs141882839	GCST90199668	Hexanoylcarnitine levels (Biocrates platform)	11	7573189	A	G	0.246	0.047	A	G	-0.22	0.202	8.995e-07	0.00303	25.028
rs144724596	GCST90199668	Hexanoylcarnitine levels (Biocrates platform)	8	104841775	T	C	0.433	0.09	T	C	0.022	0.183	2.557e-06	0.00258	21.347
rs149556176	GCST90199668	Hexanoylcarnitine levels (Biocrates platform)	1	74971148	C	T	0.491	0.063	C	T	-0.667	0.595	1.136e-13	0.00668	55.421
rs16865990	GCST90199668	Hexanoylcarnitine levels (Biocrates platform)	2	224459365	G	A	-0.356	0.075	G	A	1.011	0.585	1.212e-05	0.00252	20.796
rs17843902	GCST90199668	Hexanoylcarnitine levels (Biocrates platform)	4	158719996	C	T	-0.083	0.016	C	T	0.034	0.075	7.892e-07	0.0029	23.95
rs2185152	GCST90199668	Hexanoylcarnitine levels (Biocrates platform)	1	75758325	T	C	-0.432	0.015	T	C	0.099	0.075	2.798e-161	0.07946	711.25
rs28540007	GCST90199668	Hexanoylcarnitine levels (Biocrates platform)	8	4552597	C	T	-0.24	0.053	C	T	-0.2	0.352	1.144e-05	0.0023	19.018
rs36012907	GCST90199668	Hexanoylcarnitine levels (Biocrates platform)	1	204619938	T	C	0.128	0.026	T	C	0.242	0.121	8.476e-06	0.00275	22.694
rs62290256	GCST90199668	Hexanoylcarnitine levels (Biocrates platform)	3	185538454	G	A	0.162	0.032	G	A	0.042	0.125	6.546e-07	0.00288	23.804
rs73001574	GCST90199668	Hexanoylcarnitine levels (Biocrates platform)	11	76064320	T	G	-0.282	0.06	T	G	0.083	0.152	5.903e-06	0.00247	20.371
rs75690409	GCST90199668	Hexanoylcarnitine levels (Biocrates platform)	1	9468265	G	A	0.266	0.059	G	A	-0.023	0.222	8.688e-06	0.00231	19.06
rs77010315	GCST90199668	Hexanoylcarnitine levels (Biocrates platform)	5	151343594	A	C	-0.452	0.068	A	C	-1.094	0.498	7.889e-10	0.00489	40.456
rs80254170	GCST90199668	Hexanoylcarnitine levels (Biocrates platform)	6	160093251	G	A	-0.124	0.028	G	A	-0.189	0.127	4.208e-05	0.00214	17.652
rs898847	GCST90199668	Hexanoylcarnitine levels (Biocrates platform)	11	110193739	C	T	0.084	0.017	C	T	0.098	0.084	5.642e-06	0.00265	21.902
rs10984356	GCST90199669	Acetylcarnitine levels (Biocrates platform)	9	118991295	G	A	-0.145	0.033	G	A	-0.04	0.132	1.624e-05	0.00223	18.422
rs114798927	GCST90199669	Acetylcarnitine levels (Biocrates platform)	8	9363866	C	T	-0.113	0.024	C	T	-0.049	0.092	6.062e-06	0.00249	20.648
rs1171617	GCST90199669	Acetylcarnitine levels (Biocrates platform)	10	59707424	T	G	0.216	0.018	T	G	0.045	0.089	2.051e-31	0.01649	138.5
rs117508585	GCST90199669	Acetylcarnitine levels (Biocrates platform)	7	1486664	A	G	-0.264	0.059	A	G	0.034	0.343	1.11e-05	0.00226	18.751
rs138268157	GCST90199669	Acetylcarnitine levels (Biocrates platform)	3	57058647	G	A	0.108	0.023	G	A	-0.039	0.124	3.572e-06	0.00253	20.92
rs139264311	GCST90199669	Acetylcarnitine levels (Biocrates platform)	3	19751997	G	A	-0.231	0.052	G	A	-0.054	0.2	1.596e-05	0.00224	18.513
rs147882444	GCST90199669	Acetylcarnitine levels (Biocrates platform)	19	2924973	A	G	-0.27	0.06	A	G	0.069	0.295	1.169e-05	0.00229	18.938
rs16865990	GCST90199669	Acetylcarnitine levels (Biocrates platform)	2	224459365	G	A	-0.374	0.075	G	A	1.011	0.585	4.37e-06	0.00276	22.896
rs1839212	GCST90199669	Acetylcarnitine levels (Biocrates platform)	2	14271175	A	G	0.217	0.047	A	G	0.008	0.223	4.341e-06	0.00246	20.407
rs273694	GCST90199669	Acetylcarnitine levels (Biocrates platform)	19	51129448	C	T	0.071	0.015	C	T	0.038	0.067	9.56e-06	0.00248	20.505
rs55640226	GCST90199669	Acetylcarnitine levels (Biocrates platform)	5	96602182	C	T	-0.129	0.029	C	T	0.105	0.156	2.271e-05	0.00216	17.917
rs55796423	GCST90199669	Acetylcarnitine levels (Biocrates platform)	14	34313094	A	G	-0.097	0.021	A	G	-0.134	0.096	1.85e-05	0.00245	20.269
rs61765007	GCST90199669	Acetylcarnitine levels (Biocrates platform)	1	71569179	A	G	-0.261	0.058	A	G	0.013	0.455	8.538e-06	0.00226	18.706
rs71454277	GCST90199669	Acetylcarnitine levels (Biocrates platform)	12	70452222	A	C	0.264	0.059	A	C	-0.554	0.506	2.696e-05	0.00226	18.75
rs74823953	GCST90199669	Acetylcarnitine levels (Biocrates platform)	5	151300049	T	C	-0.408	0.068	T	C	-1.084	0.487	3.322e-08	0.00403	33.397
rs898847	GCST90199669	Acetylcarnitine levels (Biocrates platform)	11	110193739	C	T	0.087	0.017	C	T	0.098	0.084	2.358e-06	0.00286	23.695
rs1080669	GCST90199670	Iminodiacetate (IDA) levels	19	51063011	T	C	-0.106	0.023	T	C	-0.056	0.099	7.603e-06	0.00266	21.926
rs113401873	GCST90199670	Iminodiacetate (IDA) levels	9	116781555	A	G	0.25	0.056	A	G	-0.155	0.156	2.282e-05	0.00232	19.117
rs11617909	GCST90199670	Iminodiacetate (IDA) levels	13	32800725	T	G	-0.146	0.031	T	G	0.086	0.17	6.484e-06	0.00261	21.447
rs117448509	GCST90199670	Iminodiacetate (IDA) levels	11	105342649	T	G	0.256	0.058	T	G	-0.344	0.447	2.225e-05	0.00237	19.475
rs1297208	GCST90199670	Iminodiacetate (IDA) levels	21	14935708	C	T	-0.072	0.016	C	T	-0.04	0.066	1.625e-05	0.00255	20.958
rs183008696	GCST90199670	Iminodiacetate (IDA) levels	9	110154414	T	C	-0.371	0.08	T	C	0.173	0.302	8.074e-06	0.00258	21.217
rs185717944	GCST90199670	Iminodiacetate (IDA) levels	12	63630484	C	T	0.293	0.066	C	T	-0.182	0.138	3.625e-05	0.00227	18.664
rs2094632	GCST90199670	Iminodiacetate (IDA) levels	9	90417237	G	A	0.078	0.017	G	A	-0.027	0.068	4.729e-06	0.00263	21.618
rs2386992	GCST90199670	Iminodiacetate (IDA) levels	19	47966428	G	A	0.075	0.017	G	A	-0.026	0.07	1.045e-05	0.0026	21.364
rs2967159	GCST90199670	Iminodiacetate (IDA) levels	16	57777675	C	T	-0.089	0.019	C	T	0.045	0.089	4.819e-06	0.00271	22.308
rs6506794	GCST90199670	Iminodiacetate (IDA) levels	18	78213176	G	A	0.077	0.017	G	A	0.084	0.068	2.963e-05	0.00243	19.979
rs72704298	GCST90199670	Iminodiacetate (IDA) levels	9	8146661	G	A	0.133	0.028	G	A	0.012	0.106	4.536e-06	0.00257	21.128
rs7626271	GCST90199670	Iminodiacetate (IDA) levels	3	6732966	G	T	0.191	0.04	G	T	-0.165	0.197	5.263e-06	0.00271	22.35
rs79787801	GCST90199670	Iminodiacetate (IDA) levels	8	13384089	A	G	-0.133	0.029	A	G	0.242	0.147	2.491e-05	0.00249	20.533
rs11244781	GCST90199671	Cysteine s-sulfate levels	10	126043660	T	C	-0.09	0.018	T	C	-0.08	0.068	4.197e-06	0.0027	22.285
rs11641923	GCST90199671	Cysteine s-sulfate levels	16	4292671	A	G	-0.265	0.058	A	G	0.749	0.355	3.05e-05	0.00247	20.334
rs117088632	GCST90199671	Cysteine s-sulfate levels	17	22734962	A	G	0.266	0.056	A	G	-0.078	0.226	4.32e-06	0.00259	21.391
rs117215329	GCST90199671	Cysteine s-sulfate levels	10	49522298	T	C	0.257	0.055	T	C	0.089	0.372	4.284e-06	0.00251	20.7
rs140247774	GCST90199671	Cysteine s-sulfate levels	6	18015216	T	C	0.133	0.03	T	C	-0.136	0.139	2.677e-05	0.00225	18.562
rs140798906	GCST90199671	Cysteine s-sulfate levels	5	92863313	C	T	0.347	0.076	C	T	-0.718	0.418	2.441e-05	0.00239	19.714
rs17028699	GCST90199671	Cysteine s-sulfate levels	3	3211589	T	C	0.121	0.024	T	C	0.012	0.109	6.231e-07	0.00304	25.103
rs67512771	GCST90199671	Cysteine s-sulfate levels	10	11380921	T	C	0.372	0.078	T	C	-0.012	0.188	2.882e-06	0.00252	20.759
rs73391840	GCST90199671	Cysteine s-sulfate levels	7	54342514	G	A	0.116	0.026	G	A	0.03	0.129	1.62e-05	0.00222	18.345
rs76358805	GCST90199671	Cysteine s-sulfate levels	12	39096642	C	A	-0.325	0.07	C	A	-0.166	0.533	6.945e-06	0.00245	20.186
rs8024193	GCST90199671	Cysteine s-sulfate levels	15	79234797	C	T	-0.125	0.028	C	T	0.035	0.115	1.176e-05	0.00234	19.336
rs9294112	GCST90199671	Cysteine s-sulfate levels	6	78464403	T	C	-0.08	0.016	T	C	-0.041	0.066	1.189e-06	0.00307	25.329
rs9349017	GCST90199671	Cysteine s-sulfate levels	6	36843824	A	G	-0.068	0.015	A	G	0	0.066	1.189e-05	0.00231	19.074
rs949204	GCST90199671	Cysteine s-sulfate levels	4	159438824	A	C	-0.177	0.035	A	C	0.128	0.16	1.469e-06	0.00299	24.642
rs112268836	GCST90199672	Oxalate (ethanedioate) levels	9	98839030	C	T	0.357	0.076	C	T	-0.131	0.682	4.079e-06	0.00254	20.849
rs113601767	GCST90199672	Oxalate (ethanedioate) levels	13	57109096	G	A	-0.172	0.038	G	A	0.408	0.228	3.26e-05	0.00232	19.022
rs117338371	GCST90199672	Oxalate (ethanedioate) levels	11	90979532	A	G	-0.18	0.041	A	G	0.342	0.187	5.24e-05	0.00225	18.478
rs117461873	GCST90199672	Oxalate (ethanedioate) levels	12	106362215	A	G	-0.27	0.057	A	G	-0.165	0.228	6.6e-06	0.00253	20.779
rs1428090	GCST90199672	Oxalate (ethanedioate) levels	5	116034218	C	A	0.072	0.015	C	A	-0.053	0.07	5.367e-06	0.00253	20.745
rs1449141	GCST90199672	Oxalate (ethanedioate) levels	2	231519173	C	A	-0.081	0.017	C	A	-0.083	0.069	5.227e-06	0.00269	22.044
rs145121944	GCST90199672	Oxalate (ethanedioate) levels	6	83426346	G	A	-0.284	0.06	G	A	-0.189	0.159	7.26e-06	0.00263	21.534
rs145856286	GCST90199672	Oxalate (ethanedioate) levels	8	30666453	A	G	-0.386	0.084	A	G	0.584	0.499	1.665e-05	0.00243	19.95
rs149160598	GCST90199672	Oxalate (ethanedioate) levels	2	101781434	A	G	-0.306	0.06	A	G	0.267	0.248	1.538e-06	0.003	24.57
rs1995538	GCST90199672	Oxalate (ethanedioate) levels	8	4330081	T	G	0.446	0.095	T	G	0.177	0.934	4.747e-06	0.00265	21.746
rs2809969	GCST90199672	Oxalate (ethanedioate) levels	1	199832888	C	T	-0.07	0.015	C	T	0.171	0.065	5.085e-05	0.00242	19.824
rs373578	GCST90199672	Oxalate (ethanedioate) levels	13	110571088	G	A	0.079	0.017	G	A	0.026	0.075	1.07e-05	0.00252	20.688
rs4953634	GCST90199672	Oxalate (ethanedioate) levels	2	48825697	C	T	-0.149	0.033	C	T	-0.092	0.1	1.897e-05	0.00231	18.922
rs62381198	GCST90199672	Oxalate (ethanedioate) levels	5	138843482	T	C	-0.318	0.047	T	C	0.031	0.211	4.549e-11	0.00509	41.883
rs647667	GCST90199672	Oxalate (ethanedioate) levels	1	181416933	C	T	0.154	0.032	C	T	-0.009	0.157	2.376e-06	0.00266	21.824
rs72680272	GCST90199672	Oxalate (ethanedioate) levels	1	73727760	A	G	-0.376	0.083	A	G	0.371	0.69	1.426e-05	0.00232	19.045
rs756874	GCST90199672	Oxalate (ethanedioate) levels	15	91174007	G	A	0.077	0.016	G	A	0.027	0.072	2.338e-06	0.00272	22.312
rs77008478	GCST90199672	Oxalate (ethanedioate) levels	10	61457539	G	A	-0.328	0.071	G	A	0.042	0.143	6.731e-06	0.00243	19.952
rs77555311	GCST90199672	Oxalate (ethanedioate) levels	5	162775308	G	A	-0.202	0.043	G	A	0.155	0.177	8.318e-06	0.00252	20.665
rs10228292	GCST90199673	DHEAS levels	7	64520810	T	C	-0.066	0.015	T	C	-0.001	0.073	1.011e-05	0.00183	15.049
rs10494157	GCST90199673	DHEAS levels	1	113348416	A	G	-0.093	0.02	A	G	0.023	0.116	6.055e-06	0.00196	16.149
rs10806995	GCST90199673	DHEAS levels	6	24845553	G	A	-0.066	0.015	G	A	-0.021	0.067	1.362e-05	0.00183	15.045
rs1111474	GCST90199673	DHEAS levels	16	52762028	T	C	0.116	0.026	T	C	0.031	0.13	1.498e-05	0.00178	14.665
rs115255559	GCST90199673	DHEAS levels	5	104256740	G	A	-0.22	0.047	G	A	-0.019	0.289	5.211e-06	0.00197	16.2
rs117833456	GCST90199673	DHEAS levels	18	243820	C	T	-0.17	0.038	C	T	-0.178	0.144	2.988e-05	0.00184	15.156
rs12049195	GCST90199673	DHEAS levels	1	156063096	A	G	-0.068	0.013	A	G	-0.099	0.066	2.593e-06	0.00228	18.77
rs141370991	GCST90199673	DHEAS levels	1	95564733	T	C	-0.239	0.048	T	C	0.151	0.201	1.609e-06	0.00227	18.749
rs144814135	GCST90199673	DHEAS levels	12	49156161	A	G	-0.241	0.053	A	G	0.24	0.288	1.309e-05	0.00193	15.91
rs148769396	GCST90199673	DHEAS levels	14	63696057	A	G	0.233	0.053	A	G	0.02	0.239	1.421e-05	0.00177	14.606
rs148982377	GCST90199673	DHEAS levels	7	99477415	C	T	-0.423	0.037	C	T	0.078	0.118	2.862e-29	0.01181	98.343
rs149982314	GCST90199673	DHEAS levels	11	128095982	T	C	-0.364	0.07	T	C	0.645	0.754	7.246e-07	0.00245	20.224
rs150328525	GCST90199673	DHEAS levels	6	155492437	G	T	-0.305	0.067	G	T	0.107	0.224	1.116e-05	0.00188	15.514
rs150374297	GCST90199673	DHEAS levels	5	9285583	C	T	-0.262	0.057	C	T	0.179	0.389	8.65e-06	0.00193	15.918
rs1807334	GCST90199673	DHEAS levels	2	30631364	A	G	0.063	0.014	A	G	0.087	0.068	1.9e-05	0.00188	15.521
rs184445849	GCST90199673	DHEAS levels	19	29980806	T	C	0.251	0.055	T	C	-0.391	0.296	1.641e-05	0.00195	16.054
rs191866531	GCST90199673	DHEAS levels	11	99965551	A	G	0.331	0.074	A	G	0.619	0.307	4.849e-05	0.0018	14.841
rs2055157	GCST90199673	DHEAS levels	3	23208068	A	C	0.078	0.017	A	C	0.111	0.091	1.609e-05	0.00191	15.728
rs212100	GCST90199673	DHEAS levels	19	47873738	C	T	0.085	0.018	C	T	0.044	0.092	6.937e-06	0.00197	16.263
rs28552668	GCST90199673	DHEAS levels	4	140286964	T	C	-0.119	0.026	T	C	-0.112	0.131	1.348e-05	0.00188	15.502
rs529543	GCST90199673	DHEAS levels	9	90582418	G	T	-0.063	0.014	G	T	-0.007	0.066	4.392e-06	0.00201	16.56
rs560835392	GCST90199673	DHEAS levels	15	43655195	A	C	0.206	0.044	A	C	-0.242	0.286	9.058e-06	0.00196	16.142
rs6428823	GCST90199673	DHEAS levels	1	119408720	T	C	-0.063	0.014	T	C	-0.001	0.068	5.066e-06	0.00198	16.302
rs6879686	GCST90199673	DHEAS levels	5	99330721	T	G	-0.072	0.016	T	G	0.106	0.082	2.361e-05	0.00183	15.079
rs706795	GCST90199673	DHEAS levels	12	49903887	C	T	0.061	0.014	C	T	0.034	0.067	1.592e-05	0.00183	15.089
rs73172224	GCST90199673	DHEAS levels	22	50452326	A	G	-0.094	0.02	A	G	0.027	0.085	5.61e-06	0.002	16.444
rs75561083	GCST90199673	DHEAS levels	1	18620603	T	C	0.243	0.055	T	C	-0.12	0.127	2.378e-05	0.00179	14.772
rs76294479	GCST90199673	DHEAS levels	16	81547979	T	C	0.158	0.026	T	C	0.134	0.174	8.572e-09	0.00321	26.503
rs76768009	GCST90199673	DHEAS levels	1	218069033	A	G	-0.158	0.036	A	G	-0.128	0.367	1.707e-05	0.00176	14.502
rs7687817	GCST90199673	DHEAS levels	4	109052965	T	C	-0.107	0.023	T	C	-0.129	0.149	9.253e-06	0.00192	15.862
rs76895520	GCST90199673	DHEAS levels	1	211502804	A	G	-0.209	0.047	A	G	-0.351	0.325	2.346e-05	0.00182	15.027
rs784420	GCST90199673	DHEAS levels	5	78691701	G	A	0.084	0.015	G	A	-0.069	0.073	5.962e-08	0.00292	24.113
rs7855576	GCST90199673	DHEAS levels	9	134737617	A	C	-0.071	0.015	A	C	-0.02	0.074	5.652e-06	0.00204	16.797
rs79317397	GCST90199673	DHEAS levels	2	139657929	A	C	0.245	0.052	A	C	0.863	0.346	2.868e-05	0.00198	16.342
rs9420589	GCST90199673	DHEAS levels	10	92690476	T	G	-0.065	0.014	T	G	0.061	0.066	5.68e-06	0.00207	17.028
rs9594288	GCST90199673	DHEAS levels	13	38664751	T	C	-0.167	0.037	T	C	-0.482	0.206	5.678e-05	0.00177	14.555
rs1202578	GCST90199674	3-hydroxymyristate levels	1	230863290	C	T	0.073	0.016	C	T	-0.084	0.067	1.811e-05	0.00233	19.197
rs1349890	GCST90199674	3-hydroxymyristate levels	6	156385615	C	T	-0.07	0.015	C	T	-0.065	0.066	1.284e-05	0.00239	19.69
rs139938935	GCST90199674	3-hydroxymyristate levels	18	21664649	G	A	-0.483	0.099	G	A	0.119	0.478	1.98e-06	0.00268	22.116
rs141436484	GCST90199674	3-hydroxymyristate levels	13	78081794	G	A	0.104	0.023	G	A	-0.041	0.122	1.107e-05	0.0023	18.946
rs146643611	GCST90199674	3-hydroxymyristate levels	6	52965053	T	C	-0.155	0.034	T	C	-0.057	0.186	1.092e-05	0.0024	19.845
rs1532133	GCST90199674	3-hydroxymyristate levels	1	152024132	T	C	0.076	0.016	T	C	0.014	0.069	1.975e-06	0.00279	23.003
rs2026430	GCST90199674	3-hydroxymyristate levels	10	6514079	C	T	0.067	0.015	C	T	0.095	0.066	3.151e-05	0.00225	18.594
rs62273444	GCST90199674	3-hydroxymyristate levels	3	118292161	A	G	-0.149	0.033	A	G	-0.307	0.178	2.78e-05	0.00236	19.494
rs62294541	GCST90199674	3-hydroxymyristate levels	4	38989621	G	A	-0.114	0.025	G	A	-0.104	0.137	1.502e-05	0.00236	19.473
rs710362	GCST90199674	3-hydroxymyristate levels	5	87845250	G	A	0.154	0.034	G	A	0.13	0.14	2.3e-05	0.0022	18.148
rs73240592	GCST90199674	3-hydroxymyristate levels	4	56746704	A	G	0.174	0.038	A	G	0.067	0.181	9.555e-06	0.00234	19.297
rs78085499	GCST90199674	3-hydroxymyristate levels	1	175877423	T	C	-0.211	0.046	T	C	-0.189	0.317	9.497e-06	0.00233	19.22
rs79142871	GCST90199674	3-hydroxymyristate levels	1	89875384	A	G	0.266	0.056	A	G	-0.09	0.274	4.084e-06	0.00251	20.712
rs79589895	GCST90199674	3-hydroxymyristate levels	6	116967560	G	A	-0.186	0.041	G	A	0.162	0.18	1.835e-05	0.00231	19.074
rs79795772	GCST90199674	3-hydroxymyristate levels	5	96753823	A	G	-0.175	0.038	A	G	-0.101	0.157	1.258e-05	0.00234	19.288
rs989915	GCST90199674	3-hydroxymyristate levels	14	98678172	T	C	0.073	0.016	T	C	0.005	0.067	7.275e-06	0.00242	19.937
rs1047891	GCST90199675	Homoarginine levels	2	210675783	A	C	-0.267	0.015	A	C	-0.043	0.07	5.338e-64	0.03047	259.644
rs114917035	GCST90199675	Homoarginine levels	2	132615774	C	T	0.257	0.058	C	T	-0.631	0.665	2.646e-05	0.00205	16.987
rs116979298	GCST90199675	Homoarginine levels	12	65944802	T	C	-0.182	0.04	T	C	0.212	0.207	1.397e-05	0.00219	18.101
rs12306007	GCST90199675	Homoarginine levels	12	46790259	T	C	0.103	0.02	T	C	0.055	0.093	1.136e-06	0.00258	21.387
rs13135092	GCST90199675	Homoarginine levels	4	102276925	G	A	0.153	0.026	G	A	0.209	0.244	3.111e-08	0.00353	29.245
rs144260607	GCST90199675	Homoarginine levels	10	130768274	T	C	-0.225	0.048	T	C	-0.13	0.189	7.315e-06	0.00229	18.943
rs145421014	GCST90199675	Homoarginine levels	16	87911551	A	C	-0.366	0.074	A	C	-0.141	0.356	1.375e-06	0.00259	21.446
rs1805120	GCST90199675	Homoarginine levels	7	150952443	A	G	0.08	0.018	A	G	0.126	0.072	4.179e-05	0.00212	17.514
rs2282841	GCST90199675	Homoarginine levels	6	16423181	T	C	-0.112	0.025	T	C	0.044	0.102	1.316e-05	0.00206	17.088
rs2781666	GCST90199675	Homoarginine levels	6	131572419	T	G	0.078	0.016	T	G	0.174	0.067	8.161e-06	0.00259	21.467
rs34544263	GCST90199675	Homoarginine levels	1	32569015	G	A	0.095	0.02	G	A	0.007	0.104	2.212e-06	0.00237	19.656
rs35770448	GCST90199675	Homoarginine levels	15	90246328	C	T	0.107	0.024	C	T	0.143	0.105	2.804e-05	0.00205	16.938
rs37370	GCST90199675	Homoarginine levels	5	35039381	T	C	-0.148	0.024	T	C	0.039	0.108	2.066e-09	0.0039	32.346
rs4978869	GCST90199675	Homoarginine levels	9	110101283	T	G	0.103	0.023	T	G	-0.015	0.102	1.503e-05	0.00217	17.961
rs56162443	GCST90199675	Homoarginine levels	3	197019188	T	C	0.225	0.05	T	C	0.051	0.426	1.121e-05	0.00205	16.984
rs62356073	GCST90199675	Homoarginine levels	5	36241820	A	G	-0.064	0.014	A	G	-0.141	0.066	6.272e-05	0.00201	16.608
rs6473159	GCST90199675	Homoarginine levels	8	79462003	G	A	-0.07	0.016	G	A	0.103	0.086	3.402e-05	0.00212	17.553
rs72623915	GCST90199675	Homoarginine levels	15	45355235	T	C	0.356	0.016	T	C	-0.001	0.071	1.584e-104	0.04826	418.974
rs72682642	GCST90199675	Homoarginine levels	4	121989928	A	G	0.27	0.061	A	G	-0.209	0.318	1.979e-05	0.00204	16.914
rs75686987	GCST90199675	Homoarginine levels	17	77819845	A	G	0.223	0.048	A	G	-0.299	0.324	8.589e-06	0.00225	18.614
rs76205147	GCST90199675	Homoarginine levels	2	54065347	A	G	0.157	0.034	A	G	-0.066	0.175	6.53e-06	0.00224	18.514
rs77433867	GCST90199675	Homoarginine levels	12	21504329	A	G	-0.162	0.036	A	G	-0.327	0.235	3.217e-05	0.00208	17.221
rs7818335	GCST90199675	Homoarginine levels	8	41146640	T	C	0.071	0.015	T	C	0.053	0.072	8.526e-06	0.00235	19.458
rs1002762	GCST90199676	1-oleoylglycerol (18:1) levels	20	60005830	G	A	-0.096	0.02	G	A	0.067	0.092	2.641e-06	0.00293	24.184
rs10840108	GCST90199676	1-oleoylglycerol (18:1) levels	11	8682394	C	T	-0.084	0.018	C	T	0.066	0.076	8.092e-06	0.0026	21.475
rs111879519	GCST90199676	1-oleoylglycerol (18:1) levels	2	233028533	T	C	0.145	0.032	T	C	0.03	0.156	8.882e-06	0.00255	21.036
rs117245363	GCST90199676	1-oleoylglycerol (18:1) levels	11	34772147	A	G	0.292	0.064	A	G	-0.06	0.173	8.939e-06	0.00255	21.001
rs11754776	GCST90199676	1-oleoylglycerol (18:1) levels	6	166982299	T	C	-0.166	0.035	T	C	-0.014	0.198	3.097e-06	0.00268	22.103
rs13238458	GCST90199676	1-oleoylglycerol (18:1) levels	7	87881104	A	G	0.132	0.03	A	G	-0.094	0.125	2.373e-05	0.00229	18.834
rs139236053	GCST90199676	1-oleoylglycerol (18:1) levels	3	124540052	A	G	-0.153	0.034	A	G	0.143	0.163	2.181e-05	0.00242	19.988
rs145557517	GCST90199676	1-oleoylglycerol (18:1) levels	7	33489150	A	G	0.308	0.066	A	G	-0.526	0.42	1.072e-05	0.00261	21.539
rs146172549	GCST90199676	1-oleoylglycerol (18:1) levels	3	99971059	C	T	0.337	0.073	C	T	-0.436	0.606	1.033e-05	0.00252	20.781
rs148125219	GCST90199676	1-oleoylglycerol (18:1) levels	18	77128744	A	G	-0.355	0.077	A	G	0.184	0.743	6.021e-06	0.00255	21.056
rs17268364	GCST90199676	1-oleoylglycerol (18:1) levels	2	203913095	A	G	0.072	0.015	A	G	-0.098	0.068	1.27e-05	0.00262	21.595
rs186740048	GCST90199676	1-oleoylglycerol (18:1) levels	12	49868661	A	G	-0.303	0.068	A	G	-0.043	0.223	1.243e-05	0.00239	19.664
rs191591925	GCST90199676	1-oleoylglycerol (18:1) levels	17	75925202	T	C	-0.439	0.096	T	C	0.089	0.182	9.908e-06	0.00252	20.811
rs2514155	GCST90199676	1-oleoylglycerol (18:1) levels	11	84000834	A	C	-0.157	0.035	A	C	0.121	0.087	3.72e-05	0.00234	19.286
rs4962425	GCST90199676	1-oleoylglycerol (18:1) levels	10	125131154	C	T	0.093	0.021	C	T	0.12	0.083	2.832e-05	0.00259	21.326
rs57601959	GCST90199676	1-oleoylglycerol (18:1) levels	4	157170888	A	G	-0.16	0.036	A	G	0.036	0.153	1.525e-05	0.00234	19.289
rs57994859	GCST90199676	1-oleoylglycerol (18:1) levels	5	107881849	T	C	-0.133	0.03	T	C	0.011	0.121	1.376e-05	0.00233	19.183
rs6936055	GCST90199676	1-oleoylglycerol (18:1) levels	6	89974636	T	C	0.099	0.02	T	C	-0.15	0.079	4.106e-06	0.0031	25.573
rs72676439	GCST90199676	1-oleoylglycerol (18:1) levels	14	20604272	T	C	-0.133	0.03	T	C	-0.07	0.112	2.186e-05	0.00236	19.485
rs72691394	GCST90199676	1-oleoylglycerol (18:1) levels	4	160206480	A	G	-0.18	0.038	A	G	0.034	0.176	3.214e-06	0.00268	22.119
rs72785421	GCST90199676	1-oleoylglycerol (18:1) levels	16	14193978	C	T	-0.119	0.022	C	T	-0.032	0.084	9.004e-08	0.00366	30.238
rs73808455	GCST90199676	1-oleoylglycerol (18:1) levels	4	39517767	T	C	-0.284	0.063	T	C	0.701	0.537	2.135e-05	0.00248	20.404
rs74732810	GCST90199676	1-oleoylglycerol (18:1) levels	16	87945357	G	T	0.158	0.034	G	T	0.057	0.143	6.293e-06	0.00265	21.882
rs111838413	GCST90199677	3-methyl-2-oxobutyrate levels	3	18040522	C	A	0.177	0.04	C	A	0.074	0.205	1.321e-05	0.0024	19.86
rs1129043	GCST90199677	3-methyl-2-oxobutyrate levels	4	88261979	C	T	-0.131	0.016	C	T	0.03	0.067	5.846e-16	0.00839	69.852
rs117675121	GCST90199677	3-methyl-2-oxobutyrate levels	8	65921438	C	A	-0.227	0.049	C	A	-0.221	0.192	1.237e-05	0.00255	21.073
rs12894999	GCST90199677	3-methyl-2-oxobutyrate levels	14	102071272	A	G	-0.098	0.02	A	G	0.248	0.083	1.139e-05	0.00293	24.248
rs13270448	GCST90199677	3-methyl-2-oxobutyrate levels	8	49088657	G	A	0.076	0.015	G	A	-0.204	0.065	1.521e-05	0.00289	23.912
rs139282082	GCST90199677	3-methyl-2-oxobutyrate levels	10	109383655	G	T	-0.212	0.048	G	T	0.003	0.241	1.188e-05	0.00233	19.306
rs141436484	GCST90199677	3-methyl-2-oxobutyrate levels	13	78081794	G	A	0.12	0.024	G	A	-0.041	0.122	7.708e-07	0.00303	25.095
rs143866653	GCST90199677	3-methyl-2-oxobutyrate levels	15	39517901	C	A	-0.233	0.05	C	A	-0.247	0.155	1.74e-05	0.00252	20.848
rs16922127	GCST90199677	3-methyl-2-oxobutyrate levels	9	4823425	T	G	-0.143	0.031	T	G	-0.076	0.124	9.527e-06	0.00248	20.495
rs34402912	GCST90199677	3-methyl-2-oxobutyrate levels	13	59107201	C	T	0.124	0.028	C	T	0.101	0.154	2.106e-05	0.00234	19.358
rs45591543	GCST90199677	3-methyl-2-oxobutyrate levels	14	89576997	T	C	0.27	0.06	T	C	-0.086	0.418	9.389e-06	0.00237	19.577
rs6437111	GCST90199677	3-methyl-2-oxobutyrate levels	2	149856643	T	C	-0.073	0.016	T	C	-0.085	0.067	1.346e-05	0.0025	20.722
rs76701293	GCST90199677	3-methyl-2-oxobutyrate levels	15	56470746	A	G	-0.156	0.035	A	G	-0.19	0.121	4.446e-05	0.00233	19.242
rs77095091	GCST90199677	3-methyl-2-oxobutyrate levels	7	22393127	C	T	-0.127	0.029	C	T	0.082	0.151	1.969e-05	0.00229	18.911
rs77182631	GCST90199677	3-methyl-2-oxobutyrate levels	21	36290919	A	G	-0.175	0.037	A	G	0.19	0.197	7.131e-06	0.00262	21.703
rs80195374	GCST90199677	3-methyl-2-oxobutyrate levels	10	10954589	A	G	0.25	0.052	A	G	0.128	0.216	3.514e-06	0.00273	22.608
rs9963006	GCST90199677	3-methyl-2-oxobutyrate levels	18	59936651	A	G	-0.076	0.016	A	G	-0.071	0.07	1.289e-05	0.00269	22.273
rs114537403	GCST90199678	Tartronate (hydroxymalonate) levels	6	36795468	T	C	0.252	0.057	T	C	-0.312	0.235	3.318e-05	0.00232	18.893
rs11691183	GCST90199678	Tartronate (hydroxymalonate) levels	2	231569787	T	C	-0.084	0.018	T	C	-0.101	0.07	1.127e-05	0.00266	21.668
rs145469088	GCST90199678	Tartronate (hydroxymalonate) levels	16	34025958	G	A	-1.631	0.326	G	A	0.162	0.306	1.328e-06	0.003	24.413
rs151096450	GCST90199678	Tartronate (hydroxymalonate) levels	1	196882123	T	G	-0.107	0.024	T	G	-0.006	0.131	1.049e-05	0.00233	18.98
rs17688758	GCST90199678	Tartronate (hydroxymalonate) levels	4	71131542	C	T	-0.129	0.028	C	T	0.247	0.139	2.141e-05	0.00248	20.232
rs191302291	GCST90199678	Tartronate (hydroxymalonate) levels	15	54795883	T	G	-0.304	0.062	T	G	-0.046	0.311	1.33e-06	0.00283	23.024
rs276286	GCST90199678	Tartronate (hydroxymalonate) levels	5	42051492	A	G	-0.085	0.018	A	G	0.029	0.079	2.92e-06	0.00277	22.571
rs55703838	GCST90199678	Tartronate (hydroxymalonate) levels	11	1236954	T	C	-0.339	0.075	T	C	-0.419	0.23	3.36e-05	0.00239	19.441
rs5996848	GCST90199678	Tartronate (hydroxymalonate) levels	22	25181963	G	A	-0.082	0.018	G	A	0.044	0.068	7.824e-06	0.00264	21.474
rs62381620	GCST90199678	Tartronate (hydroxymalonate) levels	5	139350290	G	T	-0.288	0.045	G	T	-0.029	0.191	2.186e-10	0.00488	39.826
rs72801867	GCST90199678	Tartronate (hydroxymalonate) levels	5	114478030	G	A	0.1	0.022	G	A	-0.021	0.089	7.027e-06	0.00254	20.715
rs73396929	GCST90199678	Tartronate (hydroxymalonate) levels	7	98588077	A	G	-0.126	0.026	A	G	-0.014	0.119	2.535e-06	0.00269	21.917
rs756874	GCST90199678	Tartronate (hydroxymalonate) levels	15	91174007	G	A	0.074	0.016	G	A	0.027	0.072	5.753e-06	0.00258	20.993
rs77181656	GCST90199678	Tartronate (hydroxymalonate) levels	8	11560832	T	C	-0.3	0.068	T	C	-0.123	0.241	1.848e-05	0.00235	19.149
rs10250619	GCST90199679	2,3-dihydroxypyridine levels	7	17673607	C	T	-0.093	0.021	C	T	-0.029	0.08	1.487e-05	0.00295	19.213
rs10823297	GCST90199679	2,3-dihydroxypyridine levels	10	69085335	C	T	-0.225	0.05	C	T	-0.252	0.194	2.05e-05	0.00302	19.644
rs11129828	GCST90199679	2,3-dihydroxypyridine levels	3	39406103	T	C	-0.09	0.019	T	C	-0.039	0.075	6.337e-06	0.00328	21.395
rs11608247	GCST90199679	2,3-dihydroxypyridine levels	11	64299099	G	A	0.188	0.041	G	A	0.17	0.241	1.226e-05	0.00309	20.108
rs12216347	GCST90199679	2,3-dihydroxypyridine levels	6	168808954	G	A	-0.082	0.018	G	A	-0.076	0.072	1.951e-05	0.00318	20.737
rs13114094	GCST90199679	2,3-dihydroxypyridine levels	4	67837087	C	T	0.108	0.024	C	T	-0.08	0.089	1.534e-05	0.00318	20.692
rs141568347	GCST90199679	2,3-dihydroxypyridine levels	1	3516381	A	G	-0.752	0.159	A	G	-1.315	4.239	3.786e-06	0.00341	22.243
rs143968247	GCST90199679	2,3-dihydroxypyridine levels	5	68697341	A	G	-0.217	0.048	A	G	-0.446	0.316	2.261e-05	0.00312	20.303
rs148948230	GCST90199679	2,3-dihydroxypyridine levels	16	54205730	T	C	-0.282	0.064	T	C	-0.133	0.262	1.707e-05	0.00296	19.271
rs149272613	GCST90199679	2,3-dihydroxypyridine levels	4	180249379	T	C	-0.291	0.061	T	C	0.196	0.292	3.562e-06	0.00359	23.367
rs2090997	GCST90199679	2,3-dihydroxypyridine levels	2	158883384	G	A	0.115	0.026	G	A	0.236	0.105	4.839e-05	0.00304	19.797
rs2313588	GCST90199679	2,3-dihydroxypyridine levels	20	62833658	A	C	-0.121	0.026	A	C	-0.062	0.086	6.003e-06	0.00368	23.99
rs2472297	GCST90199679	2,3-dihydroxypyridine levels	15	74735539	T	C	0.093	0.02	T	C	0.07	0.076	7.917e-06	0.00326	21.232
rs324498	GCST90199679	2,3-dihydroxypyridine levels	9	9059545	A	G	0.116	0.025	A	G	0.143	0.089	2.007e-05	0.00333	21.686
rs62095761	GCST90199679	2,3-dihydroxypyridine levels	18	12894289	A	G	0.096	0.02	A	G	-0.196	0.08	1.244e-05	0.0036	23.463
rs62337911	GCST90199679	2,3-dihydroxypyridine levels	4	182887202	G	A	-0.21	0.045	G	A	-0.075	0.207	4.599e-06	0.00331	21.589
rs7593862	GCST90199679	2,3-dihydroxypyridine levels	2	23047125	C	T	0.088	0.019	C	T	-0.009	0.082	5.881e-06	0.0032	20.88
rs10844993	GCST90199680	3-hydroxyoctanoate levels	12	9871408	G	T	0.085	0.018	G	T	-0.166	0.083	1.728e-05	0.00255	20.924
rs11141654	GCST90199680	3-hydroxyoctanoate levels	9	87030986	A	G	-0.096	0.02	A	G	0.009	0.08	2.439e-06	0.00269	22.078
rs11879271	GCST90199680	3-hydroxyoctanoate levels	19	39941114	T	C	0.145	0.032	T	C	0.052	0.158	1.227e-05	0.00236	19.382
rs12878802	GCST90199680	3-hydroxyoctanoate levels	14	29432672	C	T	-0.08	0.016	C	T	0.031	0.067	1.326e-06	0.00313	25.706
rs139897381	GCST90199680	3-hydroxyoctanoate levels	3	190042188	C	T	-0.327	0.067	C	T	0.263	0.51	2.073e-06	0.00274	22.506
rs1481852	GCST90199680	3-hydroxyoctanoate levels	8	71839992	G	A	-0.081	0.017	G	A	-0.061	0.07	4.176e-06	0.0029	23.784
rs186490153	GCST90199680	3-hydroxyoctanoate levels	2	142248590	C	T	-0.249	0.055	C	T	-0.136	0.285	1.316e-05	0.00233	19.105
rs188729852	GCST90199680	3-hydroxyoctanoate levels	5	66077437	A	G	0.674	0.146	A	G	-0.19	0.243	9.985e-06	0.00244	20.049
rs28415528	GCST90199680	3-hydroxyoctanoate levels	1	151907285	A	G	-0.119	0.016	A	G	0.037	0.074	9.481e-13	0.00618	50.876
rs34097396	GCST90199680	3-hydroxyoctanoate levels	11	4572181	A	G	-0.14	0.031	A	G	-0.215	0.159	2.415e-05	0.00237	19.427
rs3752651	GCST90199680	3-hydroxyoctanoate levels	7	55161850	C	T	-0.09	0.019	C	T	0.206	0.095	1.388e-05	0.00266	21.857
rs380155	GCST90199680	3-hydroxyoctanoate levels	1	119656566	T	C	-0.073	0.016	T	C	-0.091	0.067	1.937e-05	0.00251	20.618
rs72668359	GCST90199680	3-hydroxyoctanoate levels	4	108907496	C	T	0.277	0.059	C	T	-0.113	0.561	4.527e-06	0.00251	20.597
rs7741311	GCST90199680	3-hydroxyoctanoate levels	6	158160562	G	T	0.1	0.022	G	T	0.165	0.108	2.436e-05	0.00232	19.048
rs79795772	GCST90199680	3-hydroxyoctanoate levels	5	96753823	A	G	-0.173	0.039	A	G	-0.101	0.157	1.742e-05	0.00229	18.775
rs9314051	GCST90199680	3-hydroxyoctanoate levels	5	165050300	A	C	0.08	0.016	A	C	-0.041	0.074	2.384e-06	0.00273	22.409
rs9913532	GCST90199680	3-hydroxyoctanoate levels	17	74267491	T	C	-0.106	0.023	T	C	-0.043	0.094	7.753e-06	0.00247	20.234
rs112809733	GCST90199681	2-hydroxyoctanoate levels	2	216040672	C	T	0.124	0.026	C	T	-0.106	0.129	5.743e-06	0.00272	22.46
rs11574581	GCST90199681	2-hydroxyoctanoate levels	19	54667225	G	A	0.139	0.028	G	A	0.015	0.139	9.277e-07	0.00301	24.849
rs118085936	GCST90199681	2-hydroxyoctanoate levels	16	83280712	C	T	0.159	0.035	C	T	0.004	0.137	6.717e-06	0.00256	21.126
rs12250365	GCST90199681	2-hydroxyoctanoate levels	10	89772422	A	G	0.093	0.018	A	G	0.016	0.075	8.885e-07	0.00305	25.182
rs12562486	GCST90199681	2-hydroxyoctanoate levels	1	109896185	T	G	0.751	0.162	T	G	-0.19	0.148	1.336e-05	0.00261	21.481
rs13384756	GCST90199681	2-hydroxyoctanoate levels	2	73644538	T	C	-0.222	0.018	T	C	-0.037	0.086	2.982e-32	0.01722	144.025
rs143584067	GCST90199681	2-hydroxyoctanoate levels	1	12161570	A	G	0.396	0.089	A	G	-0.401	0.408	2.272e-05	0.00237	19.511
rs145729777	GCST90199681	2-hydroxyoctanoate levels	3	73243416	A	G	-0.463	0.105	A	G	-0.952	0.976	2.875e-05	0.00236	19.48
rs1479581	GCST90199681	2-hydroxyoctanoate levels	5	25646458	C	T	-0.089	0.019	C	T	0.042	0.075	8.854e-06	0.00255	21.009
rs17470667	GCST90199681	2-hydroxyoctanoate levels	5	39371973	G	A	0.162	0.035	G	A	-0.126	0.118	1.297e-05	0.00255	21.052
rs183489175	GCST90199681	2-hydroxyoctanoate levels	3	66418124	A	G	0.41	0.091	A	G	-0.08	0.163	1.453e-05	0.00241	19.892
rs188077378	GCST90199681	2-hydroxyoctanoate levels	1	104217807	A	G	-0.189	0.038	A	G	-0.07	0.126	1.258e-06	0.00306	25.204
rs35254234	GCST90199681	2-hydroxyoctanoate levels	3	18702604	A	G	0.321	0.069	A	G	-0.313	0.346	1.05e-05	0.0026	21.417
rs35538886	GCST90199681	2-hydroxyoctanoate levels	6	117466443	T	C	-0.129	0.029	T	C	-0.005	0.101	1.191e-05	0.00238	19.632
rs5748916	GCST90199681	2-hydroxyoctanoate levels	22	17156988	A	G	-0.075	0.017	A	G	0.116	0.066	4.828e-05	0.00245	20.19
rs6503343	GCST90199681	2-hydroxyoctanoate levels	17	11018282	A	G	-0.112	0.025	A	G	-0.015	0.086	1.079e-05	0.0025	20.613
rs7029211	GCST90199681	2-hydroxyoctanoate levels	9	73862954	T	C	-0.279	0.061	T	C	-0.37	0.488	1.032e-05	0.0026	21.401
rs76963882	GCST90199681	2-hydroxyoctanoate levels	1	75702239	C	T	0.074	0.017	C	T	0.072	0.076	2.54e-05	0.00235	19.349
rs77585588	GCST90199681	2-hydroxyoctanoate levels	11	45063972	A	G	0.452	0.09	A	G	-0.105	0.389	8.551e-07	0.00304	25.043
rs117283049	GCST90199682	Homocitrulline levels	11	7669396	G	T	-0.187	0.041	G	T	0.271	0.143	2.677e-05	0.00241	19.348
rs11741406	GCST90199682	Homocitrulline levels	5	6518191	A	G	0.087	0.019	A	G	0.008	0.081	1.096e-05	0.00233	18.699
rs12490555	GCST90199682	Homocitrulline levels	3	53194820	T	C	0.084	0.018	T	C	-0.058	0.076	7.879e-06	0.00255	20.457
rs12726652	GCST90199682	Homocitrulline levels	1	106889954	A	G	-0.084	0.019	A	G	0.015	0.074	1.012e-05	0.00229	18.361
rs12989742	GCST90199682	Homocitrulline levels	2	240789660	C	T	0.076	0.017	C	T	0.024	0.068	1.22e-05	0.00239	19.125
rs140994086	GCST90199682	Homocitrulline levels	16	51773494	T	C	0.212	0.047	T	C	0.131	0.302	1.246e-05	0.00228	18.265
rs145449041	GCST90199682	Homocitrulline levels	2	59983063	C	T	0.39	0.086	C	T	-0.452	0.435	1.814e-05	0.00238	19.105
rs147045808	GCST90199682	Homocitrulline levels	11	92545337	T	C	0.348	0.077	T	C	0.136	0.283	1.349e-05	0.00227	18.218
rs148170430	GCST90199682	Homocitrulline levels	6	159148535	C	T	0.483	0.094	C	T	0.07	0.255	5.695e-07	0.00306	24.544
rs148874160	GCST90199682	Homocitrulline levels	6	23183054	A	G	0.254	0.053	A	G	-0.414	0.293	7.479e-06	0.00264	21.185
rs149152049	GCST90199682	Homocitrulline levels	1	211797411	A	C	-0.281	0.061	A	C	-0.301	0.3	1.353e-05	0.00244	19.592
rs17011873	GCST90199682	Homocitrulline levels	2	124688613	C	T	-0.085	0.018	C	T	0.009	0.093	5.669e-06	0.00247	19.831
rs17544266	GCST90199682	Homocitrulline levels	7	42728817	C	T	-0.191	0.043	C	T	0.005	0.194	1.208e-05	0.0023	18.421
rs200399858	GCST90199682	Homocitrulline levels	19	32851497	T	C	-0.121	0.015	T	C	0.003	0.065	5.008e-15	0.0073	58.769
rs2285761	GCST90199682	Homocitrulline levels	4	7768996	T	G	0.088	0.02	T	G	-0.107	0.079	3.082e-05	0.00227	18.215
rs2727548	GCST90199682	Homocitrulline levels	7	151726259	A	G	-0.071	0.015	A	G	0.075	0.066	1.582e-05	0.00251	20.13
rs3211568	GCST90199682	Homocitrulline levels	16	89563372	A	G	0.089	0.019	A	G	-0.058	0.111	8.168e-06	0.00248	19.864
rs34463406	GCST90199682	Homocitrulline levels	5	115969714	T	C	-0.069	0.016	T	C	0.01	0.066	1.33e-05	0.00225	18.008
rs4390625	GCST90199682	Homocitrulline levels	17	39464094	G	A	-0.094	0.017	G	A	-0.017	0.085	8.972e-08	0.00342	27.411
rs61197953	GCST90199682	Homocitrulline levels	18	1613350	C	T	0.071	0.015	C	T	0.038	0.067	1.08e-05	0.00243	19.503
rs74251908	GCST90199682	Homocitrulline levels	17	430928	T	C	0.198	0.042	T	C	-0.3	0.207	1.042e-05	0.00258	20.718
rs75459253	GCST90199682	Homocitrulline levels	18	11989017	A	G	0.225	0.046	A	G	-0.316	0.176	6.282e-06	0.00276	22.144
rs78978101	GCST90199682	Homocitrulline levels	12	130026756	A	C	-0.349	0.078	A	C	-0.029	0.181	1.139e-05	0.00234	18.715
rs8101881	GCST90199682	Homocitrulline levels	19	32873722	T	C	0.254	0.015	T	C	-0.012	0.07	2.037e-59	0.03083	254.391
rs929300	GCST90199682	Homocitrulline levels	16	74025708	T	C	0.186	0.042	T	C	-0.048	0.134	1.361e-05	0.00233	18.695
rs10999904	GCST90199683	Indoleacetate levels	10	71591392	A	G	-0.134	0.026	A	G	0.056	0.107	4.196e-07	0.0032	26.344
rs11518601	GCST90199683	Indoleacetate levels	11	55238964	T	C	-0.112	0.024	T	C	-0.058	0.09	7.788e-06	0.00262	21.547
rs11575549	GCST90199683	Indoleacetate levels	7	50462479	T	C	-0.379	0.057	T	C	0.152	0.326	9.036e-11	0.00507	41.816
rs118052117	GCST90199683	Indoleacetate levels	15	42517608	T	C	0.234	0.052	T	C	-0.23	0.336	1.443e-05	0.00235	19.317
rs11889711	GCST90199683	Indoleacetate levels	2	17935969	T	C	-0.072	0.016	T	C	0.07	0.068	1.426e-05	0.00244	20.092
rs13353672	GCST90199683	Indoleacetate levels	4	181238448	A	G	0.085	0.019	A	G	-0.009	0.074	1.34e-05	0.00235	19.359
rs138960177	GCST90199683	Indoleacetate levels	4	189747117	T	C	0.205	0.043	T	C	0.08	0.187	3.117e-06	0.00284	23.374
rs146089696	GCST90199683	Indoleacetate levels	2	240648988	C	A	-0.228	0.048	C	A	0.127	0.34	4.762e-06	0.00261	21.487
rs1479	GCST90199683	Indoleacetate levels	2	113217527	G	T	0.091	0.019	G	T	0.206	0.072	3.322e-05	0.0026	21.407
rs184875464	GCST90199683	Indoleacetate levels	16	70288328	T	C	0.525	0.102	T	C	0.086	1.056	4.246e-07	0.00308	25.365
rs1929252	GCST90199683	Indoleacetate levels	10	29902027	C	A	-0.079	0.018	C	A	-0.05	0.073	1.654e-05	0.00235	19.345
rs240759	GCST90199683	Indoleacetate levels	20	17872813	A	G	-0.171	0.038	A	G	0.041	0.215	1.206e-05	0.00248	20.409
rs2999546	GCST90199683	Indoleacetate levels	1	151935363	T	G	0.072	0.016	T	G	-0.036	0.069	1.094e-05	0.00241	19.816
rs35291122	GCST90199683	Indoleacetate levels	14	44601011	A	G	-0.22	0.046	A	G	-0.067	0.182	2.913e-06	0.00272	22.416
rs41280729	GCST90199683	Indoleacetate levels	9	5571105	G	A	-0.148	0.032	G	A	0.111	0.146	1.174e-05	0.00245	20.174
rs4584428	GCST90199683	Indoleacetate levels	1	234491997	T	G	0.11	0.024	T	G	-0.054	0.091	1.003e-05	0.00247	20.348
rs5751124	GCST90199683	Indoleacetate levels	22	41550972	A	G	0.191	0.042	A	G	-0.042	0.17	1.168e-05	0.00233	19.19
rs72551330	GCST90199683	Indoleacetate levels	2	233672032	C	T	0.304	0.063	C	T	0.119	0.262	3.02e-06	0.00268	22.054
rs72663013	GCST90199683	Indoleacetate levels	8	56843191	T	G	-0.282	0.055	T	G	0.495	0.342	1.302e-06	0.00306	25.225
rs73152633	GCST90199683	Indoleacetate levels	3	149475443	T	C	0.18	0.038	T	C	-0.092	0.125	7.205e-06	0.00251	20.611
rs76522692	GCST90199683	Indoleacetate levels	10	117400423	G	A	-0.22	0.047	G	A	0	0.128	4.504e-06	0.00252	20.737
rs77535679	GCST90199683	Indoleacetate levels	3	46593678	A	G	0.272	0.053	A	G	-0.329	0.415	7.543e-07	0.00305	25.127
rs78906653	GCST90199683	Indoleacetate levels	7	50427357	T	C	-0.145	0.029	T	C	0.187	0.133	3.011e-06	0.00291	23.917
rs79441299	GCST90199683	Indoleacetate levels	17	12355766	T	C	0.293	0.064	T	C	0.049	0.15	7.937e-06	0.00245	20.171
rs8061485	GCST90199683	Indoleacetate levels	16	20463360	C	T	-0.085	0.017	C	T	0.041	0.072	1.414e-06	0.00288	23.696
rs9866361	GCST90199683	Indoleacetate levels	3	179190061	A	G	0.095	0.021	A	G	-0.084	0.09	1.136e-05	0.00249	20.455
rs10006032	GCST90199684	1-linoleoylglycerol (18:2) levels	4	159919833	G	A	-0.152	0.033	G	A	0.022	0.18	8.286e-06	0.0025	20.538
rs10072491	GCST90199684	1-linoleoylglycerol (18:2) levels	5	4715384	T	C	-0.176	0.038	T	C	0.212	0.165	1.867e-05	0.00249	20.479
rs11033752	GCST90199684	1-linoleoylglycerol (18:2) levels	11	36708159	T	C	-0.091	0.02	T	C	0.055	0.088	2.116e-05	0.00241	19.825
rs11160050	GCST90199684	1-linoleoylglycerol (18:2) levels	14	92187131	G	A	0.126	0.028	G	A	0.107	0.103	2.156e-05	0.00254	20.866
rs114473062	GCST90199684	1-linoleoylglycerol (18:2) levels	4	32419463	T	C	0.226	0.049	T	C	-0.027	0.365	6.13e-06	0.00255	21.01
rs117168942	GCST90199684	1-linoleoylglycerol (18:2) levels	10	21701387	C	T	0.191	0.043	C	T	0.003	0.414	1.275e-05	0.00235	19.366
rs12447287	GCST90199684	1-linoleoylglycerol (18:2) levels	16	56904086	C	T	0.082	0.018	C	T	0.011	0.071	9.263e-06	0.00248	20.441
rs12858688	GCST90199684	1-linoleoylglycerol (18:2) levels	13	69782332	T	C	-0.221	0.049	T	C	-0.373	0.358	2.065e-05	0.00238	19.59
rs17410962	GCST90199684	1-linoleoylglycerol (18:2) levels	8	19990569	A	G	-0.114	0.024	A	G	0.043	0.111	2.608e-06	0.00276	22.703
rs2943179	GCST90199684	1-linoleoylglycerol (18:2) levels	8	87113088	T	C	-0.082	0.019	T	C	-0.158	0.094	4.415e-05	0.00233	19.214
rs56354314	GCST90199684	1-linoleoylglycerol (18:2) levels	12	106280157	A	G	0.235	0.052	A	G	0.107	0.204	1.221e-05	0.00242	19.934
rs75445316	GCST90199684	1-linoleoylglycerol (18:2) levels	2	114276169	T	C	0.241	0.049	T	C	0.561	0.264	9.131e-06	0.00282	23.237
rs77982886	GCST90199684	1-linoleoylglycerol (18:2) levels	4	64106675	G	A	0.317	0.064	G	A	-0.218	0.447	1.379e-06	0.00301	24.807
rs9894638	GCST90199684	1-linoleoylglycerol (18:2) levels	17	46835535	C	T	0.086	0.019	C	T	-0.022	0.074	1.435e-05	0.00245	20.182
rs111764634	GCST90199685	2-linoleoylglycerol (18:2) levels	12	26030131	A	C	0.16	0.034	A	C	0.083	0.175	5.52e-06	0.00339	21.685
rs113718400	GCST90199685	2-linoleoylglycerol (18:2) levels	1	241640505	A	C	-0.278	0.063	A	C	-0.042	0.226	1.404e-05	0.00302	19.283
rs11552067	GCST90199685	2-linoleoylglycerol (18:2) levels	21	44330365	A	G	0.085	0.018	A	G	-0.038	0.066	6.598e-06	0.00347	22.193
rs117372736	GCST90199685	2-linoleoylglycerol (18:2) levels	6	69477429	T	G	0.347	0.077	T	G	-0.24	0.246	1.527e-05	0.00321	20.531
rs11924632	GCST90199685	2-linoleoylglycerol (18:2) levels	3	8342446	G	A	-0.084	0.019	G	A	-0.018	0.071	1.458e-05	0.00305	19.507
rs12498693	GCST90199685	2-linoleoylglycerol (18:2) levels	4	21558733	A	C	-0.14	0.031	A	C	0.16	0.114	1.697e-05	0.00325	20.772
rs141172381	GCST90199685	2-linoleoylglycerol (18:2) levels	3	155364642	A	G	0.287	0.065	A	G	-0.403	0.565	1.929e-05	0.00306	19.549
rs17035713	GCST90199685	2-linoleoylglycerol (18:2) levels	1	10780848	G	A	-0.176	0.039	G	A	0.059	0.107	1.267e-05	0.00326	20.843
rs190199861	GCST90199685	2-linoleoylglycerol (18:2) levels	4	127836164	G	A	0.297	0.065	G	A	0.364	0.179	2.252e-05	0.00326	20.84
rs34291068	GCST90199685	2-linoleoylglycerol (18:2) levels	10	33157079	A	C	0.159	0.036	A	C	0.084	0.143	1.686e-05	0.00301	19.222
rs4946146	GCST90199685	2-linoleoylglycerol (18:2) levels	6	116234813	T	C	0.312	0.066	T	C	-0.196	0.295	4.963e-06	0.00348	22.259
rs4972489	GCST90199685	2-linoleoylglycerol (18:2) levels	2	175869870	C	A	0.109	0.022	C	A	-0.022	0.077	6.685e-07	0.00411	26.294
rs56327721	GCST90199685	2-linoleoylglycerol (18:2) levels	17	78409221	T	C	-0.132	0.028	T	C	0.092	0.143	6.827e-06	0.00332	21.209
rs59927118	GCST90199685	2-linoleoylglycerol (18:2) levels	8	10927516	T	C	0.096	0.021	T	C	-0.052	0.084	8.303e-06	0.00333	21.29
rs6081988	GCST90199685	2-linoleoylglycerol (18:2) levels	20	20401286	C	T	0.131	0.029	C	T	-0.036	0.102	1.399e-05	0.00312	19.976
rs72679893	GCST90199685	2-linoleoylglycerol (18:2) levels	4	99294430	T	C	-0.141	0.032	T	C	-0.009	0.1	1.134e-05	0.00305	19.478
rs73121585	GCST90199685	2-linoleoylglycerol (18:2) levels	3	78579458	A	C	-0.287	0.065	A	C	0.017	0.707	1.298e-05	0.00302	19.303
rs7643986	GCST90199685	2-linoleoylglycerol (18:2) levels	3	194026260	C	T	0.237	0.051	C	T	-0.137	0.199	6.29e-06	0.00344	21.983
rs78575779	GCST90199685	2-linoleoylglycerol (18:2) levels	11	132983703	G	A	-0.234	0.053	G	A	0.118	0.142	1.917e-05	0.00305	19.504
rs952263	GCST90199685	2-linoleoylglycerol (18:2) levels	2	52595363	T	G	0.096	0.021	T	G	0.117	0.088	1.458e-05	0.00329	21.017
rs11681248	GCST90199686	Indolepropionate levels	2	136062506	T	C	-0.086	0.016	T	C	0.091	0.068	2.566e-07	0.00347	28.35
rs117276795	GCST90199686	Indolepropionate levels	10	72312216	A	G	0.356	0.077	A	G	-0.327	0.251	1.438e-05	0.00261	21.292
rs11822621	GCST90199686	Indolepropionate levels	11	109342489	T	G	-0.117	0.026	T	G	0.004	0.142	7.593e-06	0.00249	20.376
rs1878503	GCST90199686	Indolepropionate levels	2	72024621	A	G	0.07	0.016	A	G	-0.075	0.067	2.64e-05	0.00241	19.67
rs198260	GCST90199686	Indolepropionate levels	14	56714297	A	G	0.228	0.049	A	G	0.411	0.238	1.501e-05	0.00267	21.782
rs4316784	GCST90199686	Indolepropionate levels	16	74617721	C	T	0.092	0.021	C	T	-0.06	0.078	2.342e-05	0.00243	19.815
rs61974973	GCST90199686	Indolepropionate levels	14	33440005	G	A	0.133	0.03	G	A	-0.113	0.119	2.23e-05	0.00248	20.234
rs6664713	GCST90199686	Indolepropionate levels	1	204382965	A	C	0.221	0.05	A	C	0.175	0.201	2.298e-05	0.00236	19.32
rs76157950	GCST90199686	Indolepropionate levels	5	94928720	A	G	0.259	0.057	A	G	0.081	0.301	9.921e-06	0.00245	20.048
rs76260755	GCST90199686	Indolepropionate levels	3	2566507	T	C	-0.113	0.026	T	C	0.095	0.114	2.513e-05	0.0025	20.445
rs8061485	GCST90199686	Indolepropionate levels	16	20463360	C	T	-0.175	0.017	C	T	0.041	0.072	2.724e-23	0.01237	102.118
rs9432398	GCST90199686	Indolepropionate levels	1	94868430	G	A	0.221	0.045	G	A	-0.348	0.239	3.35e-06	0.00301	24.618
rs9857968	GCST90199686	Indolepropionate levels	3	185638205	T	C	0.15	0.033	T	C	0.113	0.136	1.777e-05	0.00242	19.789
rs9981680	GCST90199686	Indolepropionate levels	21	32008646	G	T	0.169	0.038	G	T	0.1	0.152	2.19e-05	0.00235	19.189
rs139591016	GCST90199687	Threonate levels	4	98895019	C	T	-0.245	0.054	C	T	-0.305	0.214	2.433e-05	0.00238	19.447
rs145376871	GCST90199687	Threonate levels	3	78448608	T	G	-0.247	0.055	T	G	-0.034	0.196	1.348e-05	0.00228	18.638
rs149656965	GCST90199687	Threonate levels	6	169391708	T	C	-0.321	0.07	T	C	0.053	0.122	8.22e-06	0.00245	20.005
rs2394872	GCST90199687	Threonate levels	7	98583433	C	A	-0.121	0.026	C	A	0.006	0.119	5.405e-06	0.00247	20.159
rs4663135	GCST90199687	Threonate levels	2	234402679	C	T	0.084	0.019	C	T	0.004	0.079	1.377e-05	0.00237	19.326
rs4783107	GCST90199687	Threonate levels	16	84962841	C	T	-0.117	0.024	C	T	0.136	0.103	4.853e-06	0.00274	22.36
rs567440118	GCST90199687	Threonate levels	1	83001622	A	G	-0.484	0.103	A	G	0.417	0.458	7.099e-06	0.00261	21.342
rs62381620	GCST90199687	Threonate levels	5	139350290	G	T	-0.294	0.044	G	T	-0.029	0.191	6.962e-11	0.0051	41.786
rs647667	GCST90199687	Threonate levels	1	181416933	C	T	0.144	0.032	C	T	-0.009	0.157	1.277e-05	0.00231	18.9
rs72774956	GCST90199687	Threonate levels	10	2830418	A	G	-0.24	0.054	A	G	0.199	0.223	2.022e-05	0.0023	18.788
rs74850022	GCST90199687	Threonate levels	12	94667490	T	C	-0.309	0.069	T	C	-0.627	0.537	2.811e-05	0.00232	18.926
rs75194109	GCST90199687	Threonate levels	2	41679986	C	T	-0.398	0.085	C	T	-0.172	0.174	9.129e-06	0.00257	21.019
rs76379749	GCST90199687	Threonate levels	8	16238488	C	T	-0.23	0.052	C	T	0.143	0.226	2.095e-05	0.00224	18.324
rs77181656	GCST90199687	Threonate levels	8	11560832	T	C	-0.319	0.067	T	C	-0.123	0.241	4.03e-06	0.00268	21.931
rs78263978	GCST90199687	Threonate levels	7	16795578	A	G	-0.229	0.048	A	G	0.183	0.201	7.01e-06	0.00263	21.512
rs7875568	GCST90199687	Threonate levels	9	127750741	G	T	-0.255	0.055	G	T	-0.076	0.148	6.31e-06	0.00251	20.542
rs78921993	GCST90199687	Threonate levels	4	7631167	G	A	-0.129	0.029	G	A	0.078	0.102	2.18e-05	0.00228	18.611
rs826459	GCST90199687	Threonate levels	10	70646994	A	G	0.077	0.017	A	G	0.018	0.075	1.129e-05	0.00244	19.907
rs1047891	GCST90199688	N-acetylglycine levels	2	210675783	A	C	0.381	0.016	A	C	-0.043	0.07	5.487e-122	0.06202	545.374
rs10757444	GCST90199688	N-acetylglycine levels	9	23661372	A	G	0.081	0.016	A	G	0.045	0.068	2.147e-06	0.00275	22.773
rs11108842	GCST90199688	N-acetylglycine levels	12	97145788	G	T	-0.347	0.075	G	T	0.986	0.369	4.317e-05	0.00235	19.458
rs112816924	GCST90199688	N-acetylglycine levels	1	212158947	T	C	0.276	0.061	T	C	0.449	0.36	2.163e-05	0.0023	19.048
rs117206739	GCST90199688	N-acetylglycine levels	18	45172745	T	C	0.239	0.053	T	C	0.275	0.328	1.777e-05	0.00227	18.794
rs12233751	GCST90199688	N-acetylglycine levels	4	81933213	C	A	-0.108	0.022	C	A	-0.006	0.106	9.295e-07	0.00279	23.1
rs141342711	GCST90199688	N-acetylglycine levels	16	20725063	T	C	0.156	0.033	T	C	0.089	0.204	3.428e-06	0.00255	21.102
rs144831076	GCST90199688	N-acetylglycine levels	9	103329540	C	T	-0.284	0.056	C	T	-0.069	0.336	8.815e-07	0.00285	23.597
rs151202997	GCST90199688	N-acetylglycine levels	11	47595900	T	G	0.194	0.043	T	G	-0.089	0.154	1.263e-05	0.0023	19.006
rs16824802	GCST90199688	N-acetylglycine levels	2	145354897	T	C	0.098	0.019	T	C	-0.103	0.085	9.887e-07	0.00308	25.473
rs2329096	GCST90199688	N-acetylglycine levels	13	78475624	T	C	0.071	0.016	T	C	-0.027	0.07	1.5e-05	0.0023	18.975
rs243795	GCST90199688	N-acetylglycine levels	6	54528751	C	T	0.088	0.018	C	T	-0.029	0.093	3.049e-06	0.00257	21.273
rs358908	GCST90199688	N-acetylglycine levels	3	155687953	C	T	-0.088	0.017	C	T	0.105	0.072	1.615e-06	0.00299	24.731
rs596603	GCST90199688	N-acetylglycine levels	11	67592132	G	T	-0.116	0.015	G	T	0.078	0.066	1.196e-13	0.00659	54.68
rs62182612	GCST90199688	N-acetylglycine levels	2	212238489	A	G	-0.084	0.019	A	G	-0.045	0.071	1.721e-05	0.0022	18.205
rs75446748	GCST90199688	N-acetylglycine levels	1	34909640	C	T	-0.101	0.022	C	T	-0.024	0.079	5.182e-06	0.00249	20.566
rs76513761	GCST90199688	N-acetylglycine levels	8	135742865	C	T	0.202	0.045	C	T	0.04	0.144	1.344e-05	0.00225	18.598
rs77976040	GCST90199688	N-acetylglycine levels	3	66829559	C	A	0.254	0.057	C	A	0.134	0.4	1.548e-05	0.00223	18.446
rs78612075	GCST90199688	N-acetylglycine levels	9	12854868	A	G	0.272	0.06	A	G	0.27	0.299	1.951e-05	0.00231	19.056
rs78829102	GCST90199688	N-acetylglycine levels	17	36687208	A	G	0.188	0.04	A	G	0.121	0.171	7.193e-06	0.00242	19.977
rs9614932	GCST90199688	N-acetylglycine levels	22	44786685	T	C	-0.101	0.021	T	C	-0.072	0.094	6.281e-06	0.00253	20.903
rs9821781	GCST90199688	N-acetylglycine levels	3	149644618	A	G	0.083	0.015	A	G	-0.109	0.067	4.409e-07	0.00337	27.855
rs113654354	GCST90199689	Glycolithocholate levels	2	198289969	G	A	-0.239	0.054	G	A	0.12	0.242	1.77e-05	0.00273	19.601
rs115887046	GCST90199689	Glycolithocholate levels	2	18065994	C	T	-0.206	0.046	C	T	0.167	0.21	2.079e-05	0.00271	19.46
rs118171449	GCST90199689	Glycolithocholate levels	11	39814174	T	C	0.14	0.031	T	C	0.025	0.123	1.235e-05	0.00278	19.925
rs11817632	GCST90199689	Glycolithocholate levels	10	107699656	A	G	-0.272	0.06	A	G	0.588	0.286	4.087e-05	0.00281	20.132
rs12662646	GCST90199689	Glycolithocholate levels	6	105989266	A	G	-0.166	0.035	A	G	0.124	0.14	5.058e-06	0.00311	22.31
rs13405102	GCST90199689	Glycolithocholate levels	2	47022693	G	A	0.078	0.017	G	A	-0.08	0.066	1.741e-05	0.00303	21.774
rs138634970	GCST90199689	Glycolithocholate levels	5	14557386	T	C	-0.327	0.073	T	C	-0.305	0.232	2.338e-05	0.00276	19.777
rs146355728	GCST90199689	Glycolithocholate levels	14	21042448	T	G	-0.424	0.091	T	G	0.454	0.234	2.009e-05	0.00296	21.265
rs16982178	GCST90199689	Glycolithocholate levels	22	26481497	A	G	-0.111	0.024	A	G	0.007	0.084	3.748e-06	0.00304	21.811
rs187970821	GCST90199689	Glycolithocholate levels	1	202289989	G	A	-0.363	0.082	G	A	0.136	0.277	1.832e-05	0.00271	19.415
rs296366	GCST90199689	Glycolithocholate levels	19	47871281	C	T	-0.095	0.019	C	T	0.041	0.079	2.57e-06	0.00331	23.799
rs55971662	GCST90199689	Glycolithocholate levels	2	240645537	T	C	0.076	0.017	T	C	-0.018	0.066	1.265e-05	0.00286	20.513
rs60850040	GCST90199689	Glycolithocholate levels	14	51299783	C	T	-0.154	0.033	C	T	-0.016	0.105	5.237e-06	0.00293	20.995
rs62052803	GCST90199689	Glycolithocholate levels	17	22189280	C	T	-0.177	0.04	C	T	0.33	0.345	2.569e-05	0.00271	19.456
rs6810998	GCST90199689	Glycolithocholate levels	4	139772114	T	C	-0.152	0.03	T	C	0.144	0.118	1.292e-06	0.00374	26.875
rs6823721	GCST90199689	Glycolithocholate levels	4	121651899	T	C	-0.076	0.016	T	C	-0.047	0.067	9.492e-06	0.00285	20.479
rs73918203	GCST90199689	Glycolithocholate levels	2	22872700	A	G	-0.18	0.039	A	G	-0.138	0.166	9.076e-06	0.00305	21.922
rs7646869	GCST90199689	Glycolithocholate levels	3	18611927	A	C	-0.076	0.017	A	C	0.07	0.067	2.136e-05	0.00274	19.683
rs77376288	GCST90199689	Glycolithocholate levels	2	80717604	C	T	0.423	0.087	C	T	-0.072	0.138	2.224e-06	0.00332	23.844
rs79407744	GCST90199689	Glycolithocholate levels	2	76983307	A	G	0.36	0.078	A	G	-0.362	0.536	9.746e-06	0.00295	21.208
rs10459865	GCST90199690	EDTA levels	16	77083529	C	T	0.106	0.024	C	T	-0.089	0.096	2.127e-05	0.00224	18.517
rs10512739	GCST90199690	EDTA levels	5	40431779	G	A	-0.114	0.026	G	A	-0.319	0.16	6.053e-05	0.00219	18.06
rs116301309	GCST90199690	EDTA levels	1	205899302	A	C	-0.315	0.067	A	C	-0.09	0.19	5.828e-06	0.00246	20.282
rs11688483	GCST90199690	EDTA levels	2	152948430	G	A	-0.075	0.016	G	A	-0.034	0.072	8.342e-06	0.00242	19.961
rs117358502	GCST90199690	EDTA levels	14	35759681	A	G	0.194	0.042	A	G	-0.07	0.147	1.045e-05	0.00232	19.187
rs12831673	GCST90199690	EDTA levels	12	23205863	A	G	0.155	0.033	A	G	-0.031	0.162	3.061e-06	0.00254	20.998
rs183037566	GCST90199690	EDTA levels	22	35799865	A	G	0.353	0.075	A	G	-0.064	0.222	4.774e-06	0.00246	20.285
rs2435388	GCST90199690	EDTA levels	2	136866289	G	A	-0.082	0.018	G	A	0.014	0.082	6.031e-06	0.00243	20.089
rs34922061	GCST90199690	EDTA levels	15	81905474	A	C	0.089	0.02	A	C	-0.027	0.081	1.105e-05	0.00235	19.435
rs62577978	GCST90199690	EDTA levels	9	120507275	A	G	-0.098	0.022	A	G	0.135	0.109	2.661e-05	0.0023	18.982
rs77657639	GCST90199690	EDTA levels	15	80590631	C	A	0.124	0.028	C	A	-0.038	0.123	1.409e-05	0.00223	18.429
rs79242179	GCST90199690	EDTA levels	5	114110083	A	G	-0.329	0.069	A	G	-0.789	0.455	1.038e-05	0.00258	21.327
rs9784059	GCST90199690	EDTA levels	2	53494172	T	C	-0.149	0.033	T	C	0.013	0.188	7.396e-06	0.00232	19.183
rs10094039	GCST90199691	1-methylhistidine levels	8	129577430	G	A	-0.069	0.015	G	A	0.059	0.067	1.964e-05	0.00226	18.657
rs10886134	GCST90199691	1-methylhistidine levels	10	117779893	C	A	0.067	0.015	C	A	-0.049	0.067	2.076e-05	0.00223	18.371
rs11133665	GCST90199691	1-methylhistidine levels	5	1188170	A	G	0.156	0.016	A	G	-0.056	0.078	3.656e-20	0.01007	83.619
rs12901652	GCST90199691	1-methylhistidine levels	15	38508928	T	C	0.155	0.035	T	C	0.146	0.106	3.153e-05	0.00223	18.381
rs140416084	GCST90199691	1-methylhistidine levels	1	246956201	A	G	-0.123	0.024	A	G	-0.09	0.113	1.146e-06	0.00287	23.668
rs148226190	GCST90199691	1-methylhistidine levels	14	73457377	G	T	-0.331	0.07	G	T	0.725	0.354	1.782e-05	0.00253	20.824
rs149464341	GCST90199691	1-methylhistidine levels	2	81969769	T	G	-0.367	0.081	T	G	-0.383	0.331	1.879e-05	0.00232	19.162
rs1535573	GCST90199691	1-methylhistidine levels	14	57602334	G	A	-0.082	0.018	G	A	0.078	0.072	1.653e-05	0.00231	19.077
rs1554410	GCST90199691	1-methylhistidine levels	15	56428517	G	T	0.068	0.015	G	T	0.101	0.066	2.979e-05	0.00228	18.796
rs1670276	GCST90199691	1-methylhistidine levels	15	99073027	C	T	0.109	0.022	C	T	0.085	0.09	3.623e-06	0.0027	22.224
rs1903860	GCST90199691	1-methylhistidine levels	10	87860453	C	T	-0.095	0.021	C	T	-0.02	0.105	1.384e-05	0.00221	18.248
rs1990897	GCST90199691	1-methylhistidine levels	5	115192691	G	T	0.078	0.016	G	T	0.078	0.072	3.694e-06	0.00267	21.985
rs2218687	GCST90199691	1-methylhistidine levels	9	103158134	A	G	0.095	0.021	A	G	0.075	0.096	2.329e-05	0.00226	18.591
rs35042303	GCST90199691	1-methylhistidine levels	20	52070514	T	C	0.17	0.03	T	C	0.27	0.161	1.341e-07	0.00358	29.579
rs35285898	GCST90199691	1-methylhistidine levels	17	39399619	C	A	0.159	0.017	C	A	0.02	0.085	2.275e-20	0.00982	81.595
rs4043681	GCST90199691	1-methylhistidine levels	18	24087281	G	A	0.13	0.026	G	A	-0.024	0.125	1.022e-06	0.00283	23.339
rs4686501	GCST90199691	1-methylhistidine levels	3	189158048	G	A	-0.12	0.027	G	A	0.117	0.125	1.842e-05	0.00225	18.56
rs544646419	GCST90199691	1-methylhistidine levels	4	86135840	G	A	-0.254	0.056	G	A	-0.172	0.286	1.479e-05	0.00226	18.622
rs546649	GCST90199691	1-methylhistidine levels	4	16723935	T	C	-0.074	0.015	T	C	-0.009	0.066	2.251e-06	0.00266	21.931
rs56407361	GCST90199691	1-methylhistidine levels	1	230901445	T	C	0.144	0.031	T	C	0.224	0.111	3.213e-05	0.00227	18.733
rs6118747	GCST90199691	1-methylhistidine levels	20	9834021	G	A	-0.092	0.018	G	A	-0.199	0.1	4.3e-06	0.0028	23.067
rs61910449	GCST90199691	1-methylhistidine levels	11	96704082	T	C	-0.18	0.04	T	C	0.142	0.146	1.842e-05	0.00225	18.564
rs7145174	GCST90199691	1-methylhistidine levels	14	70820051	A	G	0.167	0.036	A	G	0.318	0.206	2.043e-05	0.00233	19.221
rs73154072	GCST90199691	1-methylhistidine levels	13	26966935	G	A	-0.271	0.059	G	A	-0.077	0.321	8.123e-06	0.00234	19.301
rs7746774	GCST90199691	1-methylhistidine levels	6	139030342	G	A	-0.107	0.021	G	A	0.068	0.11	1.144e-06	0.00282	23.27
rs79479138	GCST90199691	1-methylhistidine levels	5	1238873	T	C	0.279	0.059	T	C	0.118	0.25	5.588e-06	0.00248	20.417
rs80220760	GCST90199691	1-methylhistidine levels	6	15241783	G	A	0.287	0.06	G	A	0.581	0.235	2.114e-05	0.0025	20.597
rs11563055	GCST90199692	Citramalate levels	2	233996744	G	A	-0.331	0.074	G	A	0.128	0.214	1.74e-05	0.00274	19.538
rs1157094	GCST90199692	Citramalate levels	11	97304894	A	C	-0.104	0.021	A	C	0.038	0.091	2.258e-06	0.00322	22.977
rs116991170	GCST90199692	Citramalate levels	7	118935307	T	C	0.268	0.058	T	C	0.081	0.26	6.309e-06	0.00292	20.888
rs117013417	GCST90199692	Citramalate levels	10	7133489	T	C	-0.338	0.076	T	C	0.462	0.323	3.003e-05	0.00274	19.58
rs12055187	GCST90199692	Citramalate levels	5	16725923	A	G	0.269	0.06	A	G	0.075	0.163	1.64e-05	0.00272	19.411
rs12211905	GCST90199692	Citramalate levels	6	73748110	G	T	0.076	0.017	G	T	-0.1	0.066	2.384e-05	0.00287	20.486
rs12900072	GCST90199692	Citramalate levels	15	75014807	A	G	0.078	0.017	A	G	0.129	0.068	1.767e-05	0.00299	21.341
rs141073864	GCST90199692	Citramalate levels	5	150052701	C	T	0.309	0.069	C	T	-0.126	0.222	1.417e-05	0.00283	20.231
rs148830279	GCST90199692	Citramalate levels	6	48982240	T	C	-0.436	0.097	T	C	-0.154	0.187	1.582e-05	0.00274	19.557
rs188517032	GCST90199692	Citramalate levels	1	153753929	G	A	0.27	0.061	G	A	0.029	0.16	1.223e-05	0.00274	19.571
rs188983534	GCST90199692	Citramalate levels	6	103709194	A	G	-0.156	0.034	A	G	-0.144	0.144	1.169e-05	0.00291	20.813
rs1889899	GCST90199692	Citramalate levels	9	26789942	G	A	0.09	0.017	G	A	0.047	0.068	3.615e-07	0.00383	27.357
rs221084	GCST90199692	Citramalate levels	12	69484339	T	C	0.108	0.024	T	C	0.092	0.104	1.115e-05	0.00287	20.495
rs2502543	GCST90199692	Citramalate levels	6	69767427	G	A	-0.085	0.019	G	A	-0.105	0.077	2.542e-05	0.00283	20.23
rs41281112	GCST90199692	Citramalate levels	13	99866380	T	C	-0.267	0.054	T	C	0.206	0.188	2.589e-06	0.00332	23.732
rs62180249	GCST90199692	Citramalate levels	2	211596857	T	C	0.094	0.019	T	C	-0.095	0.079	4.066e-06	0.00342	24.451
rs72713558	GCST90199692	Citramalate levels	4	188410042	G	A	-0.129	0.029	G	A	-0.269	0.107	7.297e-05	0.00266	19.018
rs76427286	GCST90199692	Citramalate levels	10	2677448	A	G	-0.248	0.055	A	G	0	0.148	8.071e-06	0.00278	19.869
rs76762532	GCST90199692	Citramalate levels	4	96681142	T	G	-0.212	0.046	T	G	0.34	0.204	1.872e-05	0.00287	20.533
rs79981355	GCST90199692	Citramalate levels	2	78319900	C	T	-0.122	0.026	C	T	0.05	0.124	5.424e-06	0.00293	20.958
rs80028711	GCST90199692	Citramalate levels	5	173119322	G	A	0.341	0.076	G	A	-0.401	0.309	2.48e-05	0.0027	19.291
rs10445235	GCST90199693	3-hydroxydecanoate levels	17	74264155	T	C	0.082	0.018	T	C	0.04	0.081	8.609e-06	0.00247	20.355
rs11052064	GCST90199693	3-hydroxydecanoate levels	12	32548263	C	T	0.146	0.033	C	T	-0.063	0.186	1.537e-05	0.00223	18.371
rs111528473	GCST90199693	3-hydroxydecanoate levels	6	37702057	A	G	0.404	0.088	A	G	0.125	0.229	1.07e-05	0.00236	19.504
rs114537113	GCST90199693	3-hydroxydecanoate levels	5	9706991	T	C	-0.33	0.071	T	C	0.12	0.167	8.999e-06	0.00247	20.422
rs12453818	GCST90199693	3-hydroxydecanoate levels	17	8931278	G	A	0.076	0.017	G	A	-0.004	0.067	8.864e-06	0.00244	20.173
rs144727225	GCST90199693	3-hydroxydecanoate levels	8	82629961	T	C	-0.225	0.049	T	C	0.265	0.276	1.476e-05	0.00235	19.401
rs28415528	GCST90199693	3-hydroxydecanoate levels	1	151907285	A	G	-0.21	0.016	A	G	0.037	0.074	2.375e-37	0.0191	160.405
rs299647	GCST90199693	3-hydroxydecanoate levels	3	12497739	C	T	-0.086	0.019	C	T	-0.037	0.084	7.11e-06	0.00244	20.163
rs488485	GCST90199693	3-hydroxydecanoate levels	11	116412455	C	T	-0.094	0.021	C	T	-0.21	0.106	4.824e-05	0.00237	19.578
rs59627096	GCST90199693	3-hydroxydecanoate levels	13	109665263	G	A	-0.094	0.021	G	A	0.002	0.083	6.672e-06	0.00242	19.943
rs80144245	GCST90199693	3-hydroxydecanoate levels	5	96792319	C	T	-0.209	0.043	C	T	-0.076	0.162	1.95e-06	0.00274	22.648
rs9530666	GCST90199693	3-hydroxydecanoate levels	13	77482029	C	A	-0.069	0.015	C	A	0.036	0.066	1.285e-05	0.00237	19.559
rs9603710	GCST90199693	3-hydroxydecanoate levels	13	40254891	G	T	-0.066	0.015	G	T	-0.057	0.065	2.509e-05	0.0022	18.131
rs10194878	GCST90199694	1,3-dimethylurate levels	2	138639888	C	T	0.087	0.018	C	T	0.079	0.075	5.477e-06	0.0031	23.113
rs1033930	GCST90199694	1,3-dimethylurate levels	13	29875471	T	G	0.081	0.017	T	G	-0.091	0.066	1.263e-05	0.00295	22.035
rs11101870	GCST90199694	1,3-dimethylurate levels	10	133589198	T	C	-0.12	0.023	T	C	0.049	0.088	3.429e-07	0.00373	27.856
rs11235978	GCST90199694	1,3-dimethylurate levels	11	74024780	A	G	0.128	0.028	A	G	0.175	0.113	2.382e-05	0.00274	20.448
rs11599254	GCST90199694	1,3-dimethylurate levels	10	28929032	T	C	0.131	0.029	T	C	0.046	0.101	1.647e-05	0.00265	19.785
rs117238703	GCST90199694	1,3-dimethylurate levels	11	99642289	G	T	-0.224	0.05	G	T	-0.103	0.36	1.429e-05	0.00269	20.059
rs12855367	GCST90199694	1,3-dimethylurate levels	13	20173700	G	A	0.116	0.025	G	A	-0.031	0.091	6.058e-06	0.00288	21.5
rs138045396	GCST90199694	1,3-dimethylurate levels	1	28561889	A	G	0.199	0.045	A	G	-0.102	0.169	1.839e-05	0.00269	20.103
rs1388107	GCST90199694	1,3-dimethylurate levels	5	119573311	T	G	-0.106	0.024	T	G	-0.068	0.118	1.564e-05	0.00268	19.99
rs143167061	GCST90199694	1,3-dimethylurate levels	11	13186904	T	C	-0.265	0.06	T	C	-0.09	0.25	1.47e-05	0.00267	19.939
rs143552547	GCST90199694	1,3-dimethylurate levels	18	34518968	A	G	-0.179	0.04	A	G	-0.047	0.2	1.094e-05	0.00269	20.065
rs188985963	GCST90199694	1,3-dimethylurate levels	15	56704677	T	C	0.511	0.108	T	C	-0.252	0.309	5.639e-06	0.00306	22.831
rs205788	GCST90199694	1,3-dimethylurate levels	20	57794868	T	C	-0.097	0.021	T	C	0.038	0.078	7.506e-06	0.0031	23.178
rs226220	GCST90199694	1,3-dimethylurate levels	17	38874390	G	A	0.131	0.026	G	A	0.095	0.1	1.834e-06	0.00337	25.128
rs28452143	GCST90199694	1,3-dimethylurate levels	11	1194472	G	A	0.077	0.017	G	A	0.011	0.069	8.119e-06	0.00279	20.803
rs35094757	GCST90199694	1,3-dimethylurate levels	7	73963515	G	A	-0.311	0.07	G	A	-0.045	0.266	1.295e-05	0.0027	20.137
rs57238734	GCST90199694	1,3-dimethylurate levels	9	7568135	C	A	-0.319	0.072	C	A	0.169	0.303	1.687e-05	0.00269	20.039
rs6859899	GCST90199694	1,3-dimethylurate levels	5	58612645	G	A	-0.104	0.022	G	A	0.004	0.083	5.762e-06	0.00284	21.178
rs7038710	GCST90199694	1,3-dimethylurate levels	9	107718105	G	A	-0.282	0.055	G	A	0.019	0.247	3.837e-07	0.00356	26.599
rs7091698	GCST90199694	1,3-dimethylurate levels	10	14812506	A	G	0.102	0.023	A	G	0.09	0.101	2.397e-05	0.00271	20.203
rs72712651	GCST90199694	1,3-dimethylurate levels	9	26048982	C	T	-0.216	0.048	C	T	0.109	0.316	1.271e-05	0.00273	20.351
rs72818634	GCST90199694	1,3-dimethylurate levels	5	179204735	A	G	-0.112	0.025	A	G	0.128	0.095	2.232e-05	0.00283	21.147
rs72868316	GCST90199694	1,3-dimethylurate levels	10	133391165	A	G	0.342	0.049	A	G	0.475	0.189	7.836e-11	0.00665	49.803
rs7699259	GCST90199694	1,3-dimethylurate levels	4	32221352	A	G	0.081	0.017	A	G	0.038	0.066	2.788e-06	0.00324	24.174
rs78018441	GCST90199694	1,3-dimethylurate levels	16	6461406	A	G	-0.165	0.035	A	G	-0.241	0.152	8.54e-06	0.00309	23.074
rs78121311	GCST90199694	1,3-dimethylurate levels	3	103812795	G	T	-0.203	0.043	G	T	0.1	0.171	4.548e-06	0.00311	23.224
rs114843083	GCST90199695	Galactonate levels	3	55929641	A	C	-0.276	0.06	A	C	-0.847	0.42	2.363e-05	0.00276	20.772
rs11668541	GCST90199695	Galactonate levels	19	20010644	A	G	0.254	0.055	A	G	0.065	0.216	7.388e-06	0.00274	20.65
rs144166724	GCST90199695	Galactonate levels	8	82053788	T	C	-0.424	0.086	T	C	-0.148	0.214	1.919e-06	0.00318	23.963
rs144275620	GCST90199695	Galactonate levels	1	178039614	T	C	0.354	0.079	T	C	-0.151	0.197	1.753e-05	0.00253	19.092
rs1446585	GCST90199695	Galactonate levels	2	135649909	G	A	-0.122	0.017	G	A	-0.022	0.07	8.558e-13	0.00648	49.058
rs187521737	GCST90199695	Galactonate levels	19	3565143	A	G	0.442	0.097	A	G	-0.484	0.781	1.209e-05	0.00268	20.21
rs4668098	GCST90199695	Galactonate levels	2	168690200	G	A	0.093	0.021	G	A	0.081	0.082	1.689e-05	0.00266	20.067
rs55947356	GCST90199695	Galactonate levels	7	156264075	A	G	-0.532	0.11	A	G	0.715	0.616	4.843e-06	0.00301	22.677
rs6701658	GCST90199695	Galactonate levels	1	99961422	G	A	-0.155	0.034	G	A	0.21	0.139	1.819e-05	0.00267	20.126
rs73136572	GCST90199695	Galactonate levels	20	63923460	C	T	0.177	0.039	C	T	-0.119	0.114	1.269e-05	0.00268	20.175
rs78414202	GCST90199695	Galactonate levels	4	96102778	A	G	-0.381	0.082	A	G	-1.037	0.847	1.37e-05	0.00276	20.804
rs10088682	GCST90199696	Trigonelline levels	8	58287443	T	C	0.069	0.016	T	C	-0.07	0.066	2.425e-05	0.00239	19.836
rs114830966	GCST90199696	Trigonelline levels	1	74384420	A	G	-0.376	0.077	A	G	0.754	0.443	6.315e-06	0.00289	23.959
rs115146351	GCST90199696	Trigonelline levels	4	121657784	A	G	-0.147	0.033	A	G	-0.212	0.194	2.306e-05	0.00244	20.205
rs115151170	GCST90199696	Trigonelline levels	6	54906289	C	T	-0.339	0.072	C	T	-0.465	0.435	9.222e-06	0.00263	21.772
rs115520044	GCST90199696	Trigonelline levels	14	49488289	A	G	0.296	0.06	A	G	-0.203	0.326	2.309e-06	0.00287	23.812
rs115558877	GCST90199696	Trigonelline levels	1	22251216	G	A	0.283	0.061	G	A	0.085	0.204	6.031e-06	0.00255	21.183
rs116020639	GCST90199696	Trigonelline levels	2	64880349	C	T	-0.277	0.062	C	T	0.479	0.469	2.37e-05	0.00239	19.812
rs117187192	GCST90199696	Trigonelline levels	6	155825162	A	G	-0.197	0.044	A	G	-0.096	0.245	1.278e-05	0.00245	20.318
rs117728044	GCST90199696	Trigonelline levels	13	39575423	G	A	-0.26	0.057	G	A	0.148	0.184	1.389e-05	0.00249	20.683
rs118074685	GCST90199696	Trigonelline levels	17	35080621	C	T	0.172	0.035	C	T	-0.261	0.246	2.51e-06	0.00287	23.815
rs1594297	GCST90199696	Trigonelline levels	2	16476976	A	G	0.243	0.05	A	G	0.264	0.184	5.083e-06	0.00298	24.731
rs345471	GCST90199696	Trigonelline levels	13	91758624	A	G	-0.073	0.016	A	G	0.011	0.066	1.054e-05	0.00239	19.833
rs3849062	GCST90199696	Trigonelline levels	5	126038191	G	A	-0.077	0.017	G	A	-0.007	0.069	7.898e-06	0.0025	20.718
rs45603636	GCST90199696	Trigonelline levels	6	43623319	A	G	-0.392	0.077	A	G	0.224	0.177	1.547e-06	0.00313	25.955
rs4848147	GCST90199696	Trigonelline levels	2	121197584	A	G	-0.071	0.016	A	G	0.094	0.068	2.697e-05	0.00239	19.782
rs4856225	GCST90199696	Trigonelline levels	3	79930958	T	C	0.087	0.019	T	C	0.116	0.094	2.13e-05	0.00245	20.328
rs61419985	GCST90199696	Trigonelline levels	2	232984793	C	T	-0.333	0.075	C	T	-0.148	0.421	1.494e-05	0.00233	19.293
rs62246138	GCST90199696	Trigonelline levels	3	46412462	A	G	-0.208	0.044	A	G	0.093	0.187	5.194e-06	0.00271	22.489
rs6909263	GCST90199696	Trigonelline levels	6	1326892	A	G	0.07	0.016	A	G	-0.061	0.067	2.244e-05	0.00238	19.763
rs73328382	GCST90199696	Trigonelline levels	10	99422751	A	C	-0.471	0.101	A	C	-0.214	0.134	1.618e-05	0.00259	21.483
rs75166338	GCST90199696	Trigonelline levels	4	125085932	G	A	-0.334	0.073	G	A	0.528	0.46	1.838e-05	0.0024	19.935
rs75972606	GCST90199696	Trigonelline levels	3	192328051	C	T	0.208	0.046	C	T	-0.232	0.127	3.924e-05	0.0024	19.878
rs77535466	GCST90199696	Trigonelline levels	15	93079228	C	A	-0.286	0.061	C	A	-0.053	0.189	4.467e-06	0.00261	21.66
rs11070743	GCST90199697	Dodecanedioate levels	15	50058487	T	C	0.072	0.015	T	C	0.01	0.068	3.893e-06	0.00254	20.983
rs1126743	GCST90199697	Dodecanedioate levels	1	46930301	A	G	0.136	0.019	A	G	0.09	0.078	1.825e-12	0.00612	50.732
rs114733295	GCST90199697	Dodecanedioate levels	6	56324014	T	G	0.279	0.06	T	G	1.247	0.725	2.213e-05	0.00239	19.709
rs12662092	GCST90199697	Dodecanedioate levels	6	147991761	A	G	0.097	0.021	A	G	-0.004	0.087	3.765e-06	0.00245	20.258
rs13070262	GCST90199697	Dodecanedioate levels	3	54784197	T	C	-0.081	0.018	T	C	0.158	0.081	4.788e-05	0.00234	19.32
rs146947505	GCST90199697	Dodecanedioate levels	12	117586522	A	G	0.287	0.059	A	G	-0.047	0.247	1.642e-06	0.00264	21.78
rs184688493	GCST90199697	Dodecanedioate levels	5	76715970	A	C	0.181	0.036	A	C	0.067	0.182	9.924e-07	0.00283	23.391
rs2351032	GCST90199697	Dodecanedioate levels	1	77423138	A	G	-0.071	0.015	A	G	0.004	0.066	3.437e-06	0.00255	21.071
rs3123536	GCST90199697	Dodecanedioate levels	1	212636264	T	C	0.126	0.025	T	C	-0.092	0.114	8.377e-07	0.00297	24.542
rs35281705	GCST90199697	Dodecanedioate levels	11	97658406	A	G	0.072	0.016	A	G	0.007	0.069	1.438e-05	0.00224	18.501
rs6024739	GCST90199697	Dodecanedioate levels	20	56264559	C	T	-0.082	0.018	C	T	0.016	0.078	7.607e-06	0.00248	20.48
rs6719212	GCST90199697	Dodecanedioate levels	2	53600047	A	G	-0.067	0.015	A	G	0.026	0.066	1.484e-05	0.00223	18.372
rs6983258	GCST90199697	Dodecanedioate levels	8	121940855	G	T	0.114	0.025	G	T	0.093	0.116	1.532e-05	0.00228	18.813
rs7116407	GCST90199697	Dodecanedioate levels	11	32615368	T	C	-0.173	0.039	T	C	-0.096	0.239	1.789e-05	0.00213	17.603
rs73135319	GCST90199697	Dodecanedioate levels	4	46491749	T	C	0.098	0.021	T	C	0.131	0.09	1.825e-05	0.00238	19.685
rs79949294	GCST90199697	Dodecanedioate levels	14	54089161	T	G	-0.305	0.062	T	G	0.635	0.249	1.011e-05	0.00268	22.137
rs80102840	GCST90199697	Dodecanedioate levels	3	30613380	A	G	-0.27	0.058	A	G	0.292	0.473	6.325e-06	0.00249	20.582
rs8054168	GCST90199697	Dodecanedioate levels	16	83582178	A	C	-0.069	0.015	A	C	0.072	0.066	1.66e-05	0.00237	19.567
rs10746936	GCST90199698	Isobutyrylcarnitine (c4) levels	9	74171381	T	C	0.07	0.016	T	C	0.05	0.066	2.262e-05	0.00241	19.943
rs10999904	GCST90199698	Isobutyrylcarnitine (c4) levels	10	71591392	A	G	-0.119	0.026	A	G	0.056	0.107	1.04e-05	0.0025	20.668
rs1171616	GCST90199698	Isobutyrylcarnitine (c4) levels	10	59708831	T	G	0.144	0.019	T	G	0.045	0.089	6.228e-14	0.00733	60.882
rs117599469	GCST90199698	Isobutyrylcarnitine (c4) levels	6	76033684	T	C	0.462	0.103	T	C	0.206	0.242	1.864e-05	0.0024	19.866
rs118057342	GCST90199698	Isobutyrylcarnitine (c4) levels	15	31405249	A	G	-0.407	0.082	A	G	0.119	0.295	1.627e-06	0.00292	24.118
rs1361218	GCST90199698	Isobutyrylcarnitine (c4) levels	6	154394978	A	G	0.07	0.016	A	G	0.118	0.067	5.004e-05	0.00243	20.097
rs137953078	GCST90199698	Isobutyrylcarnitine (c4) levels	13	73706473	C	T	0.356	0.076	C	T	-0.736	0.687	9.738e-06	0.0026	21.442
rs138449764	GCST90199698	Isobutyrylcarnitine (c4) levels	16	6491089	G	T	0.282	0.061	G	T	0.087	0.357	6.494e-06	0.00255	21.064
rs17419942	GCST90199698	Isobutyrylcarnitine (c4) levels	12	27866608	T	C	-0.175	0.037	T	C	0.164	0.185	8.185e-06	0.00264	21.814
rs17876025	GCST90199698	Isobutyrylcarnitine (c4) levels	5	177406285	G	A	0.463	0.097	G	A	-0.23	0.234	5.781e-06	0.00273	22.583
rs191504380	GCST90199698	Isobutyrylcarnitine (c4) levels	17	2553978	T	C	-0.94	0.206	T	C	-0.005	0.141	7.153e-06	0.00247	20.375
rs191926926	GCST90199698	Isobutyrylcarnitine (c4) levels	5	89986641	T	C	-0.263	0.055	T	C	-0.302	0.224	9.488e-06	0.00269	22.232
rs192049058	GCST90199698	Isobutyrylcarnitine (c4) levels	3	136723542	A	C	-0.088	0.018	A	C	-0.057	0.082	3.476e-06	0.00269	22.256
rs2392361	GCST90199698	Isobutyrylcarnitine (c4) levels	7	35351600	A	G	-0.075	0.017	A	G	-0.013	0.069	1.041e-05	0.00254	20.949
rs2938016	GCST90199698	Isobutyrylcarnitine (c4) levels	10	11315304	A	G	-0.101	0.022	A	G	0.031	0.088	8.492e-06	0.00248	20.452
rs4076181	GCST90199698	Isobutyrylcarnitine (c4) levels	11	11560975	T	C	0.087	0.018	T	C	-0.077	0.089	5.545e-06	0.0028	23.159
rs4350602	GCST90199698	Isobutyrylcarnitine (c4) levels	17	75359688	T	C	0.102	0.017	T	C	0.108	0.078	3.134e-08	0.00406	33.617
rs594855	GCST90199698	Isobutyrylcarnitine (c4) levels	3	109968106	G	A	0.073	0.016	G	A	0.079	0.068	2.962e-05	0.00242	20.021
rs623898	GCST90199698	Isobutyrylcarnitine (c4) levels	1	181524905	G	A	0.098	0.022	G	A	-0.1	0.092	2.307e-05	0.00241	19.906
rs7111570	GCST90199698	Isobutyrylcarnitine (c4) levels	11	134271204	T	C	0.775	0.046	T	C	0.044	0.236	4.307e-60	0.03226	274.731
rs72754719	GCST90199698	Isobutyrylcarnitine (c4) levels	1	202995831	T	C	0.38	0.082	T	C	-0.752	0.492	1.491e-05	0.00256	21.173
rs72778532	GCST90199698	Isobutyrylcarnitine (c4) levels	5	82287036	T	C	0.141	0.03	T	C	-0.038	0.14	4.12e-06	0.00257	21.257
rs73212370	GCST90199698	Isobutyrylcarnitine (c4) levels	8	13974211	T	G	-0.153	0.033	T	G	0.03	0.165	6.052e-06	0.00256	21.16
rs74505345	GCST90199698	Isobutyrylcarnitine (c4) levels	7	158267569	T	C	-0.179	0.04	T	C	0.007	0.138	1.24e-05	0.00232	19.17
rs75005157	GCST90199698	Isobutyrylcarnitine (c4) levels	2	20268182	G	A	0.44	0.093	G	A	0.031	0.528	3.623e-06	0.00264	21.841
rs7759074	GCST90199698	Isobutyrylcarnitine (c4) levels	6	159867833	C	A	-0.101	0.02	C	A	-0.207	0.077	1.048e-05	0.00288	23.796
rs79495512	GCST90199698	Isobutyrylcarnitine (c4) levels	15	76199996	C	T	0.139	0.027	C	T	0.014	0.1	4.732e-07	0.00311	25.733
rs80254170	GCST90199698	Isobutyrylcarnitine (c4) levels	6	160093251	G	A	-0.398	0.029	G	A	-0.189	0.127	1.056e-40	0.02193	184.813
rs9600076	GCST90199698	Isobutyrylcarnitine (c4) levels	13	73148694	C	A	0.2	0.045	C	A	-0.177	0.276	1.917e-05	0.0024	19.786
rs111796206	GCST90199699	3-methylxanthine levels	11	134147737	T	C	-0.115	0.024	T	C	0.136	0.101	5.74e-06	0.00288	23.319
rs112705243	GCST90199699	3-methylxanthine levels	2	21483693	A	G	0.376	0.078	A	G	-0.556	0.338	8.644e-06	0.00275	22.29
rs114587740	GCST90199699	3-methylxanthine levels	19	53640557	C	A	-0.123	0.027	C	A	0.136	0.115	2.429e-05	0.00249	20.195
rs116892987	GCST90199699	3-methylxanthine levels	6	102527357	A	G	-0.365	0.071	A	G	-0.187	0.654	5.048e-07	0.00325	26.324
rs139776	GCST90199699	3-methylxanthine levels	22	24917479	T	C	-0.081	0.017	T	C	0.052	0.071	5.225e-06	0.00289	23.39
rs142641102	GCST90199699	3-methylxanthine levels	22	45477253	A	C	-0.362	0.081	A	C	0.313	0.275	2.32e-05	0.00245	19.89
rs143087551	GCST90199699	3-methylxanthine levels	10	38516132	A	G	-0.793	0.178	A	G	-0.37	0.366	2.412e-05	0.00256	20.706
rs1527707	GCST90199699	3-methylxanthine levels	6	46443371	A	G	0.081	0.018	A	G	-0.019	0.08	1.493e-05	0.00235	19.018
rs180747702	GCST90199699	3-methylxanthine levels	6	144118592	T	C	-0.35	0.075	T	C	0.218	0.244	8.435e-06	0.00264	21.425
rs182687982	GCST90199699	3-methylxanthine levels	4	116977565	T	C	-0.477	0.108	T	C	0.496	0.236	6.04e-05	0.00233	18.912
rs186066346	GCST90199699	3-methylxanthine levels	2	61643705	A	C	0.445	0.098	A	C	-0.397	0.803	1.141e-05	0.00252	20.401
rs35757962	GCST90199699	3-methylxanthine levels	2	14434613	T	C	-0.24	0.054	T	C	-0.096	0.173	1.565e-05	0.00241	19.491
rs4239694	GCST90199699	3-methylxanthine levels	20	36939427	G	T	-0.078	0.017	G	T	0.065	0.067	1.255e-05	0.00262	21.241
rs4510117	GCST90199699	3-methylxanthine levels	18	76705747	G	A	-0.1	0.02	G	A	0.108	0.093	1.796e-06	0.00305	24.721
rs56113850	GCST90199699	3-methylxanthine levels	19	40847202	C	T	0.103	0.016	C	T	0.146	0.067	8.537e-10	0.00517	42.02
rs6569661	GCST90199699	3-methylxanthine levels	6	130185619	G	A	-0.089	0.018	G	A	-0.038	0.071	1.323e-06	0.00315	25.531
rs7485338	GCST90199699	3-methylxanthine levels	12	71346172	A	G	-0.081	0.018	A	G	-0.01	0.082	6.487e-06	0.00281	22.773
rs77910442	GCST90199699	3-methylxanthine levels	10	25422750	A	G	-0.132	0.03	A	G	-0.022	0.202	1.313e-05	0.00238	19.244
rs78785915	GCST90199699	3-methylxanthine levels	16	78772122	G	A	-0.185	0.034	G	A	-0.049	0.192	1.13e-07	0.00366	29.656
rs78937667	GCST90199699	3-methylxanthine levels	11	7329252	C	T	-0.192	0.037	C	T	0.146	0.284	6.347e-07	0.00321	26.015
rs7940662	GCST90199699	3-methylxanthine levels	11	102237078	G	T	-0.157	0.035	G	T	-0.162	0.139	2.924e-05	0.00243	19.684
rs79654336	GCST90199699	3-methylxanthine levels	12	26170389	A	G	-0.169	0.036	A	G	-0.176	0.133	1.225e-05	0.0026	21.064
rs10134992	GCST90199700	3-hydroxylaurate levels	14	38017356	G	T	-0.144	0.032	G	T	0.046	0.121	1.528e-05	0.00229	18.836
rs117212316	GCST90199700	3-hydroxylaurate levels	18	21565217	C	T	-0.459	0.098	C	T	0.118	0.478	5.16e-06	0.00248	20.356
rs117822743	GCST90199700	3-hydroxylaurate levels	7	158119914	T	C	0.266	0.057	T	C	0.108	0.139	8.535e-06	0.00245	20.19
rs144872231	GCST90199700	3-hydroxylaurate levels	15	86859213	T	C	-0.34	0.066	T	C	0.359	0.45	8.082e-07	0.00301	24.799
rs1500511	GCST90199700	3-hydroxylaurate levels	5	17378659	T	C	-0.079	0.016	T	C	-0.137	0.066	3.058e-06	0.00304	24.979
rs6795560	GCST90199700	3-hydroxylaurate levels	3	14791567	T	C	-0.201	0.043	T	C	-0.028	0.176	4.506e-06	0.00248	20.38
rs710362	GCST90199700	3-hydroxylaurate levels	5	87845250	G	A	0.157	0.035	G	A	0.13	0.14	1.606e-05	0.0023	18.892
rs78085499	GCST90199700	3-hydroxylaurate levels	1	175877423	T	C	-0.214	0.046	T	C	-0.189	0.317	7.083e-06	0.00241	19.786
rs78283788	GCST90199700	3-hydroxylaurate levels	7	146860036	C	A	0.301	0.064	C	A	-0.533	0.512	7.86e-06	0.00254	20.851
rs10769857	GCST90199701	Pyridoxate levels	11	7959165	G	A	-0.073	0.016	G	A	-0.038	0.07	7.887e-06	0.00252	20.426
rs118132523	GCST90199701	Pyridoxate levels	12	66693901	T	G	0.401	0.09	T	G	0.146	0.485	1.449e-05	0.00234	18.961
rs139624237	GCST90199701	Pyridoxate levels	17	63202284	A	G	-0.248	0.053	A	G	0.144	0.52	5.148e-06	0.00253	20.548
rs140718044	GCST90199701	Pyridoxate levels	3	87530094	C	T	0.57	0.118	C	T	0.924	1.489	3.39e-06	0.00257	20.813
rs147773070	GCST90199701	Pyridoxate levels	7	27411552	G	A	0.278	0.058	G	A	-0.404	0.554	4.587e-06	0.00265	21.496
rs148487090	GCST90199701	Pyridoxate levels	2	227749462	T	C	0.111	0.025	T	C	-0.018	0.143	1.132e-05	0.00239	19.397
rs149053219	GCST90199701	Pyridoxate levels	13	34656395	A	G	0.359	0.074	A	G	-0.151	0.264	3.027e-06	0.00279	22.587
rs17129121	GCST90199701	Pyridoxate levels	14	93615273	T	C	0.101	0.022	T	C	0.098	0.094	1.858e-05	0.00235	19.029
rs186411642	GCST90199701	Pyridoxate levels	4	105740999	A	C	0.573	0.12	A	C	-0.201	0.235	5.168e-06	0.00268	21.692
rs35737522	GCST90199701	Pyridoxate levels	4	95547353	C	A	0.078	0.017	C	A	-0.039	0.079	1.565e-05	0.00253	20.473
rs522043	GCST90199701	Pyridoxate levels	18	79720478	A	G	0.101	0.021	A	G	-0.13	0.079	9.845e-06	0.00268	21.701
rs61577547	GCST90199701	Pyridoxate levels	7	11785794	T	C	0.242	0.049	T	C	-0.068	0.26	1.367e-06	0.00288	23.354
rs72673300	GCST90199701	Pyridoxate levels	1	74395727	A	G	0.153	0.034	A	G	-0.362	0.171	5.61e-05	0.00237	19.203
rs780598	GCST90199701	Pyridoxate levels	1	4452045	A	G	-0.113	0.024	A	G	-0.213	0.127	1.17e-05	0.00268	21.721
rs7918084	GCST90199701	Pyridoxate levels	10	92669710	T	C	0.072	0.016	T	C	-0.057	0.066	9.45e-06	0.00256	20.792
rs79879497	GCST90199701	Pyridoxate levels	11	95387605	C	T	0.343	0.069	C	T	-0.352	0.868	1.155e-06	0.00296	24.048
rs80089268	GCST90199701	Pyridoxate levels	13	65070456	T	C	-0.177	0.039	T	C	0.073	0.199	1.185e-05	0.00238	19.302
rs112156059	GCST90199702	5-hydroxyhexanoate levels	14	97621652	G	A	0.268	0.058	G	A	-0.221	0.224	1.056e-05	0.00292	20.795
rs11219832	GCST90199702	5-hydroxyhexanoate levels	11	124897394	T	C	0.164	0.036	T	C	-0.15	0.142	1.741e-05	0.00282	20.045
rs11663973	GCST90199702	5-hydroxyhexanoate levels	18	36539854	A	G	-0.078	0.017	A	G	-0.055	0.067	1.313e-05	0.00285	20.246
rs116845450	GCST90199702	5-hydroxyhexanoate levels	10	129004289	T	C	-0.191	0.042	T	C	-0.012	0.121	8.278e-06	0.00281	20.009
rs118149671	GCST90199702	5-hydroxyhexanoate levels	10	81565851	T	G	-0.321	0.072	T	G	0.314	0.311	2.501e-05	0.00268	19.042
rs1234128	GCST90199702	5-hydroxyhexanoate levels	6	46865231	G	A	0.114	0.026	G	A	-0.024	0.101	1.55e-05	0.0027	19.182
rs1323009	GCST90199702	5-hydroxyhexanoate levels	1	188035902	A	G	0.262	0.051	A	G	0.539	0.219	3.163e-06	0.00349	24.879
rs2577620	GCST90199702	5-hydroxyhexanoate levels	2	108473496	G	A	0.101	0.023	G	A	-0.024	0.078	1.326e-05	0.0027	19.196
rs289558	GCST90199702	5-hydroxyhexanoate levels	8	13390923	T	C	-0.155	0.032	T	C	0.147	0.138	2.886e-06	0.00337	23.963
rs36043527	GCST90199702	5-hydroxyhexanoate levels	2	12981020	C	T	-0.089	0.018	C	T	-0.089	0.074	3.126e-06	0.00347	24.732
rs62364248	GCST90199702	5-hydroxyhexanoate levels	5	84133232	C	T	0.274	0.062	C	T	-0.307	0.297	2.421e-05	0.00268	19.066
rs67816826	GCST90199702	5-hydroxyhexanoate levels	3	181757516	T	C	0.16	0.034	T	C	0.041	0.127	3.39e-06	0.0033	23.518
rs7136437	GCST90199702	5-hydroxyhexanoate levels	12	25943988	A	G	0.083	0.018	A	G	-0.054	0.071	1.107e-05	0.00303	21.567
rs7248502	GCST90199702	5-hydroxyhexanoate levels	19	49396380	A	G	-0.073	0.017	A	G	0.035	0.066	1.752e-05	0.00269	19.107
rs73232175	GCST90199702	5-hydroxyhexanoate levels	4	41320349	G	A	0.243	0.053	G	A	-0.435	0.438	1.334e-05	0.0028	19.917
rs111713085	GCST90199703	Gamma-glutamylvaline levels	17	15379436	G	A	-0.177	0.039	G	A	0.009	0.11	9.613e-06	0.00233	19.13
rs11264359	GCST90199703	Gamma-glutamylvaline levels	1	155313038	G	A	0.075	0.017	G	A	-0.008	0.072	1.258e-05	0.00222	18.176
rs117535619	GCST90199703	Gamma-glutamylvaline levels	11	77499288	T	C	-0.208	0.046	T	C	0.326	0.326	2.211e-05	0.00224	18.345
rs12326933	GCST90199703	Gamma-glutamylvaline levels	18	25106241	T	C	0.072	0.016	T	C	0.07	0.075	2.145e-05	0.0023	18.823
rs12649558	GCST90199703	Gamma-glutamylvaline levels	4	180381064	G	A	0.071	0.016	G	A	-0.023	0.068	1.744e-05	0.00217	17.821
rs139358701	GCST90199703	Gamma-glutamylvaline levels	11	108850834	T	C	-0.369	0.081	T	C	0.243	0.133	2.681e-05	0.00238	19.519
rs143145930	GCST90199703	Gamma-glutamylvaline levels	6	57136304	G	A	-0.331	0.075	G	A	0.322	0.258	3.415e-05	0.00223	18.292
rs190099951	GCST90199703	Gamma-glutamylvaline levels	12	15809546	G	T	0.258	0.055	G	T	-0.22	0.318	8.346e-06	0.00243	19.914
rs274554	GCST90199703	Gamma-glutamylvaline levels	5	132389258	C	T	-0.153	0.02	C	T	0	0.098	1.362e-13	0.00632	52.035
rs34111586	GCST90199703	Gamma-glutamylvaline levels	14	44646574	C	T	-0.1	0.022	C	T	-0.138	0.128	1.613e-05	0.00236	19.327
rs34345842	GCST90199703	Gamma-glutamylvaline levels	12	50163022	T	C	0.183	0.04	T	C	-0.319	0.191	3.137e-05	0.00229	18.738
rs3755840	GCST90199703	Gamma-glutamylvaline levels	4	5708742	C	T	-0.145	0.03	C	T	0.055	0.115	2.684e-06	0.00265	21.735
rs4471995	GCST90199703	Gamma-glutamylvaline levels	22	24654365	T	G	0.141	0.032	T	G	0.277	0.129	5.349e-05	0.00232	19.036
rs60482625	GCST90199703	Gamma-glutamylvaline levels	19	1783028	C	T	0.171	0.036	C	T	0.086	0.121	6.458e-06	0.00245	20.073
rs62497379	GCST90199703	Gamma-glutamylvaline levels	8	12638477	A	G	0.221	0.046	A	G	-0.47	0.271	9.906e-06	0.00278	22.823
rs6930584	GCST90199703	Gamma-glutamylvaline levels	6	89973842	A	G	0.087	0.019	A	G	-0.148	0.08	2.499e-05	0.00242	19.853
rs76683466	GCST90199703	Gamma-glutamylvaline levels	1	154747658	T	C	-0.157	0.035	T	C	0.211	0.201	2.962e-05	0.00221	18.139
rs77864761	GCST90199703	Gamma-glutamylvaline levels	9	36573937	T	C	-0.227	0.045	T	C	-0.053	0.254	8.687e-07	0.00285	23.381
rs77943558	GCST90199703	Gamma-glutamylvaline levels	14	75772296	T	C	0.379	0.083	T	C	-0.162	0.397	8.724e-06	0.0024	19.655
rs78873744	GCST90199703	Gamma-glutamylvaline levels	1	183135970	A	G	-0.233	0.05	A	G	-0.153	0.22	7.75e-06	0.00246	20.17
rs78981419	GCST90199703	Gamma-glutamylvaline levels	12	72642415	G	A	-0.27	0.059	G	A	-0.365	0.42	1.126e-05	0.00239	19.625
rs8051286	GCST90199703	Gamma-glutamylvaline levels	16	52515759	A	G	-0.103	0.021	A	G	-0.092	0.093	3.145e-06	0.00278	22.762
rs10028378	GCST90199704	3-hydroxysebacate levels	4	163861080	G	T	0.1	0.021	G	T	-0.162	0.09	1.819e-05	0.00285	20.963
rs1126742	GCST90199704	3-hydroxysebacate levels	1	46932824	G	A	-0.252	0.024	G	A	-0.097	0.099	2.068e-24	0.01385	102.858
rs117724688	GCST90199704	3-hydroxysebacate levels	8	129334868	C	T	-0.286	0.064	C	T	0.524	0.374	2.717e-05	0.00252	18.477
rs150942244	GCST90199704	3-hydroxysebacate levels	12	128293491	T	C	0.266	0.057	T	C	0.098	0.153	5.801e-06	0.00277	20.321
rs184542354	GCST90199704	3-hydroxysebacate levels	13	87334320	A	G	0.376	0.084	A	G	0.556	0.511	2.567e-05	0.00251	18.42
rs185853925	GCST90199704	3-hydroxysebacate levels	4	156651330	T	C	0.325	0.069	T	C	0.185	0.413	4.892e-06	0.0028	20.564
rs2837077	GCST90199704	3-hydroxysebacate levels	21	39564222	T	C	0.078	0.016	T	C	-0.087	0.068	4.238e-06	0.00303	22.251
rs3009980	GCST90199704	3-hydroxysebacate levels	1	45233912	G	A	-0.08	0.018	G	A	-0.032	0.072	1.31e-05	0.00257	18.867
rs61875118	GCST90199704	3-hydroxysebacate levels	10	112990477	C	T	0.088	0.019	C	T	-0.027	0.088	8.657e-06	0.00269	19.773
rs62384970	GCST90199704	3-hydroxysebacate levels	5	158481569	C	T	0.164	0.037	C	T	-0.034	0.126	1.272e-05	0.00251	18.419
rs6668000	GCST90199704	3-hydroxysebacate levels	1	110464247	A	G	0.078	0.017	A	G	-0.07	0.066	1.004e-05	0.00284	20.889
rs72817577	GCST90199704	3-hydroxysebacate levels	5	165160204	T	C	-0.236	0.048	T	C	-0.186	0.41	1.452e-06	0.00305	22.413
rs73213447	GCST90199704	3-hydroxysebacate levels	7	120166325	G	A	-0.4	0.088	G	A	-0.22	0.432	1.141e-05	0.00261	19.128
rs7542137	GCST90199704	3-hydroxysebacate levels	1	151896416	T	C	0.103	0.016	T	C	-0.005	0.068	3.101e-10	0.00511	37.64
rs75538425	GCST90199704	3-hydroxysebacate levels	9	120917062	A	G	-0.242	0.053	A	G	-0.494	0.502	1.753e-05	0.00261	19.132
rs75995468	GCST90199704	3-hydroxysebacate levels	3	13281529	T	C	0.114	0.023	T	C	0.034	0.085	1.938e-06	0.00308	22.612
rs77899273	GCST90199704	3-hydroxysebacate levels	12	56759356	C	T	0.135	0.03	C	T	0.106	0.14	1.205e-05	0.00276	20.266
rs78813940	GCST90199704	3-hydroxysebacate levels	15	53834097	T	C	0.561	0.125	T	C	-0.02	0.237	1.053e-05	0.00253	18.6
rs79795772	GCST90199704	3-hydroxysebacate levels	5	96753823	A	G	-0.19	0.041	A	G	-0.101	0.157	6.961e-06	0.00275	20.165
rs10271639	GCST90199705	Propionylglycine levels	7	19739981	A	G	0.107	0.024	A	G	-0.011	0.099	1.407e-05	0.00264	19.319
rs1047891	GCST90199705	Propionylglycine levels	2	210675783	A	C	0.359	0.017	A	C	-0.043	0.07	1.129e-90	0.05614	434.702
rs10502723	GCST90199705	Propionylglycine levels	18	39318408	C	A	-0.108	0.022	C	A	-0.155	0.091	3.53e-06	0.0033	24.171
rs113113237	GCST90199705	Propionylglycine levels	1	169228505	A	G	0.156	0.031	A	G	0.079	0.128	1.426e-06	0.00333	24.434
rs117262899	GCST90199705	Propionylglycine levels	7	1791994	C	T	-0.349	0.075	C	T	-0.525	0.713	8.111e-06	0.0029	21.231
rs144151801	GCST90199705	Propionylglycine levels	10	119380638	C	T	-0.4	0.083	C	T	0.029	0.163	2.275e-06	0.00316	23.146
rs149451223	GCST90199705	Propionylglycine levels	16	8785345	A	G	-0.138	0.03	A	G	-0.083	0.131	9.152e-06	0.00287	21.062
rs1761768	GCST90199705	Propionylglycine levels	6	43712725	A	G	0.077	0.017	A	G	-0.024	0.068	9.067e-06	0.00285	20.896
rs183900347	GCST90199705	Propionylglycine levels	13	100223843	G	A	0.409	0.083	G	A	0.051	0.28	1.338e-06	0.00329	24.156
rs2297442	GCST90199705	Propionylglycine levels	9	6540540	C	T	-0.098	0.018	C	T	0.001	0.073	5.975e-08	0.00398	29.187
rs34312136	GCST90199705	Propionylglycine levels	9	134377610	C	T	-0.079	0.017	C	T	0.062	0.068	8.575e-06	0.00293	21.467
rs35279025	GCST90199705	Propionylglycine levels	16	83439627	C	T	-0.149	0.033	C	T	-0.025	0.131	7.855e-06	0.00281	20.58
rs568861	GCST90199705	Propionylglycine levels	11	58704390	C	T	0.332	0.072	C	T	-0.152	0.291	8.411e-06	0.00287	21.029
rs60774377	GCST90199705	Propionylglycine levels	11	67614755	C	T	0.116	0.016	C	T	-0.038	0.066	5.26e-12	0.0066	48.555
rs62395189	GCST90199705	Propionylglycine levels	5	179511106	C	T	-0.097	0.021	C	T	-0.065	0.072	9.136e-06	0.00313	22.917
rs71452677	GCST90199705	Propionylglycine levels	12	118827288	T	C	0.205	0.046	T	C	-0.072	0.14	1.747e-05	0.00258	18.884
rs72850271	GCST90199705	Propionylglycine levels	2	129135119	T	C	0.219	0.047	T	C	-0.289	0.192	1.335e-05	0.00293	21.511
rs10114702	GCST90199706	Butyrylglycine levels	9	36262123	T	C	-0.08	0.018	T	C	0.061	0.066	1.839e-05	0.00324	19.612
rs1047891	GCST90199706	Butyrylglycine levels	2	210675783	A	C	0.297	0.019	A	C	-0.043	0.07	1.919e-52	0.03866	243.005
rs10511029	GCST90199706	Butyrylglycine levels	3	73853349	C	A	-0.133	0.03	C	A	0.302	0.125	5.121e-05	0.00325	19.715
rs10774580	GCST90199706	Butyrylglycine levels	12	121038620	G	A	-0.102	0.018	G	A	-0.046	0.066	5.292e-08	0.00502	30.463
rs10791908	GCST90199706	Butyrylglycine levels	11	67625342	C	T	-0.094	0.018	C	T	0.091	0.066	8.008e-07	0.00433	26.268
rs113386469	GCST90199706	Butyrylglycine levels	5	118478632	T	C	0.307	0.068	T	C	-0.785	0.529	2.124e-05	0.00333	20.214
rs116494196	GCST90199706	Butyrylglycine levels	3	7457853	G	A	-0.325	0.072	G	A	-0.217	0.198	1.544e-05	0.00338	20.521
rs117379775	GCST90199706	Butyrylglycine levels	18	62234378	T	C	0.194	0.043	T	C	-0.123	0.189	1.06e-05	0.00331	20.035
rs117413590	GCST90199706	Butyrylglycine levels	9	22148568	A	G	-0.509	0.101	A	G	-0.211	0.196	1.391e-06	0.00415	25.2
rs12929740	GCST90199706	Butyrylglycine levels	16	8490729	T	C	0.215	0.044	T	C	0.026	0.156	1.874e-06	0.00383	23.247
rs144453662	GCST90199706	Butyrylglycine levels	21	24695366	A	G	-0.372	0.083	A	G	1.117	0.463	4.644e-05	0.00327	19.843
rs147915227	GCST90199706	Butyrylglycine levels	7	44545029	A	G	-0.392	0.082	A	G	-0.751	0.543	6.732e-06	0.00362	21.946
rs189290350	GCST90199706	Butyrylglycine levels	5	76580207	T	C	0.311	0.061	T	C	0.403	0.19	2.106e-06	0.00422	25.624
rs2014355	GCST90199706	Butyrylglycine levels	12	120737721	C	T	0.558	0.018	C	T	0.028	0.075	3.05e-188	0.12931	897.293
rs2297442	GCST90199706	Butyrylglycine levels	9	6540540	C	T	-0.089	0.02	C	T	0.001	0.073	6.454e-06	0.0033	19.996
rs275159	GCST90199706	Butyrylglycine levels	2	145209523	C	T	-0.691	0.155	C	T	0.728	0.558	2.335e-05	0.0033	20.031
rs35220549	GCST90199706	Butyrylglycine levels	22	49666168	G	A	0.149	0.032	G	A	0.038	0.137	4.574e-06	0.00354	21.491
rs6752046	GCST90199706	Butyrylglycine levels	2	150538326	G	A	-0.088	0.019	G	A	-0.019	0.067	5.27e-06	0.00363	22.01
rs7589705	GCST90199706	Butyrylglycine levels	2	50868364	G	T	-0.211	0.044	G	T	0.122	0.168	4.132e-06	0.00366	22.165
rs78912274	GCST90199706	Butyrylglycine levels	9	11274294	G	A	-0.194	0.043	G	A	-0.089	0.152	1.212e-05	0.00323	19.599
rs10096113	GCST90199707	Pro-hydroxy-pro levels	8	14954793	C	T	0.089	0.018	C	T	0.176	0.087	5.983e-06	0.00295	24.266
rs10515706	GCST90199707	Pro-hydroxy-pro levels	5	154198958	T	C	0.07	0.016	T	C	0.056	0.069	2.087e-05	0.00239	19.628
rs10852553	GCST90199707	Pro-hydroxy-pro levels	16	56791754	A	G	-0.097	0.021	A	G	0.161	0.096	1.44e-05	0.00259	21.297
rs111891663	GCST90199707	Pro-hydroxy-pro levels	8	69629234	A	G	-0.139	0.03	A	G	-0.158	0.174	1.346e-05	0.00246	20.234
rs11205923	GCST90199707	Pro-hydroxy-pro levels	1	52078302	T	C	0.156	0.035	T	C	-0.04	0.232	9.375e-06	0.00243	19.96
rs11259907	GCST90199707	Pro-hydroxy-pro levels	15	83326686	G	A	0.073	0.016	G	A	-0.079	0.068	2.724e-05	0.00237	19.469
rs116851649	GCST90199707	Pro-hydroxy-pro levels	19	42942702	C	T	0.13	0.025	C	T	0.063	0.108	6.364e-07	0.00339	27.943
rs141240026	GCST90199707	Pro-hydroxy-pro levels	10	103843950	A	C	0.346	0.071	A	C	-0.135	0.356	2.473e-06	0.00277	22.768
rs143638473	GCST90199707	Pro-hydroxy-pro levels	8	38696417	G	A	-0.358	0.075	G	A	0.15	0.17	5.947e-06	0.00265	21.776
rs147177631	GCST90199707	Pro-hydroxy-pro levels	4	82478785	A	G	-0.28	0.062	A	G	-0.105	0.208	1.236e-05	0.00246	20.213
rs1543169	GCST90199707	Pro-hydroxy-pro levels	12	83123351	G	A	-0.072	0.016	G	A	-0.064	0.066	2.327e-05	0.00257	21.123
rs16851395	GCST90199707	Pro-hydroxy-pro levels	3	105654364	C	T	0.326	0.069	C	T	0.234	0.153	1.226e-05	0.00258	21.196
rs1833216	GCST90199707	Pro-hydroxy-pro levels	2	206221424	C	T	0.071	0.016	C	T	0.099	0.066	2.946e-05	0.00244	20.033
rs1868000	GCST90199707	Pro-hydroxy-pro levels	10	71587355	G	A	0.101	0.022	G	A	-0.046	0.086	7.088e-06	0.00262	21.597
rs191591122	GCST90199707	Pro-hydroxy-pro levels	7	127691652	T	G	0.184	0.04	T	G	-0.166	0.172	1.493e-05	0.00245	20.193
rs2583825	GCST90199707	Pro-hydroxy-pro levels	6	165109962	C	T	-0.074	0.016	C	T	-0.008	0.068	8.112e-06	0.00249	20.523
rs6085145	GCST90199707	Pro-hydroxy-pro levels	20	5399345	A	G	0.082	0.018	A	G	0.022	0.084	8.036e-06	0.00274	22.544
rs62316592	GCST90199707	Pro-hydroxy-pro levels	4	137090518	C	A	0.242	0.044	C	A	-0.175	0.15	1.993e-07	0.00352	29.012
rs6887345	GCST90199707	Pro-hydroxy-pro levels	5	39572267	G	T	0.071	0.016	G	T	-0.111	0.071	2.803e-05	0.00243	20.029
rs7519829	GCST90199707	Pro-hydroxy-pro levels	1	109777868	A	G	-0.085	0.019	A	G	-0.128	0.08	2.126e-05	0.00252	20.752
rs9480064	GCST90199707	Pro-hydroxy-pro levels	6	155131254	T	G	0.073	0.016	T	G	-0.017	0.066	6.785e-06	0.00263	21.673
rs9531672	GCST90199707	Pro-hydroxy-pro levels	13	84917329	T	C	0.096	0.02	T	C	-0.112	0.087	1.127e-05	0.00261	21.457
rs11067600	GCST90199708	Propionylcarnitine (c3) levels	12	115439972	C	T	-0.259	0.056	C	T	-0.356	0.22	1.852e-05	0.00238	19.769
rs113625841	GCST90199708	Propionylcarnitine (c3) levels	6	112070019	A	G	0.078	0.017	A	G	0.009	0.078	6.038e-06	0.00233	19.345
rs1171617	GCST90199708	Propionylcarnitine (c3) levels	10	59707424	T	G	0.248	0.018	T	G	0.045	0.089	6.398e-42	0.02181	184.373
rs117762677	GCST90199708	Propionylcarnitine (c3) levels	12	97348121	T	C	0.186	0.041	T	C	0.115	0.375	1.005e-05	0.00231	19.16
rs1285961	GCST90199708	Propionylcarnitine (c3) levels	7	141881525	T	G	0.069	0.015	T	G	0.051	0.07	1.613e-05	0.00223	18.503
rs138150612	GCST90199708	Propionylcarnitine (c3) levels	3	44093997	T	C	0.471	0.105	T	C	-0.221	0.304	1.605e-05	0.00225	18.669
rs139859957	GCST90199708	Propionylcarnitine (c3) levels	8	47154486	G	A	0.369	0.079	G	A	0.017	0.24	4.378e-06	0.00236	19.56
rs140119231	GCST90199708	Propionylcarnitine (c3) levels	17	72769129	C	T	-0.38	0.085	C	T	-0.236	0.344	1.803e-05	0.00223	18.478
rs149413352	GCST90199708	Propionylcarnitine (c3) levels	13	100478057	A	C	0.69	0.073	A	C	-0.012	0.232	8.691e-21	0.01002	83.711
rs2155483	GCST90199708	Propionylcarnitine (c3) levels	6	161861134	T	C	-0.067	0.015	T	C	-0.061	0.066	2.381e-05	0.00227	18.78
rs272863	GCST90199708	Propionylcarnitine (c3) levels	5	132347959	A	G	-0.144	0.015	A	G	-0.005	0.066	2.164e-20	0.00966	80.668
rs34536959	GCST90199708	Propionylcarnitine (c3) levels	6	18418658	A	G	0.159	0.036	A	G	0.063	0.173	1.693e-05	0.00218	18.061
rs41271129	GCST90199708	Propionylcarnitine (c3) levels	5	82276055	C	A	0.131	0.029	C	A	0.114	0.164	1.532e-05	0.00217	17.993
rs4363195	GCST90199708	Propionylcarnitine (c3) levels	8	13298748	C	T	0.072	0.015	C	T	-0.084	0.066	7.366e-06	0.00256	21.194
rs4777434	GCST90199708	Propionylcarnitine (c3) levels	15	71667795	T	G	-0.202	0.046	T	G	0.185	0.175	2.884e-05	0.00214	17.769
rs61777299	GCST90199708	Propionylcarnitine (c3) levels	1	23623188	C	A	-0.07	0.016	C	A	0.122	0.069	3.753e-05	0.00226	18.738
rs74586727	GCST90199708	Propionylcarnitine (c3) levels	2	215355689	T	G	0.226	0.049	T	G	-0.224	0.154	1.646e-05	0.00234	19.362
rs77010315	GCST90199708	Propionylcarnitine (c3) levels	5	151343594	A	C	-0.32	0.068	A	C	-1.094	0.498	1.918e-05	0.00246	20.362
rs80254170	GCST90199708	Propionylcarnitine (c3) levels	6	160093251	G	A	-0.152	0.028	G	A	-0.189	0.127	3.119e-07	0.00321	26.64
rs80329585	GCST90199708	Propionylcarnitine (c3) levels	8	33912188	C	A	-0.316	0.071	C	A	-0.255	0.301	2.234e-05	0.00218	18.101
rs9405575	GCST90199708	Propionylcarnitine (c3) levels	6	2668638	T	C	-0.094	0.021	T	C	0.07	0.085	1.787e-05	0.00222	18.396
rs111550309	GCST90199709	Adrenate (22:4n6) levels	15	53368967	A	C	0.228	0.05	A	C	-0.238	0.271	1.682e-05	0.00232	19.272
rs113384879	GCST90199709	Adrenate (22:4n6) levels	4	4788689	A	G	-0.203	0.045	A	G	0.183	0.305	1.559e-05	0.00235	19.536
rs116530753	GCST90199709	Adrenate (22:4n6) levels	4	156785921	A	G	-0.159	0.035	A	G	-0.242	0.186	2.173e-05	0.00242	20.099
rs11735283	GCST90199709	Adrenate (22:4n6) levels	4	48030694	C	T	0.093	0.021	C	T	-0.075	0.112	1.771e-05	0.00234	19.391
rs117647504	GCST90199709	Adrenate (22:4n6) levels	15	39489740	G	A	-1.442	0.326	G	A	0.2	0.12	4.828e-05	0.00226	18.761
rs117756469	GCST90199709	Adrenate (22:4n6) levels	8	38084362	T	C	0.226	0.048	T	C	0.138	0.205	5.901e-06	0.00249	20.67
rs118125312	GCST90199709	Adrenate (22:4n6) levels	18	67385308	A	G	0.347	0.071	A	G	0.544	0.22	1.304e-05	0.00268	22.248
rs12431272	GCST90199709	Adrenate (22:4n6) levels	13	31391571	G	A	0.172	0.039	G	A	-0.06	0.107	1.764e-05	0.00235	19.49
rs12491225	GCST90199709	Adrenate (22:4n6) levels	3	46706963	A	G	0.069	0.015	A	G	0.079	0.066	2.73e-05	0.0023	19.11
rs131291	GCST90199709	Adrenate (22:4n6) levels	22	29773447	A	G	-0.075	0.017	A	G	-0.01	0.071	1.166e-05	0.00231	19.173
rs1418573	GCST90199709	Adrenate (22:4n6) levels	6	51486330	G	A	0.082	0.017	G	A	-0.025	0.074	5.147e-06	0.00264	21.892
rs142156573	GCST90199709	Adrenate (22:4n6) levels	1	8849188	C	A	-0.313	0.065	C	A	-0.108	0.234	2.759e-06	0.00277	22.996
rs147004933	GCST90199709	Adrenate (22:4n6) levels	20	18018930	T	G	0.349	0.076	T	G	-0.038	0.14	7.214e-06	0.00244	20.206
rs174546	GCST90199709	Adrenate (22:4n6) levels	11	61802358	T	C	-0.183	0.016	T	C	0.012	0.066	3.88e-29	0.01499	125.939
rs55875221	GCST90199709	Adrenate (22:4n6) levels	11	97649939	G	A	0.075	0.016	G	A	0.004	0.068	3.582e-06	0.00269	22.325
rs75198642	GCST90199709	Adrenate (22:4n6) levels	7	89354866	T	G	-0.145	0.029	T	G	-0.211	0.217	1.619e-06	0.00292	24.277
rs77207094	GCST90199709	Adrenate (22:4n6) levels	5	11520799	C	T	-0.251	0.057	C	T	-0.059	0.192	1.64e-05	0.0023	19.082
rs9807638	GCST90199709	Adrenate (22:4n6) levels	18	59939466	G	A	0.08	0.017	G	A	0.026	0.072	4.773e-06	0.00274	22.716
rs11084170	GCST90199710	Docosatrienoate (22:3n3) levels	19	52520472	G	A	-0.085	0.019	G	A	-0.05	0.069	1.485e-05	0.00304	19.878
rs115021433	GCST90199710	Docosatrienoate (22:3n3) levels	1	5036999	C	A	0.232	0.051	C	A	0.172	0.188	1.517e-05	0.00309	20.153
rs1192922	GCST90199710	Docosatrienoate (22:3n3) levels	11	69687993	A	C	0.082	0.018	A	C	0.116	0.074	2.863e-05	0.00316	20.626
rs12191730	GCST90199710	Docosatrienoate (22:3n3) levels	6	42712474	A	G	-0.391	0.084	A	G	0.084	0.427	4.968e-06	0.00323	21.085
rs12737465	GCST90199710	Docosatrienoate (22:3n3) levels	1	164774541	A	G	0.085	0.018	A	G	0	0.066	1.754e-06	0.00354	23.143
rs1331432	GCST90199710	Docosatrienoate (22:3n3) levels	9	86545717	T	C	-0.095	0.02	T	C	0.013	0.082	4.196e-06	0.00336	21.949
rs149314501	GCST90199710	Docosatrienoate (22:3n3) levels	2	28957762	C	T	-0.407	0.085	C	T	-0.65	0.394	7.192e-06	0.0035	22.889
rs1674120	GCST90199710	Docosatrienoate (22:3n3) levels	12	113088440	T	C	-0.096	0.022	T	C	-0.128	0.079	3.261e-05	0.00324	21.182
rs17821152	GCST90199710	Docosatrienoate (22:3n3) levels	2	108290039	G	A	-0.083	0.018	G	A	0.078	0.066	9.418e-06	0.00341	22.263
rs188133144	GCST90199710	Docosatrienoate (22:3n3) levels	11	125536520	A	G	-0.326	0.065	A	G	0.075	0.361	9.67e-07	0.00378	24.691
rs2912547	GCST90199710	Docosatrienoate (22:3n3) levels	17	55753349	T	G	0.102	0.022	T	G	-0.11	0.084	1.631e-05	0.00317	20.722
rs34156842	GCST90199710	Docosatrienoate (22:3n3) levels	2	211712539	G	T	-0.097	0.021	G	T	-0.192	0.081	3.586e-05	0.00326	21.305
rs4790506	GCST90199710	Docosatrienoate (22:3n3) levels	17	3515164	G	A	-0.103	0.023	G	A	0.138	0.079	2.193e-05	0.00318	20.775
rs6034162	GCST90199710	Docosatrienoate (22:3n3) levels	20	15360828	A	G	-0.088	0.018	A	G	-0.077	0.066	3.066e-06	0.00372	24.321
rs61897793	GCST90199710	Docosatrienoate (22:3n3) levels	11	61831875	A	G	0.279	0.021	A	G	-0.067	0.105	2.424e-37	0.02521	168.313
rs73179662	GCST90199710	Docosatrienoate (22:3n3) levels	8	4794776	A	G	-0.178	0.039	A	G	-0.124	0.131	1.154e-05	0.00304	19.875
rs75530230	GCST90199710	Docosatrienoate (22:3n3) levels	7	24425899	T	C	-0.742	0.167	T	C	-0.428	0.229	4.116e-05	0.00296	19.336
rs78525462	GCST90199710	Docosatrienoate (22:3n3) levels	4	156767118	C	T	-0.167	0.032	C	T	-0.174	0.153	5.862e-07	0.0042	27.477
rs7874009	GCST90199710	Docosatrienoate (22:3n3) levels	9	123487532	T	C	-0.169	0.037	T	C	-0.289	0.129	2.967e-05	0.00318	20.759
rs79715983	GCST90199710	Docosatrienoate (22:3n3) levels	9	14170637	C	T	0.121	0.027	C	T	-0.148	0.1	2.082e-05	0.00306	20.011
rs987672	GCST90199710	Docosatrienoate (22:3n3) levels	6	76700598	A	G	0.08	0.018	A	G	0.038	0.066	1.875e-05	0.00302	19.712
rs10057995	GCST90199711	Docosadienoate (22:2n6) levels	5	88147094	A	G	-0.147	0.033	A	G	-0.117	0.125	2.523e-05	0.00235	19.482
rs11051139	GCST90199711	Docosadienoate (22:2n6) levels	12	30885715	A	G	0.181	0.039	A	G	0.172	0.204	7.53e-06	0.00263	21.771
rs116530753	GCST90199711	Docosadienoate (22:2n6) levels	4	156785921	A	G	-0.17	0.035	A	G	-0.242	0.186	6.341e-06	0.00274	22.739
rs118125312	GCST90199711	Docosadienoate (22:2n6) levels	18	67385308	A	G	0.332	0.071	A	G	0.544	0.22	3.388e-05	0.00247	20.451
rs197490	GCST90199711	Docosadienoate (22:2n6) levels	6	142741666	C	T	-0.071	0.016	C	T	0.022	0.067	1.112e-05	0.00239	19.798
rs2484589	GCST90199711	Docosadienoate (22:2n6) levels	12	114887461	A	G	-0.11	0.025	A	G	0.042	0.084	1.553e-05	0.00247	20.447
rs3731644	GCST90199711	Docosadienoate (22:2n6) levels	2	235041233	C	T	0.115	0.025	C	T	-0.362	0.131	5.952e-05	0.0024	19.875
rs56040563	GCST90199711	Docosadienoate (22:2n6) levels	3	132984079	T	C	0.117	0.025	T	C	0.068	0.124	6.945e-06	0.00263	21.755
rs6585751	GCST90199711	Docosadienoate (22:2n6) levels	10	121684122	A	G	0.073	0.016	A	G	-0.068	0.069	2.178e-05	0.00246	20.347
rs72609841	GCST90199711	Docosadienoate (22:2n6) levels	8	122978585	T	C	0.09	0.019	T	C	-0.091	0.085	1.354e-05	0.00253	20.979
rs73065156	GCST90199711	Docosadienoate (22:2n6) levels	3	193114771	G	A	-0.27	0.061	G	A	-0.521	0.501	2.492e-05	0.00231	19.145
rs79373650	GCST90199711	Docosadienoate (22:2n6) levels	19	14266923	G	A	-0.227	0.047	G	A	-0.314	0.247	4.633e-06	0.00274	22.688
rs79715983	GCST90199711	Docosadienoate (22:2n6) levels	9	14170637	C	T	0.106	0.024	C	T	-0.148	0.1	3.063e-05	0.00234	19.403
rs79950608	GCST90199711	Docosadienoate (22:2n6) levels	9	110873692	T	C	0.174	0.037	T	C	0.125	0.175	5.444e-06	0.00263	21.75
rs9853845	GCST90199711	Docosadienoate (22:2n6) levels	3	183360291	G	A	0.161	0.035	G	A	-0.162	0.132	1.367e-05	0.00252	20.849
rs1112454	GCST90199712	3-carboxy-4-methyl-5-propyl-2-furanpropanoate (cmpf) levels	1	96139619	G	A	-0.127	0.029	G	A	-0.071	0.103	1.997e-05	0.00227	18.775
rs115372546	GCST90199712	3-carboxy-4-methyl-5-propyl-2-furanpropanoate (cmpf) levels	1	104189295	T	G	-0.293	0.065	T	G	-0.377	0.157	5.266e-05	0.00227	18.843
rs117706414	GCST90199712	3-carboxy-4-methyl-5-propyl-2-furanpropanoate (cmpf) levels	16	77904506	A	G	0.301	0.061	A	G	-0.215	0.419	2.122e-06	0.0027	22.375
rs12616476	GCST90199712	3-carboxy-4-methyl-5-propyl-2-furanpropanoate (cmpf) levels	2	76490429	G	A	0.079	0.017	G	A	0.095	0.076	7.467e-06	0.00258	21.36
rs13168118	GCST90199712	3-carboxy-4-methyl-5-propyl-2-furanpropanoate (cmpf) levels	5	122322020	C	A	-0.096	0.02	C	A	-0.002	0.109	3.701e-06	0.00245	20.296
rs140080167	GCST90199712	3-carboxy-4-methyl-5-propyl-2-furanpropanoate (cmpf) levels	8	65246758	T	G	-0.221	0.046	T	G	0.324	0.289	7.097e-06	0.00258	21.346
rs145934755	GCST90199712	3-carboxy-4-methyl-5-propyl-2-furanpropanoate (cmpf) levels	3	8917069	C	A	-0.177	0.04	C	A	0.288	0.139	5.306e-05	0.00223	18.484
rs17427882	GCST90199712	3-carboxy-4-methyl-5-propyl-2-furanpropanoate (cmpf) levels	7	27186810	T	G	0.292	0.063	T	G	0.137	0.18	1.044e-05	0.0024	19.907
rs2328895	GCST90199712	3-carboxy-4-methyl-5-propyl-2-furanpropanoate (cmpf) levels	6	25801855	T	C	-0.102	0.015	T	C	0.094	0.068	1.375e-10	0.00514	42.683
rs2334	GCST90199712	3-carboxy-4-methyl-5-propyl-2-furanpropanoate (cmpf) levels	7	141412006	G	T	-0.075	0.017	G	T	0.001	0.066	8.887e-06	0.00244	20.222
rs56045372	GCST90199712	3-carboxy-4-methyl-5-propyl-2-furanpropanoate (cmpf) levels	6	150173371	A	C	-0.265	0.06	A	C	-0.041	0.328	1.444e-05	0.00218	18.093
rs62087948	GCST90199712	3-carboxy-4-methyl-5-propyl-2-furanpropanoate (cmpf) levels	17	1379362	G	A	-0.135	0.03	G	A	0.061	0.165	1.156e-05	0.00232	19.205
rs7039675	GCST90199712	3-carboxy-4-methyl-5-propyl-2-furanpropanoate (cmpf) levels	9	2278436	T	C	0.105	0.022	T	C	0.086	0.099	7.157e-06	0.00263	21.814
rs74965424	GCST90199712	3-carboxy-4-methyl-5-propyl-2-furanpropanoate (cmpf) levels	2	162976838	T	C	0.208	0.047	T	C	0.194	0.289	1.809e-05	0.00221	18.302
rs80195214	GCST90199712	3-carboxy-4-methyl-5-propyl-2-furanpropanoate (cmpf) levels	10	121787629	C	T	-0.209	0.046	C	T	0.124	0.296	9.61e-06	0.00238	19.716
rs112061817	GCST90199713	Docosapentaenoate n3 DPA; 22:5n3 levels	4	4829724	T	C	-0.332	0.072	T	C	0.752	0.598	1.694e-05	0.00229	19.029
rs116530753	GCST90199713	Docosapentaenoate n3 DPA; 22:5n3 levels	4	156785921	A	G	-0.163	0.034	A	G	-0.242	0.186	7.278e-06	0.00253	20.965
rs11715464	GCST90199713	Docosapentaenoate n3 DPA; 22:5n3 levels	3	42868195	G	A	-0.07	0.015	G	A	-0.013	0.066	8.77e-06	0.0023	19.095
rs117822743	GCST90199713	Docosapentaenoate n3 DPA; 22:5n3 levels	7	158119914	T	C	0.251	0.056	T	C	0.108	0.139	1.751e-05	0.00221	18.36
rs12151295	GCST90199713	Docosapentaenoate n3 DPA; 22:5n3 levels	19	2314181	A	G	-0.167	0.037	A	G	0.15	0.271	1.208e-05	0.00225	18.715
rs1485003	GCST90199713	Docosapentaenoate n3 DPA; 22:5n3 levels	7	95632804	A	G	-0.067	0.015	A	G	-0.01	0.067	1.188e-05	0.00222	18.417
rs150012979	GCST90199713	Docosapentaenoate n3 DPA; 22:5n3 levels	18	3881693	T	C	0.281	0.06	T	C	-0.056	0.521	3.936e-06	0.00243	20.21
rs150941261	GCST90199713	Docosapentaenoate n3 DPA; 22:5n3 levels	10	129642407	C	T	-0.304	0.065	C	T	0.011	0.332	4.806e-06	0.00227	18.84
rs2635038	GCST90199713	Docosapentaenoate n3 DPA; 22:5n3 levels	1	164760197	C	T	-0.07	0.015	C	T	-0.063	0.066	1.344e-05	0.00243	20.14
rs28618184	GCST90199713	Docosapentaenoate n3 DPA; 22:5n3 levels	9	104421149	G	A	0.16	0.036	G	A	0.022	0.177	1.345e-05	0.00216	17.943
rs3731644	GCST90199713	Docosapentaenoate n3 DPA; 22:5n3 levels	2	235041233	C	T	0.111	0.024	C	T	-0.362	0.131	6.239e-05	0.00223	18.471
rs4246215	GCST90199713	Docosapentaenoate n3 DPA; 22:5n3 levels	11	61796827	T	G	-0.143	0.015	T	G	0.006	0.066	8.634e-20	0.00933	77.975
rs55823596	GCST90199713	Docosapentaenoate n3 DPA; 22:5n3 levels	3	47758541	G	A	0.075	0.016	G	A	-0.073	0.079	7.786e-06	0.00245	20.343
rs61818941	GCST90199713	Docosapentaenoate n3 DPA; 22:5n3 levels	1	213778959	T	C	-0.366	0.083	T	C	-0.001	0.222	1.306e-05	0.00208	17.301
rs61959375	GCST90199713	Docosapentaenoate n3 DPA; 22:5n3 levels	13	88151149	G	A	0.171	0.034	G	A	0.093	0.133	1.057e-06	0.00279	23.202
rs710362	GCST90199713	Docosapentaenoate n3 DPA; 22:5n3 levels	5	87845250	G	A	0.154	0.034	G	A	0.13	0.14	1.783e-05	0.00219	18.172
rs73045049	GCST90199713	Docosapentaenoate n3 DPA; 22:5n3 levels	7	2658714	A	G	-0.195	0.04	A	G	0.052	0.175	2.378e-06	0.00258	21.439
rs77207094	GCST90199713	Docosapentaenoate n3 DPA; 22:5n3 levels	5	11520799	C	T	-0.257	0.055	C	T	-0.059	0.192	5.132e-06	0.00242	20.057
rs77515565	GCST90199713	Docosapentaenoate n3 DPA; 22:5n3 levels	14	22494440	T	C	-0.303	0.068	T	C	0.072	0.346	1.476e-05	0.00212	17.615
rs78052874	GCST90199713	Docosapentaenoate n3 DPA; 22:5n3 levels	4	152378000	A	C	-0.207	0.047	A	C	0.041	0.222	1.54e-05	0.00223	18.487
rs79715983	GCST90199713	Docosapentaenoate n3 DPA; 22:5n3 levels	9	14170637	C	T	0.107	0.023	C	T	-0.148	0.1	1.357e-05	0.00236	19.629
rs9859509	GCST90199713	Docosapentaenoate n3 DPA; 22:5n3 levels	3	86386059	G	T	0.075	0.017	G	T	-0.024	0.078	1.556e-05	0.00214	17.787
rs10136501	GCST90199714	3-hydroxy-2-ethylpropionate levels	14	102131653	C	A	0.128	0.027	C	A	-0.176	0.115	1.096e-05	0.00261	21.543
rs10786187	GCST90199714	3-hydroxy-2-ethylpropionate levels	10	95096253	G	A	0.129	0.015	G	A	0.145	0.066	3.794e-15	0.00827	68.665
rs10820721	GCST90199714	3-hydroxy-2-ethylpropionate levels	9	104751842	A	G	-0.12	0.019	A	G	0.11	0.079	9.044e-10	0.00479	39.612
rs10877079	GCST90199714	3-hydroxy-2-ethylpropionate levels	12	58168969	G	A	0.072	0.015	G	A	-0.063	0.066	9.389e-06	0.00254	20.96
rs116213334	GCST90199714	3-hydroxy-2-ethylpropionate levels	1	209206845	T	C	0.226	0.049	T	C	0.348	0.278	1.333e-05	0.00242	19.996
rs12911273	GCST90199714	3-hydroxy-2-ethylpropionate levels	15	98752421	T	C	-0.077	0.016	T	C	-0.02	0.069	2.883e-06	0.00277	22.845
rs13003648	GCST90199714	3-hydroxy-2-ethylpropionate levels	2	29660853	A	G	0.084	0.016	A	G	0.011	0.068	2.636e-07	0.0033	27.252
rs140665602	GCST90199714	3-hydroxy-2-ethylpropionate levels	1	15404646	A	G	0.252	0.055	A	G	0.16	0.191	1.152e-05	0.00248	20.464
rs1414990	GCST90199714	3-hydroxy-2-ethylpropionate levels	10	33497360	T	C	-0.081	0.016	T	C	0.057	0.067	2.365e-06	0.00287	23.74
rs145634777	GCST90199714	3-hydroxy-2-ethylpropionate levels	5	150564562	T	C	-0.407	0.09	T	C	0.095	0.229	1.232e-05	0.00228	18.858
rs186590722	GCST90199714	3-hydroxy-2-ethylpropionate levels	1	77295201	A	G	0.276	0.06	A	G	0.045	0.239	6.99e-06	0.00239	19.738
rs2620340	GCST90199714	3-hydroxy-2-ethylpropionate levels	12	121853355	A	G	0.109	0.023	A	G	0.087	0.079	5.582e-06	0.00262	21.668
rs28474977	GCST90199714	3-hydroxy-2-ethylpropionate levels	1	5790096	T	C	0.085	0.019	T	C	-0.024	0.084	1.508e-05	0.00231	19.032
rs2873903	GCST90199714	3-hydroxy-2-ethylpropionate levels	8	139307840	G	A	0.078	0.017	G	A	-0.141	0.075	3.262e-05	0.00238	19.684
rs60168285	GCST90199714	3-hydroxy-2-ethylpropionate levels	11	26797543	T	C	0.187	0.041	T	C	0.008	0.175	6.809e-06	0.00241	19.919
rs62488736	GCST90199714	3-hydroxy-2-ethylpropionate levels	8	10148478	T	C	-0.52	0.107	T	C	-1.108	1.348	3.609e-06	0.00272	22.483
rs67188235	GCST90199714	3-hydroxy-2-ethylpropionate levels	13	62137078	C	T	0.14	0.03	C	T	-0.052	0.159	6.729e-06	0.00252	20.835
rs6869328	GCST90199714	3-hydroxy-2-ethylpropionate levels	5	81085345	C	A	0.136	0.029	C	A	0.107	0.114	7.374e-06	0.00257	21.198
rs7150815	GCST90199714	3-hydroxy-2-ethylpropionate levels	14	74038784	A	G	-0.077	0.015	A	G	-0.01	0.066	5.603e-07	0.00298	24.589
rs7278735	GCST90199714	3-hydroxy-2-ethylpropionate levels	21	33072776	T	C	0.089	0.02	T	C	0.003	0.082	1.337e-05	0.0023	18.992
rs73232138	GCST90199714	3-hydroxy-2-ethylpropionate levels	4	41247850	T	C	0.148	0.033	T	C	0.173	0.188	2.295e-05	0.00228	18.817
rs77972904	GCST90199714	3-hydroxy-2-ethylpropionate levels	16	14206311	A	G	-0.161	0.035	A	G	-0.049	0.129	1.019e-05	0.00241	19.931
rs8106803	GCST90199714	3-hydroxy-2-ethylpropionate levels	19	12538550	G	A	0.082	0.017	G	A	0.02	0.074	4.522e-06	0.00291	24.005
rs9359594	GCST90199714	3-hydroxy-2-ethylpropionate levels	6	84495032	C	T	0.07	0.016	C	T	0.072	0.067	2.23e-05	0.00233	19.223
rs9928003	GCST90199714	3-hydroxy-2-ethylpropionate levels	16	20346926	C	A	-0.091	0.02	C	A	0.138	0.078	2.457e-05	0.00245	20.236
rs10164764	GCST90199715	Myristoleate (14:1n5) levels	2	164605721	A	G	-0.174	0.036	A	G	0.076	0.206	2.037e-06	0.00242	20.055
rs113020642	GCST90199715	Myristoleate (14:1n5) levels	4	152333620	C	T	-0.211	0.045	C	T	0.043	0.222	3.736e-06	0.00234	19.388
rs113915691	GCST90199715	Myristoleate (14:1n5) levels	19	56248382	A	G	-0.143	0.029	A	G	0.016	0.107	1.61e-06	0.00239	19.787
rs115386728	GCST90199715	Myristoleate (14:1n5) levels	2	228624020	A	C	0.186	0.042	A	C	-0.272	0.28	2.868e-05	0.00192	15.895
rs116885450	GCST90199715	Myristoleate (14:1n5) levels	14	37588354	T	C	-0.156	0.035	T	C	0.037	0.257	1.463e-05	0.00202	16.708
rs1422881	GCST90199715	Myristoleate (14:1n5) levels	5	159438793	T	C	-0.07	0.014	T	C	-0.069	0.066	3.997e-06	0.00244	20.2
rs143706129	GCST90199715	Myristoleate (14:1n5) levels	2	230022412	A	G	-0.131	0.028	A	G	0.088	0.143	5.888e-06	0.00222	18.324
rs148890850	GCST90199715	Myristoleate (14:1n5) levels	9	33336480	T	C	0.182	0.041	T	C	0.1	0.141	2.225e-05	0.00197	16.318
rs180670669	GCST90199715	Myristoleate (14:1n5) levels	12	70769855	A	G	0.151	0.029	A	G	-0.042	0.14	3.775e-07	0.00275	22.774
rs2371397	GCST90199715	Myristoleate (14:1n5) levels	7	144404409	A	G	-0.071	0.015	A	G	0.117	0.069	1.055e-05	0.00235	19.477
rs291035	GCST90199715	Myristoleate (14:1n5) levels	15	95095723	A	C	0.087	0.019	A	C	-0.005	0.08	8.034e-06	0.00209	17.284
rs603424	GCST90199715	Myristoleate (14:1n5) levels	10	100315722	A	G	-0.097	0.019	A	G	0.03	0.104	3.54e-07	0.00273	22.59
rs621211	GCST90199715	Myristoleate (14:1n5) levels	9	29535543	C	T	0.066	0.014	C	T	0.062	0.066	1.515e-05	0.0021	17.381
rs78325276	GCST90199715	Myristoleate (14:1n5) levels	6	80520159	C	T	-0.107	0.024	C	T	-0.004	0.11	9.424e-06	0.00206	17.001
rs80053496	GCST90199715	Myristoleate (14:1n5) levels	21	39201944	A	G	-0.219	0.049	A	G	-0.417	0.275	3.645e-05	0.00197	16.261
rs8024577	GCST90199715	Myristoleate (14:1n5) levels	15	52191180	T	C	-0.069	0.015	T	C	0.005	0.069	4.112e-06	0.00214	17.668
rs1057868	GCST90199716	10-undecenoate (11:1n1) levels	7	75985688	T	C	-0.086	0.017	T	C	-0.069	0.067	1.704e-06	0.00301	24.866
rs11082247	GCST90199716	10-undecenoate (11:1n1) levels	18	41805664	G	A	-0.073	0.016	G	A	-0.08	0.066	2.586e-05	0.00267	22.064
rs1126742	GCST90199716	10-undecenoate (11:1n1) levels	1	46932824	G	A	0.467	0.022	G	A	-0.097	0.099	2.267e-91	0.04959	429.958
rs117706134	GCST90199716	10-undecenoate (11:1n1) levels	19	46179484	C	A	-0.437	0.095	C	A	-0.223	0.43	8.4e-06	0.00251	20.739
rs141105076	GCST90199716	10-undecenoate (11:1n1) levels	1	234652357	T	C	0.225	0.05	T	C	-0.445	0.409	2.421e-05	0.00243	20.082
rs149673443	GCST90199716	10-undecenoate (11:1n1) levels	7	157483077	T	G	-0.254	0.056	T	G	-0.467	0.408	2.185e-05	0.00245	20.247
rs17103464	GCST90199716	10-undecenoate (11:1n1) levels	1	47561947	A	G	0.224	0.042	A	G	-0.241	0.258	2.858e-07	0.00334	27.618
rs1825063	GCST90199716	10-undecenoate (11:1n1) levels	17	35173190	G	A	0.076	0.016	G	A	0.023	0.069	4.316e-06	0.00267	22.096
rs187480892	GCST90199716	10-undecenoate (11:1n1) levels	1	75197642	T	G	-0.4	0.075	T	G	-0.082	0.21	2.357e-07	0.00332	27.44
rs2837608	GCST90199716	10-undecenoate (11:1n1) levels	21	40391993	T	C	0.071	0.015	T	C	-0.068	0.066	1.447e-05	0.00249	20.544
rs3765698	GCST90199716	10-undecenoate (11:1n1) levels	1	3670994	C	T	0.128	0.029	C	T	-0.004	0.135	1.365e-05	0.00234	19.315
rs62015210	GCST90199716	10-undecenoate (11:1n1) levels	16	6410008	C	T	-0.341	0.075	C	T	-0.813	0.6	1.908e-05	0.00246	20.364
rs72694660	GCST90199716	10-undecenoate (11:1n1) levels	1	112030726	T	C	0.167	0.033	T	C	0.279	0.24	1.363e-06	0.00311	25.74
rs79083227	GCST90199716	10-undecenoate (11:1n1) levels	12	128598537	T	G	-0.442	0.087	T	G	0.114	0.335	7.565e-07	0.00313	25.864
rs9438621	GCST90199716	10-undecenoate (11:1n1) levels	1	26395893	A	G	0.145	0.031	A	G	-0.076	0.166	7.103e-06	0.00261	21.524
rs10407741	GCST90199717	1-methyl-4-imidazoleacetate levels	19	19678274	C	T	0.215	0.048	C	T	-0.001	0.32	1.101e-05	0.00224	18.127
rs10774021	GCST90199717	1-methyl-4-imidazoleacetate levels	12	240132	T	C	0.359	0.015	T	C	0.032	0.071	5.187e-118	0.05866	504.015
rs11238434	GCST90199717	1-methyl-4-imidazoleacetate levels	7	51206466	C	T	-0.067	0.015	C	T	0.042	0.067	1.299e-05	0.00225	18.233
rs112393335	GCST90199717	1-methyl-4-imidazoleacetate levels	1	245811013	A	C	-0.149	0.032	A	C	0.021	0.145	4.647e-06	0.00239	19.351
rs115425972	GCST90199717	1-methyl-4-imidazoleacetate levels	4	77588429	C	T	0.214	0.047	C	T	-0.31	0.337	1.358e-05	0.00221	17.93
rs117081362	GCST90199717	1-methyl-4-imidazoleacetate levels	17	83063492	A	G	-0.303	0.065	A	G	-0.03	0.323	4.331e-06	0.00236	19.121
rs117236919	GCST90199717	1-methyl-4-imidazoleacetate levels	17	70001741	T	C	-0.202	0.043	T	C	-0.071	0.203	5.249e-06	0.00252	20.418
rs11739255	GCST90199717	1-methyl-4-imidazoleacetate levels	5	180460237	C	T	-0.076	0.017	C	T	-0.256	0.089	5.699e-05	0.00227	18.425
rs1201332	GCST90199717	1-methyl-4-imidazoleacetate levels	16	54582325	C	T	-0.1	0.022	C	T	0.067	0.098	1.341e-05	0.00225	18.266
rs1316571	GCST90199717	1-methyl-4-imidazoleacetate levels	13	67746586	T	C	-0.102	0.021	T	C	0.137	0.117	5.665e-06	0.00253	20.491
rs146181806	GCST90199717	1-methyl-4-imidazoleacetate levels	21	46186515	A	G	-0.387	0.084	A	G	-0.184	0.373	7.944e-06	0.0023	18.607
rs149288214	GCST90199717	1-methyl-4-imidazoleacetate levels	3	172070950	G	A	0.38	0.084	G	A	0.03	0.218	8.703e-06	0.00227	18.406
rs17473790	GCST90199717	1-methyl-4-imidazoleacetate levels	9	2335725	T	C	0.153	0.032	T	C	-0.153	0.154	5.526e-06	0.00251	20.388
rs2205260	GCST90199717	1-methyl-4-imidazoleacetate levels	8	115947612	C	A	0.1	0.02	C	A	0.009	0.088	9.008e-07	0.00271	21.951
rs492233	GCST90199717	1-methyl-4-imidazoleacetate levels	6	152431177	A	C	0.077	0.015	A	C	-0.108	0.07	3.855e-06	0.0027	21.908
rs56169018	GCST90199717	1-methyl-4-imidazoleacetate levels	3	157829313	C	T	0.177	0.039	C	T	-0.262	0.356	1.089e-05	0.00228	18.491
rs58418946	GCST90199717	1-methyl-4-imidazoleacetate levels	7	153944137	T	G	-0.404	0.091	T	G	-0.027	0.277	1.323e-05	0.00215	17.449
rs641783	GCST90199717	1-methyl-4-imidazoleacetate levels	1	207866357	A	G	-0.147	0.03	A	G	0.074	0.102	1.902e-06	0.00265	21.502
rs6684689	GCST90199717	1-methyl-4-imidazoleacetate levels	1	201093036	A	G	0.166	0.037	A	G	-0.008	0.109	1.295e-05	0.00215	17.451
rs72936464	GCST90199717	1-methyl-4-imidazoleacetate levels	18	9475163	C	A	0.151	0.033	C	A	-0.127	0.099	1.608e-05	0.00239	19.353
rs73069516	GCST90199717	1-methyl-4-imidazoleacetate levels	20	9991466	G	T	0.236	0.05	G	T	-0.426	0.333	8.398e-06	0.0024	19.473
rs73198075	GCST90199717	1-methyl-4-imidazoleacetate levels	4	6130481	G	A	0.083	0.018	G	A	0.05	0.072	1.36e-05	0.00228	18.484
rs75160509	GCST90199717	1-methyl-4-imidazoleacetate levels	1	237722793	C	A	0.12	0.025	C	A	-0.144	0.13	7.131e-06	0.00247	20.009
rs79167181	GCST90199717	1-methyl-4-imidazoleacetate levels	16	77622165	G	A	0.146	0.033	G	A	0.166	0.153	2.504e-05	0.00215	17.422
rs7932134	GCST90199717	1-methyl-4-imidazoleacetate levels	11	102689166	C	T	-0.077	0.017	C	T	0.044	0.072	1.351e-05	0.00223	18.05
rs79508881	GCST90199717	1-methyl-4-imidazoleacetate levels	2	46043968	C	T	0.262	0.057	C	T	0.163	0.187	1.045e-05	0.00233	18.867
rs1126743	GCST90199718	Sebacate (C10-DC) levels	1	46930301	A	G	0.154	0.019	A	G	0.09	0.078	1.016e-14	0.00772	61.684
rs117989284	GCST90199718	Sebacate (C10-DC) levels	2	16624457	C	T	2.195	0.48	C	T	-0.18	0.16	1.617e-05	0.00244	19.381
rs12094842	GCST90199718	Sebacate (C10-DC) levels	1	75783905	A	G	-0.08	0.016	A	G	0.112	0.074	5.741e-06	0.00272	21.618
rs143451206	GCST90199718	Sebacate (C10-DC) levels	5	55809117	T	G	0.255	0.048	T	G	-0.295	0.222	6.355e-07	0.0033	26.251
rs1454534	GCST90199718	Sebacate (C10-DC) levels	2	220365468	C	A	0.075	0.016	C	A	-0.048	0.066	4.669e-06	0.00267	21.243
rs1623017	GCST90199718	Sebacate (C10-DC) levels	10	48243008	C	A	0.369	0.081	C	A	-4.053	2.26	2.815e-05	0.0023	18.282
rs16907457	GCST90199718	Sebacate (C10-DC) levels	9	91406198	G	A	0.107	0.024	G	A	-0.107	0.104	1.915e-05	0.00266	21.174
rs193055818	GCST90199718	Sebacate (C10-DC) levels	14	28125831	T	C	0.281	0.058	T	C	-0.103	0.437	2.314e-06	0.00275	21.827
rs3815385	GCST90199718	Sebacate (C10-DC) levels	2	127708996	G	T	0.26	0.058	G	T	-0.167	0.203	2.016e-05	0.00232	18.401
rs461427	GCST90199718	Sebacate (C10-DC) levels	21	18947844	C	T	0.07	0.016	C	T	-0.082	0.066	2.412e-05	0.00243	19.335
rs56224008	GCST90199718	Sebacate (C10-DC) levels	9	128345355	A	G	0.214	0.048	A	G	0.075	0.2	1.714e-05	0.00227	18.064
rs72716851	GCST90199718	Sebacate (C10-DC) levels	9	29840445	C	T	-0.134	0.03	C	T	-0.145	0.14	1.782e-05	0.00241	19.143
rs73159211	GCST90199718	Sebacate (C10-DC) levels	12	81974962	T	C	-0.114	0.025	T	C	0.027	0.128	1.032e-05	0.00236	18.717
rs76146586	GCST90199718	Sebacate (C10-DC) levels	13	96560843	C	T	0.224	0.048	C	T	-0.215	0.295	7.901e-06	0.00251	19.976
rs10230752	GCST90199719	Tauro-beta-muricholate levels	7	78925235	C	T	0.419	0.095	C	T	0.615	0.526	2.316e-05	0.00421	19.681
rs10765927	GCST90199719	Tauro-beta-muricholate levels	11	12138593	C	T	0.184	0.039	C	T	-0.005	0.124	2.485e-06	0.00483	22.631
rs114721503	GCST90199719	Tauro-beta-muricholate levels	5	152058198	A	G	0.442	0.095	A	G	-0.17	0.242	6.237e-06	0.00466	21.82
rs114775931	GCST90199719	Tauro-beta-muricholate levels	4	67590286	C	T	0.433	0.084	C	T	-0.036	0.212	4.053e-07	0.00561	26.287
rs137915919	GCST90199719	Tauro-beta-muricholate levels	19	52867867	T	C	0.376	0.085	T	C	-0.126	0.33	1.51e-05	0.00426	19.942
rs142892118	GCST90199719	Tauro-beta-muricholate levels	4	4101254	T	C	0.471	0.103	T	C	0.21	0.19	1.018e-05	0.00455	21.288
rs148982377	GCST90199719	Tauro-beta-muricholate levels	7	99477415	C	T	0.932	0.046	C	T	0.078	0.118	9.288e-87	0.08219	417.231
rs1812845	GCST90199719	Tauro-beta-muricholate levels	8	13700441	T	C	0.098	0.021	T	C	-0.139	0.071	1.152e-05	0.00472	22.092
rs190941914	GCST90199719	Tauro-beta-muricholate levels	8	72059481	T	G	0.5	0.108	T	G	0.252	0.358	6.432e-06	0.00465	21.753
rs2822807	GCST90199719	Tauro-beta-muricholate levels	21	14607358	T	C	0.518	0.106	T	C	0.202	0.641	1.502e-06	0.00518	24.272
rs3769545	GCST90199719	Tauro-beta-muricholate levels	2	33311084	G	A	-0.098	0.022	G	A	-0.094	0.067	2.099e-05	0.00419	19.627
rs3826503	GCST90199719	Tauro-beta-muricholate levels	17	3571366	A	G	0.124	0.028	A	G	0.027	0.078	1.184e-05	0.0043	20.139
rs4808888	GCST90199719	Tauro-beta-muricholate levels	19	18964724	A	G	0.099	0.022	A	G	0.061	0.066	8.958e-06	0.00464	21.722
rs62471929	GCST90199719	Tauro-beta-muricholate levels	7	99676693	G	A	-0.272	0.051	G	A	0.009	0.174	9.985e-08	0.00629	29.503
rs6491848	GCST90199719	Tauro-beta-muricholate levels	13	104397184	T	C	-0.107	0.022	T	C	0.139	0.07	4.884e-06	0.00514	24.082
rs7122991	GCST90199719	Tauro-beta-muricholate levels	11	3531922	T	G	-0.118	0.025	T	G	-0.037	0.081	4.075e-06	0.00495	23.167
rs72868921	GCST90199719	Tauro-beta-muricholate levels	2	130815363	A	G	0.273	0.06	A	G	-0.001	0.153	7.054e-06	0.00445	20.845
rs74454415	GCST90199719	Tauro-beta-muricholate levels	7	100509339	C	A	0.524	0.11	C	A	0.306	0.207	6.026e-06	0.00485	22.718
rs76136208	GCST90199719	Tauro-beta-muricholate levels	22	21030988	T	C	0.424	0.095	T	C	0.117	0.165	1.4e-05	0.00423	19.792
rs76800580	GCST90199719	Tauro-beta-muricholate levels	5	73290818	T	C	0.309	0.067	T	C	-0.439	0.277	1.393e-05	0.00442	20.682
rs77405434	GCST90199719	Tauro-beta-muricholate levels	13	34212399	A	G	0.385	0.084	A	G	0.305	0.207	1.281e-05	0.00449	21.031
rs11022982	GCST90199720	Octanoylcarnitine (c8) levels	11	13841158	C	T	-0.202	0.045	C	T	0.01	0.179	1.126e-05	0.00225	18.516
rs11231666	GCST90199720	Octanoylcarnitine (c8) levels	11	63977907	A	G	-0.163	0.037	A	G	0.097	0.243	1.679e-05	0.00226	18.623
rs114046167	GCST90199720	Octanoylcarnitine (c8) levels	1	43460145	T	G	-0.163	0.036	T	G	0.081	0.132	1.669e-05	0.00221	18.209
rs116076966	GCST90199720	Octanoylcarnitine (c8) levels	1	193439226	C	A	0.306	0.067	C	A	0.215	0.213	1.688e-05	0.00234	19.253
rs116949598	GCST90199720	Octanoylcarnitine (c8) levels	11	12402235	A	G	0.182	0.041	A	G	-0.101	0.408	1.643e-05	0.00224	18.423
rs141882839	GCST90199720	Octanoylcarnitine (c8) levels	11	7573189	A	G	0.24	0.048	A	G	-0.22	0.202	1.86e-06	0.00288	23.779
rs144724596	GCST90199720	Octanoylcarnitine (c8) levels	8	104841775	T	C	0.412	0.091	T	C	0.022	0.183	9.052e-06	0.00232	19.144
rs146857047	GCST90199720	Octanoylcarnitine (c8) levels	17	22450406	T	G	-0.278	0.063	T	G	0.125	0.184	2.266e-05	0.00217	17.872
rs148620988	GCST90199720	Octanoylcarnitine (c8) levels	2	159434655	C	T	0.274	0.061	C	T	-0.659	0.687	1.995e-05	0.00229	18.892
rs149340696	GCST90199720	Octanoylcarnitine (c8) levels	18	21339055	T	C	-0.39	0.081	T	C	-0.01	0.508	2.008e-06	0.00264	21.788
rs149556176	GCST90199720	Octanoylcarnitine (c8) levels	1	74971148	C	T	0.456	0.063	C	T	-0.667	0.595	4.636e-12	0.00588	48.605
rs17843929	GCST90199720	Octanoylcarnitine (c8) levels	4	158715961	T	C	-0.191	0.017	T	C	0.036	0.077	3.255e-28	0.01415	118.032
rs2062541	GCST90199720	Octanoylcarnitine (c8) levels	16	16033378	A	G	0.112	0.016	A	G	-0.004	0.066	2.749e-12	0.00592	48.966
rs2185152	GCST90199720	Octanoylcarnitine (c8) levels	1	75758325	T	C	-0.391	0.016	T	C	0.099	0.075	9.316e-130	0.06515	573.115
rs35966446	GCST90199720	Octanoylcarnitine (c8) levels	11	25780183	G	A	0.067	0.015	G	A	0.021	0.066	1.063e-05	0.00227	18.737
rs36012907	GCST90199720	Octanoylcarnitine (c8) levels	1	204619938	T	C	0.121	0.026	T	C	0.242	0.121	3.242e-05	0.00243	20.051
rs4725442	GCST90199720	Octanoylcarnitine (c8) levels	7	151997577	G	A	0.075	0.017	G	A	0.044	0.069	2.015e-05	0.0024	19.822
rs572618129	GCST90199720	Octanoylcarnitine (c8) levels	12	11842868	A	C	-0.367	0.082	A	C	0.006	0.585	1.121e-05	0.00221	18.218
rs59514998	GCST90199720	Octanoylcarnitine (c8) levels	15	50281418	G	A	-0.084	0.019	G	A	-0.04	0.095	1.308e-05	0.00237	19.553
rs62302032	GCST90199720	Octanoylcarnitine (c8) levels	4	36913032	C	T	-0.082	0.016	C	T	0.028	0.07	2.678e-07	0.00322	26.546
rs7308192	GCST90199720	Octanoylcarnitine (c8) levels	12	132740600	T	C	0.132	0.029	T	C	0.224	0.117	4.068e-05	0.00223	18.361
rs75371468	GCST90199720	Octanoylcarnitine (c8) levels	16	71344803	A	G	-0.119	0.026	A	G	0.073	0.138	1.175e-05	0.00232	19.165
rs79947198	GCST90199720	Octanoylcarnitine (c8) levels	4	106207771	C	A	0.178	0.038	C	A	-0.563	0.313	1.785e-05	0.00245	20.236
rs116530753	GCST90199721	Stearidonate (18:4n3) levels	4	156785921	A	G	-0.173	0.033	A	G	-0.242	0.186	1.056e-06	0.00288	23.758
rs11715464	GCST90199721	Stearidonate (18:4n3) levels	3	42868195	G	A	-0.074	0.015	G	A	-0.013	0.066	1.855e-06	0.00256	21.153
rs117428363	GCST90199721	Stearidonate (18:4n3) levels	16	86153053	A	G	-0.22	0.049	A	G	0.047	0.241	1.195e-05	0.00213	17.597
rs118125312	GCST90199721	Stearidonate (18:4n3) levels	18	67385308	A	G	0.307	0.068	A	G	0.544	0.22	5.272e-05	0.00213	17.59
rs139931083	GCST90199721	Stearidonate (18:4n3) levels	18	38806972	G	A	-0.381	0.077	G	A	-0.946	0.374	8.678e-06	0.00263	21.693
rs149489596	GCST90199721	Stearidonate (18:4n3) levels	8	88744893	T	C	0.304	0.064	T	C	-0.342	0.303	8.33e-06	0.00239	19.702
rs174535	GCST90199721	Stearidonate (18:4n3) levels	11	61783884	C	T	-0.121	0.015	C	T	0.02	0.066	8.541e-15	0.00664	55.048
rs196066	GCST90199721	Stearidonate (18:4n3) levels	22	38456390	A	G	0.072	0.016	A	G	0.073	0.069	1.612e-05	0.00215	17.777
rs2023636	GCST90199721	Stearidonate (18:4n3) levels	22	19001685	C	A	0.078	0.018	C	A	-0.038	0.083	1.819e-05	0.00212	17.532
rs2207696	GCST90199721	Stearidonate (18:4n3) levels	20	7592364	G	A	-0.095	0.021	G	A	0.056	0.088	2.046e-05	0.0021	17.376
rs33151	GCST90199721	Stearidonate (18:4n3) levels	12	30829044	A	G	0.071	0.016	A	G	0.035	0.069	1.65e-05	0.00215	17.786
rs61260044	GCST90199721	Stearidonate (18:4n3) levels	2	82771552	C	A	-0.356	0.078	C	A	-1.119	0.622	2.851e-05	0.00222	18.297
rs61908776	GCST90199721	Stearidonate (18:4n3) levels	11	85730577	G	A	-0.39	0.077	G	A	-0.977	0.954	1.346e-06	0.00273	22.512
rs6533441	GCST90199721	Stearidonate (18:4n3) levels	4	109628763	A	C	0.068	0.015	A	C	-0.118	0.068	1.968e-05	0.0023	18.982
rs7073253	GCST90199721	Stearidonate (18:4n3) levels	10	128247852	C	T	-0.087	0.019	C	T	-0.075	0.094	7.298e-06	0.00242	19.988
rs73615759	GCST90199721	Stearidonate (18:4n3) levels	10	7541281	T	C	-0.374	0.079	T	C	0.354	0.198	1.177e-05	0.00238	19.675
rs75603478	GCST90199721	Stearidonate (18:4n3) levels	7	80597858	A	G	0.16	0.033	A	G	0.09	0.169	3.851e-06	0.00244	20.19
rs77207094	GCST90199721	Stearidonate (18:4n3) levels	5	11520799	C	T	-0.28	0.054	C	T	-0.059	0.192	4.111e-07	0.00288	23.807
rs79373650	GCST90199721	Stearidonate (18:4n3) levels	19	14266923	G	A	-0.203	0.044	G	A	-0.314	0.247	1.567e-05	0.00221	18.252
rs80044222	GCST90199721	Stearidonate (18:4n3) levels	3	73284174	A	G	-0.254	0.055	A	G	-0.728	0.492	1.597e-05	0.00226	18.692
rs9315968	GCST90199721	Stearidonate (18:4n3) levels	13	42884423	C	T	-0.067	0.015	C	T	0.039	0.067	1.243e-05	0.00225	18.602
rs9853845	GCST90199721	Stearidonate (18:4n3) levels	3	183360291	G	A	0.151	0.033	G	A	-0.162	0.132	1.968e-05	0.00219	18.101
[truncated: 26,200 more rows]
