# Supplementary material for: Plasma metabolite octadecadienedioate: A novel protective factor against diabetes-related Charcot foot
Source: Medicine (Baltimore). 2026 Jul 31;105(31):e49973. doi: 10.1097/MD.0000000000049973 (PMC13433017; doi:10.1097/MD.0000000000049973)
Supplement: Supplementary file 3 [file medi-105-e49973-s003.xlsx]

## Sheet: S3 MRres
Table S 3. Associations of all 1400 metabolites with charcot foot in MR analyses and the sensitivity analysis.
Metabolite ID	Annotation	Number of IVs	R2 (%) a	F-statistics	IVW			Weighted median		Egger regression		Weighted mode		Heterogeneity		Egger		MR-PRESSO global test P	Reverse MR (IVW) c
					OR (95% CI)b	P	FDR	OR (95% CI)	P	OR (95% CI)	P	OR (95% CI)	P	Q	P	Intercept	P		Number of IVs	OR (95% CI)	P	FDR
GCST90199621	Carnitine levels	24	0.13894	1228.44	1.200 (0.919-1.567)	0.181	0.987	1.108 (0.777-1.581)	0.572	1.264 (0.803-1.990)	0.322	1.125 (0.782-1.617)	0.532	19.38	0.679	-0.01	0.783	0.714	5	0.010 (-0.029-0.049)	0.62	1
GCST90199622	Benzoate levels	18	0.04256	374.325	0.929 (0.732-1.179)	0.546	1	0.869 (0.634-1.190)	0.381	0.926 (0.670-1.281)	0.649	0.914 (0.697-1.198)	0.522	17.368	0.43	0.001	0.977	0.508	6	-0.011 (-0.051-0.028)	0.567	1
GCST90199623	Maltotriose levels	23	0.09929	506.09	1.044 (0.788-1.383)	0.766	1	1.085 (0.720-1.633)	0.697	1.198 (0.658-2.182)	0.561	1.104 (0.624-1.952)	0.737	23.442	0.377	-0.024	0.613	0.381	5	0.022 (-0.029-0.074)	0.399	1
GCST90199624	Hippurate levels	17	0.04036	353.492	0.933 (0.603-1.446)	0.758	1	1.142 (0.622-2.097)	0.667	1.215 (0.476-3.105)	0.69	1.570 (0.621-3.970)	0.355	9.393	0.896	-0.033	0.543	0.881	4	-0.001 (-0.043-0.041)	0.97	1
GCST90199625	Methionine sulfoxide levels	25	0.05814	540.342	0.796 (0.559-1.133)	0.206	0.99	0.790 (0.477-1.308)	0.359	0.661 (0.304-1.437)	0.307	0.993 (0.393-2.509)	0.988	25.899	0.358	0.026	0.603	0.363	7	0.021 (-0.014-0.057)	0.245	1
GCST90199626	Xanthurenate levels	24	0.07801	623.893	1.234 (0.831-1.832)	0.297	0.99	1.085 (0.653-1.803)	0.754	0.673 (0.250-1.810)	0.441	1.209 (0.570-2.563)	0.625	33.135	0.079	0.082	0.205	0.094	6	-0.011 (-0.048-0.026)	0.558	1
GCST90199627	N-alpha-acetylornithine levels	21	0.07542	510.141	1.010 (0.753-1.354)	0.949	1	0.916 (0.617-1.360)	0.664	1.122 (0.605-2.079)	0.719	0.910 (0.519-1.596)	0.746	11.954	0.918	-0.022	0.708	0.922
GCST90199628	3-methylhistidine levels	27	0.06027	568.932	0.922 (0.649-1.311)	0.653	1	0.883 (0.516-1.513)	0.651	0.762 (0.375-1.550)	0.461	0.980 (0.534-1.799)	0.95	18.471	0.858	0.026	0.55	0.878	7	0.014 (-0.022-0.049)	0.451	1
GCST90199629	Glycerophosphorylcholine (GPC) levels	32	0.07018	677.477	1.107 (0.801-1.531)	0.538	1	0.902 (0.579-1.406)	0.649	1.187 (0.597-2.362)	0.628	0.733 (0.350-1.536)	0.417	34.503	0.304	-0.01	0.822	0.309	6	0.011 (-0.025-0.047)	0.565	1
GCST90199630	Phenylacetate levels	24	0.06265	490.703	1.069 (0.786-1.456)	0.67	1	0.855 (0.543-1.349)	0.501	0.946 (0.546-1.641)	0.846	0.726 (0.411-1.282)	0.281	16.926	0.813	0.023	0.605	0.775	4	-0.001 (-0.061-0.059)	0.969	1
GCST90199631	3-methyl-2-oxovalerate levels	15	0.03215	312.339	0.706 (0.413-1.208)	0.204	0.987	0.778 (0.363-1.667)	0.519	0.449 (0.121-1.661)	0.252	0.997 (0.281-3.531)	0.996	12.292	0.583	0.064	0.47	0.588	5	0.001 (-0.037-0.039)	0.95	1
GCST90199632	Tartarate levels	22	0.05987	468.141	0.977 (0.692-1.378)	0.893	1	0.881 (0.539-1.439)	0.612	1.145 (0.596-2.199)	0.689	0.920 (0.434-1.951)	0.831	19.366	0.562	-0.026	0.581	0.563	5	0.012 (-0.031-0.054)	0.587	1
GCST90199633	Suberate (C8-DC) levels	27	0.06756	556.267	0.939 (0.692-1.273)#	0.684	1	1.062 (0.715-1.578)	0.764	1.300 (0.800-2.112)	0.3	1.011 (0.697-1.466)	0.954	39.354	0.045	-0.073	0.111	0.054	6	0.012 (-0.039-0.062)	0.647	1
GCST90199634	5-hydroxylysine levels	29	0.11966	1178.59	0.868 (0.680-1.108)	0.255	0.99	0.946 (0.672-1.331)	0.749	1.073 (0.742-1.551)	0.71	1.040 (0.720-1.502)	0.835	22.903	0.738	-0.05	0.143	0.715	8	0.014 (-0.019-0.047)	0.408	1
GCST90199635	3-phenylpropionate hydrocinnamate levels	27	0.07217	593.298	0.961 (0.718-1.287)	0.791	1	1.212 (0.790-1.859)	0.379	1.452 (0.909-2.318)	0.131	1.135 (0.748-1.722)	0.556	30.888	0.232	-0.09	0.043	0.256	6	-0.025 (-0.062-0.012)	0.187	1
GCST90199636	Kynurenine levels	24	0.067	676.507	1.193 (0.872-1.631)	0.271	0.99	1.255 (0.797-1.976)	0.326	1.464 (0.576-3.718)	0.432	1.352 (0.733-2.493)	0.345	19.923	0.647	-0.026	0.652	0.645	4	-0.013 (-0.067-0.040)	0.625	1
GCST90199637	N-acetylglutamate levels	20	0.05351	438.449	0.752 (0.498-1.134)	0.174	0.987	0.763 (0.422-1.379)	0.37	0.970 (0.335-2.811)	0.957	0.986 (0.371-2.621)	0.978	12.907	0.843	-0.03	0.616	0.855	8	0.021 (-0.013-0.055)	0.223	1
GCST90199638	Glycerol 3-phosphate levels	29	0.05726	792.449	1.297 (0.977-1.720)	0.072	0.987	1.050 (0.699-1.578)	0.814	1.312 (0.809-2.127)	0.28	1.095 (0.692-1.733)	0.701	25.631	0.593	-0.002	0.953	0.626	8	0.009 (-0.024-0.042)	0.607	1
GCST90199639	Imidazole lactate levels	27	0.2358	2129.21	1.186 (0.981-1.434)	0.078	0.987	1.186 (0.892-1.576)	0.241	1.183 (0.868-1.613)	0.298	1.262 (0.979-1.626)	0.084	21.83	0.698	0.001	0.985	0.652	4	0.002 (-0.037-0.041)	0.927	1
GCST90199640	4-guanidinobutanoate levels	19	0.14682	1320.67	1.059 (0.821-1.366)	0.659	1	0.953 (0.711-1.278)	0.749	0.897 (0.608-1.323)	0.589	0.930 (0.698-1.240)	0.627	20.109	0.327	0.044	0.285	0.362	9	-0.004 (-0.034-0.027)	0.819	1
GCST90199641	Glucuronate levels	15	0.03724	298.102	1.066 (0.688-1.651)	0.775	1	1.083 (0.570-2.056)	0.808	0.758 (0.312-1.842)	0.551	0.876 (0.348-2.202)	0.782	10.304	0.74	0.051	0.403	0.694	7	-0.002 (-0.046-0.042)	0.924	1
GCST90199642	Ribitol levels	34	0.10807	1032.71	1.075 (0.898-1.286)	0.431	0.99	1.108 (0.860-1.429)	0.427	1.156 (0.903-1.482)	0.259	1.114 (0.893-1.388)	0.346	21.612	0.936	-0.023	0.407	0.941	4	0.010 (-0.032-0.052)	0.636	1
GCST90199643	Glycodeoxycholate levels	19	0.04938	400.326	0.834 (0.561-1.239)	0.368	0.99	0.849 (0.487-1.481)	0.565	0.477 (0.172-1.326)	0.174	0.731 (0.327-1.637)	0.457	12.849	0.8	0.068	0.262	0.817	8	-0.016 (-0.053-0.021)	0.388	1
GCST90199644	Theobromine levels	26	0.06521	595.387	0.739 (0.495-1.102)	0.138	0.987	0.843 (0.502-1.416)	0.519	0.805 (0.256-2.534)	0.714	1.111 (0.446-2.766)	0.824	33.011	0.131	-0.009	0.876	0.139	6	-0.007 (-0.044-0.030)	0.719	1
GCST90199645	Quinate levels	20	0.04821	438.652	1.172 (0.850-1.616)	0.332	0.99	0.957 (0.645-1.420)	0.827	0.902 (0.590-1.381)	0.641	1.094 (0.758-1.580)	0.638	27.928	0.085	0.084	0.1	0.125	5	-0.009 (-0.048-0.030)	0.66	1
GCST90199646	Gentisate levels	27	0.06805	566.279	0.967 (0.687-1.360)	0.845	1	0.880 (0.532-1.454)	0.617	0.828 (0.439-1.561)	0.564	0.834 (0.379-1.835)	0.656	24.748	0.533	0.026	0.575	0.523	4	0.010 (-0.031-0.052)	0.631	1
GCST90199647	Theophylline levels	24	0.05835	522.029	0.868 (0.606-1.243)	0.439	0.99	0.828 (0.502-1.365)	0.46	0.555 (0.254-1.214)	0.154	0.899 (0.432-1.870)	0.778	20.238	0.628	0.066	0.221	0.651	3	-0.015 (-0.062-0.031)	0.52	1
GCST90199648	1,5-anhydroglucitol (1,5-ag) levels	30	0.07914	779.547	1.002 (0.786-1.277)	0.99	1	1.002 (0.681-1.475)	0.991	0.908 (0.607-1.357)	0.641	0.990 (0.668-1.466)	0.958	18.694	0.929	0.02	0.552	0.933	9	0.010 (-0.021-0.042)	0.518	1
GCST90199649	1-stearoyl-2-arachidonoyl-GPI (18:0/20:4) levels	23	0.0839	840.582	1.149 (0.855-1.543)	0.358	0.99	1.101 (0.730-1.661)	0.645	1.102 (0.567-2.142)	0.777	1.063 (0.688-1.642)	0.785	25.272	0.284	0.007	0.893	0.329	3	-0.014 (-0.058-0.030)	0.524	1
GCST90199650	Indolelactate levels	26	0.07084	602.258	0.866 (0.608-1.232)	0.423	0.99	0.896 (0.535-1.499)	0.675	0.783 (0.359-1.708)	0.544	0.995 (0.519-1.909)	0.988	24.547	0.488	0.013	0.779	0.52	8	0.001 (-0.030-0.032)	0.947	1
GCST90199651	Docosahexaenoate DHA; 22:6n3 levels	21	0.04829	420.517	1.003 (0.672-1.497)	0.989	1	0.957 (0.558-1.644)	0.875	0.836 (0.403-1.733)	0.636	0.839 (0.453-1.554)	0.582	24.814	0.209	0.026	0.562	0.212	6	-0.005 (-0.041-0.030)	0.77	1
GCST90199652	1-stearoyl-2-oleoyl-GPS (18:0/18:1) levels	19	0.04299	447.021	0.697 (0.423-1.147)#	0.155	0.987	0.678 (0.386-1.191)	0.176	2.811 (0.836-9.447)	0.113	0.737 (0.351-1.548)	0.431	28.945	0.049	-0.206	0.027	0.063	5	0.021 (-0.031-0.073)	0.428	1
GCST90199653	1-myristoyl-2-palmitoyl-gpc (14:0/16:0) levels	15	0.03846	318.857	0.859 (0.519-1.422)	0.554	1	0.802 (0.423-1.521)	0.499	1.264 (0.387-4.130)	0.704	0.820 (0.343-1.959)	0.661	17.535	0.229	-0.048	0.491	0.24	5	0.006 (-0.032-0.044)	0.775	1
GCST90199654	Paraxanthine levels in elite athletes	32	0.08238	708.471	1.082 (0.779-1.503)	0.637	1	0.982 (0.613-1.573)	0.941	0.704 (0.349-1.419)	0.334	0.868 (0.408-1.850)	0.717	36.378	0.232	0.058	0.185	0.216	6	-0.012 (-0.051-0.026)	0.537	1
GCST90199655	4-methyl-2-oxopentanoate levels	12	0.02611	256.443	0.776 (0.426-1.416)	0.409	0.99	0.915 (0.445-1.879)	0.809	1.206 (0.163-8.893)	0.858	1.018 (0.385-2.694)	0.971	14.695	0.197	-0.05	0.659	0.225	5	-0.004 (-0.042-0.034)	0.852	1
GCST90199656	3-indoxyl sulfate levels	21	0.04669	432.032	1.013 (0.649-1.584)	0.953	1	0.853 (0.476-1.529)	0.593	0.614 (0.269-1.404)	0.262	0.783 (0.341-1.800)	0.572	27.437	0.123	0.067	0.178	0.137	4	-0.004 (-0.060-0.051)	0.881	1
GCST90199657	Sphingosine 1-phosphate levels	16	0.04084	358.187	0.926 (0.584-1.467)	0.743	1	0.693 (0.392-1.226)	0.208	0.672 (0.298-1.516)	0.354	0.596 (0.323-1.100)	0.119	21.995	0.108	0.047	0.364	0.102	5	-0.002 (-0.054-0.050)	0.951	1
GCST90199658	Alpha-hydroxyisocaproate levels	22	0.04966	428.04	1.095 (0.742-1.615)	0.648	1	1.428 (0.836-2.439)	0.192	1.830 (0.726-4.611)	0.215	1.536 (0.564-4.182)	0.41	18.143	0.64	-0.057	0.244	0.631	6	0.000 (-0.034-0.035)	0.997	1
GCST90199659	1-stearoyl-GPI (18:0) levels	18	0.04166	384.243	1.154 (0.659-2.020)#	0.616	1	1.117 (0.574-2.172)	0.745	0.996 (0.206-4.816)	0.996	0.882 (0.301-2.583)	0.821	28.392	0.041	0.017	0.847	0.049	6	0.016 (-0.020-0.053)	0.387	1
GCST90199660	1,2-dipalmitoyl-gpc (16:0/16:0) levels	27	0.10563	881.191	1.226 (0.901-1.669)#	0.195	0.987	1.037 (0.703-1.530)	0.855	1.034 (0.597-1.791)	0.905	1.004 (0.679-1.485)	0.984	45.232	0.011	0.029	0.468	0.011	6	-0.002 (-0.048-0.043)	0.915	1
GCST90199661	Maleate levels	22	0.04966	469.284	0.835 (0.565-1.235)	0.367	0.99	0.944 (0.561-1.589)	0.829	0.954 (0.395-2.305)	0.919	1.057 (0.518-2.155)	0.88	13.143	0.904	-0.019	0.744	0.914	5	0.011 (-0.029-0.050)	0.599	1
GCST90199662	Isovalerate (i5:0) levels	17	0.04467	352.026	1.038 (0.668-1.614)	0.867	1	1.133 (0.617-2.083)	0.687	1.077 (0.377-3.079)	0.892	1.232 (0.496-3.060)	0.659	17.976	0.325	-0.006	0.941	0.316	3	-0.012 (-0.055-0.031)	0.584	1
GCST90199663	4-acetylphenol sulfate levels	19	0.05317	402.418	1.156 (0.830-1.609)	0.392	0.99	1.011 (0.635-1.610)	0.962	1.060 (0.587-1.914)	0.848	1.043 (0.585-1.858)	0.888	14.649	0.686	0.013	0.734	0.711	7	-0.005 (-0.042-0.033)	0.81	1
GCST90199664	Phenyllactate (PLA) levels in elite athletes	26	0.08184	738.456	1.046 (0.746-1.467)	0.793	1	0.955 (0.592-1.540)	0.85	0.790 (0.415-1.504)	0.48	0.888 (0.529-1.492)	0.659	29.625	0.239	0.039	0.325	0.247	5	-0.008 (-0.045-0.029)	0.682	1
GCST90199665	N-acetylaspartate (naa) levels	19	0.04825	394.015	0.971 (0.701-1.344)	0.857	1	1.097 (0.735-1.638)	0.651	1.185 (0.745-1.886)	0.484	1.122 (0.783-1.607)	0.539	25.309	0.117	-0.046	0.258	0.163	8	0.008 (-0.026-0.041)	0.662	1
GCST90199666	Palmitoylcarnitine levels (Metabolon platform)	27	0.06109	624.636	0.754 (0.548-1.036)	0.081	0.987	0.770 (0.500-1.187)	0.236	0.751 (0.385-1.465)	0.409	0.786 (0.459-1.346)	0.389	29.123	0.306	0	0.991	0.362	9	-0.011 (-0.043-0.020)	0.482	1
GCST90199667	Erythritol levels in elite athletes	23	0.05656	525.814	0.962 (0.836-1.107)	0.586	1	0.953 (0.795-1.143)	0.602	0.964 (0.817-1.136)	0.664	0.950 (0.824-1.094)	0.481	21.389	0.497	-0.001	0.965	0.575	3	-0.006 (-0.068-0.056)	0.861	1
GCST90199668	Hexanoylcarnitine levels (Biocrates platform)	22	0.13915	1267.55	0.904 (0.698-1.171)	0.445	0.99	0.822 (0.605-1.116)	0.209	0.720 (0.457-1.135)	0.173	0.844 (0.623-1.143)	0.285	23.299	0.328	0.06	0.25	0.376	8	0.012 (-0.020-0.045)	0.45	1
GCST90199669	Acetylcarnitine levels (Biocrates platform)	21	0.05425	551.48	1.237 (0.812-1.887)	0.322	0.99	1.238 (0.670-2.289)	0.495	0.836 (0.324-2.158)	0.716	1.207 (0.610-2.389)	0.595	15.851	0.726	0.061	0.377	0.763	7	0.009 (-0.025-0.042)	0.619	1
GCST90199670	Iminodiacetate (IDA) levels	17	0.03548	354.407	0.732 (0.497-1.078)	0.114	0.987	0.625 (0.367-1.066)	0.085	0.403 (0.174-0.933)	0.051	0.607 (0.295-1.248)	0.194	7.972	0.95	0.085	0.137	0.959	7	-0.017 (-0.052-0.018)	0.346	1
GCST90199671	Cysteine s-sulfate levels	16	0.03586	334.015	0.982 (0.631-1.527)	0.935	1	0.993 (0.531-1.859)	0.983	0.586 (0.235-1.462)	0.271	1.073 (0.487-2.362)	0.864	14.777	0.468	0.077	0.227	0.53	6	-0.001 (-0.037-0.035)	0.965	1
GCST90199672	Oxalate (ethanedioate) levels	23	0.05058	496.168	0.968 (0.703-1.331)	0.84	1	1.279 (0.807-2.025)	0.295	1.232 (0.731-2.077)	0.442	1.305 (0.798-2.135)	0.3	24.444	0.324	-0.045	0.266	0.307	6	0.002 (-0.035-0.039)	0.915	1
GCST90199673	DHEAS levels	43	0.08181	798.653	1.032 (0.782-1.361)	0.825	1	0.854 (0.541-1.348)	0.498	0.954 (0.580-1.569)	0.853	0.813 (0.507-1.304)	0.396	44.308	0.375	0.011	0.71	0.377	4	-0.000 (-0.037-0.037)	0.99	1
GCST90199674	3-hydroxymyristate levels	20	0.03829	394.178	1.129 (0.719-1.773)	0.598	1	1.278 (0.676-2.417)	0.45	0.678 (0.233-1.978)	0.486	1.538 (0.516-4.581)	0.449	17.632	0.547	0.058	0.317	0.563	6	-0.006 (-0.042-0.029)	0.722	1
GCST90199675	Homoarginine levels	29	0.12833	1216.47	1.089 (0.853-1.389)	0.495	0.999	1.028 (0.733-1.440)	0.874	0.698 (0.454-1.075)	0.114	1.029 (0.759-1.395)	0.854	29.449	0.39	0.087	0.023	0.445	5	-0.003 (-0.039-0.032)	0.863	1
GCST90199676	1-oleoylglycerol (18:1) levels	28	0.05978	648.627	0.802 (0.598-1.075)	0.14	0.987	0.817 (0.531-1.256)	0.357	0.980 (0.530-1.814)	0.95	0.860 (0.473-1.565)	0.626	19.108	0.866	-0.033	0.474	0.875	5	-0.005 (-0.044-0.035)	0.813	1
GCST90199677	3-methyl-2-oxobutyrate levels	21	0.0494	491.555	1.050 (0.678-1.628)	0.826	1	1.244 (0.745-2.078)	0.404	2.244 (0.828-6.083)	0.129	1.128 (0.575-2.215)	0.729	31.005	0.055	-0.112	0.116	0.062	6	-0.010 (-0.046-0.027)	0.608	1
GCST90199678	Tartronate (hydroxymalonate) levels	17	0.03846	372.369	0.887 (0.674-1.167)	0.39	0.99	0.907 (0.628-1.308)	0.601	0.898 (0.621-1.297)	0.574	0.916 (0.638-1.315)	0.64	15.935	0.457	-0.004	0.918	0.533	7	-0.022 (-0.066-0.022)	0.329	1
GCST90199679	2,3-dihydroxypyridine levels	20	0.0552	422.792	1.189 (0.749-1.885)	0.463	0.99	1.507 (0.833-2.726)	0.175	1.653 (0.363-7.532)	0.524	1.739 (0.646-4.682)	0.287	25.92	0.132	-0.039	0.66	0.152	5	0.018 (-0.044-0.079)	0.575	1
GCST90199680	3-hydroxyoctanoate levels	19	0.04721	426.888	0.996 (0.672-1.475)	0.983	1	0.830 (0.480-1.435)	0.504	0.835 (0.390-1.785)	0.647	0.799 (0.434-1.472)	0.481	20.281	0.317	0.025	0.599	0.353	6	0.008 (-0.036-0.052)	0.721	1
GCST90199681	2-hydroxyoctanoate levels	21	0.06439	594.556	0.847 (0.661-1.085)	0.188	0.987	0.789 (0.539-1.157)	0.225	0.825 (0.560-1.215)	0.343	0.838 (0.587-1.195)	0.341	10.309	0.962	0.007	0.868	0.967	8	0.002 (-0.032-0.036)	0.912	1
GCST90199682	Homocitrulline levels	29	0.09533	850.604	0.821 (0.624-1.079)	0.157	0.987	0.961 (0.634-1.458)	0.853	0.860 (0.507-1.459)	0.58	1.008 (0.649-1.563)	0.973	16.734	0.954	-0.007	0.843	0.962	5	-0.004 (-0.058-0.050)	0.889	1
GCST90199683	Indoleacetate levels	28	0.07094	621.835	0.907 (0.652-1.261)	0.561	1	0.845 (0.539-1.324)	0.462	0.763 (0.363-1.604)	0.481	0.825 (0.421-1.618)	0.581	20.152	0.824	0.024	0.615	0.828	5	0.002 (-0.049-0.053)	0.934	1
GCST90199684	1-linoleoylglycerol (18:2) levels	17	0.0355	359.157	1.172 (0.731-1.881)	0.51	0.999	1.086 (0.579-2.036)	0.798	1.372 (0.440-4.276)	0.594	0.929 (0.366-2.359)	0.879	12.27	0.725	-0.022	0.77	0.72	6	-0.005 (-0.041-0.031)	0.787	1
GCST90199685	2-linoleoylglycerol (18:2) levels	21	0.06515	438.558	0.889 (0.624-1.266)	0.515	1	0.737 (0.454-1.194)	0.215	0.900 (0.377-2.147)	0.815	0.648 (0.299-1.404)	0.285	12.877	0.883	-0.002	0.977	0.87	8	0.007 (-0.031-0.045)	0.732	1
GCST90199686	Indolepropionate levels	17	0.04601	447.375	0.877 (0.598-1.286)	0.502	0.999	0.814 (0.456-1.454)	0.487	1.470 (0.561-3.852)	0.446	0.671 (0.319-1.413)	0.309	15.706	0.474	-0.072	0.27	0.522	10	-0.002 (-0.033-0.029)	0.897	1
GCST90199687	Threonate levels	25	0.04669	524.56	0.933 (0.691-1.260)	0.652	1	0.932 (0.615-1.413)	0.74	0.970 (0.554-1.700)	0.916	1.078 (0.588-1.976)	0.811	13.711	0.953	-0.008	0.874	0.954	4	0.036 (-0.005-0.077)	0.084	1
GCST90199688	N-acetylglycine levels	22	0.11951	1020.99	0.873 (0.670-1.137)	0.314	0.99	0.903 (0.640-1.276)	0.565	0.980 (0.615-1.563)	0.934	0.904 (0.641-1.274)	0.57	20.231	0.507	-0.022	0.56	0.59	7	0.026 (-0.008-0.059)	0.141	1
GCST90199689	Glycolithocholate levels	23	0.05911	488.642	0.761 (0.562-1.031)	0.078	0.987	0.824 (0.516-1.314)	0.415	0.811 (0.466-1.409)	0.465	0.806 (0.458-1.418)	0.461	17.067	0.76	-0.011	0.793	0.766	4	0.010 (-0.052-0.071)	0.756	1
GCST90199690	EDTA levels	15	0.03085	294.574	0.999 (0.628-1.587)	0.995	1	0.831 (0.451-1.531)	0.552	1.392 (0.518-3.736)	0.523	0.775 (0.341-1.765)	0.554	10.94	0.691	-0.047	0.469	0.729	8	-0.010 (-0.050-0.029)	0.6	1
GCST90199691	1-methylhistidine levels	29	0.08213	715.144	1.443 (1.013-2.056)	0.042	0.987	1.341 (0.828-2.170)	0.233	1.877 (0.784-4.496)	0.169	1.643 (0.710-3.802)	0.256	35.473	0.157	-0.034	0.523	0.168	6	0.004 (-0.042-0.049)	0.878	1
GCST90199692	Citramalate levels	24	0.06163	502.61	0.977 (0.694-1.375)	0.893	1	1.071 (0.698-1.645)	0.753	0.742 (0.384-1.434)	0.384	1.113 (0.603-2.052)	0.736	29.107	0.177	0.047	0.349	0.181	5	0.009 (-0.033-0.051)	0.672	1
GCST90199693	3-hydroxydecanoate levels	15	0.04796	438.402	0.997 (0.684-1.454)	0.989	1	0.867 (0.525-1.432)	0.577	0.758 (0.371-1.548)	0.46	0.864 (0.501-1.488)	0.606	9.135	0.822	0.04	0.391	0.842	8	0.003 (-0.029-0.035)	0.851	1
GCST90199694	1,3-dimethylurate levels	26	0.07993	596.762	1.162 (0.841-1.607)	0.363	0.99	1.088 (0.697-1.698)	0.711	1.355 (0.644-2.850)	0.432	0.744 (0.281-1.968)	0.556	20.554	0.717	-0.022	0.658	0.688	3	-0.002 (-0.050-0.045)	0.921	1
GCST90199695	Galactonate levels	16	0.03415	374.297	1.084 (0.736-1.595)	0.683	1	1.263 (0.752-2.124)	0.378	0.741 (0.310-1.768)	0.51	1.318 (0.705-2.466)	0.401	15.715	0.401	0.071	0.354	0.442	7	-0.010 (-0.046-0.027)	0.609	1
GCST90199696	Trigonelline levels	25	0.05925	535.427	0.962 (0.700-1.322)	0.812	1	1.190 (0.753-1.879)	0.456	1.127 (0.673-1.889)	0.654	1.316 (0.754-2.295)	0.343	27.489	0.282	-0.031	0.451	0.238	4	0.010 (-0.032-0.052)	0.641	1
GCST90199697	Dodecanedioate levels	22	0.04811	476.021	0.828 (0.527-1.301)	0.413	0.99	0.955 (0.544-1.674)	0.871	1.012 (0.324-3.160)	0.984	1.195 (0.509-2.806)	0.686	28.59	0.124	-0.023	0.71	0.126	7	-0.002 (-0.044-0.041)	0.94	1
GCST90199698	Isobutyrylcarnitine (c4) levels	33	0.13033	1632.22	1.120 (0.934-1.344)	0.221	0.99	1.009 (0.777-1.311)	0.945	0.973 (0.757-1.250)	0.831	1.037 (0.835-1.287)	0.748	35.661	0.3	0.042	0.127	0.34	4	0.024 (-0.019-0.066)	0.275	1
GCST90199699	3-methylxanthine levels	24	0.06258	550.25	0.805 (0.559-1.159)	0.243	0.99	0.767 (0.458-1.282)	0.311	0.676 (0.349-1.308)	0.257	0.415 (0.137-1.260)	0.134	28.286	0.205	0.03	0.537	0.187	7	0.014 (-0.021-0.050)	0.423	1
GCST90199700	3-hydroxylaurate levels	11	0.02299	253.339	1.244 (0.737-2.100)	0.413	0.99	1.190 (0.621-2.277)	0.6	0.563 (0.175-1.812)	0.361	1.205 (0.558-2.603)	0.645	8.776	0.553	0.128	0.171	0.609	6	-0.008 (-0.044-0.027)	0.649	1
GCST90199701	Pyridoxate levels	22	0.04385	458.392	0.823 (0.571-1.185)	0.295	0.99	0.739 (0.441-1.240)	0.253	0.785 (0.427-1.443)	0.445	0.734 (0.416-1.298)	0.3	17.981	0.65	0.009	0.852	0.672	7	-0.002 (-0.037-0.033)	0.911	1
GCST90199702	5-hydroxyhexanoate levels	17	0.0443	355.834	0.910 (0.603-1.374)	0.655	1	0.813 (0.456-1.452)	0.484	0.714 (0.246-2.069)	0.544	0.708 (0.284-1.764)	0.469	15.775	0.469	0.032	0.633	0.48	5	0.019 (-0.023-0.062)	0.375	1
GCST90199703	Gamma-glutamylvaline levels	25	0.05699	528.93	0.791 (0.552-1.132)	0.199	0.987	0.716 (0.432-1.187)	0.195	0.602 (0.291-1.246)	0.185	0.678 (0.346-1.330)	0.27	27.064	0.301	0.044	0.407	0.31	8	-0.004 (-0.037-0.028)	0.784	1
GCST90199704	3-hydroxysebacate levels	21	0.06544	525.82	1.140 (0.815-1.593)	0.444	0.99	1.394 (0.895-2.172)	0.141	1.631 (0.864-3.080)	0.148	1.315 (0.775-2.233)	0.323	19.188	0.51	-0.058	0.209	0.554	4	-0.014 (-0.075-0.047)	0.652	1
GCST90199705	Propionylglycine levels	20	0.10829	877.088	0.943 (0.731-1.217)	0.653	1	0.891 (0.634-1.253)	0.507	0.846 (0.527-1.358)	0.498	0.892 (0.640-1.243)	0.506	9.622	0.962	0.022	0.601	0.966	6	0.009 (-0.041-0.059)	0.714	1
GCST90199706	Butyrylglycine levels	22	0.23359	1581.85	0.982 (0.778-1.239)#	0.877	1	1.042 (0.822-1.322)	0.733	1.130 (0.779-1.638)	0.528	1.049 (0.843-1.305)	0.671	32.738	0.049	-0.041	0.353	0.099	5	-0.011 (-0.057-0.034)	0.632	1
GCST90199707	Pro-hydroxy-pro levels	26	0.05806	555.016	1.067 (0.760-1.498)	0.707	1	1.147 (0.706-1.863)	0.581	0.975 (0.481-1.976)	0.945	1.716 (0.725-4.059)	0.231	28.048	0.306	0.012	0.776	0.299	7	0.011 (-0.024-0.047)	0.524	1
GCST90199708	Propionylcarnitine (c3) levels	23	0.08357	785.546	1.055 (0.790-1.408)	0.718	1	1.034 (0.686-1.558)	0.873	1.209 (0.732-1.997)	0.467	1.070 (0.706-1.621)	0.754	22.373	0.438	-0.026	0.52	0.489	5	0.005 (-0.034-0.043)	0.818	1
GCST90199709	Adrenate (22:4n6) levels	23	0.05732	577.997	0.907 (0.784-1.048)	0.184	0.987	0.874 (0.718-1.064)	0.179	0.880 (0.741-1.046)	0.162	0.877 (0.738-1.043)	0.151	17.178	0.753	0.016	0.543	0.695	7	-0.003 (-0.038-0.032)	0.87	1
GCST90199710	Docosatrienoate (22:3n3) levels	22	0.09138	623.645	1.369 (0.963-1.945)	0.08	0.987	1.662 (1.054-2.619)	0.029	1.550 (0.798-3.009)	0.211	1.521 (0.822-2.816)	0.196	31.472	0.066	-0.02	0.668	0.077	7	-0.010 (-0.049-0.029)	0.625	1
GCST90199711	Docosadienoate (22:2n6) levels	20	0.03761	420.437	1.079 (0.668-1.745)	0.755	1	1.097 (0.611-1.970)	0.757	4.660 (1.508-14.396)	0.015	1.105 (0.394-3.097)	0.852	27.489	0.094	-0.188	0.014	0.097	4	0.005 (-0.036-0.046)	0.798	1
GCST90199712	3-carboxy-4-methyl-5-propyl-2-furanpropanoate (cmpf) levels	16	0.03877	341.846	1.143 (0.714-1.831)	0.577	1	1.264 (0.654-2.441)	0.486	1.458 (0.506-4.203)	0.496	1.708 (0.551-5.288)	0.368	17.377	0.297	-0.037	0.62	0.246	5	-0.010 (-0.048-0.028)	0.601	1
GCST90199713	Docosapentaenoate n3 DPA; 22:5n3 levels	24	0.05802	519.668	0.976 (0.684-1.394)	0.895	1	0.995 (0.611-1.620)	0.984	1.138 (0.541-2.395)	0.736	0.994 (0.521-1.897)	0.986	17.576	0.78	-0.022	0.649	0.8	7	-0.009 (-0.043-0.024)	0.588	1
GCST90199714	3-hydroxy-2-ethylpropionate levels	27	0.07191	635.081	0.958 (0.693-1.322)	0.792	1	1.072 (0.675-1.701)	0.769	1.104 (0.489-2.491)	0.814	1.134 (0.395-3.255)	0.816	28.726	0.324	-0.017	0.711	0.294	6	0.012 (-0.024-0.048)	0.517	1
GCST90199715	Myristoleate (14:1n5) levels	21	0.03592	393.532	0.864 (0.563-1.327)	0.505	0.999	0.897 (0.500-1.610)	0.716	1.724 (0.522-5.688)	0.383	0.846 (0.312-2.293)	0.745	17.421	0.625	-0.07	0.24	0.624	9	-0.005 (-0.035-0.024)	0.718	1
GCST90199716	10-undecenoate (11:1n1) levels	16	0.08813	768.652	0.980 (0.715-1.342)	0.899	1	0.855 (0.585-1.249)	0.417	0.829 (0.520-1.319)	0.441	0.873 (0.588-1.296)	0.511	12.439	0.646	0.041	0.353	0.604	8	0.000 (-0.033-0.033)	0.988	1
GCST90199717	1-methyl-4-imidazoleacetate levels	28	0.11764	1017.91	0.930 (0.725-1.193)	0.568	1	1.087 (0.772-1.530)	0.632	1.084 (0.693-1.695)	0.726	1.045 (0.742-1.471)	0.804	24.168	0.621	-0.031	0.425	0.642	7	0.010 (-0.023-0.043)	0.541	1
GCST90199718	Sebacate (C10-DC) levels	16	0.04088	364.576	0.896 (0.779-1.030)	0.121	0.987	0.917 (0.786-1.069)	0.268	0.946 (0.813-1.101)	0.485	0.924 (0.801-1.065)	0.293	15.497	0.416	-0.051	0.126	0.491	6	-0.000 (-0.046-0.046)	0.997	1
GCST90199719	Tauro-beta-muricholate levels	25	0.17684	946.728	1.104 (0.927-1.315)	0.266	0.99	1.104 (0.878-1.388)	0.399	1.209 (0.942-1.550)	0.15	1.109 (0.884-1.391)	0.379	21.958	0.582	-0.034	0.33	0.642	3	0.010 (-0.069-0.090)	0.8	1
GCST90199720	Octanoylcarnitine (c8) levels	26	0.1366	1228.58	0.916 (0.715-1.174)	0.489	0.999	0.801 (0.576-1.115)	0.189	0.750 (0.488-1.152)	0.201	0.817 (0.588-1.136)	0.24	24.691	0.48	0.044	0.274	0.505	8	-0.004 (-0.036-0.028)	0.815	1
GCST90199721	Stearidonate (18:4n3) levels	26	0.05847	538.709	1.187 (0.770-1.832)	0.438	0.99	1.134 (0.640-2.011)	0.666	1.590 (0.673-3.759)	0.301	0.865 (0.391-1.918)	0.725	36.078	0.07	-0.039	0.447	0.06	9	-0.003 (-0.033-0.027)	0.829	1
GCST90199722	Decanoylcarnitine (C10) levels	26	0.10703	933.305	0.919 (0.705-1.199)	0.535	1	0.768 (0.537-1.100)	0.149	1.034 (0.631-1.695)	0.894	0.752 (0.509-1.111)	0.165	20.617	0.714	-0.022	0.583	0.718	7	-0.008 (-0.042-0.027)	0.657	1
GCST90199723	5-dodecenoate (12:1n7) levels	14	0.03095	279.11	0.767 (0.459-1.282)	0.312	0.99	0.757 (0.383-1.498)	0.424	1.766 (0.614-5.079)	0.312	0.832 (0.386-1.793)	0.646	14.083	0.368	-0.108	0.106	0.358	8	-0.000 (-0.031-0.030)	0.985	1
GCST90199724	N-acetylisoleucine levels	18	0.04549	372.443	1.592 (1.074-2.360)	0.021	0.987	1.409 (0.800-2.480)	0.235	2.061 (0.678-6.262)	0.22	1.068 (0.374-3.049)	0.904	17.537	0.419	-0.032	0.632	0.442	7	0.020 (-0.018-0.057)	0.304	1
GCST90199725	Campesterol levels	19	0.12686	747.088	1.269 (0.965-1.669)	0.088	0.987	1.001 (0.687-1.460)	0.995	0.964 (0.537-1.730)	0.904	0.968 (0.645-1.453)	0.878	19.843	0.342	0.052	0.312	0.357	5	0.018 (-0.046-0.081)	0.58	1
GCST90199726	N-acetylthreonine levels	21	0.04662	422.344	1.262 (0.847-1.882)	0.253	0.99	1.369 (0.782-2.397)	0.271	2.742 (0.994-7.562)	0.066	1.757 (0.693-4.451)	0.249	17.31	0.633	-0.085	0.119	0.632	6	-0.012 (-0.046-0.022)	0.498	1
GCST90199727	1-oleoyl-GPC (18:1) levels	16	0.04097	381.694	0.852 (0.516-1.408)	0.532	1	1.075 (0.573-2.019)	0.822	0.994 (0.248-3.980)	0.993	1.114 (0.520-2.385)	0.785	18.431	0.241	-0.021	0.818	0.274	6	-0.001 (-0.038-0.036)	0.961	1
GCST90199728	10-nonadecenoate (19:1n9) levels	12	0.02481	247.108	0.870 (0.519-1.458)	0.598	1	0.876 (0.424-1.812)	0.721	1.932 (0.564-6.615)	0.319	0.786 (0.310-1.993)	0.622	8.699	0.65	-0.098	0.192	0.682	9	-0.008 (-0.039-0.023)	0.611	1
GCST90199729	Piperine levels	24	0.05027	517.7	1.021 (0.679-1.533)	0.922	1	1.116 (0.672-1.854)	0.671	1.277 (0.526-3.103)	0.594	1.293 (0.671-2.495)	0.45	30.188	0.144	-0.027	0.581	0.168	5	-0.021 (-0.059-0.018)	0.298	1
GCST90199730	Carnitine C14 levels	20	0.04645	425.991	0.927 (0.625-1.375)	0.705	1	0.924 (0.543-1.575)	0.772	1.396 (0.530-3.676)	0.508	0.842 (0.375-1.890)	0.681	11.333	0.912	-0.058	0.376	0.901	8	0.010 (-0.021-0.042)	0.522	1
GCST90199731	10-heptadecenoate (17:1n7) levels	20	0.03465	398.737	1.105 (0.734-1.665)	0.633	1	0.765 (0.415-1.409)	0.39	1.505 (0.463-4.889)	0.505	0.690 (0.276-1.729)	0.438	19.354	0.434	-0.041	0.589	0.423	9	-0.010 (-0.041-0.020)	0.511	1
GCST90199732	1-stearoyl-gpc (18:0) levels	30	0.07887	711.261	1.112 (0.844-1.463)	0.451	0.99	1.102 (0.747-1.625)	0.624	1.175 (0.682-2.024)	0.566	0.906 (0.526-1.562)	0.726	21.618	0.836	-0.009	0.819	0.837	5	-0.018 (-0.056-0.019)	0.341	1
GCST90199733	1-palmitoyl-GPC (16:0) levels	25	0.05778	619.004	0.790 (0.553-1.129)	0.195	0.987	0.956 (0.582-1.570)	0.86	0.794 (0.362-1.742)	0.571	0.934 (0.511-1.707)	0.826	26.972	0.306	-0.001	0.988	0.292	7	-0.006 (-0.041-0.029)	0.74	1
GCST90199734	Hyocholate levels	20	0.05903	434.081	1.071 (0.874-1.314)	0.509	0.999	1.011 (0.762-1.343)	0.938	1.050 (0.803-1.373)	0.726	1.013 (0.791-1.296)	0.921	17.091	0.584	0.007	0.825	0.586	8	0.004 (-0.036-0.044)	0.848	1
GCST90199735	N-acetylhistidine levels	23	0.17316	1413.16	0.943 (0.768-1.159)	0.579	1	1.004 (0.781-1.291)	0.974	1.013 (0.753-1.364)	0.931	0.993 (0.777-1.270)	0.957	15.617	0.834	-0.024	0.52	0.871	5	0.006 (-0.034-0.046)	0.771	1
GCST90199736	Alpha-hydroxyisovalerate levels	21	0.0661	811.517	0.821 (0.582-1.157)	0.259	0.99	0.815 (0.522-1.273)	0.368	0.742 (0.349-1.578)	0.448	0.764 (0.500-1.168)	0.229	27.324	0.126	0.015	0.771	0.156	7	0.015 (-0.019-0.049)	0.392	1
GCST90199737	N-acetylproline levels	20	0.05513	435.926	1.376 (0.973-1.948)	0.071	0.987	1.317 (0.799-2.169)	0.28	1.710 (0.838-3.490)	0.157	1.362 (0.643-2.884)	0.43	17.93	0.527	-0.032	0.503	0.534	5	-0.001 (-0.056-0.055)	0.984	1
GCST90199738	Stachydrine levels	24	0.05034	507.436	0.875 (0.596-1.284)	0.494	0.999	0.810 (0.459-1.431)	0.468	0.444 (0.209-0.944)	0.046	0.877 (0.262-2.940)	0.834	20.348	0.621	0.094	0.053	0.592	6	-0.009 (-0.054-0.036)	0.705	1
GCST90199739	Salicyluric glucuronide levels	17	0.05519	327.348	0.863 (0.582-1.280)	0.464	0.99	0.920 (0.534-1.582)	0.762	0.849 (0.375-1.923)	0.701	1.174 (0.500-2.757)	0.718	6.524	0.981	0.003	0.965	0.984	5	-0.008 (-0.054-0.038)	0.742	1
GCST90199740	P-cresol sulfate levels	21	0.0402	410.106	1.059 (0.696-1.610)	0.789	1	0.951 (0.542-1.666)	0.859	1.231 (0.456-3.325)	0.687	0.859 (0.329-2.245)	0.76	16.151	0.707	-0.019	0.747	0.707	4	0.009 (-0.047-0.065)	0.753	1
GCST90199741	Gamma-glutamylglycine levels	24	0.15316	1445.27	0.921 (0.735-1.153)	0.471	0.993	0.918 (0.697-1.209)	0.541	0.861 (0.610-1.215)	0.404	0.921 (0.702-1.208)	0.558	12.771	0.957	0.013	0.621	0.973	4	0.025 (-0.015-0.066)	0.22	1
GCST90199742	1-linoleoyl-gpc (18:2) levels	28	0.06988	663.8	1.093 (0.810-1.474)	0.56	1	1.174 (0.781-1.765)	0.441	1.551 (0.891-2.701)	0.133	1.220 (0.722-2.059)	0.464	30.187	0.306	-0.054	0.157	0.336	7	-0.006 (-0.040-0.028)	0.737	1
GCST90199743	Stearoylcarnitine levels	19	0.05288	584.645	0.805 (0.569-1.140)	0.222	0.99	0.888 (0.546-1.442)	0.63	0.908 (0.332-2.486)	0.854	0.918 (0.522-1.616)	0.771	11.471	0.873	-0.015	0.806	0.888	5	-0.001 (-0.041-0.038)	0.943	1
GCST90199744	Eicosenoate (20:1) levels	21	0.0393	434.857	1.135 (0.770-1.674)	0.521	1	1.452 (0.855-2.465)	0.168	1.493 (0.458-4.859)	0.514	1.583 (0.698-3.591)	0.285	16.839	0.663	-0.034	0.636	0.681	9	-0.017 (-0.048-0.014)	0.279	1
GCST90199745	Aconitate [cis or trans] levels	23	0.04579	453.86	1.078 (0.733-1.585)	0.703	1	0.878 (0.504-1.529)	0.645	0.981 (0.460-2.091)	0.961	0.844 (0.349-2.042)	0.71	26.609	0.226	0.013	0.778	0.241	5	0.015 (-0.020-0.051)	0.403	1
GCST90199746	Erythronate levels	18	0.04466	420.676	0.728 (0.483-1.098)	0.13	0.987	0.625 (0.332-1.174)	0.144	0.709 (0.271-1.852)	0.492	0.597 (0.288-1.237)	0.183	14.371	0.641	0.003	0.952	0.656	2	0.018 (-0.055-0.091)	0.626	1
GCST90199747	Isovalerylcarnitine (C5) levels	24	0.07652	691.245	1.313 (0.954-1.807)	0.094	0.987	1.122 (0.725-1.737)	0.604	1.555 (0.628-3.850)	0.35	1.166 (0.700-1.944)	0.561	11.614	0.976	-0.025	0.7	0.975	3	-0.006 (-0.048-0.037)	0.798	1
GCST90199748	Linolenate [alpha or gamma; (18:3n3 or 6)] levels	24	0.05042	471.541	1.464 (0.968-2.214)	0.071	0.987	1.396 (0.817-2.383)	0.222	2.084 (0.827-5.252)	0.134	1.307 (0.574-2.977)	0.53	10.076	0.991	-0.048	0.411	0.993	7	-0.005 (-0.038-0.027)	0.742	1
GCST90199749	Gamma-glutamylthreonine levels	36	0.08726	794.158	0.989 (0.757-1.292)	0.935	1	0.887 (0.558-1.409)	0.611	1.119 (0.684-1.829)	0.657	0.895 (0.541-1.481)	0.669	29.912	0.712	-0.019	0.561	0.734	7	0.006 (-0.029-0.041)	0.735	1
GCST90199750	Laurylcarnitine levels	26	0.05838	521.565	1.036 (0.740-1.449)	0.837	1	1.038 (0.637-1.692)	0.88	1.175 (0.622-2.222)	0.624	1.014 (0.549-1.873)	0.965	24.797	0.474	-0.02	0.65	0.49	8	0.007 (-0.025-0.038)	0.674	1
GCST90199751	Gamma-glutamylmethionine levels	25	0.05139	527.689	0.880 (0.626-1.237)	0.462	0.99	0.752 (0.465-1.216)	0.245	0.960 (0.454-2.033)	0.917	0.780 (0.386-1.574)	0.494	17.737	0.816	-0.011	0.8	0.821	8	0.002 (-0.031-0.035)	0.915	1
GCST90199752	Epiandrosterone sulfate levels	24	0.16381	1542.26	0.948 (0.812-1.107)	0.498	0.999	0.939 (0.791-1.114)	0.47	0.910 (0.758-1.093)	0.325	0.935 (0.794-1.100)	0.424	17.347	0.792	0.02	0.424	0.873	3	0.017 (-0.045-0.079)	0.593	1
GCST90199753	Gamma-glutamyltryptophan levels	23	0.06195	536.563	1.137 (0.830-1.557)	0.425	0.99	1.077 (0.673-1.724)	0.758	1.442 (0.682-3.051)	0.349	0.990 (0.490-2.000)	0.978	21.869	0.468	-0.034	0.5	0.461	3	-0.020 (-0.064-0.025)	0.39	1
GCST90199754	7-methylxanthine levels	22	0.05756	502.264	0.686 (0.448-1.050)	0.083	0.987	0.722 (0.394-1.326)	0.294	0.235 (0.084-0.658)	0.012	1.159 (0.367-3.664)	0.804	18.147	0.64	0.132	0.037	0.604	6	0.004 (-0.034-0.041)	0.848	1
GCST90199755	3,7-dimethylurate levels	32	0.09489	697.205	1.005 (0.750-1.347)	0.974	1	1.177 (0.807-1.718)	0.397	1.249 (0.697-2.240)	0.46	1.372 (0.769-2.447)	0.293	37.423	0.198	-0.032	0.404	0.188	5	0.001 (-0.057-0.059)	0.97	1
GCST90199756	1,7-dimethyluric acid levels	33	0.07502	704.94	1.033 (0.751-1.421)	0.841	1	1.327 (0.848-2.079)	0.216	1.448 (0.738-2.839)	0.29	1.711 (0.824-3.554)	0.16	35.226	0.318	-0.048	0.274	0.326	5	-0.003 (-0.043-0.037)	0.886	1
GCST90199757	1,3,7-trimethylurate levels	25	0.08063	602.38	1.115 (0.810-1.536)	0.504	0.999	1.036 (0.662-1.620)	0.878	1.147 (0.610-2.155)	0.674	1.076 (0.538-2.155)	0.837	19.863	0.705	-0.004	0.921	0.704	5	-0.011 (-0.053-0.030)	0.597	1
GCST90199758	N4-acetylcytidine levels	35	0.11172	1001.47	0.941 (0.755-1.173)	0.587	1	0.979 (0.704-1.362)	0.901	0.952 (0.658-1.377)	0.794	0.947 (0.675-1.329)	0.754	24.706	0.878	-0.002	0.94	0.879	7	0.002 (-0.035-0.039)	0.911	1
GCST90199759	Indolebutyrate levels	25	0.10507	586.623	0.908 (0.688-1.198)	0.496	0.999	0.831 (0.573-1.204)	0.327	0.517 (0.290-0.921)	0.035	0.880 (0.533-1.451)	0.621	29.996	0.185	0.11	0.043	0.197	2	0.003 (-0.114-0.120)	0.961	1
GCST90199760	5-acetylamino-6-amino-3-methyluracil levels	33	0.13944	1161.92	0.919 (0.720-1.172)	0.495	0.999	0.880 (0.615-1.259)	0.483	1.006 (0.655-1.543)	0.98	0.865 (0.606-1.235)	0.431	27.176	0.709	-0.016	0.618	0.731	6	0.017 (-0.021-0.055)	0.382	1
GCST90199761	N1-methylinosine levels	27	0.05103	531.589	0.990 (0.638-1.538)	0.966	1	1.177 (0.660-2.098)	0.581	0.678 (0.202-2.271)	0.534	1.451 (0.502-4.188)	0.498	35.111	0.109	0.039	0.514	0.119	6	0.010 (-0.026-0.045)	0.592	1
GCST90199762	N6-carbamoylthreonyladenosine levels	32	0.06016	585.896	0.964 (0.741-1.254)	0.782	1	1.010 (0.652-1.562)	0.966	0.949 (0.597-1.509)	0.828	1.056 (0.682-1.634)	0.809	29.239	0.557	0.002	0.94	0.564	3	0.007 (-0.062-0.076)	0.843	1
GCST90199763	1-methylxanthine levels	30	0.12647	1087.98	1.186 (0.942-1.492)	0.146	0.987	1.217 (0.860-1.721)	0.268	1.374 (0.918-2.055)	0.134	1.210 (0.878-1.668)	0.253	13.967	0.992	-0.028	0.391	0.994	5	-0.005 (-0.046-0.035)	0.792	1
GCST90199764	N2,n2-dimethylguanosine levels	18	0.0237	324.307	1.447 (0.919-2.278)	0.11	0.987	1.937 (1.037-3.619)	0.038	1.405 (0.508-3.885)	0.521	2.201 (0.832-5.822)	0.13	15.336	0.571	0.004	0.95	0.596	3	-0.008 (-0.071-0.054)	0.795	1
GCST90199765	4-hydroxyhippurate levels	19	0.03663	381.035	0.926 (0.605-1.418)	0.725	1	0.939 (0.527-1.673)	0.832	1.585 (0.550-4.567)	0.406	1.115 (0.543-2.293)	0.77	20.398	0.311	-0.088	0.293	0.31	4	0.018 (-0.022-0.058)	0.373	1
GCST90199766	3-(3-amino-3-carboxypropyl)uridine levels	16	0.02554	301.116	1.143 (0.739-1.768)	0.548	1	1.132 (0.627-2.044)	0.68	1.359 (0.587-3.144)	0.486	1.051 (0.512-2.156)	0.894	12.878	0.612	-0.021	0.644	0.636	3	-0.007 (-0.063-0.050)	0.82	1
GCST90199767	5,6-dihydrouridine levels	32	0.06956	703.584	1.004 (0.737-1.368)	0.979	1	1.140 (0.720-1.804)	0.575	1.152 (0.601-2.209)	0.673	1.086 (0.552-2.136)	0.812	30.164	0.509	-0.018	0.642	0.497	4	-0.016 (-0.070-0.038)	0.554	1
GCST90199768	Phenylacetylglutamine levels	20	0.03659	377.4	1.327 (0.855-2.060)	0.208	0.99	1.249 (0.674-2.313)	0.48	1.480 (0.599-3.659)	0.407	1.202 (0.541-2.670)	0.657	14.07	0.78	-0.015	0.79	0.801	4	0.004 (-0.053-0.062)	0.887	1
GCST90199769	3-hydroxydodecanedioate levels	21	0.04819	429.103	1.027 (0.733-1.440)	0.876	1	1.161 (0.719-1.876)	0.542	0.674 (0.319-1.426)	0.315	1.388 (0.653-2.949)	0.404	16.696	0.673	0.064	0.232	0.696	5	-0.005 (-0.061-0.052)	0.872	1
GCST90199770	1-arachidonylglycerol (20:4) levels	22	0.08448	676.922	1.042 (0.785-1.384)	0.775	1	0.948 (0.621-1.447)	0.804	0.766 (0.441-1.330)	0.355	0.863 (0.581-1.282)	0.475	19.765	0.536	0.056	0.217	0.576	7	0.008 (-0.028-0.043)	0.67	1
GCST90199771	7-methylguanine levels	22	0.04938	468.323	0.864 (0.587-1.272)	0.459	0.99	0.938 (0.561-1.568)	0.806	1.037 (0.493-2.182)	0.924	1.010 (0.524-1.945)	0.977	24.797	0.256	-0.029	0.577	0.272	6	0.018 (-0.017-0.053)	0.305	1
GCST90199772	1-stearoyl-GPE (18:0) levels	38	0.12566	1146.91	0.991 (0.744-1.321)	0.952	1	1.160 (0.791-1.702)	0.448	2.384 (1.237-4.595)	0.014	1.323 (0.846-2.069)	0.227	50.463	0.069	-0.107	0.007	0.07	5	-0.005 (-0.044-0.033)	0.78	1
GCST90199773	Phenol sulfate levels	20	0.04753	440.969	1.129 (0.743-1.715)	0.57	1	1.318 (0.730-2.378)	0.36	1.179 (0.329-4.233)	0.803	1.866 (0.715-4.873)	0.218	17.71	0.542	-0.005	0.944	0.562	8	0.001 (-0.039-0.042)	0.943	1
GCST90199774	Oleoylcarnitine levels	24	0.06337	589.643	1.006 (0.654-1.548)#	0.977	1	1.051 (0.649-1.700)	0.84	1.569 (0.681-3.614)	0.302	1.079 (0.618-1.883)	0.791	39.5	0.017	-0.065	0.238	0.024	6	-0.008 (-0.044-0.028)	0.673	1
GCST90199775	Gamma-glutamylisoleucine levels	16	0.03258	330.094	1.076 (0.783-1.477)	0.653	1	0.942 (0.625-1.418)	0.774	0.898 (0.560-1.439)	0.661	0.936 (0.624-1.403)	0.752	7.318	0.948	0.042	0.327	0.882	6	0.006 (-0.029-0.042)	0.72	1
GCST90199776	Malonylcarnitine levels	21	0.07161	418.183	1.168 (0.784-1.740)	0.445	0.99	1.020 (0.642-1.620)	0.934	1.857 (0.707-4.877)	0.224	0.934 (0.444-1.965)	0.859	31.066	0.054	-0.067	0.314	0.06	7	-0.008 (-0.049-0.033)	0.705	1
GCST90199777	1-palmitoleoyl-GPC (16:1) levels	32	0.08181	769.887	0.788 (0.585-1.061)	0.116	0.987	0.848 (0.549-1.310)	0.457	1.015 (0.469-2.198)	0.969	0.897 (0.483-1.665)	0.732	29.695	0.533	-0.033	0.49	0.532	6	0.014 (-0.023-0.051)	0.453	1
GCST90199778	N-methyl-2-pyridone-5-carboxamide levels	15	0.0393	322.156	0.939 (0.725-1.216)	0.632	1	0.942 (0.705-1.259)	0.688	1.050 (0.746-1.478)	0.782	0.962 (0.739-1.251)	0.775	17.562	0.227	-0.041	0.34	0.418	3	0.017 (-0.028-0.062)	0.46	1
GCST90199779	Gamma-glutamyl-2-aminobutyrate levels	23	0.05962	519.577	1.408 (1.006-1.970)	0.046	0.987	1.216 (0.751-1.967)	0.427	1.477 (0.758-2.877)	0.265	1.162 (0.638-2.115)	0.629	12.322	0.95	-0.007	0.873	0.951	8	0.019 (-0.016-0.053)	0.29	1
GCST90199780	1-stearoyl-GPG (18:0) levels	26	0.08731	666.492	0.805 (0.521-1.243)#	0.328	0.99	0.751 (0.459-1.230)	0.255	0.471 (0.162-1.367)	0.179	1.442 (0.475-4.379)	0.525	51.538	0.001	0.069	0.291	0.001	6	-0.018 (-0.059-0.023)	0.387	1
GCST90199781	Hexanoylglycine levels	23	0.14059	945.615	0.889 (0.733-1.079)	0.234	0.99	0.949 (0.733-1.229)	0.69	1.264 (0.940-1.700)	0.136	0.979 (0.789-1.215)	0.849	26.242	0.241	-0.133	0.009	0.279	4	0.030 (-0.017-0.077)	0.212	1
GCST90199782	Glutamine degradant levels	26	0.07275	635.315	1.224 (0.881-1.701)	0.228	0.99	1.280 (0.804-2.039)	0.299	1.540 (0.799-2.968)	0.209	1.373 (0.819-2.300)	0.24	25.546	0.432	-0.029	0.435	0.473	6	0.002 (-0.030-0.033)	0.919	1
GCST90199783	5-methyluridine (ribothymidine) levels	25	0.18185	1653.63	0.768 (0.622-0.949)	0.015	0.973	0.712 (0.543-0.933)	0.014	0.705 (0.517-0.961)	0.037	0.699 (0.538-0.907)	0.013	21.946	0.583	0.021	0.463	0.626	6	0.003 (-0.043-0.049)	0.899	1
GCST90199784	Cysteine-glutathione disulfide levels	27	0.09502	875.813	0.980 (0.727-1.320)	0.892	1	1.093 (0.719-1.662)	0.676	1.670 (0.922-3.024)	0.103	1.062 (0.711-1.589)	0.77	30.38	0.252	-0.085	0.056	0.263	5	-0.011 (-0.052-0.030)	0.588	1
GCST90199785	Isovalerylglycine levels	23	0.08022	642.874	1.116 (0.871-1.430)	0.387	0.99	1.112 (0.766-1.614)	0.576	1.162 (0.748-1.804)	0.512	1.071 (0.740-1.552)	0.719	16.688	0.78	-0.008	0.83	0.802	4	0.006 (-0.038-0.050)	0.787	1
GCST90199786	2-hydroxy-3-methylvalerate levels	30	0.06631	648.272	0.890 (0.623-1.273)	0.525	1	0.799 (0.498-1.280)	0.351	1.073 (0.511-2.253)	0.853	0.709 (0.336-1.498)	0.375	37.625	0.131	-0.026	0.576	0.139	5	-0.012 (-0.050-0.025)	0.51	1
GCST90199787	Homostachydrine levels	24	0.05669	489.092	0.995 (0.627-1.579)#	0.984	1	1.377 (0.783-2.422)	0.267	0.666 (0.258-1.717)	0.409	1.650 (0.598-4.548)	0.343	35.362	0.048	0.055	0.351	0.048	8	-0.003 (-0.035-0.029)	0.86	1
GCST90199788	1-arachidonoyl-gpc (20:4n6) levels	27	0.20316	1984.65	0.872 (0.723-1.051)	0.151	0.987	0.959 (0.770-1.194)	0.708	1.082 (0.821-1.425)	0.581	0.955 (0.758-1.203)	0.7	25.943	0.466	-0.053	0.047	0.423	4	0.016 (-0.025-0.058)	0.441	1
GCST90199789	2-palmitoyl-GPC (16:0) levels	16	0.03121	376.845	0.858 (0.559-1.317)	0.483	0.999	1.149 (0.643-2.055)	0.638	1.031 (0.301-3.530)	0.962	1.133 (0.431-2.981)	0.803	12.649	0.629	-0.024	0.76	0.621	6	-0.006 (-0.044-0.032)	0.766	1
GCST90199790	2-palmitoleoyl-GPC (16:1) levels	25	0.07274	549.059	1.026 (0.737-1.428)	0.88	1	0.882 (0.564-1.380)	0.583	1.475 (0.642-3.390)	0.369	0.858 (0.423-1.738)	0.675	24.919	0.41	-0.049	0.36	0.405	6	0.020 (-0.021-0.061)	0.339	1
GCST90199791	1-arachidonoyl-GPE (20:4n6) levels	33	0.15816	1432.2	0.859 (0.696-1.060)	0.157	0.987	1.042 (0.764-1.422)	0.794	0.928 (0.634-1.358)	0.702	1.026 (0.726-1.452)	0.884	32.883	0.424	-0.014	0.636	0.345	5	0.009 (-0.030-0.048)	0.657	1
GCST90199792	1-palmitoyl-GPE (16:0) levels	18	0.07379	639.694	0.881 (0.572-1.358)	0.566	1	0.883 (0.495-1.575)	0.674	1.921 (0.502-7.345)	0.354	1.195 (0.571-2.504)	0.642	27.477	0.051	-0.102	0.247	0.034	5	-0.002 (-0.041-0.037)	0.922	1
GCST90199793	1-linoleoyl-GPE (18:2) levels	31	0.11268	1010.02	0.985 (0.725-1.339)#	0.926	1	1.037 (0.715-1.504)	0.847	1.125 (0.630-2.009)	0.693	1.067 (0.737-1.545)	0.734	48.613	0.017	-0.021	0.6	0.024	7	-0.004 (-0.038-0.031)	0.838	1
GCST90199794	1-oleoyl-GPE (18:1) levels	28	0.06357	672.279	0.968 (0.670-1.399)	0.864	1	1.133 (0.708-1.812)	0.603	1.332 (0.488-3.632)	0.581	1.135 (0.500-2.577)	0.764	34.993	0.139	-0.038	0.509	0.125	7	-0.013 (-0.048-0.022)	0.471	1
GCST90199795	2-hydroxypalmitate levels	19	0.03741	401.477	0.889 (0.605-1.305)	0.547	1	1.039 (0.613-1.760)	0.888	1.523 (0.721-3.214)	0.285	1.226 (0.596-2.520)	0.586	13.314	0.773	-0.076	0.118	0.786	5	0.011 (-0.028-0.050)	0.582	1
GCST90199796	Docosapentaenoate (n6 DPA; 22:5n6) levels	14	0.03658	316.88	1.224 (0.730-2.051)	0.443	0.99	1.205 (0.635-2.288)	0.568	0.463 (0.081-2.633)	0.402	0.927 (0.349-2.458)	0.881	18.022	0.157	0.111	0.274	0.163	6	-0.025 (-0.063-0.014)	0.207	1
GCST90199797	Gulonate levels	19	0.03833	353.193	0.766 (0.493-1.189)	0.235	0.99	0.644 (0.347-1.194)	0.163	0.606 (0.222-1.651)	0.341	0.519 (0.194-1.389)	0.208	15.183	0.649	0.029	0.617	0.655	3	0.016 (-0.049-0.082)	0.626	1
GCST90199798	Isobutyrylglycine levels	29	0.09361	832.793	0.910 (0.694-1.194)	0.496	0.999	0.827 (0.572-1.196)	0.312	1.827 (1.087-3.072)	0.031	0.817 (0.513-1.302)	0.403	33.531	0.217	-0.11	0.006	0.238	6	0.025 (-0.014-0.063)	0.206	1
GCST90199799	Glutarylcarnitine (c5-dc) levels	31	0.18292	1556.21	0.973 (0.751-1.260)	0.835	1	1.092 (0.781-1.527)	0.606	1.216 (0.689-2.146)	0.505	1.115 (0.808-1.538)	0.512	41.528	0.078	-0.039	0.394	0.098	7	-0.003 (-0.046-0.040)	0.881	1
GCST90199800	Carnitine C5:1 levels	25	0.06284	574.953	1.239 (0.882-1.741)	0.217	0.99	1.047 (0.638-1.718)	0.856	1.141 (0.466-2.794)	0.776	0.972 (0.461-2.051)	0.942	23.635	0.483	0.01	0.846	0.498	6	0.005 (-0.031-0.041)	0.792	1
GCST90199801	Hydroquinone sulfate levels	18	0.03386	387.787	0.778 (0.518-1.171)	0.229	0.99	0.776 (0.450-1.338)	0.362	0.561 (0.205-1.534)	0.276	1.175 (0.444-3.114)	0.749	10.224	0.894	0.037	0.495	0.896	6	0.012 (-0.026-0.050)	0.532	1
GCST90199802	Beta-hydroxyisovaleroylcarnitine levels	35	0.10647	987.49	1.143 (0.879-1.485)	0.318	0.99	1.011 (0.668-1.532)	0.957	1.024 (0.604-1.734)	0.931	0.959 (0.610-1.508)	0.857	26.646	0.811	0.018	0.64	0.836	6	-0.018 (-0.055-0.019)	0.336	1
GCST90199803	Catechol sulfate levels	26	0.06293	582.773	0.951 (0.672-1.346)	0.777	1	1.364 (0.859-2.165)	0.188	1.024 (0.540-1.939)	0.944	1.378 (0.759-2.502)	0.302	31.387	0.177	-0.011	0.789	0.185	5	0.001 (-0.040-0.041)	0.98	1
GCST90199804	7-alpha-hydroxy-3-oxo-4-cholestenoate (7-hoca) levels	24	0.05486	513.154	0.891 (0.618-1.286)	0.539	1	0.808 (0.483-1.355)	0.419	0.462 (0.202-1.057)	0.081	0.720 (0.344-1.509)	0.393	16.478	0.834	0.087	0.096	0.849	4	-0.018 (-0.059-0.022)	0.377	1
GCST90199805	Octadecanedioate levels	25	0.08187	696.689	0.676 (0.491-0.932)	0.017	0.973	0.616 (0.384-0.988)	0.044	0.497 (0.225-1.097)	0.097	0.589 (0.237-1.464)	0.266	25.847	0.361	0.048	0.412	0.286	8	0.015 (-0.017-0.047)	0.362	1
GCST90199806	Tetradecanedioate (C14-DC) levels	18	0.10363	1074.85	0.775 (0.592-1.015)#	0.064	0.987	0.695 (0.472-1.022)	0.065	0.752 (0.500-1.133)	0.192	0.676 (0.490-0.931)	0.028	28.372	0.041	0.008	0.848	0.056	7	0.008 (-0.026-0.042)	0.655	1
GCST90199807	Hexadecanedioate (C16-DC) levels	22	0.13303	1178.29	0.663 (0.504-0.872)	0.003	0.517	0.551 (0.407-0.746)	0	0.521 (0.351-0.773)	0.004	0.555 (0.417-0.740)	0.001	29.677	0.099	0.049	0.123	0.122	6	0.017 (-0.019-0.052)	0.358	1
GCST90199808	Glycerophosphoethanolamine levels	22	0.0561	533.199	1.153 (0.794-1.673)	0.454	0.99	1.249 (0.780-2.000)	0.355	1.045 (0.518-2.109)	0.903	1.111 (0.645-1.911)	0.709	28.309	0.132	0.016	0.748	0.161	7	0.008 (-0.028-0.043)	0.672	1
GCST90199809	Taurolithocholate 3-sulfate levels	21	0.06568	577.752	1.210 (0.786-1.863)	0.387	0.99	1.390 (0.796-2.430)	0.247	1.602 (0.704-3.643)	0.275	1.554 (0.761-3.175)	0.24	29.929	0.071	-0.045	0.44	0.057	4	-0.017 (-0.059-0.026)	0.442	1
GCST90199810	1-palmitoyl-GPI (16:0) levels	23	0.04782	477.113	1.607 (1.134-2.276)	0.008	0.821	1.446 (0.909-2.300)	0.119	0.842 (0.417-1.703)	0.637	1.994 (0.865-4.600)	0.12	18.764	0.66	0.087	0.051	0.666	5	0.018 (-0.020-0.057)	0.353	1
GCST90199811	Glycolithocholate sulfate levels	21	0.06972	613.76	1.110 (0.846-1.457)#	0.452	0.99	1.267 (0.977-1.644)	0.074	1.198 (0.845-1.698)	0.323	1.241 (0.999-1.542)	0.065	51.305	0	-0.037	0.492	0.038	4	-0.010 (-0.052-0.032)	0.644	1
GCST90199812	3-(3-hydroxyphenyl)propionate levels	18	0.04785	393.088	1.139 (0.828-1.566)	0.424	0.99	0.931 (0.568-1.528)	0.778	1.188 (0.684-2.064)	0.549	0.956 (0.546-1.673)	0.876	14.075	0.662	-0.008	0.855	0.657	5	0.023 (-0.032-0.077)	0.417	1
GCST90199813	Deoxycarnitine levels	35	0.1298	1170.96	1.038 (0.798-1.351)	0.78	1	1.090 (0.752-1.580)	0.648	1.253 (0.802-1.956)	0.328	1.070 (0.725-1.580)	0.736	36.234	0.365	-0.033	0.313	0.416	5	0.020 (-0.015-0.054)	0.263	1
GCST90199814	Alpha-hydroxycaproate levels	20	0.06731	436.054	0.821 (0.630-1.071)	0.146	0.987	0.744 (0.506-1.093)	0.132	0.477 (0.284-0.801)	0.012	0.700 (0.433-1.133)	0.163	17.383	0.564	0.136	0.028	0.578
GCST90199815	1-ribosyl-imidazoleacetate levels	37	0.09092	845.617	1.287 (0.975-1.700)	0.075	0.987	1.364 (0.901-2.066)	0.142	1.215 (0.586-2.518)	0.604	1.389 (0.746-2.587)	0.307	25.798	0.896	0.008	0.867	0.895	5	0.011 (-0.025-0.047)	0.556	1
GCST90199816	3,4-dihydroxybutyrate levels	23	0.05892	537.71	0.823 (0.557-1.215)	0.326	0.99	0.958 (0.589-1.558)	0.863	0.560 (0.256-1.228)	0.163	0.927 (0.540-1.592)	0.787	29.987	0.119	0.056	0.282	0.143	5	0.004 (-0.048-0.055)	0.884	1
GCST90199817	Indoleacetylglutamine levels	21	0.08208	570.537	0.881 (0.639-1.215)	0.44	0.99	0.986 (0.637-1.528)	0.951	0.811 (0.373-1.766)	0.604	1.054 (0.608-1.827)	0.854	22.379	0.32	0.015	0.821	0.313	7	0.007 (-0.040-0.054)	0.769	1
GCST90199818	Mannitol/sorbitol levels	24	0.05092	501.238	0.930 (0.636-1.358)	0.706	1	0.903 (0.521-1.564)	0.716	0.869 (0.396-1.907)	0.73	0.999 (0.473-2.111)	0.998	19.316	0.683	0.009	0.85	0.692	5	-0.001 (-0.041-0.038)	0.953	1
GCST90199819	Tryptophan betaine levels	34	0.1106	914.421	1.084 (0.840-1.398)	0.537	1	0.985 (0.667-1.455)	0.941	0.992 (0.627-1.571)	0.974	1.086 (0.649-1.817)	0.755	34.594	0.392	0.014	0.653	0.391	6	0.004 (-0.033-0.040)	0.842	1
GCST90199820	Dihomo-linolenate (20:3n3 or n6) levels	24	0.04721	531.53	0.937 (0.660-1.330)	0.716	1	0.819 (0.503-1.334)	0.422	0.698 (0.317-1.540)	0.383	0.808 (0.361-1.806)	0.608	22.322	0.501	0.043	0.425	0.519	7	-0.011 (-0.045-0.023)	0.523	1
GCST90199821	1-linoleoyl-GPI (18:2) levels	21	0.06506	638.838	0.953 (0.666-1.365)	0.794	1	1.070 (0.686-1.668)	0.767	0.957 (0.426-2.152)	0.917	1.171 (0.600-2.282)	0.649	29.192	0.084	-0.001	0.992	0.081	7	-0.008 (-0.043-0.027)	0.654	1
GCST90199822	1-oleoyl-GPI (18:1) levels	32	0.07409	717.885	0.894 (0.643-1.243)	0.505	0.999	1.049 (0.653-1.685)	0.843	1.022 (0.488-2.138)	0.955	1.579 (0.667-3.739)	0.307	34.998	0.284	-0.019	0.694	0.288	7	0.011 (-0.024-0.046)	0.542	1
GCST90199823	O-cresol sulfate levels	20	0.04634	419.226	0.877 (0.638-1.207)	0.421	0.99	1.207 (0.765-1.904)	0.418	1.414 (0.850-2.353)	0.199	1.131 (0.701-1.823)	0.621	21.583	0.306	-0.086	0.035	0.276	4	0.013 (-0.031-0.057)	0.562	1
GCST90199824	4-vinylphenol sulfate levels	25	0.05535	544.427	0.819 (0.588-1.141)	0.238	0.99	0.799 (0.483-1.321)	0.382	0.689 (0.397-1.194)	0.198	0.785 (0.480-1.285)	0.346	28.048	0.258	0.029	0.445	0.291	8	0.005 (-0.028-0.039)	0.751	1
GCST90199825	Pyrraline levels	23	0.04886	479.484	0.848 (0.606-1.187)	0.338	0.99	0.845 (0.518-1.377)	0.499	0.689 (0.365-1.299)	0.263	1.009 (0.473-2.153)	0.982	22.853	0.41	0.03	0.455	0.406	4	-0.002 (-0.044-0.040)	0.927	1
GCST90199826	N6-acetyllysine levels	19	0.09961	886.566	0.999 (0.719-1.387)	0.994	1	0.808 (0.532-1.228)	0.318	0.803 (0.476-1.355)	0.422	0.805 (0.539-1.201)	0.302	21.809	0.241	0.046	0.31	0.237	7	0.015 (-0.019-0.049)	0.379	1
GCST90199827	Thymol sulfate levels	19	0.05577	451.056	1.072 (0.741-1.551)	0.714	1	1.036 (0.612-1.755)	0.895	0.757 (0.299-1.912)	0.563	0.971 (0.430-2.197)	0.945	13.747	0.745	0.046	0.433	0.76	6	-0.007 (-0.044-0.030)	0.703	1
GCST90199828	N-acetylserine levels	24	0.05362	477.675	0.905 (0.626-1.309)	0.597	1	1.101 (0.662-1.831)	0.71	1.010 (0.464-2.200)	0.98	1.147 (0.554-2.376)	0.715	14.847	0.9	-0.015	0.757	0.9	3	-0.013 (-0.078-0.053)	0.702	1
GCST90199829	3-methyladipate levels	15	0.04338	302.64	0.706 (0.460-1.082)	0.11	0.987	0.737 (0.406-1.337)	0.315	1.304 (0.512-3.323)	0.588	0.405 (0.133-1.230)	0.133	12.317	0.581	-0.082	0.172	0.567	4	0.018 (-0.026-0.062)	0.423	1
GCST90199830	4-ethylphenylsulfate levels	22	0.04712	471.109	1.001 (0.712-1.407)	0.995	1	1.020 (0.625-1.665)	0.937	0.998 (0.549-1.813)	0.995	1.060 (0.594-1.890)	0.846	12.496	0.925	0	0.99	0.928	5	0.011 (-0.028-0.050)	0.572	1
GCST90199831	1-stearoyl-2-oleoyl-GPE (18:0/18:1) levels	26	0.10409	989.874	0.927 (0.700-1.227)	0.597	1	0.800 (0.534-1.199)	0.28	1.245 (0.689-2.252)	0.475	0.894 (0.567-1.410)	0.634	27.17	0.347	-0.046	0.279	0.323	5	-0.008 (-0.048-0.032)	0.699	1
GCST90199832	Dimethylarginine (sdma + adma) levels	21	0.05493	491.057	1.074 (0.667-1.730)	0.768	1	0.847 (0.463-1.548)	0.589	1.214 (0.404-3.651)	0.734	0.742 (0.376-1.465)	0.4	29.935	0.071	-0.014	0.811	0.088	5	0.005 (-0.046-0.056)	0.85	1
GCST90199833	Hexanoylglutamine levels	22	0.1021	870.827	1.192 (0.887-1.601)	0.243	0.99	1.340 (0.909-1.975)	0.14	1.574 (0.879-2.817)	0.142	1.373 (0.936-2.012)	0.119	20.699	0.477	-0.052	0.29	0.52	6	0.013 (-0.033-0.058)	0.584	1
GCST90199834	Gamma-glutamylalanine levels	15	0.04044	350.975	0.875 (0.540-1.418)	0.588	1	0.807 (0.445-1.466)	0.482	0.963 (0.325-2.856)	0.947	0.801 (0.400-1.603)	0.541	20.23	0.123	-0.013	0.849	0.152	7	0.008 (-0.028-0.044)	0.658	1
GCST90199835	5alpha-androstan-3beta,17beta-diol disulfate levels	29	0.08548	772.817	0.815 (0.630-1.055)	0.121	0.987	0.888 (0.634-1.243)	0.487	0.807 (0.545-1.195)	0.294	0.892 (0.642-1.237)	0.498	31.903	0.278	0.002	0.946	0.313	2	-0.012 (-0.080-0.056)	0.725	1
GCST90199836	N-methylproline levels	21	0.04772	447.493	1.285 (0.854-1.934)	0.23	0.99	1.089 (0.616-1.926)	0.77	0.593 (0.248-1.419)	0.255	1.150 (0.465-2.846)	0.766	17.083	0.648	0.092	0.064	0.636	8	-0.023 (-0.056-0.010)	0.173	1
GCST90199837	Carotenoid levels (cryptoxanthin)	27	0.06008	561.799	1.489 (0.992-2.237)	0.055	0.987	1.538 (0.902-2.624)	0.114	0.975 (0.390-2.438)	0.957	2.039 (0.800-5.195)	0.148	34.283	0.128	0.056	0.322	0.12	8	-0.005 (-0.037-0.028)	0.783	1
GCST90199838	5alpha-pregnan-3beta,20alpha-diol disulfate levels	29	0.10211	959.042	0.812 (0.601-1.097)	0.175	0.987	1.092 (0.714-1.670)	0.686	0.732 (0.383-1.401)	0.355	1.164 (0.726-1.865)	0.534	34.972	0.171	0.016	0.727	0.142	5	0.017 (-0.021-0.056)	0.38	1
GCST90199839	Taurocholenate sulfate levels	39	0.15879	1434.61	0.888 (0.720-1.095)	0.266	0.99	0.670 (0.490-0.917)	0.012	0.695 (0.479-1.009)	0.064	0.655 (0.469-0.914)	0.017	37.398	0.497	0.044	0.128	0.319	6	0.007 (-0.030-0.044)	0.713	1
GCST90199840	Pregnenediol disulfate (C21H34O8S2) levels	34	0.15198	1390.43	0.938 (0.742-1.187)	0.595	1	1.090 (0.783-1.518)	0.61	1.081 (0.740-1.578)	0.689	1.095 (0.784-1.529)	0.599	35.492	0.352	-0.028	0.357	0.34	4	0.008 (-0.030-0.046)	0.671	1
GCST90199841	Glycocholenate sulfate levels	35	0.20006	2139.78	0.855 (0.721-1.014)	0.072	0.987	0.787 (0.599-1.034)	0.085	0.787 (0.616-1.004)	0.063	0.790 (0.638-0.977)	0.037	43.932	0.118	0.028	0.355	0.076	9	-0.005 (-0.037-0.027)	0.763	1
GCST90199842	Androstenediol (3beta,17beta) disulfate (1) levels	30	0.09829	931.037	1.017 (0.760-1.360)	0.912	1	1.114 (0.757-1.638)	0.585	1.173 (0.707-1.945)	0.542	0.986 (0.678-1.433)	0.941	40.593	0.075	-0.026	0.502	0.079	4	0.012 (-0.026-0.050)	0.54	1
GCST90199843	Chiro-inositol levels	14	0.05688	292.755	1.208 (0.848-1.721)	0.295	0.99	1.306 (0.819-2.084)	0.262	1.488 (0.517-4.283)	0.475	1.508 (0.651-3.494)	0.355	8.448	0.813	-0.032	0.689	0.809	6	0.002 (-0.049-0.054)	0.926	1
GCST90199844	1-palmitoyl-2-linoleoyl-GPE (16:0/18:2) levels	24	0.21145	1898.9	1.097 (0.910-1.322)	0.332	0.99	1.060 (0.819-1.373)	0.657	1.185 (0.858-1.637)	0.315	1.129 (0.893-1.427)	0.322	21.526	0.549	-0.018	0.572	0.561	5	0.003 (-0.035-0.042)	0.859	1
GCST90199845	Sphinganine-1-phosphate levels	16	0.04117	356.563	1.358 (0.869-2.122)	0.18	0.987	1.690 (0.920-3.104)	0.091	1.054 (0.279-3.980)	0.939	1.880 (0.697-5.073)	0.231	8.869	0.884	0.027	0.698	0.88	7	0.015 (-0.019-0.050)	0.387	1
GCST90199846	Glycosyl-N-stearoyl-sphingosine (d18:1/18:0) levels	32	0.09509	904.442	0.823 (0.633-1.071)	0.148	0.987	0.794 (0.543-1.161)	0.235	0.672 (0.376-1.199)	0.188	0.587 (0.346-0.996)	0.057	15.493	0.991	0.027	0.446	0.987	5	0.010 (-0.027-0.048)	0.591	1
GCST90199847	4-allylphenol sulfate levels	22	0.05769	505.145	1.294 (0.920-1.820)	0.139	0.987	1.085 (0.675-1.747)	0.736	2.148 (1.013-4.552)	0.06	0.942 (0.351-2.528)	0.907	22.429	0.375	-0.063	0.156	0.38	4	0.005 (-0.050-0.060)	0.854	1
GCST90199848	Succinylcarnitine levels	28	0.09799	873.062	1.126 (0.845-1.499)	0.418	0.99	1.016 (0.675-1.528)	0.94	0.876 (0.451-1.700)	0.698	1.023 (0.598-1.748)	0.936	16.939	0.933	0.037	0.418	0.94	7	0.016 (-0.017-0.050)	0.342	1
GCST90199849	21-hydroxypregnenolone disulfate levels	36	0.10573	1005.75	0.788 (0.612-1.015)	0.065	0.987	0.788 (0.539-1.152)	0.218	0.995 (0.559-1.769)	0.986	0.651 (0.328-1.293)	0.229	30.731	0.674	-0.035	0.383	0.614	5	0.016 (-0.021-0.054)	0.391	1
GCST90199850	5alpha-androstan-3alpha,17alpha-diol monosulfate levels	29	0.15644	945.638	1.037 (0.870-1.235)	0.685	1	1.007 (0.782-1.297)	0.955	1.048 (0.796-1.378)	0.743	1.016 (0.800-1.290)	0.899	27.073	0.514	-0.003	0.925	0.529	4	-0.007 (-0.072-0.059)	0.841	1
GCST90199851	Androstenediol (3beta,17beta) disulfate (2) levels	38	0.07214	784.24	0.938 (0.745-1.180)	0.582	1	0.854 (0.628-1.160)	0.312	0.810 (0.591-1.110)	0.198	0.871 (0.665-1.139)	0.319	51.101	0.061	0.033	0.196	0.08	5	0.016 (-0.020-0.051)	0.391	1
GCST90199852	5alpha-androstan-3beta,17alpha-diol disulfate levels	23	0.06763	563.715	1.160 (0.874-1.540)	0.305	0.99	1.139 (0.762-1.701)	0.526	0.713 (0.383-1.329)	0.299	1.051 (0.613-1.800)	0.859	21.61	0.483	0.074	0.1	0.496	6	-0.020 (-0.059-0.019)	0.311	1
GCST90199853	5alpha-pregnan-3beta,20beta-diol monosulfate (1) levels	27	0.13983	1182.74	1.076 (0.800-1.446)#	0.63	1	1.170 (0.836-1.637)	0.361	1.065 (0.643-1.765)	0.808	1.170 (0.852-1.606)	0.341	41.473	0.028	0.002	0.963	0.031	7	0.013 (-0.023-0.049)	0.494	1
GCST90199854	5alpha-pregnan-3beta,20alpha-diol monosulfate (2) levels	27	0.09186	800.743	0.915 (0.624-1.339)#	0.646	1	1.073 (0.678-1.699)	0.763	1.103 (0.485-2.510)	0.816	1.088 (0.628-1.883)	0.766	43.768	0.016	-0.027	0.616	0.015	6	0.004 (-0.033-0.042)	0.825	1
GCST90199855	5alpha-androstan-3beta,17beta-diol monosulfate (2) levels	31	0.12104	973.561	0.945 (0.753-1.186)#	0.625	1	0.934 (0.761-1.146)	0.513	1.037 (0.777-1.384)	0.807	0.955 (0.772-1.182)	0.674	49.18	0.015	-0.032	0.316	0.053	6	-0.010 (-0.058-0.038)	0.674	1
GCST90199856	Androstenediol (3alpha, 17alpha) monosulfate (3) levels	30	0.15165	1382.89	0.913 (0.784-1.064)#	0.246	0.99	0.944 (0.789-1.128)	0.524	0.914 (0.756-1.105)	0.362	0.942 (0.815-1.088)	0.423	46.851	0.019	0	0.989	0.029	4	-0.002 (-0.051-0.046)	0.927	1
GCST90199857	5alpha-pregnan-diol disulfate levels	22	0.13273	592.133	0.976 (0.768-1.240)	0.841	1	1.169 (0.826-1.657)	0.378	1.195 (0.728-1.961)	0.489	1.162 (0.756-1.788)	0.501	17.478	0.682	-0.052	0.37	0.675	6	0.017 (-0.033-0.067)	0.511	1
GCST90199858	5alpha-androstan-3alpha,17beta-diol monosulfate (1) levels	21	0.14613	1316.05	0.859 (0.709-1.042)#	0.123	0.987	0.944 (0.798-1.115)	0.496	0.951 (0.753-1.200)	0.676	0.954 (0.811-1.122)	0.578	33.417	0.03	-0.051	0.166	0.192	6	-0.010 (-0.057-0.038)	0.684	1
GCST90199859	5alpha-androstan-3alpha,17beta-diol disulfate levels	28	0.09208	484.931	0.855 (0.647-1.129)	0.268	0.99	0.932 (0.614-1.414)	0.741	1.257 (0.679-2.328)	0.473	1.182 (0.407-3.431)	0.761	27.33	0.446	-0.053	0.182	0.356	6	0.006 (-0.034-0.045)	0.782	1
GCST90199860	Andro steroid monosulfate C19H28O6S (1) levels	37	0.1438	1208.57	1.206 (0.967-1.504)	0.097	0.987	1.099 (0.849-1.422)	0.474	1.064 (0.774-1.463)	0.706	1.102 (0.848-1.432)	0.474	45.131	0.141	0.03	0.292	0.17	4	-0.001 (-0.060-0.058)	0.979	1
GCST90199861	Pregnenediol sulfate (C21H34O5S) levels	30	0.06634	704.054	1.047 (0.756-1.450)	0.78	1	1.263 (0.774-2.061)	0.351	1.147 (0.547-2.408)	0.719	1.314 (0.703-2.456)	0.399	26.08	0.621	-0.01	0.791	0.604	6	-0.004 (-0.037-0.028)	0.784	1
GCST90199862	4-hydroxycoumarin levels	22	0.0609	490.742	1.281 (0.902-1.818)	0.167	0.987	1.162 (0.718-1.880)	0.542	1.668 (0.911-3.054)	0.113	1.242 (0.730-2.114)	0.433	27.104	0.167	-0.048	0.306	0.209	4	0.009 (-0.053-0.072)	0.768	1
GCST90199863	16a-hydroxy DHEA 3-sulfate levels	24	0.13594	1185.92	1.157 (0.963-1.390)	0.12	0.987	1.086 (0.876-1.346)	0.453	1.107 (0.880-1.393)	0.393	1.076 (0.862-1.343)	0.525	19.729	0.658	0.015	0.537	0.651	3	0.017 (-0.026-0.061)	0.439	1
GCST90199864	Gamma-CEHC levels	36	0.12539	1117.51	0.880 (0.683-1.133)	0.32	0.99	0.727 (0.486-1.087)	0.12	0.717 (0.433-1.188)	0.205	0.756 (0.488-1.170)	0.218	29.88	0.714	0.032	0.365	0.74	6	-0.012 (-0.050-0.026)	0.535	1
GCST90199865	2-hydroxyglutarate levels	28	0.07289	657.174	0.845 (0.598-1.193)	0.338	0.99	0.662 (0.422-1.038)	0.073	0.673 (0.296-1.526)	0.352	0.557 (0.280-1.111)	0.108	35.115	0.136	0.027	0.553	0.139	7	0.010 (-0.026-0.047)	0.578	1
GCST90199866	N-acetyl-beta-alanine levels	24	0.0556	479.283	0.967 (0.777-1.205)	0.766	1	0.901 (0.710-1.144)	0.392	0.934 (0.712-1.227)	0.629	0.902 (0.726-1.120)	0.36	32.02	0.1	0.015	0.667	0.223	7	-0.013 (-0.054-0.029)	0.55	1
GCST90199867	Tridecenedioate (C13:1-DC) levels	23	0.04534	474.982	1.044 (0.750-1.454)	0.797	1	1.137 (0.729-1.774)	0.57	1.391 (0.728-2.658)	0.329	1.328 (0.658-2.681)	0.438	15.573	0.837	-0.041	0.324	0.826	8	0.011 (-0.022-0.043)	0.518	1
GCST90199868	N-acetyl-3-methylhistidine levels	24	0.12663	985.56	0.967 (0.740-1.264)	0.806	1	0.929 (0.633-1.365)	0.709	0.798 (0.482-1.320)	0.388	0.917 (0.636-1.323)	0.648	19.472	0.674	0.044	0.386	0.719	5	0.017 (-0.025-0.059)	0.426	1
GCST90199869	2-hydroxyhippurate levels	19	0.04477	414.857	0.744 (0.496-1.118)	0.155	0.987	0.698 (0.409-1.191)	0.187	0.952 (0.383-2.363)	0.916	0.703 (0.313-1.576)	0.403	14.678	0.684	-0.031	0.562	0.71	7	0.011 (-0.025-0.046)	0.558	1
GCST90199870	4-cholesten-3-one levels	23	0.06028	531.081	1.086 (0.814-1.449)	0.574	1	1.057 (0.700-1.597)	0.79	0.705 (0.400-1.243)	0.24	1.157 (0.648-2.065)	0.627	22.83	0.411	0.066	0.099	0.413	3	0.032 (-0.017-0.081)	0.197	1
GCST90199871	Androstenediol (3beta,17beta) monosulfate (2) levels	27	0.06811	588.383	0.830 (0.583-1.181)	0.301	0.99	0.817 (0.500-1.333)	0.418	0.954 (0.448-2.031)	0.904	0.869 (0.498-1.516)	0.625	31.238	0.22	-0.018	0.684	0.223	7	0.016 (-0.018-0.050)	0.353	1
GCST90199872	Androstenediol (3beta,17beta) monosulfate (1) levels	31	0.06162	589.671	0.739 (0.541-1.010)	0.058	0.987	0.771 (0.468-1.272)	0.309	0.958 (0.555-1.655)	0.88	0.728 (0.433-1.224)	0.24	25.538	0.698	-0.035	0.265	0.693	7	-0.005 (-0.036-0.026)	0.758	1
GCST90199873	Pregnenolone sulfate levels	33	0.08591	771.667	0.796 (0.554-1.144)#	0.218	0.99	0.682 (0.426-1.090)	0.11	0.763 (0.339-1.716)	0.517	1.257 (0.478-3.304)	0.646	49.371	0.026	0.006	0.907	0.016	6	0.005 (-0.030-0.041)	0.764	1
GCST90199874	S-methylmethionine levels	19	0.06083	407.163	1.049 (0.700-1.572)	0.816	1	1.408 (0.809-2.450)	0.226	1.136 (0.336-3.838)	0.839	1.658 (0.607-4.530)	0.337	14.119	0.721	-0.01	0.893	0.719	6	0.001 (-0.040-0.041)	0.978	1
GCST90199875	13-HODE + 9-HODE levels	20	0.03963	405.941	0.923 (0.606-1.405)	0.708	1	1.024 (0.576-1.821)	0.935	0.884 (0.366-2.135)	0.787	1.094 (0.474-2.527)	0.836	14.007	0.783	0.005	0.915	0.798	5	-0.019 (-0.057-0.020)	0.338	1
GCST90199876	Palmitoyl sphingomyelin (d18:1/16:0) levels	32	0.08067	707.446	0.979 (0.708-1.354)	0.898	1	0.959 (0.605-1.518)	0.857	0.406 (0.185-0.893)	0.033	1.224 (0.604-2.479)	0.579	30.293	0.502	0.103	0.023	0.53	3	0.010 (-0.033-0.053)	0.653	1
GCST90199877	Indole-3-carboxylate levels	14	0.04988	310.563	1.117 (0.807-1.546)	0.503	0.999	1.134 (0.727-1.767)	0.579	1.131 (0.644-1.984)	0.676	1.120 (0.727-1.724)	0.616	15.047	0.304	-0.003	0.959	0.373	5	0.009 (-0.039-0.057)	0.72	1
GCST90199878	Sphingomyelin (d18:1/18:1, d18:2/18:0) levels	32	0.07705	731.801	0.873 (0.639-1.192)	0.393	0.99	0.940 (0.576-1.534)	0.805	1.213 (0.611-2.409)	0.584	0.864 (0.479-1.561)	0.632	31.836	0.425	-0.048	0.299	0.434	6	0.002 (-0.033-0.036)	0.924	1
GCST90199879	Ergothioneine levels	23	0.0642	633.723	0.972 (0.847-1.115)	0.681	1	0.984 (0.857-1.130)	0.815	1.026 (0.883-1.192)	0.741	0.970 (0.853-1.103)	0.645	28.314	0.166	-0.045	0.133	0.394	6	-0.012 (-0.048-0.025)	0.528	1
GCST90199880	Cis-4-decenoylcarnitine (C10:1) levels	26	0.12649	1160.44	0.844 (0.668-1.066)	0.154	0.987	0.778 (0.566-1.068)	0.12	0.646 (0.425-0.981)	0.051	0.814 (0.613-1.081)	0.168	17.699	0.855	0.066	0.144	0.887	8	0.002 (-0.031-0.034)	0.925	1
GCST90199881	5-(galactosylhydroxy)-L-lysine levels	13	0.02824	275.25	0.618 (0.415-0.922)	0.018	0.973	0.629 (0.362-1.092)	0.1	0.974 (0.452-2.102)	0.949	0.621 (0.293-1.319)	0.239	12.411	0.413	-0.09	0.204	0.417	5	-0.024 (-0.077-0.030)	0.382	1
GCST90199882	2s,3R-dihydroxybutyrate levels	23	0.04576	427.263	1.080 (0.737-1.581)	0.694	1	1.182 (0.728-1.918)	0.499	1.340 (0.687-2.614)	0.4	1.327 (0.788-2.236)	0.299	27.698	0.186	-0.036	0.447	0.222	5	0.018 (-0.016-0.053)	0.301	1
GCST90199883	Cysteinylglycine disulfide levels	18	0.08654	776.923	0.912 (0.661-1.257)	0.573	1	0.807 (0.549-1.185)	0.273	0.844 (0.462-1.540)	0.588	0.806 (0.555-1.171)	0.273	20.519	0.249	0.016	0.767	0.321	5	0.023 (-0.016-0.062)	0.246	1
GCST90199884	2,3-dihydroxyisovalerate levels	24	0.05448	495.987	0.954 (0.701-1.299)	0.765	1	0.828 (0.530-1.293)	0.406	1.028 (0.592-1.787)	0.922	0.883 (0.536-1.454)	0.628	16.018	0.854	-0.012	0.752	0.869	6	-0.010 (-0.054-0.035)	0.669	1
GCST90199885	Alpha-ketoglutaramate levels	18	0.05512	475.408	1.000 (0.725-1.381)	0.999	1	0.921 (0.581-1.461)	0.728	0.677 (0.385-1.193)	0.196	1.102 (0.661-1.838)	0.713	13.798	0.681	0.066	0.12	0.68	4	0.007 (-0.031-0.046)	0.705	1
GCST90199886	3-methylglutaconate levels	19	0.13564	1227.71	1.042 (0.808-1.344)	0.751	1	0.889 (0.678-1.166)	0.396	0.939 (0.614-1.435)	0.774	0.904 (0.680-1.202)	0.497	22.186	0.224	0.025	0.551	0.254	6	0.007 (-0.027-0.042)	0.677	1
GCST90199887	(16 or 17)-methylstearate (a19:0 or i19:0) levels	20	0.04071	419.458	1.071 (0.815-1.407)	0.621	1	1.079 (0.802-1.452)	0.616	1.034 (0.722-1.481)	0.856	1.059 (0.789-1.423)	0.706	24.064	0.194	0.013	0.763	0.354	7	0.012 (-0.022-0.047)	0.483	1
GCST90199888	Cinnamoylglycine levels	32	0.09545	790.561	0.797 (0.591-1.076)	0.139	0.987	0.840 (0.526-1.340)	0.464	0.735 (0.381-1.416)	0.365	0.913 (0.507-1.645)	0.765	23.143	0.844	0.012	0.786	0.843	8	0.006 (-0.028-0.039)	0.741	1
GCST90199889	2R,3R-dihydroxybutyrate levels	29	0.10609	958.234	1.214 (0.911-1.618)	0.186	0.987	1.088 (0.717-1.652)	0.692	1.020 (0.554-1.881)	0.949	1.119 (0.728-1.719)	0.613	33.194	0.229	0.028	0.532	0.257	5	-0.018 (-0.056-0.019)	0.339	1
GCST90199890	4-hydroxyglutamate levels	25	0.06176	547.789	0.991 (0.715-1.373)	0.956	1	0.778 (0.498-1.217)	0.272	0.933 (0.471-1.848)	0.843	0.719 (0.365-1.416)	0.35	19.731	0.712	0.009	0.845	0.738	5	0.005 (-0.035-0.046)	0.808	1
GCST90199891	S-methylcysteine levels	19	0.06978	624.683	1.173 (0.862-1.596)	0.309	0.99	1.238 (0.788-1.946)	0.354	1.070 (0.597-1.917)	0.823	1.284 (0.824-2.002)	0.284	13.873	0.737	0.015	0.72	0.774	5	-0.025 (-0.064-0.014)	0.21	1
GCST90199892	Isoursodeoxycholate levels	19	0.04536	415.611	1.316 (0.912-1.899)	0.142	0.987	1.627 (0.958-2.763)	0.071	0.922 (0.465-1.830)	0.819	2.022 (0.750-5.450)	0.181	17.42	0.494	0.05	0.245	0.49	8	-0.005 (-0.038-0.028)	0.769	1
GCST90199893	Cis-4-decenoate (10:1n6) levels	21	0.15971	1430.15	0.832 (0.661-1.047)	0.116	0.987	0.833 (0.605-1.146)	0.261	0.839 (0.576-1.223)	0.372	0.839 (0.627-1.121)	0.248	15.804	0.729	-0.002	0.956	0.763	9	-0.006 (-0.037-0.026)	0.72	1
GCST90199894	4-oxo-retinoic acid levels	15	0.03826	374.211	1.074 (0.688-1.678)	0.753	1	0.899 (0.486-1.666)	0.736	1.609 (0.629-4.120)	0.339	0.851 (0.359-2.014)	0.719	13.786	0.466	-0.052	0.356	0.465	9	-0.002 (-0.035-0.031)	0.888	1
GCST90199895	1-lignoceroyl-GPC (24:0) levels	16	0.04365	379.344	0.874 (0.588-1.299)	0.506	0.999	0.963 (0.547-1.696)	0.897	0.558 (0.225-1.385)	0.229	1.045 (0.450-2.424)	0.92	9.791	0.833	0.062	0.301	0.805	9	-0.016 (-0.048-0.015)	0.312	1
GCST90199896	Sulfate levels	29	0.06926	609.372	0.978 (0.718-1.331)	0.888	1	0.919 (0.593-1.424)	0.706	1.367 (0.640-2.920)	0.427	0.915 (0.414-2.021)	0.828	20.624	0.841	-0.043	0.353	0.833	7	0.017 (-0.017-0.052)	0.325	1
GCST90199897	4-hydroxy-2-oxoglutaric acid levels	28	0.07356	625.799	0.916 (0.653-1.285)	0.612	1	0.917 (0.576-1.460)	0.714	1.494 (0.754-2.959)	0.261	0.941 (0.451-1.964)	0.872	22.554	0.709	-0.068	0.119	0.737	8	0.006 (-0.028-0.040)	0.726	1
GCST90199898	Glycoursodeoxycholate levels	25	0.05386	531.69	1.001 (0.705-1.422)	0.994	1	1.023 (0.624-1.675)	0.929	2.281 (1.277-4.073)	0.01	1.366 (0.625-2.986)	0.442	29.392	0.206	-0.132	0.003	0.193	8	0.001 (-0.032-0.035)	0.936	1
GCST90199899	1-(1-enyl-palmitoyl)-GPC (p-16:0) levels	25	0.07377	660.486	0.722 (0.521-1.002)	0.052	0.987	0.868 (0.543-1.387)	0.553	1.362 (0.590-3.143)	0.477	1.010 (0.531-1.921)	0.977	19.383	0.731	-0.076	0.12	0.707	6	0.001 (-0.036-0.038)	0.965	1
GCST90199900	Argininate levels	25	0.06963	730.525	1.248 (0.920-1.694)	0.155	0.987	1.196 (0.764-1.874)	0.434	1.742 (0.889-3.412)	0.119	1.250 (0.708-2.210)	0.449	19.883	0.703	-0.054	0.287	0.725	10	-0.008 (-0.038-0.022)	0.592	1
GCST90199901	1-methyl-5-imidazoleacetate levels	28	0.05884	582.602	1.102 (0.784-1.549)	0.577	1	1.297 (0.818-2.056)	0.269	1.088 (0.487-2.432)	0.839	1.636 (0.771-3.471)	0.21	22.979	0.686	0.001	0.973	0.688	6	0.028 (-0.008-0.063)	0.131	1
GCST90199902	Hydantoin-5-propionate levels	16	0.03679	367.588	1.062 (0.744-1.516)	0.74	1	1.153 (0.693-1.921)	0.583	0.875 (0.424-1.806)	0.724	1.200 (0.655-2.197)	0.563	16.217	0.368	0.031	0.555	0.381	7	0.004 (-0.030-0.039)	0.802	1
GCST90199903	2-oxoarginine levels	19	0.03642	435.381	0.936 (0.547-1.602)#	0.81	1	0.983 (0.529-1.829)	0.958	0.322 (0.058-1.777)	0.211	0.761 (0.284-2.041)	0.594	31.536	0.025	0.117	0.215	0.025	8	-0.011 (-0.044-0.022)	0.503	1
GCST90199904	Pantoate levels	27	0.05355	548.95	1.005 (0.718-1.407)	0.978	1	0.891 (0.572-1.389)	0.611	0.761 (0.374-1.550)	0.459	0.913 (0.440-1.895)	0.81	18.31	0.864	0.035	0.393	0.867	5	0.005 (-0.035-0.045)	0.816	1
GCST90199905	Formiminoglutamate levels	24	0.0529	473.714	1.318 (0.946-1.838)	0.103	0.987	1.226 (0.753-1.997)	0.413	1.126 (0.623-2.037)	0.698	1.252 (0.686-2.285)	0.471	14.161	0.922	0.023	0.536	0.923	8	0.013 (-0.019-0.045)	0.425	1
GCST90199906	1-(1-enyl-palmitoyl)-GPE (p-16:0) levels	22	0.0571	493.75	1.518 (1.029-2.239)	0.035	0.987	1.347 (0.750-2.422)	0.319	2.599 (1.047-6.451)	0.053	1.016 (0.275-3.759)	0.981	20.674	0.479	-0.079	0.214	0.461	6	-0.019 (-0.066-0.029)	0.445	1
GCST90199907	S-methylcysteine sulfoxide levels	21	0.04688	427.638	0.975 (0.675-1.406)	0.891	1	1.002 (0.585-1.714)	0.996	0.996 (0.482-2.057)	0.992	1.045 (0.485-2.252)	0.912	17.778	0.602	-0.003	0.946	0.612	5	-0.003 (-0.040-0.034)	0.878	1
GCST90199908	2-o-methylascorbic acid levels	26	0.15194	1389.94	0.928 (0.736-1.171)	0.529	1	0.822 (0.611-1.104)	0.193	0.914 (0.609-1.371)	0.668	0.849 (0.640-1.128)	0.269	26.324	0.39	0.004	0.928	0.406	5	0.013 (-0.025-0.050)	0.511	1
GCST90199909	Eicosanedioate (C20-DC) levels	14	0.03551	332.311	0.666 (0.412-1.076)#	0.097	0.987	0.951 (0.542-1.667)	0.86	0.827 (0.328-2.084)	0.694	0.946 (0.479-1.867)	0.875	22.871	0.043	-0.039	0.596	0.053	4	-0.019 (-0.060-0.021)	0.345	1
GCST90199910	1-(1-enyl-stearoyl)-GPE (p-18:0) levels	24	0.06147	572.656	0.991 (0.709-1.383)	0.955	1	1.183 (0.745-1.879)	0.477	1.445 (0.811-2.575)	0.225	1.130 (0.721-1.770)	0.599	28.466	0.199	-0.064	0.136	0.218	6	-0.014 (-0.062-0.034)	0.57	1
GCST90199911	Beta-citrylglutamate levels	26	0.14977	1357.27	0.950 (0.723-1.248)	0.712	1	0.987 (0.723-1.346)	0.933	1.021 (0.633-1.646)	0.933	0.974 (0.707-1.341)	0.873	36.094	0.07	-0.015	0.719	0.113	6	-0.009 (-0.046-0.028)	0.627	1
GCST90199912	N-oleoyltaurine levels	21	0.06965	604	0.714 (0.518-0.983)	0.039	0.987	0.663 (0.422-1.041)	0.074	0.325 (0.162-0.651)	0.005	0.643 (0.376-1.102)	0.124	23.343	0.272	0.13	0.024	0.289	8	-0.025 (-0.060-0.010)	0.159	1
GCST90199913	Docosadioate (C22-DC) levels	25	0.05355	523.357	0.922 (0.682-1.247)	0.597	1	0.789 (0.508-1.226)	0.292	1.427 (0.828-2.459)	0.213	0.695 (0.350-1.378)	0.308	23.275	0.504	-0.081	0.071	0.457	6	-0.003 (-0.039-0.033)	0.865	1
GCST90199914	Oleoyl-linoleoyl-glycerol (18:1/18:2) [2] levels	28	0.0793	819.063	0.900 (0.683-1.187)	0.458	0.99	0.834 (0.556-1.249)	0.378	1.186 (0.626-2.245)	0.605	0.858 (0.500-1.470)	0.582	27.873	0.418	-0.038	0.357	0.433	5	-0.019 (-0.058-0.020)	0.349	1
GCST90199915	Imidazole propionate levels	21	0.05747	468.549	1.027 (0.710-1.487)	0.887	1	1.075 (0.647-1.788)	0.779	0.810 (0.369-1.778)	0.605	1.100 (0.518-2.339)	0.806	15.182	0.766	0.033	0.51	0.789	6	-0.001 (-0.038-0.036)	0.943	1
GCST90199916	Carnitine C18:2 levels	27	0.09217	880.657	1.034 (0.819-1.305)	0.78	1	1.068 (0.799-1.427)	0.658	1.095 (0.782-1.535)	0.601	1.063 (0.825-1.370)	0.639	35.398	0.103	-0.017	0.642	0.15	5	-0.008 (-0.045-0.029)	0.683	1
GCST90199917	Pregnanediol-3-glucuronide levels	35	0.10107	1070.37	0.683 (0.519-0.899)	0.007	0.821	0.854 (0.556-1.313)	0.472	0.429 (0.232-0.794)	0.011	1.092 (0.362-3.290)	0.877	38.142	0.287	0.069	0.11	0.221	7	-0.001 (-0.037-0.035)	0.947	1
GCST90199918	Carboxyethyl-gaba levels	21	0.05854	537.951	0.954 (0.704-1.292)#	0.761	1	0.947 (0.672-1.334)	0.755	1.201 (0.780-1.851)	0.416	0.934 (0.669-1.306)	0.696	31.515	0.049	-0.062	0.168	0.079	5	0.008 (-0.031-0.047)	0.679	1
GCST90199919	Alliin levels	18	0.053	366.658	1.005 (0.713-1.417)	0.978	1	1.062 (0.665-1.696)	0.801	1.141 (0.560-2.322)	0.721	1.190 (0.587-2.411)	0.635	10.177	0.896	-0.02	0.695	0.892	5	-0.002 (-0.045-0.042)	0.941	1
GCST90199920	Trimethylamine n-oxide levels	15	0.03542	291.69	1.546 (0.962-2.485)	0.072	0.987	1.717 (0.905-3.259)	0.098	2.861 (0.849-9.635)	0.114	2.000 (0.795-5.031)	0.163	9.097	0.825	-0.064	0.3	0.838	5	0.027 (-0.010-0.065)	0.146	1
GCST90199921	Dihydroferulate levels	13	0.03586	272.057	0.769 (0.471-1.256)	0.294	0.99	0.867 (0.447-1.680)	0.672	1.349 (0.598-3.044)	0.486	0.777 (0.338-1.785)	0.563	12.251	0.426	-0.104	0.121	0.444	4	0.005 (-0.044-0.054)	0.844	1
GCST90199922	Prolylglycine levels	29	0.06686	631.831	0.972 (0.719-1.314)	0.852	1	1.098 (0.722-1.670)	0.661	0.926 (0.483-1.775)	0.818	1.103 (0.515-2.366)	0.802	16.49	0.958	0.007	0.871	0.96	8	0.014 (-0.020-0.048)	0.422	1
GCST90199923	N-palmitoylglycine levels	19	0.10152	896.415	0.667 (0.497-0.897)	0.007	0.821	0.756 (0.530-1.079)	0.124	0.782 (0.448-1.365)	0.399	0.753 (0.535-1.061)	0.122	21.367	0.261	-0.029	0.517	0.31	6	0.004 (-0.032-0.040)	0.82	1
GCST90199924	N-methyltaurine levels	28	0.09169	611.021	1.006 (0.792-1.278)	0.961	1	0.997 (0.681-1.458)	0.986	0.809 (0.521-1.257)	0.354	1.021 (0.632-1.648)	0.933	26.161	0.51	0.039	0.259	0.545	4	0.002 (-0.049-0.052)	0.951	1
GCST90199925	Succinimide levels	21	0.06405	456.302	0.932 (0.761-1.142)	0.499	0.999	0.888 (0.668-1.181)	0.414	0.898 (0.664-1.216)	0.496	0.856 (0.634-1.156)	0.323	16.531	0.683	0.011	0.749	0.708	3	-0.014 (-0.067-0.039)	0.595	1
GCST90199926	N-acetylcarnosine levels	26	0.05631	702.647	0.766 (0.558-1.051)	0.099	0.987	0.867 (0.550-1.366)	0.538	1.065 (0.543-2.088)	0.857	0.848 (0.534-1.348)	0.492	18.014	0.842	-0.044	0.288	0.84	7	0.006 (-0.028-0.039)	0.738	1
GCST90199927	Histidine betaine (hercynine) levels	15	0.04797	385.487	1.069 (0.677-1.690)	0.774	1	1.076 (0.619-1.870)	0.795	1.565 (0.508-4.820)	0.449	1.060 (0.513-2.191)	0.877	18.359	0.191	-0.059	0.479	0.229	9	-0.006 (-0.040-0.028)	0.738	1
GCST90199928	2-stearoyl-GPE (18:0) levels	31	0.07396	749.42	1.090 (0.823-1.444)	0.546	1	1.114 (0.732-1.695)	0.615	1.466 (0.780-2.756)	0.245	1.042 (0.554-1.958)	0.9	24.07	0.769	-0.042	0.313	0.778	7	0.001 (-0.035-0.037)	0.947	1
GCST90199929	Margaroylcarnitine (C17) levels	25	0.06794	552.599	1.006 (0.683-1.482)	0.976	1	0.988 (0.603-1.619)	0.963	1.336 (0.616-2.897)	0.471	0.901 (0.451-1.799)	0.771	32.607	0.113	-0.038	0.415	0.114	6	-0.002 (-0.039-0.034)	0.9	1
GCST90199930	(R)-3-hydroxybutyrylcarnitine levels	22	0.05294	481.189	1.143 (0.767-1.703)	0.511	0.999	0.874 (0.499-1.530)	0.637	1.202 (0.468-3.091)	0.706	0.827 (0.358-1.910)	0.661	16.172	0.76	-0.006	0.909	0.77	6	-0.006 (-0.043-0.032)	0.766	1
GCST90199931	Lanthionine levels	28	0.06707	579.48	0.990 (0.691-1.417)	0.955	1	0.896 (0.522-1.539)	0.692	0.924 (0.362-2.354)	0.869	0.879 (0.328-2.358)	0.8	26.806	0.474	0.009	0.876	0.465	6	0.006 (-0.031-0.043)	0.76	1
GCST90199932	Mannonate levels	22	0.0648	588.284	0.905 (0.771-1.062)	0.22	0.99	0.855 (0.693-1.056)	0.146	0.890 (0.738-1.073)	0.236	0.847 (0.707-1.015)	0.087	13.247	0.9	0.009	0.742	0.658	3	-0.012 (-0.075-0.051)	0.711	1
GCST90199933	3b-hydroxy-5-cholenoic acid levels	29	0.07685	657.083	0.878 (0.663-1.161)	0.361	0.99	0.739 (0.496-1.100)	0.136	0.641 (0.331-1.241)	0.198	0.664 (0.328-1.344)	0.265	25.875	0.58	0.046	0.313	0.581	3	-0.001 (-0.077-0.076)	0.989	1
GCST90199934	2-hydroxydecanoate levels	19	0.05275	458.737	1.100 (0.672-1.801)#	0.705	1	0.784 (0.450-1.368)	0.393	1.147 (0.391-3.361)	0.806	0.713 (0.369-1.375)	0.326	31.07	0.028	-0.005	0.932	0.036	6	-0.014 (-0.051-0.022)	0.446	1
GCST90199935	Glycohyocholate levels	16	0.04863	396.529	1.296 (0.863-1.945)	0.212	0.99	1.419 (0.853-2.360)	0.178	1.194 (0.487-2.928)	0.703	1.395 (0.599-3.247)	0.452	4.01	0.998	0.011	0.845	0.998	8	-0.013 (-0.048-0.023)	0.483	1
GCST90199936	3-methyl catechol sulfate (2) levels	25	0.0746	520.413	1.053 (0.826-1.343)	0.675	1	1.075 (0.743-1.555)	0.702	0.735 (0.470-1.148)	0.189	1.378 (0.714-2.660)	0.349	23.058	0.516	0.082	0.072	0.439	5	0.027 (-0.018-0.073)	0.239	1
GCST90199937	2-aminooctanoate levels	28	0.16455	1504.17	1.034 (0.820-1.303)	0.779	1	1.056 (0.783-1.424)	0.722	1.197 (0.817-1.752)	0.364	1.054 (0.774-1.436)	0.741	13.179	0.988	-0.041	0.352	0.991	6	-0.003 (-0.040-0.033)	0.865	1
GCST90199938	3-methyl catechol sulfate (1) levels	27	0.05644	563.649	0.813 (0.580-1.140)	0.229	0.99	0.997 (0.626-1.586)	0.989	0.777 (0.448-1.345)	0.376	0.903 (0.491-1.664)	0.747	32.282	0.184	0.009	0.837	0.186	3	-0.002 (-0.047-0.044)	0.944	1
GCST90199939	4-methylcatechol sulfate levels	19	0.04589	403.496	0.782 (0.513-1.193)	0.253	0.99	0.859 (0.472-1.565)	0.62	0.329 (0.118-0.917)	0.049	1.138 (0.390-3.323)	0.816	11.317	0.88	0.093	0.087	0.873	6	0.006 (-0.042-0.054)	0.806	1
GCST90199940	Guaiacol sulfate levels	24	0.05675	510.376	0.728 (0.497-1.066)	0.103	0.987	0.589 (0.340-1.023)	0.06	0.473 (0.210-1.064)	0.084	0.574 (0.227-1.450)	0.252	19.555	0.669	0.054	0.25	0.68	5	0.022 (-0.018-0.062)	0.286	1
GCST90199941	Gamma-CEHC glucuronide levels	28	0.09894	666.715	1.008 (0.803-1.264)	0.947	1	1.038 (0.744-1.449)	0.825	1.042 (0.730-1.487)	0.824	1.076 (0.764-1.515)	0.678	15.358	0.964	-0.009	0.815	0.975	6	0.023 (-0.018-0.064)	0.267	1
GCST90199942	Dimethyl sulfone levels	23	0.05531	502.563	0.974 (0.688-1.380)	0.883	1	1.236 (0.745-2.050)	0.413	1.049 (0.565-1.948)	0.881	1.387 (0.681-2.825)	0.377	22.935	0.405	-0.014	0.778	0.435	6	-0.013 (-0.050-0.024)	0.488	1
GCST90199943	2-piperidinone levels	21	0.04668	445.14	0.790 (0.466-1.339)#	0.382	0.99	0.914 (0.495-1.689)	0.775	0.673 (0.215-2.112)	0.506	1.036 (0.366-2.930)	0.948	39.002	0.007	0.027	0.759	0.009	8	-0.004 (-0.037-0.028)	0.797	1
GCST90199944	Indolin-2-one levels	17	0.05529	432.169	0.885 (0.643-1.218)	0.453	0.99	0.901 (0.558-1.454)	0.67	0.996 (0.547-1.812)	0.989	1.023 (0.535-1.955)	0.946	16.914	0.391	-0.024	0.65	0.389	2	-0.015 (-0.101-0.071)	0.725	1
GCST90199945	Sphingomyelin (d18:1/14:0, d16:1/16:0) levels	28	0.10138	998.221	0.984 (0.863-1.121)	0.807	1	0.996 (0.858-1.158)	0.963	1.011 (0.868-1.177)	0.891	0.998 (0.866-1.150)	0.973	18.284	0.895	-0.017	0.507	0.918	6	-0.005 (-0.040-0.029)	0.756	1
GCST90199946	3-acetylphenol sulfate levels	20	0.06179	427.393	0.906 (0.645-1.274)	0.571	1	0.821 (0.508-1.325)	0.419	1.275 (0.648-2.507)	0.491	0.579 (0.237-1.416)	0.246	15.382	0.698	-0.064	0.267	0.676	4	0.019 (-0.028-0.066)	0.434	1
GCST90199947	Sphingomyelin (d18:2/16:0, d18:1/16:1) levels	23	0.03746	428.232	1.457 (0.959-2.211)	0.078	0.987	1.311 (0.732-2.347)	0.363	0.899 (0.350-2.315)	0.828	2.828 (0.956-8.363)	0.073	13.782	0.909	0.053	0.278	0.914	6	0.001 (-0.033-0.035)	0.951	1
GCST90199948	S-allylcysteine levels	17	0.05173	383.598	1.048 (0.697-1.577)	0.821	1	1.031 (0.623-1.706)	0.905	1.033 (0.402-2.654)	0.947	1.200 (0.594-2.425)	0.618	20.764	0.188	0.002	0.974	0.203	4	0.008 (-0.037-0.053)	0.731	1
GCST90199949	6-oxopiperidine-2-carboxylate levels	23	0.04968	868.365	0.933 (0.695-1.252)	0.644	1	0.919 (0.623-1.356)	0.672	1.159 (0.725-1.853)	0.545	0.927 (0.604-1.423)	0.732	21.223	0.507	-0.038	0.258	0.564	7	0.011 (-0.024-0.045)	0.543	1
GCST90199950	2-aminophenol sulfate levels	34	0.07732	704.005	1.163 (0.872-1.550)	0.304	0.99	1.377 (0.911-2.082)	0.129	1.080 (0.640-1.822)	0.775	1.517 (0.832-2.767)	0.183	27.234	0.749	0.013	0.742	0.759	6	0.000 (-0.037-0.037)	0.999	1
GCST90199951	N-acetylalliin levels	27	0.08614	577.742	1.042 (0.802-1.354)	0.756	1	0.991 (0.690-1.425)	0.963	1.200 (0.657-2.190)	0.559	0.947 (0.526-1.706)	0.858	22.161	0.68	-0.022	0.615	0.696	4	-0.010 (-0.059-0.039)	0.683	1
GCST90199952	2-aminoheptanoate levels	24	0.05207	489.188	0.991 (0.689-1.427)	0.963	1	1.062 (0.627-1.800)	0.822	0.835 (0.360-1.938)	0.678	1.294 (0.526-3.184)	0.581	21.985	0.521	0.022	0.661	0.51	5	0.016 (-0.024-0.056)	0.426	1
GCST90199953	3-methoxytyramine sulfate levels	19	0.06739	405.991	1.084 (0.807-1.457)	0.593	1	1.021 (0.664-1.570)	0.924	0.961 (0.541-1.704)	0.892	0.932 (0.420-2.068)	0.864	16.32	0.57	0.02	0.636	0.519	5	0.010 (-0.038-0.058)	0.671	1
GCST90199954	N2,N5-diacetylornithine levels	27	0.12486	1062.42	0.847 (0.680-1.056)	0.141	0.987	0.862 (0.651-1.141)	0.299	0.891 (0.653-1.218)	0.477	0.854 (0.685-1.066)	0.175	33.528	0.147	-0.016	0.652	0.223	5	0.009 (-0.031-0.048)	0.662	1
GCST90199955	Ferulic acid 4-sulfate levels	32	0.12069	1008.42	1.023 (0.910-1.151)	0.702	1	1.007 (0.884-1.147)	0.918	1.004 (0.874-1.152)	0.961	1.022 (0.907-1.151)	0.727	34.583	0.301	0.013	0.595	0.427	7	0.001 (-0.036-0.038)	0.975	1
GCST90199956	1H-indole-7-acetic acid levels	27	0.0748	553.443	0.928 (0.704-1.223)	0.595	1	1.149 (0.761-1.735)	0.508	0.858 (0.517-1.423)	0.558	1.081 (0.646-1.809)	0.769	20.683	0.758	0.015	0.72	0.754	3	0.013 (-0.037-0.062)	0.617	1
GCST90199957	3-(3-hydroxyphenyl)propionate sulfate levels	18	0.05595	387.058	1.552 (0.999-2.412)#	0.05	0.987	1.415 (0.813-2.465)	0.22	2.028 (0.807-5.101)	0.152	2.702 (1.156-6.317)	0.035	29.949	0.027	-0.056	0.525	0.03	4	-0.021 (-0.094-0.052)	0.575	1
GCST90199958	1-linolenoyl-GPC (18:3) levels	30	0.07199	678.691	0.863 (0.599-1.245)	0.431	0.99	0.830 (0.509-1.354)	0.455	1.705 (0.700-4.153)	0.25	0.771 (0.336-1.765)	0.542	34.492	0.222	-0.079	0.113	0.219	8	0.005 (-0.028-0.038)	0.764	1
GCST90199959	O-sulfo-l-tyrosine levels	26	0.0676	625.844	0.839 (0.607-1.159)	0.287	0.99	0.720 (0.459-1.130)	0.154	0.964 (0.464-1.999)	0.922	0.664 (0.357-1.232)	0.206	25.712	0.423	-0.019	0.68	0.435	3	0.017 (-0.026-0.060)	0.442	1
GCST90199960	N-formylanthranilic acid levels	23	0.18756	1591.41	1.174 (0.878-1.570)#	0.28	0.99	1.178 (0.889-1.563)	0.254	1.107 (0.715-1.712)	0.654	1.180 (0.885-1.575)	0.272	34.886	0.04	0.016	0.721	0.075	9	-0.012 (-0.045-0.021)	0.466	1
GCST90199961	Methionine sulfone levels	33	0.15853	1419.88	1.272 (1.006-1.607)	0.044	0.987	1.111 (0.787-1.568)	0.549	1.236 (0.803-1.903)	0.343	1.127 (0.793-1.602)	0.51	33.716	0.384	0.005	0.877	0.42	5	0.032 (-0.004-0.069)	0.084	1
GCST90199962	Acisoga levels	24	0.09183	780.18	1.147 (0.873-1.507)	0.324	0.99	1.254 (0.880-1.788)	0.211	1.862 (1.221-2.839)	0.009	1.377 (0.910-2.083)	0.143	30.825	0.127	-0.102	0.012	0.122	9	0.015 (-0.018-0.048)	0.364	1
GCST90199963	17alpha-hydroxypregnanolone glucuronide levels	31	0.12573	811.343	0.985 (0.763-1.274)	0.911	1	1.047 (0.756-1.449)	0.782	0.876 (0.584-1.315)	0.528	0.966 (0.697-1.338)	0.836	37.589	0.161	0.023	0.468	0.193	6	-0.015 (-0.052-0.023)	0.442	1
GCST90199964	Etiocholanolone glucuronide levels	20	0.13439	1157.07	1.003 (0.761-1.323)	0.981	1	1.044 (0.710-1.536)	0.825	1.224 (0.814-1.840)	0.345	0.999 (0.679-1.471)	0.996	18.269	0.505	-0.048	0.211	0.563	5	0.009 (-0.030-0.047)	0.663	1
GCST90199965	Fructosyllysine levels	25	0.05461	544.146	0.837 (0.596-1.175)	0.303	0.99	0.793 (0.505-1.245)	0.313	0.776 (0.396-1.519)	0.467	0.774 (0.400-1.496)	0.453	17.106	0.844	0.011	0.801	0.852	6	0.022 (-0.015-0.059)	0.246	1
GCST90199966	1-(1-enyl-oleoyl)-GPE (p-18:1) levels	17	0.0376	349.214	1.195 (0.868-1.644)	0.275	0.99	1.150 (0.745-1.777)	0.527	1.159 (0.743-1.807)	0.526	1.140 (0.744-1.748)	0.556	13.817	0.612	0.006	0.849	0.676	9	-0.003 (-0.036-0.029)	0.835	1
GCST90199967	N-acetyltaurine levels	20	0.05963	512.501	1.226 (0.844-1.781)	0.284	0.99	1.234 (0.745-2.042)	0.414	1.691 (0.893-3.203)	0.124	1.196 (0.728-1.964)	0.489	8.04	0.986	-0.049	0.24	0.99	5	0.010 (-0.037-0.056)	0.68	1
GCST90199968	1-palmitoyl-GPG (16:0) levels	24	0.08092	650.162	0.754 (0.523-1.088)	0.132	0.987	0.562 (0.358-0.883)	0.012	0.746 (0.321-1.734)	0.504	0.423 (0.244-0.733)	0.005	34.401	0.06	0.001	0.979	0.043	6	-0.002 (-0.040-0.036)	0.904	1
GCST90199969	1-oleoyl-GPG (18:1) levels	25	0.1259	991.742	0.703 (0.547-0.904)	0.006	0.821	0.547 (0.396-0.756)	0	0.525 (0.336-0.818)	0.009	0.565 (0.407-0.785)	0.002	28.763	0.229	0.069	0.136	0.174	6	0.023 (-0.017-0.063)	0.267	1
GCST90199970	Octadecenedioylcarnitine (C18:1-DC) levels	14	0.11519	1143.58	0.688 (0.507-0.933)	0.016	0.973	0.602 (0.461-0.787)	0	0.458 (0.308-0.683)	0.002	0.581 (0.432-0.780)	0.003	22.206	0.052	0.117	0.024	0.138	9	0.019 (-0.012-0.051)	0.231	1
GCST90199971	3-methylglutarylcarnitine (2) levels	29	0.16358	1411.47	0.906 (0.700-1.173)	0.455	0.99	0.870 (0.638-1.186)	0.378	0.662 (0.410-1.069)	0.103	0.864 (0.634-1.177)	0.361	37.621	0.106	0.058	0.142	0.136	6	-0.005 (-0.040-0.029)	0.759	1
GCST90199972	Sphingomyelin (d18:1/24:1, d18:2/24:0) levels	19	0.04062	378.564	1.088 (0.696-1.702)	0.711	1	1.215 (0.664-2.220)	0.528	1.378 (0.517-3.675)	0.53	1.364 (0.501-3.714)	0.551	12.109	0.842	-0.033	0.603	0.831	8	-0.006 (-0.039-0.027)	0.729	1
GCST90199973	Methyl glucopyranoside (alpha + beta) levels	25	0.13129	1161.55	1.042 (0.895-1.212)	0.598	1	1.037 (0.833-1.291)	0.747	1.170 (0.968-1.415)	0.119	1.078 (0.898-1.295)	0.429	20.85	0.648	-0.055	0.059	0.611	6	-0.012 (-0.048-0.024)	0.526	1
GCST90199974	9-hydroxystearate levels	24	0.05472	473.396	1.186 (0.823-1.709)	0.361	0.99	1.222 (0.716-2.088)	0.462	1.188 (0.452-3.122)	0.73	1.344 (0.531-3.405)	0.539	19.192	0.69	0	0.996	0.68	6	0.018 (-0.018-0.053)	0.337	1
GCST90199975	Sphingomyelin (d18:2/14:0, d18:1/14:1) levels	22	0.03621	333.505	1.133 (0.752-1.706)	0.551	1	1.024 (0.561-1.869)	0.938	1.253 (0.596-2.635)	0.558	1.010 (0.494-2.064)	0.979	20.242	0.506	-0.013	0.751	0.521	8	-0.004 (-0.031-0.023)	0.785	1
GCST90199976	1-dihomo-linolenylglycerol (20:3) levels	23	0.05287	475.179	1.394 (0.970-2.005)	0.073	0.987	1.323 (0.809-2.163)	0.265	1.787 (0.727-4.392)	0.22	1.536 (0.579-4.072)	0.398	25.266	0.285	-0.033	0.56	0.303	5	0.012 (-0.031-0.054)	0.591	1
GCST90199977	4-hydroxychlorothalonil levels	23	0.09662	921.322	1.151 (0.858-1.543)	0.347	0.99	1.613 (1.062-2.451)	0.025	1.424 (0.861-2.356)	0.183	1.615 (1.039-2.509)	0.045	19.427	0.619	-0.04	0.319	0.505	8	-0.008 (-0.041-0.026)	0.644	1
GCST90199978	Vanillactate levels	23	0.05378	467.88	0.953 (0.653-1.391)	0.803	1	1.040 (0.607-1.782)	0.887	1.172 (0.501-2.744)	0.718	1.145 (0.488-2.688)	0.758	21.066	0.517	-0.027	0.6	0.533	6	0.006 (-0.029-0.040)	0.748	1
GCST90199979	Carnitine C14:1 levels	34	0.07065	683.465	1.237 (0.911-1.682)	0.173	0.987	1.129 (0.720-1.772)	0.596	1.348 (0.741-2.450)	0.335	1.279 (0.541-3.025)	0.578	30.523	0.591	-0.012	0.746	0.58	9	-0.001 (-0.032-0.029)	0.933	1
GCST90199980	N-formylphenylalanine levels	32	0.08581	687.498	0.960 (0.680-1.356)	0.819	1	1.170 (0.757-1.809)	0.48	0.693 (0.306-1.572)	0.388	1.373 (0.573-3.286)	0.482	41.686	0.095	0.042	0.396	0.103	7	0.019 (-0.017-0.056)	0.302	1
GCST90199981	2-acetamidophenol sulfate levels	22	0.05573	455.711	0.724 (0.512-1.024)	0.068	0.987	0.709 (0.437-1.152)	0.165	1.060 (0.509-2.207)	0.877	0.604 (0.296-1.235)	0.182	18.99	0.586	-0.054	0.261	0.619	6	-0.006 (-0.046-0.033)	0.746	1
GCST90199982	4-vinylguaiacol sulfate levels	20	0.0486	412.692	0.829 (0.552-1.244)	0.364	0.99	0.753 (0.437-1.298)	0.308	1.007 (0.389-2.606)	0.989	0.708 (0.329-1.524)	0.389	21.142	0.329	-0.028	0.66	0.342	6	0.002 (-0.036-0.040)	0.926	1
GCST90199983	5alpha-androstan-3alpha,17beta-diol monosulfate (2) levels	28	0.06121	397.424	1.034 (0.716-1.493)	0.86	1	0.924 (0.536-1.594)	0.777	1.115 (0.543-2.290)	0.769	1.008 (0.546-1.862)	0.979	27.043	0.461	-0.012	0.811	0.483	5	-0.004 (-0.036-0.028)	0.808	1
GCST90199984	Vanillic alcohol sulfate levels	25	0.0951	539.988	0.971 (0.705-1.337)	0.855	1	0.989 (0.649-1.506)	0.958	0.790 (0.409-1.527)	0.491	1.085 (0.549-2.147)	0.816	28.359	0.245	0.034	0.49	0.275	4	-0.006 (-0.058-0.047)	0.831	1
GCST90199985	Methyl-4-hydroxybenzoate sulfate levels	21	0.04843	441.523	1.040 (0.723-1.497)	0.831	1	0.975 (0.579-1.642)	0.924	0.835 (0.395-1.762)	0.641	1.370 (0.594-3.159)	0.469	14.879	0.783	0.035	0.516	0.778	7	0.008 (-0.026-0.042)	0.654	1
GCST90199986	Eugenol sulfate levels	23	0.06639	512.719	0.883 (0.646-1.208)	0.437	0.99	0.844 (0.538-1.324)	0.46	0.824 (0.441-1.537)	0.548	0.968 (0.512-1.832)	0.922	21.643	0.481	0.011	0.801	0.489	8	0.004 (-0.032-0.040)	0.821	1
GCST90199987	2-methoxyresorcinol sulfate levels	26	0.07664	540.418	1.147 (0.855-1.539)	0.36	0.99	1.386 (0.913-2.104)	0.125	1.533 (0.781-3.011)	0.227	1.510 (0.777-2.932)	0.235	20.241	0.734	-0.051	0.359	0.729	5	0.013 (-0.046-0.073)	0.658	1
GCST90199988	Tyramine O-sulfate levels	21	0.05535	445.824	1.148 (0.797-1.654)	0.459	0.99	1.107 (0.658-1.862)	0.702	0.964 (0.470-1.978)	0.921	1.024 (0.514-2.043)	0.946	17.344	0.631	0.03	0.586	0.645	7	-0.002 (-0.040-0.035)	0.904	1
GCST90199989	4-methylguaiacol sulfate levels	12	0.03144	247.341	1.483 (0.879-2.500)	0.139	0.987	0.974 (0.504-1.881)	0.937	1.086 (0.322-3.658)	0.897	0.938 (0.407-2.164)	0.884	14.907	0.187	0.041	0.587	0.202	6	0.004 (-0.045-0.053)	0.861	1
GCST90199990	3-hydroxypyridine sulfate levels	23	0.0569	491.268	1.302 (0.886-1.912)	0.179	0.987	1.453 (0.857-2.462)	0.166	1.216 (0.531-2.785)	0.648	1.894 (0.711-5.050)	0.215	16.373	0.797	0.009	0.858	0.801	5	-0.003 (-0.042-0.036)	0.888	1
GCST90199991	Arabonate/xylonate levels	25	0.05594	512.717	0.732 (0.512-1.047)	0.088	0.987	0.762 (0.463-1.253)	0.284	0.802 (0.360-1.789)	0.595	0.936 (0.401-2.182)	0.879	17.675	0.818	-0.011	0.805	0.828	2	0.008 (-0.063-0.078)	0.83	1
GCST90199992	Octadecanedioylcarnitine (C18-DC) levels	27	0.13955	1379.94	0.663 (0.534-0.822)	0.0001	0.088	0.556 (0.413-0.747)	0	0.549 (0.386-0.779)	0.002	0.558 (0.424-0.734)	0	18.495	0.857	0.043	0.191	0.77	6	0.001 (-0.044-0.047)	0.951	1
GCST90199993	Phenylacetylcarnitine levels	25	0.06117	647.887	1.371 (0.990-1.899)	0.057	0.987	1.233 (0.779-1.952)	0.37	1.452 (0.657-3.210)	0.366	1.127 (0.565-2.246)	0.737	16.961	0.85	-0.007	0.878	0.852	4	0.001 (-0.059-0.060)	0.987	1
GCST90199994	Ethylparaben sulfate levels	16	0.04373	322.206	1.011 (0.643-1.591)	0.962	1	0.664 (0.361-1.220)	0.187	0.739 (0.261-2.091)	0.578	0.636 (0.259-1.563)	0.34	14.396	0.496	0.042	0.523	0.502	4	0.004 (-0.040-0.048)	0.848	1
GCST90199995	Sphingomyelin (d18:1/20:2, d18:2/20:1, d16:1/22:2) levels	25	0.06536	623.115	0.864 (0.641-1.165)	0.338	0.99	0.915 (0.593-1.411)	0.687	1.042 (0.580-1.874)	0.891	0.918 (0.547-1.541)	0.75	25.331	0.388	-0.031	0.471	0.416	5	0.019 (-0.016-0.053)	0.295	1
GCST90199996	Sphingomyelin (d18:1/20:1, d18:2/20:0) levels	26	0.07126	712.942	0.896 (0.670-1.196)	0.456	0.99	0.978 (0.637-1.504)	0.921	1.026 (0.590-1.783)	0.929	0.992 (0.643-1.531)	0.972	24.257	0.505	-0.021	0.577	0.527	6	0.018 (-0.017-0.052)	0.318	1
GCST90199997	Behenoyl sphingomyelin (d18:1/22:0) levels	17	0.03599	337.003	0.925 (0.589-1.454)	0.736	1	0.884 (0.462-1.693)	0.711	1.018 (0.362-2.865)	0.974	0.771 (0.304-1.957)	0.592	15.565	0.484	-0.012	0.843	0.493	6	-0.029 (-0.065-0.007)	0.114	1
GCST90199998	Propyl 4-hydroxybenzoate sulfate levels	25	0.05868	500.828	1.394 (0.910-2.135)	0.127	0.987	1.000 (0.580-1.726)	0.999	0.973 (0.303-3.120)	0.963	0.778 (0.372-1.629)	0.512	32.591	0.113	0.044	0.521	0.142	8	0.014 (-0.021-0.048)	0.434	1
GCST90199999	4-methoxyphenol sulfate levels	18	0.0463	389.186	1.431 (0.956-2.141)	0.081	0.987	1.265 (0.743-2.155)	0.387	2.307 (0.864-6.160)	0.115	1.157 (0.514-2.600)	0.729	8.058	0.965	-0.061	0.312	0.971	6	0.005 (-0.034-0.044)	0.793	1
GCST90200000	Umbelliferone sulfate levels	21	0.07499	463.409	1.227 (0.951-1.582)	0.115	0.987	1.255 (0.874-1.800)	0.218	1.450 (0.920-2.284)	0.126	1.361 (0.758-2.443)	0.314	18.371	0.563	-0.039	0.396	0.562	3	-0.023 (-0.100-0.055)	0.57	1
GCST90200001	Sphingomyelin (d18:1/20:0, d16:1/22:0) levels	20	0.09659	884.185	1.001 (0.737-1.361)	0.993	1	1.036 (0.683-1.572)	0.868	1.117 (0.577-2.160)	0.747	1.056 (0.691-1.615)	0.804	7.991	0.987	-0.02	0.719	0.984	8	0.002 (-0.031-0.034)	0.913	1
GCST90200002	6-hydroxyindole sulfate levels	16	0.03387	364.724	0.703 (0.432-1.144)	0.156	0.987	0.771 (0.411-1.445)	0.416	0.536 (0.181-1.588)	0.279	0.763 (0.304-1.916)	0.573	19.429	0.195	0.041	0.59	0.212	5	0.010 (-0.028-0.048)	0.609	1
GCST90200003	P-cresol glucuronide levels	22	0.04615	476.03	1.142 (0.787-1.658)	0.484	0.999	1.245 (0.745-2.078)	0.403	0.895 (0.394-2.030)	0.793	1.336 (0.556-3.211)	0.524	13.068	0.906	0.034	0.519	0.912	3	0.027 (-0.040-0.094)	0.433	1
GCST90200004	N-carbamoylalanine levels	22	0.05378	433.12	1.331 (0.957-1.850)	0.089	0.987	1.397 (0.848-2.304)	0.19	1.406 (0.771-2.566)	0.279	1.499 (0.875-2.569)	0.156	16.823	0.722	-0.008	0.831	0.753	7	0.019 (-0.018-0.055)	0.314	1
GCST90200005	Citraconate/glutaconate levels	25	0.06101	545.244	0.765 (0.516-1.135)	0.183	0.987	0.704 (0.411-1.206)	0.201	0.880 (0.389-1.990)	0.761	0.711 (0.298-1.697)	0.449	27.637	0.276	-0.019	0.703	0.283	5	0.011 (-0.028-0.050)	0.582	1
GCST90200006	1,2,3-benzenetriol sulfate (2) levels	21	0.04739	436.177	1.063 (0.826-1.368)	0.635	1	0.988 (0.683-1.431)	0.951	0.940 (0.654-1.351)	0.741	1.004 (0.690-1.459)	0.984	18.413	0.56	0.032	0.365	0.608	5	0.009 (-0.031-0.050)	0.648	1
GCST90200007	3-methoxycatechol sulfate (2) levels	22	0.05052	478.749	0.951 (0.621-1.455)	0.816	1	0.827 (0.481-1.419)	0.49	0.699 (0.306-1.597)	0.406	0.488 (0.194-1.225)	0.141	31.607	0.064	0.046	0.404	0.065	7	0.016 (-0.022-0.054)	0.401	1
GCST90200008	C-glycosyltryptophan levels	32	0.05974	575.816	1.046 (0.758-1.444)	0.784	1	1.083 (0.698-1.682)	0.722	0.829 (0.376-1.829)	0.645	1.130 (0.538-2.374)	0.749	27.678	0.638	0.027	0.533	0.636	8	0.008 (-0.028-0.044)	0.669	1
GCST90200009	3-methoxycatechol sulfate (1) levels	22	0.05483	469.97	0.952 (0.704-1.288)	0.752	1	0.823 (0.524-1.294)	0.4	0.817 (0.503-1.327)	0.423	0.796 (0.517-1.228)	0.315	17.716	0.667	0.028	0.437	0.69	6	-0.000 (-0.047-0.047)	0.987	1
GCST90200010	Sphingomyelin (d18:1/22:1, d18:2/22:0, d16:1/24:1) levels	20	0.05198	495.657	1.171 (0.807-1.700)	0.406	0.99	0.892 (0.548-1.451)	0.645	0.723 (0.328-1.597)	0.433	0.864 (0.428-1.742)	0.687	6.531	0.996	0.068	0.193	0.996	7	-0.005 (-0.037-0.028)	0.784	1
GCST90200011	Arabitol/xylitol levels	24	0.05165	479.889	0.936 (0.631-1.388)	0.741	1	0.787 (0.456-1.360)	0.391	1.114 (0.425-2.920)	0.828	0.629 (0.278-1.423)	0.277	17.967	0.759	-0.021	0.701	0.768	5	0.016 (-0.019-0.052)	0.368	1
GCST90200012	3-hydroxyhexanoate levels	17	0.04687	388.707	0.821 (0.529-1.276)	0.381	0.99	0.689 (0.375-1.263)	0.228	1.354 (0.454-4.042)	0.594	0.561 (0.235-1.337)	0.211	11.719	0.763	-0.062	0.343	0.788	4	0.031 (-0.008-0.069)	0.118	1
GCST90200013	Sphingomyelin (d18:1/22:2, d18:2/22:1, d16:1/24:2) levels	18	0.04747	469.74	1.206 (0.825-1.762)	0.333	0.99	1.013 (0.590-1.738)	0.963	0.554 (0.244-1.255)	0.176	0.874 (0.447-1.707)	0.698	10.987	0.857	0.092	0.052	0.849	7	0.023 (-0.008-0.053)	0.148	1
GCST90200014	3beta-hydroxy-5-cholestenoate levels	27	0.115	1056.14	0.938 (0.714-1.231)	0.644	1	0.945 (0.643-1.388)	0.771	0.884 (0.555-1.409)	0.609	0.947 (0.639-1.403)	0.788	18.154	0.87	0.011	0.763	0.884	7	-0.011 (-0.046-0.024)	0.545	1
GCST90200015	N-acetylkynurenine (2) levels	15	0.20001	1433.87	0.985 (0.789-1.230)	0.896	1	0.940 (0.724-1.222)	0.646	0.877 (0.612-1.256)	0.486	0.946 (0.722-1.239)	0.691	9.394	0.805	0.037	0.433	0.841	6	-0.010 (-0.052-0.031)	0.621	1
GCST90200016	Dopamine 4-sulfate levels	22	0.05362	498.055	1.071 (0.807-1.421)	0.635	1	0.907 (0.608-1.353)	0.632	0.913 (0.586-1.420)	0.689	0.962 (0.621-1.492)	0.865	22.357	0.379	0.032	0.366	0.421	7	0.004 (-0.034-0.041)	0.841	1
GCST90200017	Sphingomyelin (d17:1/16:0, d18:1/15:0, d16:1/17:0) levels	30	0.08368	853.907	0.938 (0.700-1.256)	0.667	1	0.914 (0.582-1.434)	0.696	1.150 (0.643-2.057)	0.641	0.947 (0.583-1.538)	0.827	14.372	0.989	-0.029	0.433	0.991	5	0.000 (-0.036-0.036)	1	1
GCST90200018	Adipoylcarnitine (C6-DC) levels	23	0.06852	757.093	0.898 (0.624-1.292)	0.563	1	0.852 (0.538-1.349)	0.494	0.579 (0.264-1.272)	0.188	0.526 (0.273-1.017)	0.069	30.619	0.104	0.083	0.233	0.098	7	0.002 (-0.039-0.044)	0.907	1
GCST90200019	Dopamine 3-o-sulfate levels	25	0.05699	529.731	0.957 (0.735-1.248)	0.747	1	0.889 (0.619-1.277)	0.525	0.761 (0.506-1.145)	0.203	0.888 (0.626-1.259)	0.51	19.985	0.698	0.054	0.162	0.733	6	0.008 (-0.029-0.045)	0.658	1
GCST90200020	Lignoceroyl sphingomyelin (d18:1/24:0) levels	25	0.04752	533.111	0.663 (0.454-0.967)	0.033	0.987	0.498 (0.288-0.861)	0.013	0.343 (0.134-0.878)	0.036	0.384 (0.148-0.998)	0.061	21.895	0.586	0.077	0.147	0.589	8	-0.012 (-0.045-0.021)	0.466	1
GCST90200021	N-acetylglucosamine/n-acetylgalactosamine levels	17	0.07109	613.018	1.060 (0.777-1.446)	0.711	1	1.161 (0.753-1.790)	0.5	1.174 (0.659-2.090)	0.594	1.132 (0.736-1.742)	0.58	15.002	0.524	-0.018	0.688	0.603	6	0.019 (-0.016-0.055)	0.291	1
GCST90200022	Glycochenodeoxycholate 3-sulfate levels	29	0.11579	1010.01	1.136 (0.891-1.449)	0.304	0.99	1.118 (0.787-1.589)	0.534	1.181 (0.756-1.845)	0.471	1.139 (0.807-1.608)	0.465	22.765	0.745	-0.006	0.841	0.78	6	0.007 (-0.029-0.044)	0.694	1
GCST90200023	Trans 3,4-methyleneheptanoate levels	15	0.03692	325.055	0.613 (0.391-0.962)	0.033	0.987	0.772 (0.426-1.399)	0.393	1.429 (0.494-4.133)	0.522	0.747 (0.279-1.997)	0.57	15.19	0.365	-0.111	0.111	0.372	6	-0.027 (-0.067-0.014)	0.195	1
GCST90200024	Taurodeoxycholic acid 3-sulfate levels	22	0.1373	1080.2	0.914 (0.746-1.121)	0.388	0.99	0.840 (0.603-1.172)	0.305	0.757 (0.546-1.049)	0.11	0.658 (0.479-0.904)	0.017	18.52	0.616	0.049	0.162	0.319	7	-0.009 (-0.047-0.029)	0.649	1
GCST90200025	Phenol glucuronide levels	24	0.11034	517.698	1.076 (0.845-1.371)	0.551	1	1.028 (0.707-1.495)	0.885	1.228 (0.813-1.855)	0.339	1.005 (0.708-1.428)	0.976	20.758	0.596	-0.03	0.447	0.65	6	0.015 (-0.034-0.065)	0.55	1
GCST90200026	Glycodeoxycholate 3-sulfate levels	30	0.16684	1586.61	0.827 (0.691-0.989)	0.038	0.987	0.995 (0.753-1.313)	0.969	0.786 (0.603-1.024)	0.085	0.910 (0.706-1.172)	0.47	37.423	0.136	0.018	0.609	0.118	5	-0.009 (-0.050-0.031)	0.646	1
GCST90200027	4-hydroxyphenylacetoylcarnitine levels	26	0.08429	683.48	1.070 (0.803-1.424)	0.644	1	0.891 (0.593-1.337)	0.576	0.973 (0.585-1.618)	0.917	0.989 (0.651-1.503)	0.959	26.326	0.39	0.019	0.66	0.423	6	-0.005 (-0.053-0.043)	0.841	1
GCST90200028	1-stearoyl-2-oleoyl-gpc (18:0/18:1) levels	33	0.07454	740.281	1.020 (0.747-1.393)	0.901	1	1.084 (0.682-1.721)	0.734	0.796 (0.304-2.086)	0.646	1.499 (0.585-3.837)	0.405	29.129	0.613	0.026	0.598	0.606	5	-0.016 (-0.055-0.023)	0.422	1
GCST90200029	Linoleoyl ethanolamide levels	23	0.07712	578.541	0.877 (0.663-1.160)	0.359	0.99	0.773 (0.514-1.161)	0.215	0.650 (0.374-1.130)	0.142	0.709 (0.427-1.177)	0.197	19.695	0.602	0.048	0.232	0.619	6	-0.018 (-0.056-0.020)	0.361	1
GCST90200030	1,2-dilinoleoyl-GPC (18:2/18:2) levels	17	0.07466	668.569	1.020 (0.744-1.398)	0.902	1	1.049 (0.694-1.586)	0.819	1.203 (0.690-2.100)	0.524	1.087 (0.711-1.661)	0.706	12.317	0.722	-0.025	0.491	0.784	6	-0.014 (-0.050-0.022)	0.448	1
GCST90200031	Nonanoylcarnitine (C9) levels	20	0.12763	1011.59	0.850 (0.653-1.106)	0.227	0.99	0.790 (0.561-1.111)	0.175	0.731 (0.455-1.174)	0.211	0.786 (0.577-1.072)	0.145	18.565	0.485	0.03	0.461	0.561	7	0.003 (-0.041-0.047)	0.898	1
GCST90200032	2-hydroxybutyrate/2-hydroxyisobutyrate levels	17	0.0404	373.524	0.879 (0.444-1.740)#	0.711	1	1.187 (0.624-2.256)	0.601	1.231 (0.269-5.631)	0.792	1.335 (0.599-2.975)	0.489	41.903	0	-0.047	0.632	0	6	0.010 (-0.027-0.046)	0.607	1
GCST90200033	Sphingomyelin (d18:2/23:0, d18:1/23:1, d17:1/24:1) levels	23	0.04498	420.525	1.079 (0.725-1.605)	0.709	1	1.305 (0.754-2.259)	0.341	1.011 (0.395-2.585)	0.982	1.455 (0.579-3.656)	0.434	15.095	0.858	0.007	0.882	0.862	7	-0.002 (-0.033-0.029)	0.912	1
GCST90200034	Tricosanoyl sphingomyelin (d18:1/23:0) levels	27	0.04477	495.23	0.996 (0.660-1.505)	0.987	1	1.299 (0.753-2.239)	0.347	1.093 (0.477-2.505)	0.835	1.297 (0.596-2.822)	0.517	34.238	0.129	-0.013	0.802	0.13	6	-0.007 (-0.041-0.027)	0.694	1
GCST90200035	Palmitoyl dihydrosphingomyelin (d18:0/16:0) levels	32	0.08691	750.484	1.078 (0.781-1.487)	0.648	1	0.919 (0.582-1.451)	0.718	0.803 (0.365-1.763)	0.588	0.865 (0.422-1.775)	0.696	35.915	0.249	0.036	0.427	0.257	7	0.006 (-0.028-0.039)	0.746	1
GCST90200036	1-palmitoleoylglycerol (16:1) levels	34	0.10567	748.418	0.918 (0.723-1.165)	0.48	0.999	0.924 (0.646-1.322)	0.665	0.758 (0.470-1.222)	0.264	1.015 (0.533-1.932)	0.965	34.082	0.415	0.032	0.371	0.404	7	0.016 (-0.024-0.055)	0.439	1
GCST90200037	1-stearoyl-2-linoleoyl-gpc (18:0/18:2) levels	20	0.07279	604.609	1.031 (0.687-1.549)	0.881	1	1.054 (0.634-1.752)	0.838	1.041 (0.400-2.707)	0.935	1.071 (0.655-1.753)	0.787	25.993	0.13	-0.001	0.983	0.177	8	-0.018 (-0.050-0.015)	0.283	1
GCST90200038	1-palmitoyl-2-palmitoleoyl-gpc (16:0/16:1) levels	23	0.04614	485.461	0.868 (0.615-1.224)	0.418	0.99	0.791 (0.490-1.278)	0.338	0.899 (0.425-1.902)	0.783	0.729 (0.333-1.598)	0.439	19.933	0.587	-0.005	0.919	0.598	6	0.002 (-0.034-0.039)	0.906	1
GCST90200039	1-stearoyl-2-linoleoyl-GPE (18:0/18:2) levels	29	0.14587	1363.96	1.029 (0.808-1.311)	0.816	1	1.059 (0.755-1.486)	0.741	1.351 (0.828-2.204)	0.24	1.132 (0.819-1.563)	0.459	33.773	0.208	-0.052	0.223	0.21	4	-0.015 (-0.056-0.026)	0.471	1
GCST90200040	Sphingomyelin (d18:2/24:1, d18:1/24:2) levels	33	0.06737	592.846	0.986 (0.696-1.396)	0.935	1	0.774 (0.485-1.236)	0.283	1.035 (0.508-2.108)	0.925	0.640 (0.295-1.386)	0.266	38.447	0.201	-0.006	0.877	0.188	7	0.009 (-0.022-0.041)	0.56	1
GCST90200041	1-palmitoyl-2-stearoyl-gpc (16:0/18:0) levels	29	0.08322	827.93	0.900 (0.643-1.259)	0.538	1	1.000 (0.629-1.588)	1	0.653 (0.299-1.428)	0.295	1.017 (0.633-1.633)	0.946	38.737	0.085	0.041	0.382	0.098	6	0.005 (-0.032-0.042)	0.787	1
GCST90200042	Oleate/vaccenate (18:1) levels	21	0.03913	427.715	0.914 (0.793-1.053)	0.213	0.99	0.876 (0.722-1.062)	0.178	0.915 (0.777-1.078)	0.302	0.897 (0.763-1.054)	0.2	16.444	0.689	-0.001	0.97	0.622	7	-0.005 (-0.039-0.028)	0.753	1
GCST90200043	1-palmitoyl-2-docosahexaenoyl-gpc (16:0/22:6) levels	21	0.05905	602.853	0.906 (0.658-1.247)	0.546	1	0.949 (0.605-1.489)	0.82	0.724 (0.318-1.647)	0.45	0.973 (0.553-1.709)	0.924	12.615	0.893	0.033	0.568	0.896	7	-0.001 (-0.035-0.033)	0.961	1
GCST90200044	1-(1-enyl-stearoyl)-2-oleoyl-GPE (p-18:0/18:1) levels	19	0.04862	444.573	1.086 (0.688-1.713)	0.724	1	1.162 (0.672-2.011)	0.591	1.841 (0.832-4.074)	0.15	1.270 (0.636-2.535)	0.506	27.395	0.072	-0.081	0.136	0.085	5	0.030 (-0.010-0.069)	0.139	1
GCST90200045	1-stearoyl-2-arachidonoyl-GPE (18:0/20:4) levels	32	0.18553	1790.83	0.985 (0.814-1.190)	0.873	1	1.020 (0.760-1.369)	0.896	1.079 (0.764-1.523)	0.671	1.109 (0.844-1.457)	0.463	27.955	0.623	-0.019	0.54	0.558	4	0.006 (-0.036-0.047)	0.782	1
GCST90200046	1-stearoyl-2-docosahexaenoyl-gpc (18:0/22:6) levels	27	0.0973	849.982	1.124 (0.860-1.469)	0.392	0.99	1.004 (0.667-1.511)	0.983	1.346 (0.771-2.349)	0.306	1.009 (0.608-1.673)	0.973	23.717	0.592	-0.029	0.476	0.599	7	0.007 (-0.027-0.040)	0.687	1
GCST90200047	Sphingomyelin (d18:1/17:0, d17:1/18:0, d19:1/16:0) levels	26	0.0721	615.681	0.945 (0.675-1.323)	0.742	1	0.835 (0.501-1.391)	0.488	0.687 (0.307-1.538)	0.37	0.770 (0.349-1.700)	0.524	20.296	0.731	0.038	0.402	0.72	6	0.002 (-0.032-0.037)	0.891	1
GCST90200048	1-(1-enyl-palmitoyl)-2-arachidonoyl-GPE (p-16:0/20:4) levels	19	0.05282	483.976	1.044 (0.708-1.540)	0.827	1	0.831 (0.489-1.411)	0.493	1.578 (0.703-3.541)	0.284	0.712 (0.361-1.403)	0.339	19.959	0.335	-0.062	0.27	0.346	3	0.026 (-0.039-0.090)	0.435	1
GCST90200049	Myristoyl dihydrosphingomyelin (d18:0/14:0) levels	30	0.0809	689.222	1.283 (0.938-1.757)	0.119	0.987	1.198 (0.793-1.811)	0.391	0.775 (0.444-1.352)	0.377	1.228 (0.783-1.928)	0.379	38.224	0.117	0.075	0.045	0.13	7	-0.000 (-0.033-0.033)	0.983	1
GCST90200050	5-hydroxyindole sulfate levels	18	0.05264	408.203	0.631 (0.438-0.911)	0.014	0.973	0.781 (0.463-1.316)	0.354	0.571 (0.266-1.222)	0.168	1.005 (0.455-2.218)	0.991	14.438	0.636	0.016	0.77	0.652	5	0.010 (-0.034-0.054)	0.656	1
GCST90200051	1-palmitoyl-2-dihomo-linolenoyl-GPC (16:0/20:3n3 or 6) levels	25	0.09937	998.187	1.015 (0.764-1.349)	0.916	1	1.033 (0.719-1.483)	0.861	1.286 (0.739-2.237)	0.383	1.004 (0.692-1.456)	0.983	28.426	0.242	-0.041	0.34	0.297	5	-0.012 (-0.051-0.027)	0.552	1
GCST90200052	1-(1-enyl-palmitoyl)-2-arachidonoyl-gpc (p-16:0/20:4) levels	34	0.20168	1853.58	0.901 (0.737-1.102)	0.31	0.99	0.944 (0.732-1.217)	0.657	0.927 (0.668-1.287)	0.655	0.936 (0.727-1.205)	0.61	37.067	0.287	-0.006	0.829	0.312	5	-0.007 (-0.059-0.045)	0.79	1
GCST90200053	Sphingomyelin (d18:1/21:0, d17:1/22:0, d16:1/23:0) levels	17	0.0661	610.074	1.200 (0.851-1.692)	0.299	0.99	1.130 (0.704-1.815)	0.612	1.186 (0.604-2.325)	0.628	1.038 (0.598-1.801)	0.896	11.702	0.764	0.002	0.968	0.761	8	-0.008 (-0.039-0.023)	0.606	1
GCST90200054	1-palmitoyl-2-arachidonoyl-GPE (16:0/20:4) levels	19	0.17171	1600.24	1.004 (0.820-1.228)	0.971	1	1.108 (0.824-1.488)	0.498	1.026 (0.715-1.473)	0.89	1.118 (0.849-1.472)	0.439	15.547	0.624	-0.006	0.886	0.498	4	0.020 (-0.022-0.061)	0.356	1
GCST90200055	Lactosyl-N-palmitoyl-sphingosine (d18:1/16:0) levels	23	0.05233	612.31	1.076 (0.792-1.463)	0.638	1	1.181 (0.768-1.816)	0.449	1.023 (0.552-1.898)	0.943	1.257 (0.735-2.151)	0.413	15.112	0.857	0.008	0.855	0.863	7	0.013 (-0.022-0.048)	0.48	1
GCST90200056	Sphingomyelin (d18:0/18:0, d19:0/17:0) levels	28	0.06426	657.782	0.821 (0.623-1.082)	0.161	0.987	0.851 (0.556-1.301)	0.456	0.803 (0.457-1.414)	0.455	0.825 (0.483-1.410)	0.488	14.777	0.972	0.003	0.933	0.973	3	-0.008 (-0.052-0.037)	0.727	1
GCST90200057	1-(1-enyl-palmitoyl)-2-oleoyl-gpc (p-16:0/18:1) levels	24	0.05892	583.214	0.966 (0.712-1.311)	0.825	1	0.963 (0.632-1.468)	0.861	0.917 (0.514-1.636)	0.771	0.927 (0.521-1.647)	0.798	28.167	0.21	0.008	0.835	0.203	7	-0.004 (-0.046-0.038)	0.855	1
GCST90200058	1-(1-enyl-stearoyl)-2-arachidonoyl-GPE (p-18:0/20:4) levels	23	0.08712	794.129	0.880 (0.654-1.184)	0.397	0.99	0.923 (0.609-1.399)	0.706	0.795 (0.435-1.453)	0.464	0.876 (0.574-1.335)	0.544	17.677	0.725	0.019	0.709	0.762	5	0.015 (-0.038-0.067)	0.578	1
GCST90200059	Behenoyl dihydrosphingomyelin (d18:0/22:0) levels	36	0.08861	864.184	1.266 (0.974-1.646)	0.078	0.987	1.153 (0.766-1.734)	0.495	1.295 (0.720-2.330)	0.394	1.047 (0.582-1.882)	0.879	36.798	0.386	-0.003	0.933	0.38	8	-0.019 (-0.052-0.014)	0.256	1
GCST90200060	1-(1-enyl-palmitoyl)-2-linoleoyl-GPC (p-16:0/18:2) levels	21	0.05072	464.523	1.152 (0.782-1.695)	0.474	0.994	0.848 (0.483-1.490)	0.567	0.546 (0.213-1.400)	0.223	0.849 (0.355-2.030)	0.716	19.078	0.517	0.088	0.105	0.528	10	0.012 (-0.018-0.043)	0.424	1
GCST90200061	1-(1-enyl-palmitoyl)-2-oleoyl-GPE (p-16:0/18:1) levels	29	0.06847	654.272	0.978 (0.660-1.450)#	0.914	1	0.900 (0.557-1.455)	0.668	0.890 (0.385-2.059)	0.787	0.854 (0.459-1.589)	0.622	47.574	0.012	0.014	0.803	0.013	6	-0.008 (-0.055-0.040)	0.753	1
GCST90200062	1-palmitoyl-2-arachidonoyl-GPI (16:0/20:4) levels	24	0.07214	602.394	1.131 (0.815-1.571)	0.462	0.99	1.158 (0.715-1.877)	0.551	0.710 (0.356-1.417)	0.342	1.127 (0.637-1.994)	0.686	24.046	0.401	0.069	0.15	0.407	4	-0.008 (-0.049-0.033)	0.704	1
GCST90200063	1-palmitoyl-2-docosahexaenoyl-GPE (16:0/22:6) levels	18	0.13241	1209	0.988 (0.741-1.318)	0.935	1	1.269 (0.911-1.767)	0.158	1.135 (0.685-1.881)	0.63	1.239 (0.897-1.711)	0.21	24.487	0.107	-0.027	0.519	0.127	4	0.008 (-0.032-0.048)	0.7	1
GCST90200064	N-palmitoyl-sphinganine (d18:0/16:0) levels	22	0.05459	507.028	0.967 (0.673-1.388)	0.854	1	0.823 (0.503-1.348)	0.44	0.941 (0.440-2.012)	0.877	0.815 (0.424-1.570)	0.548	23.825	0.302	0.004	0.938	0.298	5	-0.000 (-0.053-0.053)	0.994	1
GCST90200065	1-stearoyl-2-docosahexaenoyl-GPE (18:0/22:6) levels	32	0.11484	1097.1	1.074 (0.818-1.409)	0.607	1	1.475 (1.010-2.154)	0.044	1.360 (0.744-2.486)	0.325	1.402 (0.946-2.078)	0.102	36.566	0.226	-0.037	0.395	0.197	6	0.003 (-0.033-0.039)	0.872	1
GCST90200066	Gamma-tocopherol/beta-tocopherol levels	23	0.04685	489.962	0.829 (0.499-1.378)#	0.47	0.993	0.682 (0.375-1.241)	0.21	0.560 (0.183-1.707)	0.319	0.424 (0.118-1.527)	0.203	37.771	0.019	0.049	0.445	0.022	6	0.000 (-0.047-0.048)	0.984	1
GCST90200067	1-stearoyl-2-linoleoyl-GPI (18:0/18:2) levels	28	0.10792	944.178	1.077 (0.808-1.435)	0.613	1	1.156 (0.773-1.729)	0.48	1.155 (0.620-2.152)	0.653	1.198 (0.780-1.842)	0.417	30.458	0.294	-0.01	0.804	0.316	6	0.009 (-0.036-0.055)	0.689	1
GCST90200068	1,2-dilinoleoyl-GPE (18:2/18:2) levels	28	0.10075	764.948	1.042 (0.785-1.383)	0.777	1	1.053 (0.705-1.574)	0.8	1.288 (0.692-2.398)	0.432	1.043 (0.651-1.671)	0.863	30.441	0.295	-0.034	0.458	0.331	8	-0.013 (-0.050-0.024)	0.488	1
GCST90200069	Phenylacetylglutamate levels	22	0.07258	491.675	0.679 (0.480-0.962)	0.029	0.987	0.537 (0.325-0.888)	0.015	0.683 (0.290-1.609)	0.393	0.511 (0.260-1.005)	0.065	15.439	0.8	-0.001	0.989	0.819	4	0.024 (-0.019-0.068)	0.276	1
GCST90200070	1-(1-enyl-palmitoyl)-2-palmitoleoyl-GPC (P-16:0/16:1) levels	33	0.14061	1245.28	0.854 (0.644-1.134)#	0.276	0.99	0.795 (0.564-1.120)	0.19	0.787 (0.448-1.385)	0.413	0.759 (0.537-1.073)	0.129	49.937	0.023	0.012	0.744	0.027	6	-0.003 (-0.048-0.041)	0.882	1
GCST90200071	Palmitoylcholine levels	24	0.0523	519.661	1.393 (0.950-2.044)	0.09	0.987	0.886 (0.543-1.444)	0.626	1.232 (0.578-2.628)	0.594	0.811 (0.426-1.545)	0.53	30.973	0.123	0.02	0.714	0.129	7	0.007 (-0.036-0.049)	0.762	1
GCST90200072	Thioproline levels	25	0.05666	549.608	1.122 (0.761-1.653)#	0.562	1	0.917 (0.554-1.518)	0.737	1.454 (0.716-2.950)	0.311	0.893 (0.485-1.643)	0.719	36.775	0.046	-0.044	0.399	0.056	6	-0.001 (-0.037-0.036)	0.967	1
GCST90200073	1-linoleoyl-2-arachidonoyl-GPC (18:2/20:4n6) levels	27	0.11006	993.708	0.923 (0.741-1.149)	0.473	0.993	1.056 (0.777-1.435)	0.73	1.042 (0.721-1.504)	0.829	1.025 (0.749-1.403)	0.88	20.43	0.771	-0.027	0.428	0.795	6	-0.024 (-0.059-0.012)	0.2	1
GCST90200074	1-linoleoyl-GPG (18:2) levels	21	0.09899	930.654	0.829 (0.617-1.113)#	0.211	0.99	0.662 (0.457-0.960)	0.03	0.636 (0.418-0.966)	0.047	0.668 (0.480-0.930)	0.027	36.725	0.013	0.077	0.109	0.014	6	-0.002 (-0.039-0.036)	0.933	1
GCST90200075	1-(1-enyl-palmitoyl)-2-linoleoyl-GPE (p-16:0/18:2) levels	22	0.07031	627.099	0.715 (0.457-1.119)#	0.142	0.987	0.848 (0.509-1.413)	0.526	0.528 (0.182-1.531)	0.253	0.762 (0.406-1.432)	0.409	38.001	0.013	0.043	0.543	0.018	7	-0.008 (-0.052-0.035)	0.704	1
GCST90200076	1-(1-enyl-stearoyl)-2-linoleoyl-GPE (p-18:0/18:2) levels	21	0.06818	585.332	1.067 (0.782-1.457)	0.682	1	1.260 (0.778-2.041)	0.348	1.716 (0.845-3.484)	0.152	1.264 (0.749-2.135)	0.391	18.335	0.565	-0.081	0.16	0.56	9	0.004 (-0.028-0.036)	0.819	1
GCST90200077	1-stearoyl-2-oleoyl-GPI (18:0/18:1) levels	24	0.09158	819.716	0.811 (0.546-1.203)#	0.297	0.99	1.165 (0.727-1.865)	0.526	1.036 (0.420-2.555)	0.939	1.185 (0.664-2.112)	0.571	46.258	0.003	-0.043	0.558	0.003	7	0.008 (-0.034-0.051)	0.708	1
GCST90200078	1-myristoyl-2-arachidonoyl-GPC (14:0/20:4) levels	24	0.10867	962.902	0.836 (0.624-1.119)	0.228	0.99	0.904 (0.641-1.274)	0.563	0.949 (0.572-1.573)	0.84	0.887 (0.617-1.277)	0.525	30.172	0.145	-0.024	0.551	0.192	6	0.002 (-0.033-0.038)	0.891	1
GCST90200079	1-oleoyl-2-arachidonoyl-GPE (18:1/20:4) levels	28	0.16979	1603.95	1.048 (0.855-1.286)	0.65	1	1.199 (0.893-1.609)	0.228	1.235 (0.863-1.767)	0.259	1.157 (0.859-1.560)	0.346	24.794	0.586	-0.034	0.286	0.565	4	0.017 (-0.025-0.059)	0.421	1
GCST90200080	1-palmitoyl-2-oleoyl-GPI (16:0/18:1) levels	25	0.07649	725.779	0.991 (0.680-1.444)#	0.961	1	1.155 (0.720-1.853)	0.549	0.521 (0.197-1.376)	0.201	1.342 (0.630-2.859)	0.454	38.201	0.033	0.087	0.174	0.027	8	-0.002 (-0.036-0.031)	0.886	1
GCST90200081	1-oleoyl-2-docosahexaenoyl-GPC (18:1/22:6) levels	31	0.07334	692.404	1.096 (0.777-1.546)	0.6	1	0.964 (0.601-1.547)	0.881	0.954 (0.343-2.654)	0.929	0.917 (0.472-1.782)	0.8	32.518	0.344	0.015	0.779	0.344	8	0.013 (-0.019-0.045)	0.417	1
GCST90200082	1-oleoyl-2-linoleoyl-GPE (18:1/18:2) levels	32	0.18182	1614.01	1.158 (0.937-1.431)	0.174	0.987	1.031 (0.756-1.407)	0.846	1.009 (0.692-1.472)	0.963	1.120 (0.845-1.483)	0.438	33.667	0.34	0.028	0.394	0.354	6	-0.020 (-0.056-0.016)	0.275	1
GCST90200083	1-(1-enyl-palmitoyl)-2-palmitoyl-GPC (P-16:0/16:0) levels	33	0.15973	1449	0.874 (0.694-1.100)	0.25	0.99	0.808 (0.577-1.130)	0.212	0.670 (0.437-1.026)	0.075	0.756 (0.558-1.024)	0.08	36.774	0.257	0.046	0.16	0.222	6	-0.005 (-0.050-0.039)	0.809	1
GCST90200084	Oleoylcholine levels	19	0.04664	401.644	1.463 (0.861-2.486)#	0.16	0.987	1.111 (0.592-2.084)	0.743	3.132 (0.857-11.454)	0.102	0.944 (0.352-2.532)	0.91	30.233	0.035	-0.106	0.226	0.043	6	0.012 (-0.033-0.058)	0.594	1
GCST90200085	Glycosyl-N-palmitoyl-sphingosine (d18:1/16:0) levels	22	0.0805	789.496	0.820 (0.610-1.102)	0.188	0.987	0.667 (0.435-1.022)	0.063	0.450 (0.244-0.828)	0.018	0.658 (0.417-1.038)	0.086	16.877	0.719	0.099	0.039	0.681	5	0.002 (-0.048-0.052)	0.948	1
GCST90200086	Arachidonoylcholine levels	19	0.05878	525.315	1.398 (0.899-2.177)	0.137	0.987	1.075 (0.624-1.851)	0.794	2.209 (0.842-5.794)	0.126	0.976 (0.516-1.848)	0.942	27.872	0.064	-0.065	0.311	0.075	4	-0.010 (-0.066-0.046)	0.728	1
GCST90200087	2-methylserine levels	25	0.0663	533.47	1.091 (0.949-1.255)	0.222	0.99	1.094 (0.935-1.280)	0.261	1.094 (0.927-1.290)	0.299	1.088 (0.947-1.250)	0.246	30.469	0.17	-0.002	0.957	0.392	3	0.008 (-0.059-0.074)	0.819	1
GCST90200088	(S)-3-hydroxybutyrylcarnitine levels	18	0.05353	481.645	1.188 (0.938-1.503)	0.153	0.987	1.109 (0.810-1.517)	0.519	1.013 (0.728-1.409)	0.941	1.114 (0.843-1.471)	0.458	7.333	0.979	0.046	0.196	0.953	7	0.007 (-0.025-0.040)	0.653	1
GCST90200089	Methylsuccinoylcarnitine levels	29	0.1647	1386.68	1.130 (0.895-1.426)	0.304	0.99	1.137 (0.796-1.624)	0.479	1.388 (0.872-2.208)	0.178	1.154 (0.788-1.689)	0.469	24.676	0.645	-0.035	0.325	0.655	6	0.006 (-0.031-0.043)	0.742	1
GCST90200090	Dihomo-linolenoyl-choline levels	26	0.06179	563.077	1.118 (0.804-1.554)	0.508	0.999	1.084 (0.697-1.686)	0.72	1.763 (0.726-4.280)	0.222	0.934 (0.431-2.025)	0.864	25.711	0.423	-0.058	0.289	0.441	7	0.007 (-0.029-0.044)	0.698	1
GCST90200091	Docosahexaenoylcholine levels	20	0.04756	416.825	1.201 (0.847-1.705)	0.304	0.99	1.091 (0.682-1.743)	0.717	1.141 (0.571-2.278)	0.714	1.065 (0.506-2.241)	0.87	11.786	0.895	0.008	0.866	0.905	7	-0.006 (-0.051-0.039)	0.795	1
GCST90200092	Glycocholate glucuronide (1) levels	21	0.0833	451.439	1.008 (0.746-1.363)	0.957	1	0.962 (0.648-1.428)	0.848	1.865 (1.147-3.032)	0.021	0.889 (0.421-1.878)	0.761	26.977	0.136	-0.124	0.009	0.113	8	0.004 (-0.042-0.049)	0.878	1
GCST90200093	Caffeic acid sulfate levels	24	0.05348	525.83	0.945 (0.665-1.342)	0.751	1	1.113 (0.680-1.821)	0.67	1.242 (0.593-2.601)	0.571	1.172 (0.477-2.882)	0.732	19.663	0.662	-0.042	0.418	0.665	4	-0.015 (-0.059-0.028)	0.489	1
GCST90200094	Ascorbic acid 2-sulfate levels	26	0.06385	555.799	0.979 (0.791-1.212)	0.844	1	0.917 (0.709-1.187)	0.511	0.963 (0.733-1.265)	0.79	0.925 (0.727-1.178)	0.536	28.887	0.269	0.005	0.85	0.352	7	0.011 (-0.023-0.044)	0.535	1
GCST90200095	1-linoleoyl-2-linolenoyl-GPC (18:2/18:3) levels	19	0.06717	574.445	0.968 (0.860-1.090)	0.595	1	0.975 (0.849-1.119)	0.718	0.958 (0.837-1.097)	0.545	0.976 (0.857-1.112)	0.719	10.491	0.915	0.007	0.756	0.952	8	-0.009 (-0.042-0.024)	0.607	1
GCST90200096	Catechol glucuronide levels	17	0.06624	352.119	0.932 (0.605-1.434)#	0.748	1	1.099 (0.686-1.759)	0.696	0.732 (0.239-2.239)	0.593	1.062 (0.553-2.041)	0.859	29.174	0.023	0.042	0.652	0.029	4	0.017 (-0.038-0.072)	0.544	1
GCST90200097	Furaneol sulfate levels	15	0.07717	480.684	1.007 (0.726-1.396)	0.967	1	1.037 (0.674-1.595)	0.87	1.142 (0.576-2.262)	0.71	1.049 (0.656-1.677)	0.844	10.283	0.741	-0.027	0.688	0.764	8	0.001 (-0.038-0.040)	0.97	1
GCST90200098	Ceramide (d18:1/24:1) levels	27	0.07431	1042.61	1.084 (0.822-1.428)	0.568	1	0.996 (0.666-1.489)	0.985	0.936 (0.528-1.660)	0.823	0.947 (0.605-1.483)	0.813	27.385	0.389	0.023	0.571	0.432	10	0.011 (-0.019-0.042)	0.46	1
GCST90200099	N-oleoylserine levels	20	0.06947	591.866	0.790 (0.592-1.055)	0.11	0.987	0.732 (0.483-1.111)	0.143	0.688 (0.360-1.316)	0.274	0.753 (0.441-1.285)	0.311	21.468	0.312	0.025	0.645	0.284	7	-0.004 (-0.040-0.032)	0.828	1
GCST90200100	Perfluorooctanesulfonate (PFOS) levels	24	0.0491	437.043	1.143 (0.826-1.583)	0.42	0.99	0.918 (0.564-1.493)	0.731	0.739 (0.446-1.223)	0.252	0.785 (0.462-1.334)	0.38	25.837	0.309	0.1	0.044	0.27	6	-0.000 (-0.034-0.033)	0.989	1
GCST90200101	Pimeloylcarnitine/3-methyladipoylcarnitine (C7-DC) levels	27	0.08502	772.478	0.931 (0.700-1.239)	0.625	1	0.898 (0.585-1.380)	0.625	0.860 (0.481-1.541)	0.617	0.773 (0.426-1.400)	0.403	20.869	0.749	0.012	0.763	0.757	6	-0.008 (-0.053-0.037)	0.742	1
GCST90200102	1-palmitoleoyl-2-linolenoyl-GPC (16:1/18:3) levels	19	0.07857	620.829	0.957 (0.701-1.307)	0.782	1	1.032 (0.682-1.561)	0.882	0.910 (0.466-1.775)	0.785	1.010 (0.656-1.554)	0.965	21.051	0.277	0.009	0.868	0.328	6	0.009 (-0.026-0.045)	0.61	1
GCST90200103	Linoleoyl-arachidonoyl-glycerol (18:2/20:4) [1] levels	20	0.10308	888.244	0.956 (0.784-1.166)	0.659	1	0.908 (0.693-1.189)	0.482	0.936 (0.693-1.263)	0.67	0.923 (0.714-1.192)	0.546	17.459	0.559	0.006	0.853	0.613	6	-0.019 (-0.058-0.020)	0.335	1
GCST90200104	Hexadecadienoate (16:2n6) levels	17	0.03324	310.066	1.219 (0.742-2.002)	0.435	0.99	1.525 (0.784-2.964)	0.213	1.897 (0.558-6.450)	0.321	1.414 (0.528-3.791)	0.501	15.013	0.524	-0.062	0.45	0.53	7	-0.003 (-0.035-0.030)	0.865	1
GCST90200105	Glycosyl-N-behenoyl-sphingadienine (d18:2/22:0) levels	27	0.10094	881.143	0.883 (0.665-1.172)	0.39	0.99	0.656 (0.440-0.978)	0.038	0.631 (0.355-1.122)	0.129	0.624 (0.403-0.964)	0.043	26.631	0.429	0.045	0.202	0.401	6	0.001 (-0.045-0.048)	0.964	1
GCST90200106	4-hydroxyphenylacetylglutamine levels	24	0.05956	482.245	0.964 (0.701-1.325)	0.821	1	1.141 (0.711-1.832)	0.585	1.046 (0.580-1.887)	0.883	1.193 (0.602-2.363)	0.618	18.562	0.726	-0.012	0.75	0.733	5	0.022 (-0.016-0.061)	0.253	1
GCST90200107	Gamma-glutamyl-alpha-lysine levels	30	0.06482	677.733	0.848 (0.628-1.146)#	0.283	0.99	0.714 (0.504-1.012)	0.058	0.784 (0.507-1.211)	0.282	0.706 (0.512-0.972)	0.042	47.614	0.016	0.018	0.622	0.041	9	0.013 (-0.020-0.045)	0.442	1
GCST90200108	N-palmitoyl-sphingadienine (d18:2/16:0) levels	19	0.04244	391.357	0.816 (0.535-1.244)	0.344	0.99	0.945 (0.529-1.686)	0.848	1.351 (0.417-4.379)	0.623	1.052 (0.384-2.883)	0.922	19.861	0.341	-0.052	0.38	0.331	6	0.019 (-0.028-0.067)	0.421	1
GCST90200109	Linoleoyl-arachidonoyl-glycerol (18:2/20:4) [2] levels	33	0.14002	1194.05	1.003 (0.780-1.289)	0.984	1	0.958 (0.679-1.351)	0.805	0.917 (0.552-1.524)	0.741	0.947 (0.666-1.348)	0.766	39.752	0.163	0.017	0.694	0.2	6	-0.012 (-0.050-0.027)	0.546	1
GCST90200110	Palmitoleoylcarnitine (C16:1) levels	19	0.04186	400.494	1.427 (0.930-2.190)	0.103	0.987	1.456 (0.801-2.648)	0.218	1.460 (0.465-4.585)	0.525	1.441 (0.585-3.548)	0.437	11	0.894	-0.003	0.967	0.895	7	-0.007 (-0.040-0.026)	0.693	1
GCST90200111	N-stearoyl-sphingadienine (d18:2/18:0) levels	20	0.04925	435.28	0.814 (0.557-1.189)	0.287	0.99	0.945 (0.576-1.549)	0.821	0.293 (0.144-0.598)	0.003	0.849 (0.418-1.725)	0.656	23.23	0.227	0.169	0.005	0.23	6	0.016 (-0.023-0.055)	0.423	1
GCST90200112	2,3-dihydroxy-2-methylbutyrate levels	14	0.03228	279.647	0.525 (0.306-0.898)	0.019	0.973	0.544 (0.252-1.175)	0.121	0.565 (0.155-2.053)	0.402	0.543 (0.188-1.569)	0.28	11.95	0.532	-0.009	0.904	0.579	6	-0.007 (-0.043-0.029)	0.712	1
GCST90200113	Stearoylcholine levels	17	0.0412	361.285	1.276 (0.851-1.913)	0.239	0.99	1.335 (0.768-2.319)	0.306	1.221 (0.491-3.032)	0.674	1.467 (0.613-3.513)	0.402	10.113	0.861	0.007	0.917	0.864	7	0.019 (-0.018-0.056)	0.309	1
GCST90200114	Glycosyl-N-tricosanoyl-sphingadienine (d18:2/23:0) levels	23	0.05013	600.041	1.074 (0.792-1.456)	0.648	1	0.969 (0.612-1.535)	0.893	0.931 (0.466-1.858)	0.841	0.846 (0.427-1.677)	0.637	18.975	0.647	0.021	0.657	0.584	7	0.001 (-0.044-0.047)	0.952	1
GCST90200115	N-palmitoyl-heptadecasphingosine (d17:1/16:0) levels	26	0.08432	666.043	1.194 (0.884-1.613)	0.249	0.99	0.938 (0.612-1.439)	0.769	1.050 (0.550-2.005)	0.883	0.875 (0.479-1.597)	0.667	29.183	0.256	0.02	0.664	0.227	6	-0.011 (-0.049-0.026)	0.557	1
GCST90200116	Ceramide (d18:1/14:0, d16:1/16:0) levels	30	0.09534	782.745	0.807 (0.607-1.075)	0.143	0.987	0.889 (0.579-1.363)	0.589	0.588 (0.304-1.139)	0.127	0.993 (0.546-1.806)	0.982	23.847	0.736	0.041	0.306	0.759	3	-0.012 (-0.084-0.061)	0.752	1
GCST90200117	Glycosyl-N-(2-hydroxynervonoyl)-sphingosine (d18:1/24:1(2OH)) levels	25	0.10531	872.336	0.764 (0.558-1.046)	0.093	0.987	0.781 (0.512-1.189)	0.249	1.001 (0.528-1.898)	0.997	0.797 (0.512-1.243)	0.327	30.693	0.163	-0.041	0.351	0.198	8	0.013 (-0.018-0.045)	0.399	1
GCST90200118	Glycosyl ceramide (d18:2/24:1, d18:1/24:2) levels	31	0.10112	900.61	1.000 (0.715-1.397)#	0.999	1	0.617 (0.410-0.928)	0.021	0.809 (0.407-1.609)	0.551	0.624 (0.393-0.992)	0.055	46.879	0.026	0.029	0.494	0.022	6	-0.002 (-0.046-0.041)	0.916	1
GCST90200119	Glycosyl ceramide (d18:1/23:1, d17:1/24:1) levels	21	0.08363	513.334	1.175 (0.852-1.619)	0.325	0.99	1.235 (0.823-1.852)	0.308	1.255 (0.569-2.767)	0.58	1.199 (0.579-2.484)	0.631	25.991	0.166	-0.011	0.86	0.149	7	0.006 (-0.036-0.049)	0.765	1
GCST90200120	Sphingadienine levels	16	0.06509	360.66	1.006 (0.689-1.469)	0.976	1	0.944 (0.590-1.511)	0.811	2.398 (1.111-5.174)	0.043	0.875 (0.391-1.955)	0.749	20.945	0.139	-0.152	0.028	0.13	3	-0.000 (-0.082-0.082)	0.998	1
GCST90200121	Ceramide (d18:1/17:0, d17:1/18:0) levels	22	0.06226	489.574	1.016 (0.748-1.379)	0.922	1	0.990 (0.625-1.568)	0.966	1.339 (0.773-2.320)	0.311	0.918 (0.585-1.443)	0.716	26.385	0.192	-0.057	0.251	0.205	6	0.017 (-0.026-0.060)	0.446	1
GCST90200122	Nisinate (24:6n3) levels	18	0.08183	413.32	0.982 (0.732-1.317)	0.902	1	0.960 (0.636-1.448)	0.845	0.829 (0.421-1.633)	0.595	0.829 (0.411-1.669)	0.605	12.533	0.767	0.03	0.594	0.77	10	-0.013 (-0.053-0.026)	0.509	1
GCST90200123	Sphingomyelin (d18:0/20:0, d16:0/22:0) levels	41	0.14589	1285.28	1.245 (0.991-1.563)	0.06	0.987	1.273 (0.895-1.812)	0.18	1.103 (0.697-1.748)	0.677	1.172 (0.810-1.696)	0.405	43.78	0.314	0.021	0.557	0.334	8	-0.007 (-0.039-0.026)	0.694	1
GCST90200124	Sphingomyelin (d18:2/24:2) levels	23	0.04615	415.874	1.066 (0.714-1.592)	0.754	1	0.918 (0.529-1.593)	0.761	1.053 (0.438-2.532)	0.908	0.976 (0.469-2.030)	0.948	22.026	0.458	0.001	0.976	0.484	6	0.010 (-0.023-0.042)	0.571	1
GCST90200125	Sphingomyelin (d17:2/16:0, d18:2/15:0) levels	26	0.05875	534.878	1.033 (0.690-1.547)	0.875	1	1.047 (0.592-1.850)	0.875	1.033 (0.432-2.468)	0.942	1.131 (0.547-2.339)	0.743	25.716	0.423	0	1	0.453	7	-0.012 (-0.043-0.018)	0.428	1
GCST90200126	Sphingomyelin (d18:2/23:1) levels	24	0.04738	437.255	0.931 (0.659-1.316)	0.687	1	0.869 (0.520-1.452)	0.592	0.539 (0.284-1.023)	0.072	0.810 (0.383-1.712)	0.586	20.36	0.62	0.075	0.06	0.624	6	0.011 (-0.021-0.043)	0.494	1
GCST90200127	Behenoylcarnitine (C22) levels	26	0.08093	660.914	0.701 (0.528-0.931)	0.014	0.973	0.751 (0.511-1.104)	0.146	0.754 (0.479-1.187)	0.234	0.756 (0.540-1.059)	0.117	32.696	0.139	-0.015	0.692	0.189	4	0.008 (-0.053-0.068)	0.807	1
GCST90200128	Sphingomyelin (d18:2/18:1) levels	16	0.033	291.593	0.979 (0.614-1.564)	0.931	1	1.243 (0.647-2.385)	0.514	0.987 (0.333-2.926)	0.982	1.512 (0.691-3.309)	0.317	17.015	0.318	-0.002	0.988	0.296	8	0.016 (-0.015-0.046)	0.319	1
GCST90200129	Sphingomyelin (d18:2/21:0, d16:2/23:0) levels	30	0.05797	541.232	1.030 (0.725-1.462)	0.869	1	1.008 (0.592-1.715)	0.978	0.819 (0.390-1.720)	0.603	1.046 (0.512-2.134)	0.903	19.459	0.909	0.026	0.498	0.908	7	0.011 (-0.018-0.040)	0.454	1
GCST90200130	Linoleoylcholine levels	21	0.04427	453.493	1.498 (1.018-2.205)	0.04	0.987	1.287 (0.777-2.133)	0.327	1.450 (0.609-3.452)	0.412	1.053 (0.459-2.412)	0.904	15.255	0.762	0.004	0.935	0.793	7	0.018 (-0.017-0.052)	0.315	1
GCST90200131	Sphingomyelin (d18:1/19:0, d19:1/18:0) levels	24	0.08846	814.036	1.036 (0.808-1.329)	0.78	1	1.111 (0.757-1.631)	0.59	1.112 (0.717-1.725)	0.639	1.146 (0.823-1.595)	0.427	15.144	0.889	-0.015	0.704	0.897	7	0.005 (-0.027-0.037)	0.753	1
GCST90200132	Linolenoylcarnitine (C18:3) levels	24	0.06102	591.989	0.766 (0.482-1.217)#	0.26	0.99	0.757 (0.434-1.319)	0.326	1.267 (0.406-3.953)	0.687	0.494 (0.248-0.984)	0.057	38.055	0.025	-0.063	0.353	0.028	7	-0.011 (-0.045-0.023)	0.523	1
GCST90200133	Heneicosapentaenoate (21:5n3) levels	17	0.05119	354.836	0.995 (0.710-1.395)	0.978	1	1.010 (0.635-1.608)	0.966	1.767 (0.966-3.232)	0.084	1.083 (0.599-1.957)	0.796	18.695	0.285	-0.116	0.046	0.312	6	0.012 (-0.036-0.060)	0.631	1
GCST90200134	Sphingomyelin (d18:1/25:0, d19:0/24:1, d20:1/23:0, d19:1/24:0) levels	29	0.14089	1251.39	1.224 (1.005-1.491)	0.045	0.987	1.274 (0.967-1.677)	0.085	1.224 (0.905-1.656)	0.201	1.244 (0.955-1.620)	0.117	23.055	0.73	0	0.999	0.762	6	0.001 (-0.036-0.038)	0.96	1
GCST90200135	Arachidoylcarnitine (C20) levels	29	0.08429	709.275	1.011 (0.799-1.280)	0.928	1	1.092 (0.765-1.560)	0.627	1.051 (0.694-1.591)	0.816	1.087 (0.746-1.584)	0.668	20.547	0.844	-0.007	0.825	0.863	6	0.005 (-0.034-0.043)	0.805	1
GCST90200136	Cerotoylcarnitine (C26) levels	27	0.12036	1025.57	0.810 (0.616-1.064)	0.13	0.987	0.841 (0.561-1.259)	0.4	1.124 (0.620-2.037)	0.704	0.842 (0.487-1.455)	0.544	24.908	0.524	-0.047	0.236	0.497	5	0.008 (-0.043-0.059)	0.757	1
GCST90200137	Lignoceroylcarnitine (C24) levels	25	0.10647	997.234	1.082 (0.825-1.418)	0.569	1	0.866 (0.601-1.249)	0.442	1.011 (0.563-1.816)	0.971	0.909 (0.621-1.330)	0.628	29.776	0.192	0.013	0.8	0.203	4	0.004 (-0.054-0.063)	0.884	1
GCST90200138	Docosatrienoate (22:3n6) levels	15	0.06477	397.255	1.038 (0.755-1.426)	0.819	1	0.920 (0.590-1.435)	0.714	0.809 (0.341-1.919)	0.639	0.916 (0.541-1.553)	0.75	8.417	0.867	0.042	0.554	0.885	7	0.009 (-0.034-0.053)	0.675	1
GCST90200139	Dihomo-linolenoylcarnitine (C20:3n3 or 6) levels	31	0.2002	1811.15	0.816 (0.643-1.036)	0.095	0.987	0.942 (0.700-1.268)	0.694	1.037 (0.680-1.583)	0.867	0.911 (0.696-1.192)	0.502	41.916	0.073	-0.047	0.191	0.095	4	-0.022 (-0.061-0.018)	0.29	1
GCST90200140	Carotene diol (2) levels	23	0.0704	706.397	1.167 (0.834-1.633)	0.367	0.99	1.029 (0.654-1.621)	0.9	0.649 (0.261-1.618)	0.365	0.995 (0.603-1.639)	0.983	22.886	0.408	0.094	0.192	0.392	6	-0.014 (-0.051-0.022)	0.432	1
GCST90200141	Ethyl alpha-glucopyranoside levels	29	0.08885	613.19	1.621 (1.204-2.183)	0.001	0.255	1.548 (1.013-2.365)	0.043	2.347 (1.193-4.617)	0.02	1.474 (0.736-2.951)	0.283	28.79	0.423	-0.05	0.244	0.45	5	-0.001 (-0.046-0.043)	0.953	1
GCST90200142	Carotene diol (1) levels	33	0.10819	966.362	1.195 (0.908-1.572)	0.204	0.987	1.029 (0.689-1.536)	0.888	1.210 (0.675-2.167)	0.527	0.942 (0.598-1.483)	0.799	31.068	0.514	-0.002	0.963	0.484	5	-0.009 (-0.047-0.030)	0.664	1
GCST90200143	Nervonoylcarnitine (C24:1) levels	24	0.09378	823.105	0.969 (0.724-1.296)	0.831	1	0.811 (0.539-1.218)	0.313	1.291 (0.657-2.536)	0.467	0.813 (0.493-1.340)	0.425	25.474	0.326	-0.041	0.366	0.327	6	0.003 (-0.045-0.052)	0.899	1
GCST90200144	Dihomo-linoleoylcarnitine (C20:2) levels	29	0.11145	978.794	0.807 (0.612-1.065)	0.13	0.987	0.969 (0.663-1.416)	0.87	1.386 (0.826-2.323)	0.227	0.976 (0.623-1.530)	0.918	36.24	0.137	-0.09	0.026	0.126	5	-0.018 (-0.056-0.020)	0.352	1
GCST90200145	Glycosyl ceramide (d18:1/20:0, d16:1/22:0) levels	31	0.1165	1110.33	0.980 (0.765-1.254)	0.87	1	0.844 (0.583-1.220)	0.366	0.922 (0.513-1.656)	0.787	0.671 (0.404-1.115)	0.134	24.874	0.731	0.009	0.824	0.66	7	0.016 (-0.018-0.050)	0.354	1
GCST90200146	Docosahexaenoylcarnitine (C22:6) levels	27	0.08913	608.725	0.877 (0.633-1.216)	0.432	0.99	1.032 (0.673-1.582)	0.886	1.632 (0.822-3.239)	0.174	1.206 (0.736-1.977)	0.464	37.721	0.064	-0.115	0.058	0.068	4	0.010 (-0.049-0.070)	0.736	1
GCST90200147	N,N,N-trimethyl-5-aminovalerate levels	29	0.08994	763.208	0.972 (0.699-1.352)	0.865	1	0.999 (0.622-1.604)	0.996	0.626 (0.261-1.501)	0.303	0.978 (0.559-1.712)	0.94	32.866	0.241	0.061	0.296	0.258	8	-0.004 (-0.037-0.028)	0.785	1
GCST90200148	Eicosenoylcarnitine (C20:1) levels	29	0.0799	697.043	1.211 (0.835-1.756)	0.312	0.99	1.287 (0.812-2.041)	0.282	1.995 (0.768-5.182)	0.167	1.259 (0.644-2.462)	0.507	38.028	0.098	-0.063	0.276	0.101	10	-0.013 (-0.043-0.017)	0.408	1
GCST90200149	Ximenoylcarnitine (C26:1) levels	28	0.11792	1135.05	1.049 (0.772-1.427)#	0.758	1	0.844 (0.582-1.223)	0.369	1.019 (0.510-2.036)	0.957	0.833 (0.559-1.241)	0.377	40.382	0.047	0.005	0.927	0.049	5	-0.011 (-0.064-0.043)	0.691	1
GCST90200150	Arachidonoylcarnitine (C20:4) levels	33	0.21352	1922.79	0.955 (0.789-1.157)	0.638	1	0.951 (0.737-1.228)	0.702	1.062 (0.759-1.486)	0.729	0.939 (0.735-1.200)	0.621	27.004	0.718	-0.021	0.459	0.748	5	-0.014 (-0.052-0.024)	0.474	1
GCST90200151	5-dodecenoylcarnitine (C12:1) levels	25	0.05781	515.285	1.092 (0.768-1.554)	0.623	1	0.874 (0.531-1.439)	0.597	0.982 (0.423-2.282)	0.967	0.756 (0.340-1.678)	0.498	19.237	0.739	0.013	0.788	0.763	6	0.006 (-0.030-0.042)	0.739	1
GCST90200152	2-butenoylglycine levels	27	0.11124	769.517	0.931 (0.710-1.220)	0.602	1	0.837 (0.552-1.268)	0.402	0.563 (0.280-1.135)	0.121	0.755 (0.482-1.182)	0.23	22.541	0.659	0.085	0.14	0.673	3	0.021 (-0.028-0.071)	0.393	1
GCST90200153	(N(1) + N(8))-acetylspermidine levels	34	0.13698	1237.88	1.005 (0.793-1.275)	0.966	1	1.176 (0.838-1.651)	0.349	0.813 (0.525-1.260)	0.362	1.081 (0.719-1.624)	0.71	38.161	0.246	0.04	0.268	0.251	5	-0.020 (-0.072-0.033)	0.46	1
GCST90200154	Hydroxy-cmpf levels	18	0.0441	404.636	0.941 (0.613-1.445)	0.782	1	0.815 (0.461-1.439)	0.481	1.412 (0.422-4.733)	0.583	0.760 (0.281-2.055)	0.595	12.979	0.738	-0.043	0.492	0.717	5	-0.029 (-0.068-0.010)	0.144	1
GCST90200155	2-furoylcarnitine levels	22	0.05854	464.563	0.900 (0.652-1.243)	0.524	1	1.042 (0.655-1.657)	0.862	1.263 (0.686-2.326)	0.461	1.124 (0.629-2.006)	0.697	17.604	0.674	-0.05	0.215	0.69	3	-0.003 (-0.055-0.049)	0.902	1
GCST90200156	Cortolone glucuronide (1) levels	24	0.06641	602.659	0.905 (0.652-1.256)	0.55	1	0.831 (0.519-1.330)	0.44	0.854 (0.470-1.553)	0.611	0.840 (0.408-1.727)	0.639	19.077	0.697	0.01	0.824	0.687	5	0.022 (-0.015-0.058)	0.243	1
GCST90200157	Carotene diol (3) levels	27	0.08224	718.404	0.929 (0.671-1.286)	0.657	1	0.833 (0.543-1.279)	0.405	0.883 (0.454-1.717)	0.718	0.783 (0.468-1.309)	0.359	34.549	0.122	0.007	0.865	0.129	4	-0.009 (-0.051-0.034)	0.692	1
GCST90200158	3-hydroxyoleoylcarnitine levels	26	0.05763	549.99	1.175 (0.783-1.762)	0.437	0.99	1.114 (0.675-1.840)	0.672	0.893 (0.344-2.317)	0.818	1.418 (0.656-3.064)	0.383	35.758	0.075	0.036	0.538	0.086	8	0.006 (-0.027-0.039)	0.738	1
GCST90200159	Dodecenedioate (C12:1-DC) levels	20	0.06574	565.823	1.013 (0.720-1.423)	0.942	1	0.883 (0.526-1.480)	0.636	0.827 (0.397-1.726)	0.62	0.643 (0.313-1.319)	0.243	12.414	0.867	0.032	0.551	0.769	9	-0.002 (-0.033-0.030)	0.918	1
GCST90200160	Trans-2-hexenoylglycine levels	29	0.09283	731.864	0.926 (0.708-1.211)	0.573	1	0.841 (0.555-1.276)	0.416	0.973 (0.553-1.709)	0.924	0.781 (0.491-1.242)	0.305	21.792	0.791	-0.008	0.847	0.817	6	0.010 (-0.030-0.050)	0.624	1
GCST90200161	2-hydroxyarachidate levels	22	0.05393	462.924	0.886 (0.752-1.043)	0.147	0.987	0.882 (0.718-1.085)	0.235	0.842 (0.698-1.015)	0.087	0.880 (0.733-1.056)	0.183	16.507	0.741	0.031	0.287	0.851	6	0.002 (-0.035-0.039)	0.929	1
GCST90200162	3-hydroxyphenylacetoylglutamine levels	17	0.06026	343.792	0.961 (0.711-1.298)	0.794	1	0.987 (0.631-1.542)	0.953	0.706 (0.429-1.161)	0.19	1.320 (0.668-2.606)	0.436	16.363	0.428	0.076	0.151	0.377	4	-0.012 (-0.062-0.038)	0.638	1
GCST90200163	Heptenedioate (C7:1-DC) levels	16	0.03323	310.351	0.931 (0.570-1.521)	0.776	1	0.733 (0.396-1.357)	0.323	0.859 (0.248-2.977)	0.814	0.630 (0.255-1.554)	0.331	19.669	0.185	0.012	0.89	0.195	6	0.013 (-0.024-0.049)	0.493	1
GCST90200164	Hexadecenedioate (C16:1-DC) levels	26	0.15577	1741.83	0.689 (0.570-0.832)	0.0001	0.081	0.611 (0.479-0.779)	0	0.555 (0.421-0.732)	0	0.628 (0.496-0.796)	0.001	22.566	0.603	0.056	0.047	0.57	5	0.007 (-0.031-0.046)	0.708	1
GCST90200165	Octadecenedioate (C18:1-DC) levels	20	0.09813	1044.67	0.645 (0.498-0.836)	0.001	0.255	0.514 (0.373-0.709)	0	0.485 (0.323-0.728)	0.003	0.541 (0.400-0.732)	0.001	19.691	0.413	0.067	0.094	0.336	8	0.004 (-0.028-0.037)	0.791	1
GCST90200166	Dihydroferulic acid sulfate levels	26	0.10105	591.592	1.017 (0.865-1.195)	0.843	1	0.925 (0.735-1.164)	0.505	1.095 (0.877-1.367)	0.432	0.986 (0.783-1.240)	0.904	25.16	0.453	-0.03	0.347	0.481	9	0.004 (-0.038-0.045)	0.866	1
GCST90200167	Glutamine conjugate of C7H12O2 levels	28	0.05793	567.202	1.242 (0.856-1.802)	0.253	0.99	1.466 (0.899-2.392)	0.125	0.795 (0.321-1.967)	0.624	1.644 (0.673-4.011)	0.285	31.078	0.268	0.059	0.299	0.279	6	0.010 (-0.025-0.046)	0.571	1
GCST90200168	Hydroxyasparagine levels	21	0.03999	344.548	0.896 (0.495-1.620)	0.716	1	1.212 (0.595-2.470)	0.596	3.194 (0.741-13.763)	0.136	0.972 (0.295-3.203)	0.964	29.863	0.072	-0.13	0.08	0.075	6	0.011 (-0.028-0.051)	0.575	1
GCST90200169	Sphingomyelin (d17:1/14:0, d16:1/15:0) levels	24	0.05675	508.532	1.291 (0.868-1.922)	0.208	0.99	0.900 (0.521-1.553)	0.704	0.970 (0.413-2.283)	0.946	0.941 (0.481-1.839)	0.86	25.298	0.335	0.04	0.466	0.355	6	-0.000 (-0.033-0.033)	0.997	1
GCST90200170	Octadecadienedioate (C18:2-DC) levels	32	0.16494	1629.82	0.644 (0.528-0.785)	0.0001	0.018	0.557 (0.424-0.733)	0	0.588 (0.431-0.803)	0.002	0.599 (0.461-0.778)	0.001	25.21	0.758	0.021	0.466	0.771	8	-0.019 (-0.052-0.013)	0.243	1
GCST90200171	Perfluorooctanoate (PFOA) levels	20	0.03933	406.723	1.251 (0.830-1.886)	0.285	0.99	1.338 (0.758-2.360)	0.315	1.373 (0.530-3.554)	0.522	1.434 (0.578-3.555)	0.446	17.546	0.553	-0.011	0.835	0.551	9	0.006 (-0.025-0.037)	0.722	1
GCST90200172	3-carboxy-4-methyl-5-pentyl-2-furanpropionate (3-CMPFP) levels	25	0.0862	733.765	0.846 (0.601-1.192)	0.34	0.99	1.066 (0.662-1.717)	0.792	0.977 (0.505-1.891)	0.945	1.036 (0.615-1.743)	0.896	28.87	0.225	-0.023	0.62	0.221	6	0.002 (-0.034-0.038)	0.919	1
GCST90200173	Glutamine conjugate of C6H10O2 (2) levels	14	0.03067	272.876	1.297 (0.676-2.486)#	0.434	0.99	1.158 (0.554-2.420)	0.698	0.902 (0.189-4.296)	0.899	1.220 (0.428-3.480)	0.716	22.67	0.046	0.041	0.623	0.058	4	0.017 (-0.023-0.056)	0.408	1
GCST90200174	3-hydroxybutyroylglycine levels	27	0.10978	955.418	0.980 (0.716-1.342)#	0.901	1	0.871 (0.620-1.223)	0.424	0.942 (0.536-1.657)	0.838	0.893 (0.648-1.230)	0.493	39.282	0.046	0.009	0.869	0.069	2	0.014 (-0.035-0.063)	0.584	1
GCST90200175	Glycine conjugate of C10H14O2 (1) levels	22	0.07432	695.982	1.234 (0.894-1.704)	0.202	0.987	1.471 (0.915-2.366)	0.111	1.527 (0.758-3.074)	0.25	1.500 (0.872-2.578)	0.158	21.754	0.414	-0.03	0.508	0.423	7	0.020 (-0.015-0.055)	0.267	1
GCST90200176	Glutamine conjugate of C6H10O2 (1) levels	14	0.03023	283.342	1.886 (1.008-3.530)	0.047	0.987	1.663 (0.777-3.559)	0.19	0.407 (0.078-2.117)	0.307	1.050 (0.306-3.609)	0.939	20.009	0.095	0.169	0.076	0.117	8	0.025 (-0.008-0.057)	0.139	1
GCST90200177	N-methylhydroxyproline levels	15	0.03384	317.557	1.049 (0.616-1.785)	0.86	1	1.004 (0.474-2.127)	0.991	0.474 (0.146-1.539)	0.236	1.196 (0.319-4.479)	0.795	10.766	0.704	0.12	0.162	0.675	6	-0.014 (-0.053-0.026)	0.496	1
GCST90200178	Glucuronide of C10H18O2 (7) levels	22	0.07596	483.924	0.951 (0.644-1.404)	0.8	1	0.811 (0.501-1.314)	0.395	1.606 (0.759-3.401)	0.23	0.797 (0.408-1.557)	0.514	29.272	0.108	-0.086	0.129	0.098	5	-0.004 (-0.050-0.043)	0.874	1
GCST90200179	Glyco-beta-muricholate levels	25	0.12531	996.193	0.998 (0.834-1.194)	0.982	1	1.084 (0.856-1.372)	0.505	1.062 (0.829-1.360)	0.639	1.068 (0.855-1.333)	0.569	20.298	0.68	-0.023	0.482	0.693	5	-0.022 (-0.062-0.018)	0.286	1
GCST90200180	Glucuronide of C12H22O4 (1) levels	18	0.06246	384.915	0.934 (0.682-1.280)	0.673	1	0.934 (0.586-1.488)	0.773	1.158 (0.606-2.215)	0.662	0.899 (0.527-1.534)	0.701	9.587	0.92	-0.035	0.468	0.926	8	-0.004 (-0.045-0.036)	0.831	1
GCST90200181	N,n,n-trimethyl-alanylproline betaine (tmap) levels	26	0.04601	428.698	1.233 (0.825-1.843)	0.306	0.99	1.095 (0.612-1.961)	0.76	2.067 (0.689-6.194)	0.207	1.115 (0.447-2.778)	0.817	19.582	0.768	-0.054	0.332	0.785	4	0.009 (-0.042-0.060)	0.741	1
GCST90200182	Glycine conjugate of C10H12O2 levels	24	0.07741	539.044	1.184 (0.823-1.702)	0.363	0.99	1.091 (0.681-1.749)	0.717	1.611 (0.546-4.753)	0.397	1.098 (0.529-2.282)	0.804	28.63	0.193	-0.04	0.558	0.213	4	0.020 (-0.028-0.068)	0.412	1
GCST90200183	N-acetyl-2-aminooctanoate levels	24	0.15217	1456.37	1.020 (0.787-1.322)	0.879	1	0.937 (0.700-1.254)	0.662	1.045 (0.696-1.569)	0.832	0.947 (0.704-1.275)	0.724	28.236	0.207	-0.006	0.879	0.282	4	0.009 (-0.033-0.050)	0.685	1
GCST90200184	3-formylindole levels	29	0.16259	1430.88	1.099 (0.869-1.391)	0.432	0.99	1.162 (0.839-1.607)	0.366	1.208 (0.803-1.819)	0.372	1.184 (0.890-1.574)	0.256	17.911	0.928	-0.019	0.583	0.936	7	-0.019 (-0.052-0.014)	0.261	1
GCST90200185	Gamma-glutamylcitrulline levels	27	0.07769	655.659	1.090 (0.896-1.326)	0.387	0.99	1.119 (0.854-1.465)	0.415	1.101 (0.848-1.431)	0.477	1.099 (0.865-1.397)	0.445	23.124	0.626	-0.003	0.91	0.71	5	0.015 (-0.024-0.054)	0.455	1
GCST90200186	8-methoxykynurenate levels	24	0.06698	527.767	0.954 (0.687-1.325)	0.781	1	0.815 (0.510-1.303)	0.393	1.303 (0.552-3.076)	0.552	0.784 (0.377-1.633)	0.522	21.192	0.569	-0.039	0.45	0.577	5	0.019 (-0.024-0.061)	0.39	1
GCST90200187	Tetradecadienoate (14:2) levels	15	0.0273	343.898	0.856 (0.568-1.291)	0.458	0.99	0.871 (0.489-1.552)	0.639	1.111 (0.426-2.897)	0.833	0.856 (0.426-1.722)	0.67	9.838	0.774	-0.034	0.565	0.792	8	-0.013 (-0.044-0.019)	0.438	1
GCST90200188	3-amino-2-piperidone levels	23	0.05186	485.818	0.954 (0.625-1.456)	0.828	1	1.013 (0.577-1.778)	0.964	0.916 (0.395-2.125)	0.84	1.026 (0.440-2.390)	0.953	28.241	0.168	0.006	0.912	0.161	5	0.021 (-0.015-0.058)	0.244	1
GCST90200189	Glucuronide of piperine metabolite C17H21NO3 (3) levels	17	0.05829	443.277	1.078 (0.912-1.274)	0.38	0.99	1.066 (0.869-1.308)	0.537	1.094 (0.891-1.343)	0.407	1.059 (0.874-1.282)	0.567	12.11	0.736	-0.007	0.815	0.834	5	-0.005 (-0.049-0.039)	0.824	1
GCST90200190	Dodecadienoate (12:2) levels	24	0.07794	743.608	0.928 (0.811-1.061)	0.276	0.99	0.883 (0.746-1.045)	0.147	0.903 (0.771-1.059)	0.222	0.886 (0.761-1.032)	0.132	18.207	0.746	0.017	0.535	0.558	7	-0.014 (-0.048-0.020)	0.413	1
GCST90200191	N-lactoyl tyrosine levels	23	0.06518	456.545	1.059 (0.768-1.461)	0.725	1	1.227 (0.779-1.930)	0.377	0.977 (0.523-1.825)	0.942	1.301 (0.693-2.445)	0.421	15.293	0.849	0.014	0.77	0.854	6	0.010 (-0.029-0.049)	0.622	1
GCST90200192	N,N-dimethylalanine levels	24	0.07324	653.833	1.066 (0.790-1.438)	0.676	1	1.125 (0.724-1.748)	0.601	0.948 (0.521-1.724)	0.862	1.288 (0.662-2.505)	0.464	22.752	0.475	0.023	0.66	0.453	7	0.012 (-0.031-0.056)	0.578	1
GCST90200193	Ethyl beta-glucopyranoside levels	20	0.10445	995.541	1.193 (0.917-1.551)	0.188	0.987	1.544 (1.092-2.183)	0.014	1.362 (0.930-1.994)	0.13	1.493 (1.035-2.155)	0.045	19.06	0.453	-0.032	0.359	0.336	6	0.001 (-0.036-0.037)	0.968	1
GCST90200194	N-lactoyl phenylalanine levels	16	0.02571	311.359	1.299 (0.782-2.158)	0.313	0.99	1.081 (0.547-2.139)	0.823	0.561 (0.119-2.639)	0.477	1.065 (0.359-3.160)	0.912	14.285	0.504	0.08	0.28	0.524	6	0.000 (-0.034-0.035)	0.981	1
GCST90200195	N-acetyl-isoputreanine levels	34	0.12742	1171.25	0.924 (0.696-1.227)	0.585	1	0.835 (0.577-1.209)	0.34	0.756 (0.419-1.364)	0.359	0.815 (0.558-1.190)	0.297	45.18	0.077	0.031	0.451	0.098	6	0.008 (-0.027-0.043)	0.64	1
GCST90200196	2,2'-Methylenebis(6-tert-butyl-p-cresol) levels	19	0.04478	429.321	1.001 (0.651-1.540)#	0.996	1	1.232 (0.716-2.119)	0.451	1.149 (0.458-2.878)	0.771	1.824 (0.742-4.485)	0.207	31.304	0.027	-0.021	0.742	0.021	5	-0.011 (-0.053-0.030)	0.593	1
GCST90200197	N-lactoyl isoleucine levels	17	0.03939	336.859	1.231 (0.793-1.912)	0.354	0.99	1.011 (0.567-1.801)	0.972	1.381 (0.474-4.027)	0.563	0.927 (0.376-2.286)	0.871	8.11	0.946	-0.015	0.82	0.945	6	-0.002 (-0.039-0.034)	0.909	1
GCST90200198	2-hydroxysebacate levels	19	0.04093	519.411	0.884 (0.619-1.262)	0.497	0.999	0.997 (0.599-1.658)	0.991	1.516 (0.725-3.171)	0.284	1.039 (0.606-1.779)	0.891	19.341	0.371	-0.096	0.124	0.387	8	0.002 (-0.032-0.035)	0.918	1
GCST90200199	Ascorbic acid 3-sulfate levels	20	0.04022	428.511	0.793 (0.620-1.015)	0.065	0.987	0.803 (0.565-1.140)	0.22	0.772 (0.548-1.087)	0.155	0.794 (0.569-1.108)	0.19	15.495	0.691	0.007	0.821	0.767	7	0.012 (-0.021-0.046)	0.479	1
GCST90200200	N-lactoyl valine levels	12	0.02644	235.22	0.977 (0.548-1.742)	0.937	1	0.798 (0.361-1.765)	0.577	0.114 (0.014-0.935)	0.071	0.587 (0.160-2.151)	0.438	12.081	0.358	0.218	0.065	0.375	6	-0.016 (-0.051-0.018)	0.357	1
GCST90200201	6-bromotryptophan levels	22	0.07106	1102.64	1.112 (0.860-1.437)	0.419	0.99	1.326 (0.930-1.893)	0.119	1.275 (0.863-1.884)	0.237	1.316 (0.895-1.934)	0.177	16.596	0.735	-0.03	0.372	0.723	8	0.002 (-0.032-0.035)	0.915	1
GCST90200202	Delta-CEHC levels	19	0.05912	413.665	0.885 (0.637-1.227)	0.463	0.99	0.971 (0.629-1.498)	0.893	1.193 (0.617-2.308)	0.607	1.132 (0.533-2.406)	0.75	9.782	0.939	-0.045	0.32	0.945	6	0.003 (-0.040-0.045)	0.896	1
GCST90200203	Indoleacetoylcarnitine levels	30	0.13557	1160.64	1.058 (0.846-1.324)	0.621	1	1.289 (0.947-1.754)	0.106	1.151 (0.790-1.676)	0.47	1.280 (0.921-1.779)	0.152	26.654	0.59	-0.019	0.59	0.616	4	0.019 (-0.045-0.082)	0.567	1
GCST90200204	N-acetyl leucine levels	17	0.0414	339.196	1.041 (0.665-1.631)	0.86	1	1.218 (0.658-2.255)	0.53	0.860 (0.191-3.862)	0.846	1.329 (0.529-3.339)	0.554	10.894	0.816	0.02	0.797	0.821	6	-0.018 (-0.054-0.019)	0.345	1
GCST90200205	3-indoleglyoxylic acid levels	20	0.1129	952.74	1.223 (0.934-1.600)	0.143	0.987	1.202 (0.829-1.744)	0.331	1.273 (0.763-2.124)	0.368	1.232 (0.864-1.756)	0.264	7.073	0.994	-0.007	0.858	0.995	5	-0.000 (-0.041-0.040)	0.987	1
GCST90200206	Sulfate of piperine metabolite C18H21NO3 (1) levels	23	0.06109	495.072	1.102 (0.725-1.676)	0.648	1	1.144 (0.663-1.974)	0.63	3.056 (1.013-9.222)	0.061	0.727 (0.214-2.469)	0.615	29.523	0.131	-0.119	0.066	0.135	8	-0.007 (-0.043-0.029)	0.712	1
GCST90200207	Methyl vanillate sulfate levels	22	0.08867	465.774	1.001 (0.771-1.299)	0.995	1	1.078 (0.760-1.529)	0.673	0.776 (0.388-1.553)	0.482	1.108 (0.665-1.848)	0.697	16.142	0.762	0.055	0.447	0.783	5	-0.013 (-0.067-0.041)	0.639	1
GCST90200208	Glucuronide of piperine metabolite C17H21NO3 (4) levels	20	0.06722	553.756	1.042 (0.859-1.265)	0.676	1	1.054 (0.850-1.306)	0.633	1.097 (0.866-1.390)	0.452	1.068 (0.889-1.283)	0.489	22.55	0.258	-0.026	0.458	0.436	7	-0.014 (-0.051-0.022)	0.435	1
GCST90200209	Sulfate of piperine metabolite C16H19NO3 (3) levels	26	0.07082	569.501	1.225 (0.827-1.814)	0.311	0.99	1.389 (0.839-2.302)	0.202	1.694 (0.667-4.301)	0.279	1.658 (0.847-3.244)	0.153	33.703	0.114	-0.046	0.459	0.115	6	-0.008 (-0.046-0.029)	0.666	1
GCST90200210	Sulfate of piperine metabolite C16H19NO3 (2) levels	26	0.06362	550.705	1.196 (0.794-1.800)	0.391	0.99	1.186 (0.687-2.047)	0.54	1.656 (0.522-5.251)	0.4	1.042 (0.408-2.659)	0.932	32.958	0.132	-0.036	0.559	0.128	5	-0.014 (-0.053-0.025)	0.492	1
GCST90200211	3-hydroxypyridine glucuronide levels	22	0.06253	483.451	1.192 (0.864-1.644)	0.284	0.99	1.402 (0.900-2.184)	0.135	0.853 (0.340-2.141)	0.739	1.506 (0.780-2.906)	0.236	21.166	0.449	0.047	0.456	0.46	6	0.021 (-0.023-0.064)	0.349	1
GCST90200212	Glucuronide of piperine metabolite C17H21NO3 (5) levels	22	0.07378	550.81	1.056 (0.674-1.656)#	0.812	1	0.853 (0.511-1.424)	0.543	1.487 (0.486-4.548)	0.495	0.780 (0.429-1.419)	0.425	39.028	0.01	-0.054	0.519	0.013	6	-0.014 (-0.056-0.028)	0.509	1
GCST90200213	2-naphthol sulfate levels	22	0.04977	466.008	0.681 (0.498-0.929)	0.015	0.973	0.587 (0.376-0.918)	0.02	0.662 (0.363-1.207)	0.193	0.534 (0.261-1.094)	0.101	11.945	0.941	0.005	0.917	0.939	7	0.010 (-0.027-0.046)	0.602	1
GCST90200214	11beta-hydroxyandrosterone glucuronide levels	27	0.08756	773.2	1.108 (0.807-1.522)	0.526	1	1.147 (0.748-1.759)	0.53	0.900 (0.507-1.596)	0.721	1.165 (0.675-2.011)	0.589	21.429	0.72	0.037	0.4	0.736	4	0.020 (-0.020-0.059)	0.334	1
GCST90200215	4-ethylcatechol sulfate levels	25	0.05352	523.072	0.920 (0.742-1.141)	0.447	0.99	0.811 (0.604-1.087)	0.161	0.796 (0.605-1.047)	0.116	0.808 (0.624-1.047)	0.12	25.197	0.395	0.053	0.12	0.356	5	-0.003 (-0.042-0.036)	0.878	1
GCST90200216	Sulfate of piperine metabolite C18H21NO3 (3) levels	22	0.06702	492.52	1.100 (0.690-1.755)#	0.688	1	1.282 (0.744-2.210)	0.371	1.663 (0.477-5.800)	0.434	2.073 (0.766-5.612)	0.166	37.411	0.015	-0.055	0.491	0.015	7	-0.012 (-0.050-0.025)	0.522	1
GCST90200217	(2,4 or 2,5)-dimethylphenol sulfate levels	21	0.08249	450.574	0.811 (0.587-1.120)	0.203	0.987	0.842 (0.531-1.337)	0.467	1.760 (0.770-4.026)	0.196	0.934 (0.428-2.040)	0.866	20.535	0.425	-0.122	0.061	0.428	6	0.024 (-0.034-0.082)	0.412	1
GCST90200218	11beta-hydroxyetiocholanolone glucuronide levels	22	0.05468	476.567	1.345 (0.888-2.037)	0.162	0.987	1.155 (0.672-1.987)	0.602	1.058 (0.385-2.911)	0.914	0.882 (0.313-2.485)	0.814	26.325	0.194	0.032	0.615	0.199	8	0.004 (-0.032-0.040)	0.816	1
GCST90200219	Cholic acid glucuronide levels	20	0.12349	592.671	1.063 (0.837-1.350)	0.618	1	0.947 (0.679-1.321)	0.75	1.034 (0.611-1.752)	0.902	0.910 (0.634-1.308)	0.618	21.769	0.296	0.006	0.911	0.318	4	0.017 (-0.037-0.072)	0.534	1
GCST90200220	4-allylcatechol sulfate levels	23	0.04935	487.071	1.383 (0.975-1.962)	0.069	0.987	1.304 (0.810-2.100)	0.274	1.649 (0.859-3.164)	0.148	1.149 (0.498-2.650)	0.748	12.437	0.948	-0.027	0.538	0.947	7	0.004 (-0.032-0.039)	0.836	1
GCST90200221	Glycoursodeoxycholic acid sulfate (1) levels	28	0.08808	666.498	0.975 (0.736-1.293)	0.863	1	1.084 (0.713-1.648)	0.705	0.759 (0.400-1.441)	0.407	1.221 (0.622-2.398)	0.566	29.071	0.357	0.041	0.4	0.318	8	-0.008 (-0.045-0.029)	0.678	1
GCST90200222	Dihydrocaffeate sulfate (2) levels	29	0.08102	612.12	0.973 (0.706-1.342)	0.869	1	0.842 (0.535-1.324)	0.457	0.964 (0.498-1.867)	0.914	0.763 (0.449-1.296)	0.325	34.661	0.18	0.002	0.974	0.207	7	-0.014 (-0.053-0.026)	0.501	1
GCST90200223	4-methylhexanoylglutamine levels	23	0.07257	551.308	0.917 (0.704-1.193)	0.517	1	0.795 (0.543-1.164)	0.238	0.589 (0.355-0.975)	0.052	0.774 (0.470-1.277)	0.327	20.027	0.581	0.081	0.057	0.592	3	-0.008 (-0.088-0.071)	0.84	1
GCST90200224	2-ketocaprylate levels	23	0.06132	832.004	1.138 (0.823-1.575)	0.434	0.99	1.099 (0.726-1.665)	0.654	1.000 (0.503-1.986)	1	1.121 (0.750-1.676)	0.583	29.805	0.123	0.025	0.677	0.158	7	0.005 (-0.030-0.039)	0.786	1
GCST90200225	3-hydroxy-2-methylpyridine sulfate levels	20	0.04847	426.225	0.890 (0.616-1.285)	0.533	1	0.756 (0.449-1.272)	0.292	0.753 (0.380-1.495)	0.429	0.662 (0.331-1.324)	0.258	10.039	0.952	0.036	0.58	0.95	7	-0.010 (-0.047-0.028)	0.607	1
GCST90200226	5-hydroxy-2-methylpyridine sulfate levels	18	0.05572	410.042	1.344 (0.921-1.960)	0.125	0.987	1.587 (0.942-2.674)	0.082	1.628 (0.648-4.090)	0.315	1.873 (0.793-4.426)	0.17	12.526	0.767	-0.028	0.66	0.795	9	0.006 (-0.029-0.041)	0.74	1
GCST90200227	3-ethylcatechol sulfate (2) levels	14	0.05793	300.879	1.600 (1.094-2.341)	0.015	0.973	1.417 (0.827-2.428)	0.204	1.194 (0.385-3.698)	0.764	1.229 (0.511-2.957)	0.652	9.176	0.759	0.041	0.599	0.774	5	0.004 (-0.047-0.054)	0.888	1
GCST90200228	3-hydroxyhexanoylcarnitine (1) levels	18	0.04869	464.501	1.355 (0.919-1.999)	0.125	0.987	1.341 (0.783-2.297)	0.285	0.863 (0.267-2.785)	0.808	1.357 (0.721-2.552)	0.357	16.386	0.497	0.057	0.435	0.553	4	0.022 (-0.018-0.061)	0.28	1
GCST90200229	2,6-dihydroxybenzoic acid levels	19	0.05752	498.833	1.305 (0.825-2.065)#	0.254	0.99	1.184 (0.715-1.960)	0.512	3.134 (1.118-8.781)	0.044	1.140 (0.627-2.075)	0.672	30.461	0.033	-0.128	0.084	0.041	3	0.013 (-0.057-0.084)	0.712	1
GCST90200230	3-ethylcatechol sulfate (1) levels	18	0.04844	387.33	1.230 (0.823-1.837)	0.313	0.99	1.422 (0.806-2.511)	0.224	0.840 (0.293-2.408)	0.75	1.729 (0.693-4.312)	0.256	14.67	0.619	0.057	0.454	0.611	5	0.024 (-0.019-0.067)	0.267	1
GCST90200231	Lithocholate sulfate (1) levels	22	0.07139	677.478	0.733 (0.500-1.073)	0.11	0.987	1.092 (0.664-1.796)	0.73	1.413 (0.621-3.217)	0.42	1.238 (0.642-2.384)	0.531	29.883	0.094	-0.099	0.096	0.096	4	-0.005 (-0.048-0.038)	0.815	1
GCST90200232	4-acetylcatechol sulfate (1) levels	18	0.04316	366.464	1.030 (0.848-1.249)	0.768	1	1.073 (0.852-1.352)	0.551	1.121 (0.885-1.420)	0.358	1.077 (0.869-1.336)	0.508	18.051	0.386	-0.045	0.248	0.48	7	0.012 (-0.026-0.049)	0.536	1
GCST90200233	2,3-dihydroxy-5-methylthio-4-pentenoate (dmtpa) levels	32	0.05953	577.659	0.813 (0.574-1.152)	0.244	0.99	0.702 (0.441-1.117)	0.136	0.453 (0.211-0.974)	0.051	0.612 (0.265-1.416)	0.26	34.337	0.311	0.069	0.105	0.308	3	-0.000 (-0.041-0.041)	0.99	1
GCST90200234	Picolinoylglycine levels	24	0.05311	508.533	0.958 (0.670-1.369)	0.813	1	1.055 (0.629-1.769)	0.838	1.005 (0.494-2.045)	0.988	0.974 (0.494-1.924)	0.941	27.185	0.248	-0.007	0.877	0.247	5	-0.009 (-0.048-0.029)	0.626	1
GCST90200235	Succinoyltaurine levels	26	0.1624	1390.52	0.997 (0.870-1.143)	0.968	1	0.973 (0.847-1.117)	0.696	0.974 (0.825-1.148)	0.753	0.973 (0.860-1.101)	0.673	34.224	0.103	0.015	0.605	0.232	6	0.023 (-0.013-0.059)	0.214	1
GCST90200236	Undecenoylcarnitine (C11:1) levels	27	0.08985	786.643	0.999 (0.743-1.342)	0.993	1	1.183 (0.805-1.738)	0.392	1.133 (0.716-1.794)	0.598	1.177 (0.822-1.684)	0.382	38.106	0.059	-0.024	0.484	0.07	4	0.004 (-0.035-0.044)	0.825	1
GCST90200237	Palmitoyl-sphingosine-phosphoethanolamine (d18:1/16:0) levels	27	0.06545	593.952	1.013 (0.727-1.413)	0.938	1	1.112 (0.695-1.780)	0.658	0.659 (0.309-1.408)	0.292	1.125 (0.477-2.653)	0.789	21.291	0.727	0.05	0.228	0.733	7	0.010 (-0.026-0.046)	0.579	1
GCST90200238	Pregnenetriol disulfate levels	24	0.13622	1240.35	0.982 (0.839-1.149)	0.819	1	1.081 (0.865-1.352)	0.492	0.994 (0.816-1.210)	0.951	1.021 (0.844-1.236)	0.83	25.007	0.35	-0.005	0.838	0.361	5	0.010 (-0.029-0.049)	0.609	1
GCST90200239	Tetradecadienedioate (C14:2-DC) levels	24	0.11611	931.893	0.749 (0.567-0.991)	0.043	0.987	0.664 (0.456-0.965)	0.032	0.704 (0.417-1.190)	0.203	0.689 (0.479-0.989)	0.055	26.969	0.257	0.011	0.784	0.304	7	0.014 (-0.020-0.049)	0.417	1
GCST90200240	Hydroxy-N6,N6,N6-trimethyllysine levels	22	0.0501	431.408	0.784 (0.525-1.170)	0.233	0.99	0.817 (0.457-1.461)	0.495	0.703 (0.322-1.535)	0.386	0.810 (0.335-1.959)	0.644	25.843	0.212	0.015	0.751	0.207	6	0.028 (-0.007-0.063)	0.116	1
GCST90200241	Pregnenetriol sulfate levels	34	0.07021	713.237	0.961 (0.739-1.251)	0.769	1	1.201 (0.833-1.733)	0.327	1.194 (0.833-1.711)	0.341	1.170 (0.870-1.574)	0.307	41.925	0.137	-0.043	0.102	0.152	4	-0.006 (-0.042-0.030)	0.745	1
GCST90200242	Taurochenodeoxycholic acid 3-sulfate levels	30	0.10811	819.822	1.110 (0.831-1.482)	0.479	0.999	1.260 (0.828-1.918)	0.28	0.758 (0.437-1.315)	0.333	1.221 (0.631-2.362)	0.558	32.793	0.286	0.061	0.125	0.253	4	0.004 (-0.041-0.048)	0.875	1
GCST90200243	Hydroxypalmitoyl sphingomyelin (d18:1/16:0(OH)) levels	31	0.10383	951.68	0.990 (0.731-1.341)	0.948	1	1.034 (0.695-1.537)	0.871	1.088 (0.581-2.037)	0.794	1.032 (0.674-1.581)	0.886	37.097	0.174	-0.014	0.738	0.197	7	0.011 (-0.023-0.046)	0.516	1
GCST90200244	5-hydroxymethyl-2-furoylcarnitine levels	24	0.08819	485.603	1.160 (0.875-1.538)	0.303	0.99	1.020 (0.682-1.525)	0.924	0.766 (0.403-1.456)	0.425	0.999 (0.491-2.034)	0.999	15.081	0.892	0.062	0.173	0.894	3	-0.028 (-0.112-0.057)	0.521	1
GCST90200245	Eicosenedioate (C20:1-DC) levels	23	0.09255	777.916	0.719 (0.547-0.944)	0.018	0.973	0.571 (0.392-0.834)	0.004	0.472 (0.287-0.776)	0.007	0.567 (0.392-0.821)	0.007	15.86	0.823	0.083	0.061	0.715	4	-0.014 (-0.075-0.046)	0.646	1
GCST90200246	3-hydroxydecanoylcarnitine levels	29	0.0568	598.861	0.924 (0.675-1.263)	0.62	1	1.047 (0.655-1.673)	0.848	1.179 (0.682-2.037)	0.56	1.027 (0.607-1.739)	0.92	29.098	0.408	-0.04	0.296	0.443	7	0.006 (-0.028-0.040)	0.724	1
GCST90200247	Levulinoylcarnitine levels	19	0.06509	572.108	1.082 (0.759-1.542)	0.664	1	1.010 (0.622-1.639)	0.969	1.806 (0.776-4.206)	0.188	0.985 (0.458-2.120)	0.969	9.553	0.946	-0.07	0.208	0.936	2	0.014 (-0.040-0.069)	0.606	1
GCST90200248	Cis 3,4-methyleneheptanoate levels	21	0.05411	489.225	1.092 (0.813-1.467)	0.561	1	1.034 (0.648-1.650)	0.89	0.960 (0.606-1.521)	0.863	1.001 (0.652-1.538)	0.996	18.781	0.536	0.025	0.484	0.586	4	0.007 (-0.035-0.048)	0.752	1
GCST90200249	Branched-chain, straight-chain, or cyclopropyl 12:1 fatty acid levels	27	0.06725	639.596	0.993 (0.840-1.174)	0.937	1	0.910 (0.753-1.098)	0.325	0.864 (0.723-1.034)	0.124	0.886 (0.736-1.066)	0.21	32.009	0.193	0.079	0.01	0.312	7	-0.011 (-0.044-0.023)	0.538	1
GCST90200250	Deoxycholic acid 12-sulfate levels	21	0.10323	872.159	0.839 (0.663-1.061)#	0.142	0.987	0.920 (0.712-1.190)	0.528	0.845 (0.625-1.142)	0.287	0.920 (0.733-1.155)	0.481	36.575	0.013	-0.003	0.936	0.089	4	0.011 (-0.034-0.055)	0.641	1
GCST90200251	Branched-chain, straight-chain, or cyclopropyl 10:1 fatty acid (1) levels	17	0.03836	336.093	1.120 (0.853-1.470)	0.415	0.99	0.882 (0.640-1.214)	0.44	0.975 (0.686-1.387)	0.891	0.965 (0.722-1.290)	0.815	22.738	0.121	0.044	0.253	0.147	6	0.008 (-0.026-0.042)	0.654	1
GCST90200252	3,5-dichloro-2,6-dihydroxybenzoic acid levels	20	0.06666	615.659	1.103 (0.773-1.575)	0.587	1	1.286 (0.780-2.119)	0.324	1.151 (0.590-2.247)	0.685	1.798 (0.961-3.364)	0.082	18.409	0.495	-0.007	0.885	0.398	8	0.016 (-0.017-0.048)	0.34	1
GCST90200253	Vanillic acid glycine levels	23	0.06947	591.504	1.105 (0.861-1.419)	0.431	0.99	1.199 (0.812-1.773)	0.362	1.340 (0.924-1.943)	0.137	1.224 (0.834-1.797)	0.313	18.704	0.664	-0.042	0.184	0.704	6	-0.011 (-0.050-0.028)	0.571	1
GCST90200254	(S)-a-amino-omega-caprolactam levels	13	0.02637	272.982	1.031 (0.766-1.389)	0.839	1	0.990 (0.685-1.431)	0.957	0.994 (0.671-1.472)	0.977	0.969 (0.677-1.387)	0.867	3.451	0.991	0.01	0.783	0.991	4	-0.003 (-0.058-0.051)	0.901	1
GCST90200255	3-bromo-5-chloro-2,6-dihydroxybenzoic acid levels	26	0.076	709.123	1.400 (1.018-1.926)	0.038	0.987	1.552 (0.991-2.432)	0.055	1.419 (0.750-2.685)	0.292	1.828 (1.008-3.313)	0.058	20.262	0.733	-0.002	0.962	0.725	9	-0.003 (-0.034-0.029)	0.87	1
GCST90200256	Dibutyl sulfosuccinate levels	35	0.08305	763.84	0.984 (0.879-1.102)	0.783	1	0.986 (0.861-1.129)	0.841	0.980 (0.859-1.117)	0.761	0.987 (0.881-1.105)	0.819	42.537	0.149	0.004	0.889	0.207	7	0.006 (-0.029-0.041)	0.75	1
GCST90200257	Metabolonic lactone sulfate levels	30	0.24963	2347.86	0.951 (0.777-1.165)#	0.628	1	1.067 (0.850-1.340)	0.576	0.891 (0.670-1.184)	0.432	1.032 (0.832-1.282)	0.774	51.358	0.006	0.022	0.52	0.006	4	-0.014 (-0.073-0.044)	0.631	1
GCST90200258	2-hydroxy-4-(methylthio)butanoic acid levels	27	0.16772	1549.32	1.103 (0.892-1.364)	0.364	0.99	1.250 (0.942-1.660)	0.123	1.102 (0.790-1.539)	0.572	1.209 (0.937-1.560)	0.156	30.571	0.245	0	0.995	0.243	7	0.005 (-0.029-0.040)	0.767	1
GCST90200259	Pentose acid levels	21	0.04686	449.112	0.953 (0.663-1.369)	0.794	1	1.175 (0.720-1.917)	0.518	1.227 (0.503-2.992)	0.658	1.390 (0.613-3.151)	0.439	19.834	0.468	-0.03	0.549	0.465	5	0.010 (-0.028-0.048)	0.607	1
GCST90200260	Branched chain 14:0 dicarboxylic acid levels	18	0.04303	384.062	0.873 (0.514-1.480)#	0.613	1	1.235 (0.683-2.234)	0.485	1.577 (0.477-5.214)	0.466	1.495 (0.642-3.483)	0.364	28.878	0.036	-0.077	0.296	0.044	6	-0.029 (-0.067-0.008)	0.126	1
GCST90200261	S-carboxyethylcysteine levels	19	0.0448	430.825	1.003 (0.618-1.627)	0.99	1	0.908 (0.478-1.725)	0.769	2.042 (0.772-5.407)	0.169	0.975 (0.285-3.332)	0.968	25.769	0.105	-0.091	0.122	0.078	7	0.022 (-0.014-0.058)	0.224	1
GCST90200262	N-succinyl-phenylalanine levels	27	0.15983	1068.07	0.990 (0.794-1.235)	0.931	1	0.788 (0.580-1.069)	0.126	0.631 (0.422-0.946)	0.035	0.799 (0.597-1.070)	0.144	27.099	0.404	0.096	0.016	0.378	9	-0.009 (-0.046-0.028)	0.64	1
GCST90200263	(2 or 3)-decenoate (10:1n7 or n8) levels	27	0.06877	662.9	0.993 (0.678-1.454)	0.971	1	1.429 (0.903-2.262)	0.127	2.576 (1.125-5.900)	0.034	1.517 (0.826-2.788)	0.191	35.668	0.098	-0.128	0.02	0.1	5	-0.010 (-0.047-0.028)	0.62	1
GCST90200264	Bilirubin degradation product, C17H20N2O5 (2) levels	23	0.11644	1042.3	1.089 (0.887-1.338)	0.414	0.99	1.074 (0.844-1.366)	0.563	1.091 (0.823-1.446)	0.551	1.077 (0.879-1.319)	0.483	29.499	0.131	-0.001	0.987	0.218	7	-0.025 (-0.059-0.008)	0.142	1
GCST90200265	Bilirubin degradation product, C16H18N2O5 (4) levels	17	0.16812	1522.69	0.891 (0.679-1.169)#	0.406	0.99	0.998 (0.786-1.267)	0.986	1.177 (0.834-1.661)	0.37	0.998 (0.789-1.262)	0.985	26.812	0.044	-0.078	0.042	0.189	9	-0.015 (-0.047-0.016)	0.339	1
GCST90200266	Cis-3,4-methyleneheptanoylcarnitine levels	23	0.06016	728.491	1.230 (0.963-1.571)	0.097	0.987	1.041 (0.734-1.478)	0.82	0.864 (0.583-1.281)	0.475	1.042 (0.744-1.461)	0.812	19.737	0.599	0.071	0.036	0.594	5	0.006 (-0.032-0.043)	0.763	1
GCST90200267	Tetrahydrocortisol glucuronide levels	27	0.05564	561.657	0.865 (0.546-1.370)#	0.537	1	1.218 (0.712-2.085)	0.472	1.272 (0.491-3.292)	0.625	1.117 (0.585-2.130)	0.741	49.024	0.004	-0.05	0.373	0.006	3	0.020 (-0.018-0.058)	0.302	1
GCST90200268	N-acetyl-2-aminoadipate levels	22	0.10551	913.738	1.138 (0.818-1.581)	0.443	0.99	0.944 (0.642-1.388)	0.769	1.051 (0.587-1.880)	0.869	0.913 (0.607-1.372)	0.665	29.331	0.106	0.014	0.747	0.113	7	0.018 (-0.028-0.064)	0.445	1
GCST90200269	Bilirubin degradation product, C17H20N2O5 (1) levels	24	0.10785	1050.06	1.077 (0.883-1.314)	0.462	0.99	1.067 (0.849-1.342)	0.577	1.075 (0.823-1.404)	0.6	1.060 (0.865-1.299)	0.582	29.174	0.175	0.001	0.981	0.271	6	-0.026 (-0.061-0.009)	0.15	1
GCST90200270	2-methoxyhydroquinone sulfate (1) levels	17	0.04435	352.584	0.805 (0.529-1.225)	0.311	0.99	0.676 (0.392-1.166)	0.16	0.809 (0.304-2.156)	0.678	0.639 (0.269-1.517)	0.325	6.581	0.981	-0.001	0.992	0.978	6	0.011 (-0.028-0.049)	0.589	1
GCST90200271	Bilirubin degradation product, C16H18N2O5 (3) levels	26	0.19783	1833.02	0.921 (0.763-1.112)	0.392	0.99	1.006 (0.807-1.255)	0.955	1.080 (0.825-1.416)	0.58	1.000 (0.793-1.263)	0.997	23.053	0.574	-0.044	0.119	0.52	8	-0.018 (-0.051-0.016)	0.3	1
GCST90200272	3-hydroxyoctanoylcarnitine (1) levels	17	0.03089	371.901	0.958 (0.510-1.800)#	0.894	1	0.631 (0.311-1.282)	0.203	2.116 (0.474-9.440)	0.342	0.459 (0.187-1.125)	0.108	29.818	0.019	-0.098	0.271	0.019	6	0.015 (-0.021-0.050)	0.412	1
GCST90200273	2-methoxyhydroquinone sulfate (2) levels	22	0.05737	455.461	1.244 (0.959-1.614)	0.099	0.987	1.133 (0.762-1.684)	0.537	1.074 (0.711-1.621)	0.739	0.873 (0.567-1.345)	0.545	20.002	0.521	0.038	0.376	0.374	5	0.017 (-0.029-0.063)	0.475	1
GCST90200274	Cis-3,4-methyleneheptanoylglycine levels	24	0.13355	1119.88	0.968 (0.745-1.257)	0.807	1	0.891 (0.639-1.242)	0.495	1.050 (0.651-1.693)	0.843	0.850 (0.599-1.206)	0.372	25.681	0.316	-0.016	0.692	0.356	2	0.011 (-0.038-0.059)	0.665	1
GCST90200275	Bilirubin degradation product, C16H18N2O5 (2) levels	27	0.17728	1738.41	0.989 (0.770-1.270)#	0.932	1	1.019 (0.807-1.287)	0.873	1.190 (0.840-1.686)	0.336	1.019 (0.813-1.278)	0.87	43.225	0.018	-0.046	0.155	0.044	7	-0.020 (-0.054-0.014)	0.256	1
GCST90200276	2,4-di-tert-butylphenol levels	18	0.03924	387.214	1.084 (0.702-1.673)	0.717	1	0.925 (0.549-1.557)	0.769	0.670 (0.303-1.481)	0.337	1.008 (0.505-2.011)	0.983	23.717	0.127	0.08	0.179	0.138	5	-0.009 (-0.049-0.031)	0.658	1
GCST90200277	Bilirubin degradation product, C16H18N2O5 (1) levels	22	0.179	1679.02	0.996 (0.794-1.250)	0.975	1	1.020 (0.816-1.276)	0.859	1.126 (0.808-1.569)	0.491	0.998 (0.792-1.258)	0.987	29.019	0.114	-0.037	0.333	0.219	7	-0.009 (-0.045-0.026)	0.601	1
GCST90200278	3-hydroxyoctanoylcarnitine (2) levels	17	0.02815	378.073	0.939 (0.593-1.489)	0.79	1	1.054 (0.578-1.921)	0.864	1.452 (0.491-4.294)	0.511	1.023 (0.447-2.341)	0.958	21.072	0.176	-0.049	0.398	0.19	6	0.012 (-0.023-0.047)	0.516	1
GCST90200279	Pantothenate levels	29	0.06571	619.674	1.096 (0.947-1.270)	0.22	0.99	1.032 (0.853-1.249)	0.744	1.026 (0.857-1.229)	0.781	1.031 (0.868-1.223)	0.731	22.537	0.756	0.032	0.229	0.724	7	0.007 (-0.028-0.042)	0.705	1
GCST90200280	5-oxoproline levels	25	0.15827	1472.03	0.982 (0.767-1.258)	0.887	1	1.052 (0.783-1.415)	0.737	1.082 (0.758-1.547)	0.667	1.036 (0.775-1.387)	0.812	26.524	0.327	-0.031	0.462	0.399	7	0.004 (-0.030-0.039)	0.801	1
GCST90200281	Phosphoethanolamine levels	22	0.05266	502.004	1.002 (0.732-1.370)	0.992	1	1.311 (0.841-2.043)	0.232	1.350 (0.825-2.209)	0.246	1.291 (0.817-2.040)	0.286	23.853	0.3	-0.058	0.146	0.303	5	0.002 (-0.037-0.041)	0.924	1
GCST90200282	Picolinate levels	23	0.08426	683.613	1.294 (0.959-1.744)	0.091	0.987	1.265 (0.819-1.956)	0.289	1.581 (0.895-2.791)	0.13	1.214 (0.624-2.364)	0.574	19.657	0.604	-0.032	0.426	0.605	8	-0.008 (-0.044-0.029)	0.682	1
GCST90200283	3-ureidopropionate levels	23	0.05668	464.893	1.200 (0.840-1.713)	0.317	0.99	1.603 (0.966-2.659)	0.068	1.623 (0.806-3.271)	0.19	1.855 (0.896-3.841)	0.11	20.193	0.571	-0.041	0.337	0.591	5	-0.003 (-0.055-0.049)	0.917	1
GCST90200284	Erucate (22:1n9) levels	19	0.03979	411.741	1.401 (0.839-2.338)	0.197	0.987	1.531 (0.791-2.963)	0.206	2.366 (0.756-7.408)	0.157	2.138 (0.702-6.510)	0.198	26.81	0.083	-0.075	0.328	0.097	9	-0.003 (-0.034-0.028)	0.852	1
GCST90200285	Xanthine levels	21	0.04833	437.876	1.197 (0.820-1.747)	0.351	0.99	1.220 (0.689-2.162)	0.495	1.187 (0.571-2.470)	0.651	1.119 (0.540-2.316)	0.766	18.235	0.572	0.002	0.98	0.582	6	0.023 (-0.014-0.061)	0.221	1
GCST90200286	Allantoin levels	24	0.05223	492.723	0.840 (0.648-1.090)	0.19	0.987	0.758 (0.517-1.113)	0.157	0.705 (0.477-1.042)	0.094	0.775 (0.546-1.100)	0.167	19.247	0.687	0.04	0.251	0.727	6	0.008 (-0.029-0.044)	0.679	1
GCST90200287	N-acetylvaline levels	21	0.04638	418.431	0.867 (0.602-1.248)	0.442	0.99	0.854 (0.512-1.425)	0.546	0.860 (0.460-1.609)	0.643	0.974 (0.569-1.666)	0.923	21.648	0.36	0.001	0.977	0.398	7	0.016 (-0.018-0.050)	0.35	1
GCST90200288	N-acetylleucine levels	21	0.18173	1644.19	0.944 (0.729-1.224)	0.666	1	0.932 (0.710-1.225)	0.615	0.927 (0.642-1.338)	0.689	0.939 (0.719-1.227)	0.65	25.954	0.167	0.005	0.885	0.288	8	-0.002 (-0.036-0.032)	0.918	1
GCST90200289	N-acetylmethionine levels	16	0.04086	367.026	0.991 (0.684-1.438)	0.964	1	0.973 (0.594-1.595)	0.914	1.181 (0.628-2.220)	0.614	0.772 (0.351-1.698)	0.53	7.255	0.95	-0.03	0.514	0.948	4	0.003 (-0.059-0.065)	0.921	1
GCST90200290	Glycerate levels	26	0.06354	566.293	1.007 (0.729-1.392)	0.964	1	1.137 (0.732-1.766)	0.569	1.488 (0.773-2.864)	0.246	1.434 (0.770-2.668)	0.267	18.051	0.84	-0.061	0.192	0.825	5	0.005 (-0.035-0.044)	0.814	1
GCST90200291	Sarcosine levels	19	0.03967	413.589	1.061 (0.678-1.661)	0.795	1	0.990 (0.558-1.756)	0.972	0.505 (0.160-1.592)	0.259	0.939 (0.390-2.262)	0.891	21.319	0.264	0.094	0.188	0.284	7	-0.010 (-0.045-0.025)	0.58	1
GCST90200292	Trans-4-hydroxyproline levels	25	0.05876	547.882	1.221 (0.867-1.720)	0.252	0.99	1.608 (1.019-2.539)	0.041	1.893 (0.985-3.636)	0.068	1.696 (0.832-3.456)	0.159	15.335	0.911	-0.069	0.136	0.919	6	0.027 (-0.010-0.063)	0.15	1
GCST90200293	Thyroxine levels	21	0.04952	451.925	1.174 (0.793-1.739)	0.423	0.99	1.201 (0.695-2.076)	0.512	1.753 (0.650-4.724)	0.281	1.161 (0.520-2.590)	0.72	11.791	0.923	-0.065	0.4	0.919	9	0.006 (-0.025-0.037)	0.702	1
GCST90200294	Pipecolate levels	28	0.06519	614.319	0.991 (0.897-1.096)	0.867	1	0.973 (0.876-1.081)	0.608	0.982 (0.878-1.098)	0.75	0.975 (0.883-1.076)	0.617	31.621	0.246	0.01	0.682	0.415	4	0.001 (-0.059-0.060)	0.981	1
GCST90200295	Gamma-glutamyltyrosine levels	26	0.06695	613.967	1.357 (0.980-1.879)	0.066	0.987	1.237 (0.778-1.967)	0.368	1.037 (0.574-1.875)	0.904	1.235 (0.676-2.255)	0.498	27.697	0.322	0.041	0.298	0.352	7	0.005 (-0.030-0.040)	0.776	1
GCST90200296	Methyl indole-3-acetate levels	20	0.05034	397.229	0.982 (0.697-1.385)	0.919	1	0.954 (0.599-1.519)	0.843	1.052 (0.539-2.051)	0.884	0.941 (0.496-1.785)	0.854	8.963	0.974	-0.012	0.818	0.973	6	-0.008 (-0.057-0.041)	0.756	1
GCST90200297	Ursodeoxycholate levels	19	0.06332	441.976	1.096 (0.769-1.562)	0.611	1	1.133 (0.710-1.807)	0.6	0.986 (0.370-2.626)	0.978	1.088 (0.572-2.071)	0.8	13.401	0.767	0.015	0.823	0.779	7	-0.000 (-0.049-0.049)	0.988	1
GCST90200298	3-hydroxy-3-methylglutarate levels	21	0.03787	376.724	1.088 (0.735-1.611)	0.673	1	1.085 (0.623-1.890)	0.772	0.553 (0.247-1.238)	0.166	0.958 (0.522-1.759)	0.892	21.473	0.37	0.117	0.078	0.397	4	0.032 (-0.007-0.070)	0.106	1
GCST90200299	Oleoyl ethanolamide levels	26	0.08464	703.436	0.802 (0.596-1.080)	0.146	0.987	0.692 (0.439-1.093)	0.115	1.074 (0.607-1.901)	0.808	0.727 (0.439-1.205)	0.228	26.183	0.398	-0.045	0.253	0.406	9	0.002 (-0.029-0.033)	0.884	1
GCST90200300	4-hydroxyphenylpyruvate levels	24	0.06041	532.093	0.842 (0.614-1.155)	0.286	0.99	0.805 (0.497-1.302)	0.376	1.200 (0.651-2.210)	0.566	0.808 (0.439-1.488)	0.501	18.791	0.713	-0.06	0.198	0.727	7	-0.022 (-0.057-0.014)	0.23	1
GCST90200301	Gamma-glutamylglutamine levels	30	0.08978	806.067	0.870 (0.666-1.138)	0.31	0.99	0.781 (0.537-1.137)	0.198	0.891 (0.523-1.520)	0.676	0.825 (0.510-1.334)	0.44	15.033	0.985	-0.003	0.92	0.986	6	-0.002 (-0.038-0.034)	0.911	1
GCST90200302	Alpha-tocopherol levels	27	0.06521	587.062	0.964 (0.696-1.336)	0.828	1	0.920 (0.568-1.490)	0.735	1.036 (0.505-2.128)	0.924	0.893 (0.449-1.778)	0.751	25.427	0.495	-0.009	0.828	0.491	7	0.002 (-0.033-0.036)	0.922	1
GCST90200303	N-acetyl-L-alanine levels	31	0.07024	620.267	1.051 (0.746-1.479)	0.777	1	1.278 (0.792-2.063)	0.315	0.687 (0.280-1.686)	0.419	1.386 (0.619-3.101)	0.434	31.35	0.398	0.049	0.324	0.408	4	-0.003 (-0.056-0.049)	0.909	1
GCST90200304	Citrate levels	21	0.05715	579.941	0.731 (0.518-1.030)	0.073	0.987	0.829 (0.507-1.354)	0.453	1.184 (0.533-2.631)	0.682	0.862 (0.438-1.694)	0.671	14.034	0.829	-0.061	0.204	0.828	9	0.010 (-0.022-0.041)	0.553	1
GCST90200305	2-aminobutyrate levels	19	0.06007	537.984	0.981 (0.681-1.413)	0.918	1	1.012 (0.616-1.662)	0.963	1.592 (0.652-3.882)	0.321	0.962 (0.560-1.653)	0.89	10.184	0.926	-0.065	0.26	0.94	8	0.010 (-0.023-0.043)	0.555	1
GCST90200306	Butyrate/isobutyrate (4:0) levels	20	0.05108	449.322	1.010 (0.678-1.503)	0.963	1	1.145 (0.667-1.966)	0.623	0.990 (0.338-2.904)	0.986	1.132 (0.521-2.458)	0.758	12.717	0.853	0.002	0.97	0.864	9	-0.001 (-0.034-0.031)	0.93	1
GCST90200307	Urate levels	28	0.08812	775.401	1.407 (1.030-1.921)	0.032	0.987	1.591 (0.988-2.562)	0.056	1.389 (0.757-2.550)	0.299	1.352 (0.816-2.241)	0.252	28.271	0.397	0.002	0.963	0.401	6	0.009 (-0.025-0.043)	0.588	1
GCST90200308	3-hydroxyisobutyrate levels	18	0.03737	394.084	1.196 (0.771-1.857)	0.425	0.99	1.098 (0.611-1.970)	0.755	0.749 (0.282-1.987)	0.57	1.070 (0.386-2.965)	0.898	18.794	0.341	0.068	0.308	0.322	5	-0.010 (-0.049-0.030)	0.633	1
GCST90200309	Vanillylmandelate (VMA) levels	34	0.07788	723.268	1.002 (0.696-1.444)	0.99	1	1.572 (0.989-2.498)	0.056	1.496 (0.648-3.455)	0.353	1.658 (0.889-3.092)	0.121	46.486	0.06	-0.055	0.306	0.048	8	0.008 (-0.021-0.038)	0.576	1
GCST90200310	3-aminoisobutyrate levels	30	0.21769	2113.95	0.942 (0.787-1.127)	0.513	0.999	0.851 (0.685-1.058)	0.146	0.847 (0.666-1.077)	0.186	0.891 (0.724-1.095)	0.281	24.659	0.696	0.031	0.204	0.647	6	0.008 (-0.027-0.042)	0.66	1
GCST90200311	4-acetamidobutanoate levels	19	0.07424	654.802	0.798 (0.578-1.102)	0.171	0.987	0.780 (0.518-1.176)	0.236	0.855 (0.477-1.532)	0.605	0.802 (0.519-1.241)	0.335	20.837	0.288	-0.012	0.783	0.356	5	-0.005 (-0.053-0.044)	0.846	1
GCST90200312	2-hydroxystearate levels	22	0.04765	473.449	0.898 (0.613-1.318)	0.584	1	1.044 (0.624-1.748)	0.87	1.163 (0.450-3.005)	0.759	0.936 (0.413-2.121)	0.876	21.528	0.427	-0.032	0.566	0.452	6	0.011 (-0.026-0.049)	0.551	1
GCST90200313	N1-methyladenosine levels	32	0.0689	651.915	1.449 (1.045-2.009)	0.026	0.987	1.290 (0.820-2.028)	0.27	1.198 (0.538-2.670)	0.661	0.881 (0.390-1.992)	0.763	20.916	0.914	0.024	0.615	0.912	5	0.001 (-0.048-0.050)	0.971	1
GCST90200314	N-acetylneuraminate levels	32	0.08176	672.289	1.208 (0.813-1.794)#	0.35	0.99	1.104 (0.681-1.789)	0.688	1.299 (0.559-3.022)	0.548	0.961 (0.494-1.869)	0.907	46.176	0.039	-0.008	0.848	0.044	4	0.029 (-0.022-0.080)	0.262	1
GCST90200315	Gamma-glutamylhistidine levels	21	0.04402	468.724	0.971 (0.720-1.309)	0.846	1	1.060 (0.665-1.691)	0.805	1.220 (0.759-1.961)	0.422	1.073 (0.677-1.702)	0.766	13.152	0.871	-0.055	0.24	0.881	8	0.001 (-0.033-0.034)	0.973	1
GCST90200316	N-acetylglucosaminylasparagine levels	22	0.12766	1088.88	1.012 (0.804-1.275)	0.918	1	0.937 (0.690-1.272)	0.676	0.843 (0.586-1.213)	0.369	0.935 (0.686-1.275)	0.676	13.994	0.87	0.043	0.218	0.873	8	0.014 (-0.018-0.047)	0.39	1
GCST90200317	Homovanillate (hva) levels	25	0.07179	538.971	1.113 (0.809-1.533)	0.511	0.999	1.341 (0.875-2.056)	0.178	1.369 (0.663-2.827)	0.405	1.658 (0.716-3.838)	0.25	18.563	0.775	-0.029	0.54	0.774	9	-0.011 (-0.047-0.025)	0.563	1
GCST90200318	Acetoacetate levels	15	0.04656	341.328	0.900 (0.643-1.260)	0.539	1	0.839 (0.530-1.328)	0.454	0.786 (0.422-1.463)	0.461	0.704 (0.350-1.414)	0.341	8.768	0.846	0.023	0.619	0.83	7	0.007 (-0.033-0.046)	0.74	1
GCST90200319	Cys-gly, oxidized levels	24	0.12809	1207.02	1.005 (0.786-1.287)	0.966	1	0.852 (0.624-1.162)	0.311	0.782 (0.528-1.158)	0.232	0.865 (0.635-1.177)	0.365	24.247	0.39	0.051	0.127	0.376	3	0.020 (-0.024-0.064)	0.373	1
GCST90200320	Dihomo-linoleate (20:2n6) levels	16	0.03372	327.76	0.942 (0.603-1.473)	0.794	1	0.949 (0.525-1.714)	0.862	1.440 (0.581-3.569)	0.444	1.019 (0.464-2.234)	0.964	9.62	0.843	-0.067	0.311	0.855	7	-0.010 (-0.044-0.024)	0.558	1
GCST90200321	Cholate levels	18	0.03927	395.342	1.080 (0.731-1.596)	0.698	1	1.151 (0.669-1.983)	0.611	1.276 (0.443-3.680)	0.658	1.382 (0.581-3.284)	0.474	10.374	0.887	-0.021	0.744	0.882	7	0.002 (-0.034-0.037)	0.917	1
GCST90200322	Beta-hydroxyisovalerate levels	28	0.07978	743.611	1.212 (0.911-1.613)	0.187	0.987	1.082 (0.729-1.605)	0.696	0.930 (0.496-1.742)	0.822	1.123 (0.684-1.843)	0.65	27.027	0.462	0.04	0.36	0.49	7	0.014 (-0.020-0.048)	0.424	1
GCST90200323	Creatine levels	24	0.06452	593.803	0.903 (0.716-1.139)	0.39	0.99	0.813 (0.591-1.119)	0.204	0.880 (0.622-1.245)	0.478	0.897 (0.670-1.202)	0.475	13.137	0.949	0.006	0.847	0.954	6	0.006 (-0.027-0.039)	0.715	1
GCST90200324	Anthranilate levels	27	0.08407	570.57	1.013 (0.800-1.283)	0.913	1	0.944 (0.688-1.295)	0.72	1.014 (0.694-1.482)	0.942	0.920 (0.667-1.270)	0.618	28.382	0.34	0	0.995	0.405	3	0.039 (-0.013-0.090)	0.143	1
GCST90200325	Glycerol levels	22	0.03004	354.815	0.804 (0.576-1.123)	0.201	0.987	0.581 (0.351-0.962)	0.035	0.610 (0.363-1.024)	0.076	0.627 (0.386-1.019)	0.074	21.341	0.438	0.047	0.188	0.373	8	0.016 (-0.012-0.045)	0.269	1
GCST90200326	Gamma-glutamylleucine levels	18	0.02694	356.731	0.934 (0.619-1.410)	0.747	1	0.782 (0.442-1.381)	0.396	0.858 (0.414-1.781)	0.687	0.833 (0.454-1.530)	0.564	19.639	0.293	0.014	0.783	0.323	8	0.003 (-0.030-0.036)	0.872	1
GCST90200327	Choline levels	23	0.05821	501.315	1.003 (0.679-1.482)	0.987	1	0.865 (0.502-1.491)	0.602	1.429 (0.545-3.746)	0.475	0.769 (0.335-1.763)	0.541	18.966	0.647	-0.042	0.44	0.663	6	-0.002 (-0.037-0.033)	0.916	1
GCST90200328	3-methoxytyrosine levels	24	0.08576	732.22	1.060 (0.721-1.558)#	0.767	1	1.035 (0.652-1.641)	0.884	1.195 (0.483-2.954)	0.703	0.993 (0.572-1.722)	0.98	35.552	0.046	-0.016	0.776	0.065	5	0.007 (-0.040-0.054)	0.769	1
GCST90200329	3-phosphoglycerate levels	23	0.05203	495.752	1.079 (0.728-1.600)	0.705	1	1.170 (0.674-2.031)	0.577	1.950 (0.704-5.406)	0.213	1.443 (0.549-3.796)	0.465	22.17	0.45	-0.069	0.231	0.449	8	-0.013 (-0.047-0.021)	0.449	1
GCST90200330	1-palmitoyl-2-linoleoyl-gpc (16:0/18:2) levels	35	0.11849	1026.4	1.086 (0.833-1.416)	0.541	1	1.051 (0.728-1.518)	0.792	0.728 (0.434-1.221)	0.237	1.098 (0.742-1.624)	0.643	44.09	0.115	0.066	0.089	0.136	6	-0.014 (-0.050-0.023)	0.471	1
GCST90200331	1-palmitoyl-2-oleoyl-GPE (16:0/18:1) levels	32	0.14385	1302.51	1.022 (0.789-1.325)	0.867	1	1.515 (1.083-2.120)	0.015	1.457 (0.887-2.394)	0.147	1.356 (0.996-1.846)	0.063	43.947	0.062	-0.066	0.114	0.048	4	-0.011 (-0.052-0.030)	0.593	1
GCST90200332	1-palmitoyl-2-linoleoyl-GPI (16:0/18:2) levels	21	0.07877	711.034	1.271 (0.914-1.767)	0.154	0.987	1.277 (0.843-1.935)	0.249	1.580 (0.753-3.315)	0.241	1.298 (0.821-2.050)	0.277	23.721	0.255	-0.031	0.526	0.294	4	-0.001 (-0.057-0.056)	0.98	1
GCST90200333	Taurocholic acid levels	26	0.06039	574.899	1.337 (0.871-2.052)#	0.184	0.987	1.200 (0.731-1.970)	0.471	1.483 (0.497-4.429)	0.487	1.145 (0.544-2.410)	0.725	40.532	0.026	-0.013	0.841	0.03	8	-0.010 (-0.044-0.024)	0.574	1
GCST90200334	Taurodeoxycholate levels	22	0.05755	460.275	1.036 (0.715-1.502)	0.851	1	1.181 (0.684-2.040)	0.55	0.751 (0.334-1.690)	0.497	1.513 (0.555-4.124)	0.427	19.777	0.535	0.047	0.392	0.529	8	-0.007 (-0.042-0.029)	0.72	1
GCST90200335	Stearoyl sphingomyelin (d18:1/18:0) levels	32	0.09472	902.847	0.889 (0.680-1.162)	0.389	0.99	0.931 (0.611-1.417)	0.739	0.809 (0.468-1.401)	0.456	0.890 (0.543-1.460)	0.648	31.599	0.436	0.015	0.702	0.443	7	0.019 (-0.015-0.052)	0.269	1
GCST90200336	Ceramide (d18:1/16:0) levels	26	0.05632	564.048	0.868 (0.617-1.222)	0.418	0.99	0.798 (0.487-1.306)	0.369	0.393 (0.177-0.874)	0.031	0.839 (0.371-1.898)	0.676	22.462	0.609	0.101	0.042	0.631	7	-0.005 (-0.040-0.029)	0.762	1
GCST90200337	Taurochenodeoxycholate levels	19	0.04875	414.332	0.815 (0.532-1.248)	0.347	0.99	0.870 (0.490-1.544)	0.634	0.430 (0.154-1.204)	0.127	0.817 (0.353-1.887)	0.641	20.88	0.286	0.092	0.201	0.296	7	-0.010 (-0.045-0.026)	0.592	1
GCST90200338	4-hydroxyphenylacetate levels	22	0.05003	457.537	1.065 (0.768-1.477)	0.706	1	0.944 (0.587-1.518)	0.813	1.166 (0.671-2.026)	0.592	0.928 (0.561-1.536)	0.775	22.286	0.383	-0.019	0.692	0.402	7	0.005 (-0.031-0.040)	0.798	1
GCST90200339	5,6-dihydrothymine levels	19	0.03661	381.214	1.174 (0.729-1.892)	0.51	0.999	0.763 (0.422-1.377)	0.369	0.706 (0.273-1.824)	0.482	0.754 (0.366-1.552)	0.453	25.261	0.118	0.065	0.243	0.128	7	0.003 (-0.032-0.037)	0.882	1
GCST90200340	1-palmitoyl-2-oleoyl-gpc (16:0/18:1) levels	23	0.05672	515.059	1.158 (0.808-1.660)	0.423	0.99	1.268 (0.764-2.103)	0.358	1.322 (0.644-2.715)	0.455	1.263 (0.643-2.481)	0.505	27.855	0.181	-0.019	0.68	0.189	6	-0.008 (-0.044-0.028)	0.656	1
GCST90200341	N-stearoyl-sphingosine (d18:1/18:0) levels	18	0.05627	545.613	1.096 (0.764-1.573)	0.619	1	0.993 (0.596-1.652)	0.977	1.309 (0.497-3.444)	0.593	0.969 (0.524-1.793)	0.922	16.827	0.466	-0.024	0.703	0.49	3	-0.018 (-0.061-0.026)	0.432	1
GCST90200342	Glycochenodeoxycholate levels	29	0.06791	618.806	1.231 (0.898-1.688)	0.196	0.987	1.183 (0.749-1.870)	0.472	1.259 (0.656-2.416)	0.495	1.112 (0.658-1.879)	0.696	29.685	0.378	-0.003	0.94	0.418	8	-0.005 (-0.038-0.028)	0.768	1
GCST90200343	N-formylmethionine levels	21	0.06121	525.071	0.851 (0.582-1.244)	0.406	0.99	1.042 (0.585-1.857)	0.89	0.624 (0.256-1.523)	0.313	1.081 (0.536-2.182)	0.83	16.578	0.68	0.041	0.46	0.677	6	0.015 (-0.021-0.051)	0.418	1
GCST90200344	N6,n6,n6-trimethyllysine levels	19	0.05431	508.245	0.987 (0.697-1.397)	0.94	1	0.921 (0.563-1.505)	0.742	1.161 (0.635-2.123)	0.635	0.946 (0.580-1.544)	0.828	18.663	0.413	-0.031	0.525	0.468	9	0.017 (-0.014-0.047)	0.278	1
GCST90200345	S-adenosylhomocysteine (SAH) levels	24	0.08072	518.102	0.872 (0.655-1.160)	0.348	0.99	0.886 (0.566-1.387)	0.597	0.673 (0.391-1.160)	0.168	0.853 (0.448-1.625)	0.633	22.253	0.505	0.041	0.285	0.477	6	0.005 (-0.035-0.044)	0.814	1
GCST90200346	4-acetaminophen sulfate levels	25	0.10621	506.594	0.991 (0.759-1.294)	0.946	1	0.981 (0.663-1.452)	0.924	1.559 (0.890-2.733)	0.134	0.940 (0.428-2.065)	0.879	25.364	0.386	-0.096	0.087	0.376	4	-0.014 (-0.071-0.043)	0.628	1
GCST90200347	2-hydroxyhippurate (salicylurate) levels	21	0.04047	413.13	1.526 (1.021-2.281)	0.039	0.987	1.374 (0.788-2.394)	0.262	2.078 (0.896-4.820)	0.105	1.449 (0.578-3.634)	0.439	13.755	0.843	-0.039	0.423	0.837	7	-0.001 (-0.035-0.032)	0.937	1
GCST90200348	Quinolinate levels	20	0.04943	445.268	0.839 (0.584-1.205)	0.342	0.99	0.768 (0.468-1.258)	0.294	0.840 (0.394-1.792)	0.657	0.783 (0.399-1.533)	0.484	13.741	0.799	0	0.997	0.815	5	-0.002 (-0.038-0.034)	0.914	1
GCST90200349	Eicosapentaenoate (EPA; 20:5n3) levels	24	0.06856	608.932	1.109 (0.860-1.432)	0.425	0.99	1.042 (0.722-1.504)	0.825	1.162 (0.794-1.702)	0.448	1.033 (0.745-1.432)	0.847	9.294	0.995	-0.01	0.752	0.996	7	0.000 (-0.033-0.034)	0.977	1
GCST90200350	Laurate (12:0) levels	19	0.04129	363.254	0.837 (0.534-1.311)	0.437	0.99	0.799 (0.429-1.486)	0.478	0.768 (0.287-2.056)	0.606	0.807 (0.350-1.861)	0.621	13.103	0.785	0.01	0.849	0.778	8	0.005 (-0.027-0.037)	0.762	1
GCST90200351	N-acetylputrescine levels	23	0.18508	1713.42	0.857 (0.703-1.044)	0.125	0.987	0.865 (0.677-1.106)	0.248	0.964 (0.728-1.277)	0.802	0.862 (0.674-1.103)	0.251	18.759	0.66	-0.033	0.257	0.74	5	0.014 (-0.039-0.066)	0.615	1
GCST90200352	Methylsuccinate levels	22	0.0499	928.748	1.347 (1.032-1.757)	0.028	0.987	1.117 (0.782-1.597)	0.542	1.038 (0.662-1.627)	0.872	1.122 (0.771-1.634)	0.554	19.468	0.555	0.052	0.175	0.475	6	-0.010 (-0.048-0.027)	0.585	1
GCST90200353	9,10-DiHOME levels	17	0.04377	374.392	0.953 (0.692-1.313)	0.768	1	1.041 (0.654-1.655)	0.866	1.152 (0.709-1.871)	0.576	1.063 (0.655-1.724)	0.808	10.407	0.845	-0.037	0.323	0.844	7	-0.014 (-0.050-0.022)	0.443	1
GCST90200354	Linoleate (18:2n6) levels	21	0.04346	421.606	0.773 (0.503-1.187)	0.24	0.99	0.687 (0.381-1.237)	0.211	1.383 (0.469-4.078)	0.563	0.698 (0.288-1.694)	0.436	12.993	0.878	-0.07	0.265	0.885	7	-0.009 (-0.042-0.025)	0.614	1
GCST90200355	Adenosine 5'-diphosphate (ADP) levels	24	0.1048	506.521	0.856 (0.635-1.154)	0.307	0.99	0.923 (0.632-1.347)	0.677	1.049 (0.473-2.330)	0.907	0.997 (0.512-1.941)	0.993	27.937	0.218	-0.034	0.593	0.226	6	-0.014 (-0.064-0.035)	0.573	1
GCST90200356	Adenosine 5'-monophosphate (AMP) levels	15	0.03257	310.339	1.182 (0.684-2.042)	0.548	1	1.480 (0.720-3.042)	0.286	1.511 (0.382-5.976)	0.566	2.484 (0.734-8.410)	0.166	16.87	0.263	-0.028	0.707	0.261	7	-0.032 (-0.067-0.003)	0.07	1
GCST90200357	Adenosine 3',5'-cyclic monophosphate (camp) levels	28	0.08749	642.892	1.004 (0.754-1.339)	0.976	1	1.016 (0.682-1.512)	0.938	0.797 (0.399-1.589)	0.525	1.023 (0.489-2.142)	0.951	18.941	0.872	0.033	0.476	0.863	9	0.006 (-0.029-0.040)	0.752	1
GCST90200358	Arachidonate (20:4n6) levels	28	0.10306	931.032	0.916 (0.686-1.224)	0.553	1	0.925 (0.631-1.355)	0.687	0.842 (0.491-1.446)	0.539	0.932 (0.631-1.377)	0.727	33.062	0.195	0.014	0.719	0.246	7	0.000 (-0.035-0.036)	0.988	1
GCST90200359	5-methylthioadenosine (mta) levels	25	0.06549	570.551	1.369 (0.959-1.953)	0.084	0.987	1.128 (0.685-1.856)	0.636	0.803 (0.353-1.825)	0.605	0.887 (0.362-2.174)	0.796	21.359	0.617	0.064	0.171	0.596	6	0.017 (-0.019-0.052)	0.354	1
GCST90200360	Cortisone levels	17	0.03624	335.261	1.460 (0.927-2.298)	0.102	0.987	1.318 (0.715-2.431)	0.377	1.437 (0.562-3.677)	0.461	1.427 (0.617-3.302)	0.418	9.301	0.901	0.002	0.971	0.903	8	-0.017 (-0.050-0.016)	0.313	1
GCST90200361	Beta-alanine levels	21	0.05864	586.056	0.990 (0.684-1.434)	0.959	1	0.914 (0.570-1.466)	0.709	0.958 (0.455-2.021)	0.912	0.890 (0.553-1.431)	0.635	27.269	0.128	0.005	0.922	0.165	6	0.009 (-0.029-0.046)	0.653	1
GCST90200362	Succinate levels	22	0.05568	443.32	0.892 (0.751-1.059)	0.192	0.987	0.892 (0.725-1.097)	0.277	0.878 (0.715-1.078)	0.228	0.892 (0.734-1.084)	0.264	20.579	0.485	0.009	0.782	0.671	6	-0.003 (-0.040-0.035)	0.894	1
GCST90200363	Phosphocholine levels	34	0.06942	783.912	1.117 (0.926-1.347)	0.246	0.99	1.074 (0.842-1.369)	0.567	1.027 (0.806-1.310)	0.829	1.087 (0.900-1.314)	0.392	40.53	0.172	0.029	0.297	0.241	5	-0.020 (-0.059-0.019)	0.306	1
GCST90200364	Cysteinylglycine levels	19	0.06564	648.244	1.143 (0.803-1.629)	0.458	0.99	0.851 (0.529-1.369)	0.505	0.566 (0.266-1.204)	0.158	0.860 (0.539-1.371)	0.534	22.152	0.225	0.098	0.059	0.209	6	0.011 (-0.025-0.046)	0.563	1
GCST90200365	Phenylpyruvate levels	30	0.06436	693.405	1.058 (0.723-1.550)	0.77	1	0.958 (0.602-1.524)	0.855	1.093 (0.429-2.782)	0.854	1.000 (0.503-1.987)	1	38.661	0.108	-0.004	0.942	0.124	6	-0.011 (-0.048-0.026)	0.553	1
GCST90200366	Creatinine levels	25	0.04372	393.612	1.096 (0.800-1.502)	0.569	1	1.096 (0.681-1.763)	0.706	0.891 (0.525-1.510)	0.671	1.116 (0.652-1.908)	0.693	20.441	0.671	0.035	0.348	0.699	6	-0.009 (-0.049-0.030)	0.643	1
GCST90200367	3-Hydroxybutyrate levels	16	0.03543	337.308	0.753 (0.465-1.220)	0.249	0.99	0.842 (0.434-1.633)	0.61	1.688 (0.490-5.816)	0.421	1.034 (0.361-2.960)	0.952	15.385	0.424	-0.09	0.188	0.461	9	0.000 (-0.032-0.032)	0.987	1
GCST90200368	Cholesterol levels	16	0.03532	335.685	1.300 (0.778-2.174)	0.317	0.99	1.306 (0.675-2.525)	0.428	1.975 (0.695-5.613)	0.223	1.404 (0.601-3.280)	0.446	20.029	0.171	-0.054	0.382	0.189	6	-0.004 (-0.040-0.032)	0.831	1
GCST90200369	2-hydroxyphenylacetate levels	27	0.07197	623.521	0.949 (0.691-1.302)	0.744	1	1.140 (0.750-1.734)	0.539	1.079 (0.538-2.166)	0.832	1.135 (0.655-1.966)	0.656	32.49	0.177	-0.021	0.686	0.174	5	0.002 (-0.037-0.041)	0.927	1
GCST90200370	Aspartate levels	19	0.05764	477.888	1.055 (0.703-1.583)	0.796	1	0.837 (0.465-1.506)	0.553	1.084 (0.366-3.209)	0.885	0.771 (0.371-1.604)	0.495	12.309	0.831	-0.004	0.958	0.815	3	-0.000 (-0.042-0.041)	0.981	1
GCST90200371	3-(4-hydroxyphenyl)lactate levels	27	0.06048	601.065	1.188 (0.844-1.673)	0.323	0.99	1.099 (0.665-1.817)	0.712	0.341 (0.131-0.885)	0.036	0.967 (0.470-1.988)	0.927	25.831	0.472	0.135	0.011	0.468	5	0.011 (-0.026-0.049)	0.544	1
GCST90200372	Arginine levels	21	0.05377	585.095	1.155 (0.816-1.635)	0.415	0.99	1.280 (0.780-2.101)	0.328	1.932 (0.766-4.876)	0.179	1.165 (0.535-2.535)	0.705	21.872	0.348	-0.07	0.255	0.332	8	-0.013 (-0.047-0.020)	0.442	1
GCST90200373	Gluconate levels	23	0.07122	605.545	1.016 (0.853-1.210)	0.858	1	1.016 (0.822-1.257)	0.88	0.993 (0.809-1.219)	0.948	1.022 (0.841-1.242)	0.827	14.59	0.879	0.01	0.683	0.923	5	0.015 (-0.023-0.054)	0.435	1
GCST90200374	Sphinganine levels	22	0.06017	516.978	1.239 (0.777-1.978)#	0.368	0.99	1.513 (0.869-2.632)	0.143	1.014 (0.273-3.766)	0.983	1.643 (0.617-4.373)	0.332	33.824	0.038	0.025	0.751	0.039	5	-0.011 (-0.051-0.029)	0.588	1
GCST90200375	Gamma-glutamylglutamate levels	25	0.0646	557.381	1.055 (0.715-1.556)	0.787	1	1.017 (0.602-1.719)	0.95	3.867 (1.334-11.211)	0.02	1.036 (0.503-2.133)	0.925	22.714	0.537	-0.15	0.017	0.562	8	-0.007 (-0.039-0.026)	0.693	1
GCST90200376	Flavin adenine dinucleotide (FAD) levels	23	0.12754	912.956	1.043 (0.863-1.260)	0.665	1	1.089 (0.816-1.453)	0.563	1.227 (0.943-1.597)	0.142	1.111 (0.873-1.414)	0.402	16.31	0.8	-0.058	0.095	0.807	4	-0.008 (-0.056-0.041)	0.759	1
GCST90200377	Histidine levels	22	0.05093	481.433	0.761 (0.531-1.091)#	0.137	0.987	0.725 (0.477-1.102)	0.133	0.643 (0.380-1.086)	0.114	0.709 (0.485-1.038)	0.092	39.619	0.008	0.033	0.394	0.02	6	-0.011 (-0.059-0.036)	0.637	1
GCST90200378	Cortisol levels (plasma)	19	0.04668	423.718	0.652 (0.414-1.027)	0.065	0.987	0.764 (0.442-1.320)	0.335	0.484 (0.162-1.444)	0.211	0.792 (0.368-1.704)	0.558	25.217	0.119	0.037	0.563	0.131	7	-0.006 (-0.042-0.029)	0.736	1
GCST90200379	Hypotaurine levels	28	0.06448	640.507	1.122 (0.835-1.507)	0.447	0.99	1.162 (0.761-1.773)	0.487	1.245 (0.633-2.449)	0.531	1.179 (0.638-2.180)	0.603	26.336	0.5	-0.014	0.74	0.508	4	0.008 (-0.046-0.062)	0.78	1
GCST90200380	Glutarate (C5-DC) levels	26	0.05258	559.088	0.832 (0.625-1.108)	0.208	0.99	0.681 (0.432-1.074)	0.098	0.769 (0.487-1.215)	0.272	0.649 (0.410-1.025)	0.075	17.77	0.852	0.015	0.67	0.848	6	0.004 (-0.034-0.042)	0.832	1
GCST90200381	S-1-pyrroline-5-carboxylate levels	18	0.04171	413.536	0.780 (0.510-1.192)	0.251	0.99	0.656 (0.377-1.141)	0.135	1.247 (0.532-2.921)	0.619	0.749 (0.369-1.519)	0.434	14.862	0.605	-0.069	0.231	0.64	5	0.013 (-0.026-0.052)	0.502	1
GCST90200382	Cystine levels	18	0.03496	369.213	0.927 (0.584-1.471)	0.747	1	0.752 (0.403-1.403)	0.371	0.426 (0.163-1.110)	0.1	0.662 (0.254-1.728)	0.411	18.088	0.383	0.105	0.091	0.384	9	0.011 (-0.021-0.042)	0.513	1
GCST90200383	Cystathionine levels	33	0.09213	802.968	1.079 (0.796-1.463)	0.623	1	1.093 (0.706-1.694)	0.689	1.022 (0.543-1.922)	0.948	0.947 (0.366-2.453)	0.911	29.314	0.603	0.008	0.847	0.588	4	0.015 (-0.026-0.057)	0.461	1
GCST90200384	Guanidinoacetate levels	23	0.05311	590.994	1.426 (1.035-1.964)	0.03	0.987	1.183 (0.749-1.867)	0.471	1.449 (0.736-2.853)	0.296	1.106 (0.627-1.951)	0.732	20.138	0.574	-0.002	0.959	0.598	4	-0.013 (-0.054-0.027)	0.518	1
GCST90200385	Sphingosine levels	15	0.04307	365.08	0.952 (0.617-1.468)	0.823	1	0.774 (0.434-1.383)	0.387	0.940 (0.301-2.930)	0.916	0.605 (0.243-1.505)	0.298	7.308	0.922	0.001	0.982	0.925	7	-0.009 (-0.044-0.027)	0.637	1
GCST90200386	Deoxycholate levels	27	0.05105	598.029	0.870 (0.603-1.257)#	0.459	0.99	0.893 (0.553-1.442)	0.644	0.731 (0.320-1.669)	0.464	0.736 (0.326-1.660)	0.466	39.43	0.044	0.025	0.647	0.04	7	-0.015 (-0.051-0.022)	0.437	1
GCST90200387	Glycocholate levels	35	0.09093	774.554	1.047 (0.777-1.410)	0.763	1	1.010 (0.657-1.552)	0.964	1.509 (0.811-2.808)	0.203	1.032 (0.583-1.828)	0.914	41.758	0.169	-0.055	0.199	0.184	10	-0.021 (-0.052-0.009)	0.174	1
GCST90200388	Palmitoleate (16:1n7) levels	24	0.0464	467.672	1.286 (0.888-1.863)	0.183	0.987	1.269 (0.723-2.228)	0.406	1.372 (0.558-3.373)	0.497	1.031 (0.456-2.329)	0.942	19.858	0.65	-0.008	0.878	0.666	9	-0.003 (-0.033-0.026)	0.819	1
GCST90200389	Leucine levels	18	0.0366	368.206	1.294 (0.792-2.114)	0.304	0.99	1.586 (0.802-3.136)	0.185	0.623 (0.168-2.312)	0.489	2.285 (0.723-7.220)	0.177	14.093	0.66	0.091	0.256	0.627	7	-0.008 (-0.042-0.027)	0.663	1
GCST90200390	Stearate (18:0) levels	18	0.03452	366.825	0.936 (0.608-1.440)	0.762	1	0.977 (0.550-1.735)	0.935	2.151 (0.735-6.296)	0.181	1.077 (0.406-2.855)	0.883	13.061	0.732	-0.109	0.116	0.74	8	-0.002 (-0.035-0.031)	0.918	1
GCST90200391	Methionine levels	21	0.03877	446.643	0.710 (0.480-1.050)	0.086	0.987	0.618 (0.359-1.065)	0.083	0.504 (0.200-1.269)	0.162	0.584 (0.239-1.428)	0.252	19.665	0.479	0.048	0.433	0.505	8	0.001 (-0.039-0.041)	0.959	1
GCST90200392	Orotate levels	32	0.22144	2140.79	0.894 (0.747-1.070)	0.221	0.99	0.914 (0.721-1.159)	0.458	1.015 (0.780-1.321)	0.913	0.910 (0.742-1.116)	0.371	28.092	0.616	-0.034	0.206	0.663	5	-0.007 (-0.044-0.031)	0.725	1
GCST90200393	Phosphate levels (UKB data field 30810)	25	0.06504	563.707	0.942 (0.691-1.284)	0.704	1	1.036 (0.661-1.626)	0.876	1.035 (0.561-1.908)	0.914	0.971 (0.570-1.656)	0.916	22.682	0.539	-0.014	0.73	0.57	4	-0.006 (-0.047-0.035)	0.767	1
GCST90200394	Inosine levels	21	0.07146	440.458	0.913 (0.666-1.251)	0.572	1	0.914 (0.600-1.392)	0.674	1.089 (0.548-2.164)	0.81	1.057 (0.511-2.188)	0.882	11.926	0.919	-0.03	0.578	0.916	4	0.013 (-0.055-0.081)	0.711	1
GCST90200395	Inosine 5'-monophosphate (IMP) levels	22	0.09077	466.066	0.966 (0.742-1.257)	0.796	1	0.991 (0.664-1.480)	0.966	1.170 (0.643-2.130)	0.612	0.986 (0.591-1.643)	0.957	16.627	0.733	-0.039	0.491	0.755	6	-0.020 (-0.069-0.029)	0.427	1
GCST90200396	Phenylalanine levels	18	0.05249	454.558	1.258 (0.863-1.834)	0.233	0.99	1.250 (0.746-2.097)	0.397	1.799 (0.800-4.048)	0.175	1.213 (0.628-2.345)	0.572	14.367	0.641	-0.056	0.343	0.67	4	-0.009 (-0.051-0.032)	0.656	1
GCST90200397	Palmitate (16:0) levels	21	0.0415	432.122	1.216 (0.817-1.811)	0.335	0.99	1.197 (0.692-2.072)	0.519	1.663 (0.605-4.569)	0.337	1.112 (0.409-3.019)	0.837	15.412	0.752	-0.039	0.518	0.754	8	-0.015 (-0.048-0.017)	0.362	1
GCST90200398	Malate levels	17	0.04451	403.529	1.000 (0.823-1.216)	0.998	1	0.987 (0.772-1.262)	0.918	1.002 (0.789-1.272)	0.987	0.986 (0.806-1.206)	0.891	14.967	0.527	-0.001	0.981	0.702	5	0.018 (-0.020-0.055)	0.352	1
GCST90200399	Isoleucine levels	21	0.03934	431.656	1.148 (0.892-1.477)	0.285	0.99	1.245 (0.888-1.744)	0.203	1.409 (1.008-1.968)	0.059	1.226 (0.886-1.698)	0.234	18.97	0.524	-0.072	0.083	0.557	5	-0.009 (-0.049-0.030)	0.643	1
GCST90200400	Nicotinamide levels	24	0.05519	508.307	0.659 (0.431-1.009)	0.055	0.987	0.786 (0.448-1.379)	0.401	0.882 (0.331-2.351)	0.805	0.840 (0.366-1.927)	0.685	31.993	0.1	-0.039	0.524	0.107	9	-0.001 (-0.034-0.031)	0.932	1
GCST90200401	Myo-inositol levels	29	0.0697	611.71	1.165 (0.824-1.649)	0.387	0.99	1.033 (0.643-1.659)	0.893	1.488 (0.685-3.228)	0.324	0.874 (0.361-2.118)	0.768	29.992	0.364	-0.031	0.495	0.361	7	0.013 (-0.021-0.047)	0.461	1
GCST90200402	Lysine levels	31	0.09793	831.141	0.792 (0.612-1.025)	0.076	0.987	0.746 (0.500-1.111)	0.149	0.749 (0.483-1.161)	0.207	0.742 (0.525-1.050)	0.102	39.099	0.124	0.013	0.758	0.149	9	0.001 (-0.031-0.033)	0.956	1
GCST90200403	Citrulline levels	27	0.06941	609.557	0.791 (0.566-1.108)	0.173	0.987	0.740 (0.454-1.206)	0.227	0.670 (0.333-1.344)	0.27	0.731 (0.360-1.485)	0.394	21.169	0.733	0.023	0.596	0.72	7	0.012 (-0.023-0.048)	0.501	1
GCST90200404	Ornithine levels	24	0.06576	564.361	0.994 (0.688-1.435)	0.973	1	0.874 (0.535-1.428)	0.591	1.022 (0.504-2.071)	0.952	0.919 (0.432-1.954)	0.828	27.954	0.218	-0.004	0.927	0.22	7	-0.004 (-0.038-0.031)	0.844	1
GCST90200405	Retinol (Vitamin A) levels	27	0.05173	569.579	1.000 (0.731-1.366)	0.998	1	0.930 (0.601-1.441)	0.747	0.870 (0.475-1.594)	0.656	0.999 (0.566-1.763)	0.997	24.583	0.543	0.019	0.604	0.546	9	-0.015 (-0.046-0.016)	0.352	1
GCST90200406	1-methylnicotinamide levels	17	0.04633	380.585	1.166 (0.755-1.800)	0.488	0.999	1.412 (0.750-2.658)	0.285	0.917 (0.289-2.907)	0.884	1.448 (0.596-3.519)	0.426	11.269	0.793	0.031	0.665	0.787	6	0.007 (-0.030-0.044)	0.705	1
GCST90200407	Uridine levels	17	0.0456	460.379	0.664 (0.399-1.106)#	0.116	0.987	0.870 (0.477-1.587)	0.651	0.553 (0.177-1.727)	0.324	1.430 (0.398-5.136)	0.591	27.941	0.032	0.028	0.727	0.03	6	-0.009 (-0.046-0.028)	0.631	1
GCST90200408	Plasma lactate levels	19	0.04867	400.856	1.255 (0.859-1.833)	0.24	0.99	1.097 (0.652-1.844)	0.728	1.824 (0.924-3.600)	0.102	1.822 (0.967-3.433)	0.08	11.318	0.88	-0.074	0.212	0.826	4	0.006 (-0.035-0.046)	0.777	1
GCST90200409	Pristanate levels	14	0.03663	298.164	1.073 (0.732-1.574)	0.717	1	0.957 (0.565-1.620)	0.869	1.334 (0.660-2.696)	0.438	0.833 (0.365-1.902)	0.672	12.435	0.492	-0.034	0.485	0.511	6	0.012 (-0.029-0.054)	0.567	1
GCST90200410	Phytanate levels	22	0.05295	480.813	1.162 (0.820-1.649)	0.399	0.99	1.014 (0.622-1.653)	0.956	0.758 (0.392-1.466)	0.421	0.887 (0.422-1.864)	0.755	18.333	0.628	0.072	0.15	0.612	8	0.011 (-0.022-0.045)	0.508	1
GCST90200411	Plasma free proline levels	32	0.06911	957.964	1.025 (0.701-1.501)#	0.897	1	1.327 (0.826-2.131)	0.242	1.993 (1.030-3.858)	0.049	1.486 (0.884-2.500)	0.145	49.784	0.018	-0.114	0.026	0.015	7	0.017 (-0.017-0.052)	0.327	1
GCST90200412	Glutamate levels	21	0.0412	420.358	0.993 (0.614-1.606)	0.976	1	1.175 (0.645-2.141)	0.598	1.241 (0.356-4.323)	0.738	1.334 (0.547-3.253)	0.533	28.207	0.105	-0.028	0.707	0.11	5	-0.014 (-0.050-0.023)	0.466	1
GCST90200413	2'-deoxyuridine levels	24	0.0895	799.264	0.675 (0.472-0.965)	0.031	0.987	0.685 (0.442-1.063)	0.092	0.686 (0.324-1.455)	0.337	0.669 (0.403-1.112)	0.135	31.801	0.104	-0.002	0.961	0.133	6	-0.020 (-0.066-0.027)	0.407	1
GCST90200414	Myristate (14:0) levels	23	0.04148	442.969	0.977 (0.667-1.431)	0.905	1	0.937 (0.556-1.581)	0.808	0.684 (0.250-1.870)	0.467	0.929 (0.416-2.074)	0.858	17.747	0.721	0.042	0.461	0.734	9	0.002 (-0.028-0.033)	0.882	1
GCST90200415	Serine levels	36	0.1231	1070.12	0.978 (0.759-1.260)	0.863	1	0.809 (0.551-1.190)	0.282	0.639 (0.365-1.119)	0.126	0.750 (0.476-1.182)	0.224	34.923	0.472	0.059	0.104	0.487	5	-0.003 (-0.041-0.035)	0.867	1
GCST90200416	Trans-urocanate levels	19	0.0906	780.513	0.928 (0.692-1.245)	0.62	1	0.849 (0.557-1.294)	0.447	0.700 (0.375-1.305)	0.277	0.856 (0.570-1.285)	0.463	17.818	0.468	0.049	0.328	0.518	7	0.004 (-0.030-0.038)	0.822	1
GCST90200417	Urea levels	22	0.049	443.273	1.074 (0.907-1.272)	0.408	0.99	1.067 (0.878-1.295)	0.514	1.119 (0.919-1.362)	0.278	1.072 (0.898-1.280)	0.452	19.728	0.539	-0.022	0.441	0.72	7	0.013 (-0.021-0.047)	0.452	1
GCST90200418	Pyridoxal levels	38	0.08806	821.631	0.786 (0.615-1.004)	0.054	0.987	0.744 (0.524-1.058)	0.1	0.754 (0.497-1.145)	0.194	0.722 (0.468-1.113)	0.149	27.737	0.865	0.009	0.812	0.864	5	-0.007 (-0.046-0.033)	0.743	1
GCST90200419	Glutamine levels	26	0.08235	777.4	0.887 (0.656-1.198)	0.434	0.99	0.852 (0.532-1.365)	0.506	0.920 (0.500-1.692)	0.791	0.815 (0.496-1.339)	0.428	21.369	0.672	-0.006	0.893	0.702	6	-0.004 (-0.041-0.032)	0.816	1
GCST90200420	Taurine levels	14	0.02917	285.281	0.787 (0.481-1.286)	0.339	0.99	0.793 (0.412-1.525)	0.486	1.109 (0.388-3.173)	0.85	0.559 (0.185-1.691)	0.322	9.964	0.697	-0.046	0.483	0.712	7	0.011 (-0.023-0.046)	0.514	1
GCST90200421	Salicylate levels	23	0.04809	476.941	1.193 (0.779-1.828)	0.417	0.99	1.401 (0.776-2.529)	0.263	1.423 (0.609-3.326)	0.424	1.559 (0.412-5.903)	0.52	27.365	0.198	-0.026	0.64	0.147	6	-0.003 (-0.038-0.032)	0.868	1
GCST90200422	Serotonin levels	24	0.0498	521.891	1.101 (0.807-1.503)	0.545	1	1.188 (0.734-1.924)	0.482	1.091 (0.604-1.968)	0.776	1.325 (0.640-2.744)	0.457	21.802	0.532	0.002	0.971	0.481	7	-0.001 (-0.038-0.036)	0.949	1
GCST90200423	Spermidine levels	22	0.06148	492.571	0.972 (0.619-1.527)	0.902	1	1.026 (0.606-1.736)	0.924	0.811 (0.262-2.505)	0.719	1.337 (0.524-3.409)	0.55	32.57	0.051	0.023	0.733	0.057	5	0.008 (-0.047-0.064)	0.766	1
GCST90200424	Dimethylglycine levels	31	0.11643	1057.65	1.141 (0.873-1.492)	0.334	0.99	1.008 (0.698-1.455)	0.968	0.989 (0.611-1.602)	0.965	0.978 (0.667-1.435)	0.911	34.234	0.272	0.023	0.488	0.286	8	0.014 (-0.018-0.045)	0.399	1
GCST90200425	Betaine levels	25	0.0977	946.865	1.033 (0.793-1.345)	0.81	1	0.969 (0.673-1.396)	0.865	0.955 (0.529-1.723)	0.88	0.932 (0.641-1.353)	0.713	19.425	0.729	0.013	0.773	0.764	8	0.002 (-0.038-0.042)	0.912	1
GCST90200426	Xylose levels	24	0.06962	517.552	0.910 (0.671-1.233)	0.542	1	0.991 (0.646-1.521)	0.969	0.941 (0.526-1.682)	0.839	1.026 (0.539-1.954)	0.937	16.285	0.843	-0.006	0.895	0.832	8	0.000 (-0.036-0.037)	0.991	1
GCST90200427	Tyrosine levels	28	0.07749	662.727	0.799 (0.532-1.201)#	0.281	0.99	0.851 (0.524-1.380)	0.512	1.096 (0.488-2.462)	0.826	0.592 (0.285-1.230)	0.172	48.134	0.007	-0.048	0.384	0.01	7	-0.010 (-0.045-0.026)	0.593	1
GCST90200428	Caprate (10:0) levels	13	0.0267	285.485	1.095 (0.687-1.743)	0.703	1	1.051 (0.569-1.940)	0.875	1.026 (0.420-2.505)	0.957	1.315 (0.631-2.739)	0.479	14.645	0.261	0.01	0.868	0.26	7	0.006 (-0.027-0.040)	0.708	1
GCST90200429	Cytidine levels	29	0.07164	615.102	0.851 (0.645-1.123)	0.254	0.99	0.807 (0.553-1.176)	0.264	0.717 (0.481-1.068)	0.113	0.813 (0.595-1.110)	0.203	38.794	0.084	0.044	0.254	0.127	6	0.029 (-0.016-0.075)	0.209	1
GCST90200430	Pyruvate levels	22	0.04851	462.804	0.942 (0.637-1.394)	0.766	1	0.987 (0.566-1.721)	0.963	2.038 (0.720-5.770)	0.195	1.082 (0.404-2.898)	0.877	17.91	0.655	-0.086	0.132	0.65	3	0.000 (-0.045-0.045)	0.991	1
GCST90200431	Alanine levels	22	0.05399	470.002	1.018 (0.649-1.595)	0.939	1	0.882 (0.499-1.562)	0.668	0.794 (0.311-2.030)	0.635	0.777 (0.369-1.633)	0.512	29.029	0.113	0.033	0.56	0.12	7	-0.008 (-0.044-0.027)	0.648	1
GCST90200432	Threonine levels	30	0.07267	749.437	0.939 (0.705-1.251)	0.667	1	0.932 (0.625-1.390)	0.73	0.666 (0.336-1.318)	0.253	0.995 (0.479-2.067)	0.99	14.752	0.987	0.043	0.286	0.988	7	-0.003 (-0.037-0.032)	0.886	1
GCST90200433	Cytosine levels	16	0.03879	335.327	0.918 (0.603-1.398)	0.69	1	0.958 (0.538-1.707)	0.885	0.450 (0.153-1.323)	0.169	0.981 (0.394-2.443)	0.967	15.537	0.414	0.09	0.182	0.43	5	-0.002 (-0.043-0.040)	0.932	1
GCST90200434	12,13-DiHOME levels	28	0.06905	586.49	1.036 (0.728-1.474)	0.843	1	0.934 (0.572-1.527)	0.786	0.570 (0.269-1.208)	0.154	0.796 (0.330-1.924)	0.617	30.106	0.309	0.075	0.092	0.316	8	-0.001 (-0.034-0.033)	0.965	1
GCST90200435	Mannose levels	25	0.07904	777.876	1.044 (0.732-1.489)	0.813	1	1.376 (0.843-2.248)	0.202	1.214 (0.602-2.448)	0.594	1.421 (0.905-2.232)	0.14	29.251	0.211	-0.022	0.628	0.23	7	0.002 (-0.032-0.036)	0.898	1
GCST90200436	Caffeine levels	26	0.06734	565.867	1.313 (0.942-1.830)	0.108	0.987	1.211 (0.750-1.956)	0.434	1.389 (0.723-2.672)	0.334	1.033 (0.469-2.274)	0.936	21.079	0.688	-0.009	0.846	0.705	6	-0.019 (-0.057-0.019)	0.328	1
GCST90200437	Fructose levels	24	0.05681	507.227	0.833 (0.560-1.239)	0.366	0.99	0.838 (0.480-1.463)	0.534	1.001 (0.461-2.173)	0.998	0.853 (0.409-1.776)	0.674	10.347	0.989	-0.03	0.593	0.986	8	0.002 (-0.032-0.035)	0.924	1
GCST90200438	Alpha-ketobutyrate levels	17	0.04432	363.918	0.965 (0.665-1.401)	0.852	1	1.355 (0.816-2.250)	0.241	1.419 (0.742-2.715)	0.307	1.361 (0.776-2.386)	0.298	12.651	0.698	-0.059	0.175	0.647	7	0.004 (-0.031-0.039)	0.83	1
GCST90200439	Cysteine levels	15	0.03635	320.693	1.120 (0.785-1.596)	0.532	1	1.258 (0.809-1.954)	0.308	1.189 (0.697-2.029)	0.537	1.304 (0.860-1.977)	0.231	18.137	0.201	-0.015	0.767	0.235	5	0.007 (-0.031-0.045)	0.713	1
GCST90200440	Blood sugar levels	23	0.03828	496.723	0.938 (0.743-1.184)	0.589	1	1.050 (0.782-1.409)	0.746	1.103 (0.813-1.496)	0.537	1.044 (0.796-1.371)	0.758	19.294	0.627	-0.049	0.123	0.566	4	-0.018 (-0.058-0.023)	0.392	1
GCST90200441	Tryptophan levels	21	0.05092	438.694	1.084 (0.665-1.766)	0.746	1	1.206 (0.660-2.205)	0.542	0.344 (0.126-0.940)	0.051	1.905 (0.724-5.016)	0.206	31.071	0.054	0.137	0.023	0.056	8	0.001 (-0.032-0.034)	0.95	1
GCST90200442	Valine levels	22	0.04668	444.901	1.059 (0.669-1.679)	0.806	1	0.875 (0.455-1.684)	0.69	1.683 (0.473-5.995)	0.431	0.436 (0.111-1.710)	0.247	23.466	0.32	-0.054	0.452	0.315	7	-0.014 (-0.049-0.021)	0.431	1
GCST90200443	Pseudouridine levels	21	0.04277	407.817	1.070 (0.691-1.656)	0.762	1	1.026 (0.557-1.892)	0.933	0.653 (0.179-2.376)	0.526	1.175 (0.465-2.966)	0.737	14.499	0.804	0.05	0.436	0.804	3	0.021 (-0.042-0.084)	0.512	1
GCST90200444	Dihydroorotate levels	29	0.11027	1101.72	0.915 (0.699-1.199)	0.521	1	0.893 (0.606-1.315)	0.567	0.708 (0.392-1.281)	0.264	0.878 (0.581-1.325)	0.539	32.267	0.264	0.039	0.349	0.298	4	0.010 (-0.031-0.051)	0.647	1
GCST90200445	Caprylate (8:0) levels	22	0.05134	507.541	0.884 (0.743-1.052)	0.165	0.987	0.911 (0.750-1.106)	0.345	0.942 (0.769-1.155)	0.574	0.893 (0.740-1.077)	0.249	25.269	0.236	-0.033	0.26	0.395	7	0.006 (-0.029-0.041)	0.731	1
GCST90200446	Arachidate (20:0) levels	23	0.04834	484.99	0.985 (0.673-1.440)	0.936	1	1.040 (0.664-1.629)	0.865	1.070 (0.531-2.154)	0.852	0.939 (0.517-1.705)	0.838	33.391	0.057	-0.015	0.782	0.051	5	-0.019 (-0.057-0.019)	0.317	1
GCST90200447	Maltose levels in coronary artery disease	20	0.06226	416.549	0.687 (0.481-0.982)	0.039	0.987	0.731 (0.453-1.182)	0.202	0.882 (0.382-2.036)	0.772	0.798 (0.363-1.753)	0.581	12.415	0.867	-0.031	0.527	0.885	2	0.001 (-0.089-0.090)	0.99	1
GCST90200448	N-stearoyl-sphinganine (d18:0/18:0) levels	16	0.04412	362.011	1.127 (0.831-1.528)	0.443	0.99	1.030 (0.667-1.588)	0.895	0.976 (0.602-1.584)	0.924	0.990 (0.650-1.507)	0.963	9.102	0.872	0.029	0.468	0.858	5	-0.003 (-0.046-0.040)	0.903	1
GCST90200449	Sucrose levels	17	0.0297	352.601	1.001 (0.777-1.288)	0.995	1	1.090 (0.784-1.514)	0.608	1.085 (0.765-1.540)	0.654	1.071 (0.776-1.477)	0.683	14.184	0.585	-0.023	0.523	0.618	7	0.021 (-0.015-0.056)	0.25	1
GCST90200450	Caproate (6:0) levels	22	0.06918	573.223	0.906 (0.698-1.175)	0.456	0.99	0.791 (0.545-1.149)	0.218	1.029 (0.633-1.671)	0.91	0.750 (0.499-1.126)	0.18	11.01	0.963	-0.035	0.548	0.963	6	0.018 (-0.021-0.056)	0.364	1
GCST90200451	Nonadecanoate (19:0) levels	25	0.053	522.261	1.099 (0.758-1.593)	0.619	1	1.348 (0.811-2.242)	0.25	1.315 (0.608-2.848)	0.494	1.427 (0.707-2.879)	0.331	23.319	0.501	-0.027	0.607	0.532	7	-0.013 (-0.048-0.022)	0.469	1
GCST90200452	Plasma free asparagine levels	25	0.07038	1407.49	1.216 (0.946-1.564)	0.127	0.987	1.310 (0.974-1.762)	0.074	1.022 (0.707-1.478)	0.91	1.287 (0.961-1.723)	0.103	30.992	0.154	0.043	0.223	0.202	8	-0.006 (-0.039-0.027)	0.739	1
GCST90200453	X-07765 levels	24	0.06485	615.656	1.033 (0.740-1.440)	0.85	1	1.331 (0.805-2.201)	0.265	0.968 (0.471-1.988)	0.93	2.002 (0.877-4.570)	0.113	20.71	0.599	0.009	0.844	0.497	5	0.016 (-0.024-0.055)	0.435	1
GCST90200454	Kynurenate levels	30	0.11582	1010.04	0.975 (0.746-1.276)	0.856	1	1.099 (0.737-1.639)	0.644	1.136 (0.681-1.894)	0.629	1.096 (0.734-1.637)	0.658	27.06	0.568	-0.026	0.498	0.592	6	-0.006 (-0.043-0.031)	0.769	1
GCST90200455	Alpha-ketoglutarate levels	26	0.06431	633.907	0.929 (0.632-1.367)#	0.709	1	1.106 (0.687-1.781)	0.678	0.705 (0.262-1.901)	0.497	1.236 (0.624-2.447)	0.548	38.134	0.045	0.037	0.559	0.044	5	0.008 (-0.030-0.046)	0.682	1
GCST90200456	X-11308 levels	27	0.06244	735.652	0.867 (0.637-1.180)	0.364	0.99	1.055 (0.665-1.673)	0.82	1.094 (0.625-1.916)	0.755	1.479 (0.530-4.126)	0.461	31.494	0.21	-0.041	0.339	0.124	10	0.003 (-0.026-0.033)	0.821	1
GCST90200457	Pentadecanoate (15:0) levels	22	0.04034	436.641	1.045 (0.729-1.500)	0.809	1	0.905 (0.550-1.488)	0.694	1.175 (0.551-2.503)	0.681	0.839 (0.410-1.716)	0.636	12.561	0.923	-0.016	0.735	0.915	9	0.004 (-0.027-0.035)	0.797	1
GCST90200458	X-11315 levels	24	0.07244	783.045	0.997 (0.757-1.312)	0.982	1	0.997 (0.664-1.495)	0.987	1.331 (0.832-2.128)	0.245	0.991 (0.618-1.591)	0.972	21.752	0.535	-0.055	0.15	0.546	5	-0.012 (-0.050-0.026)	0.524	1
GCST90200459	Margarate (17:0) levels	21	0.04304	443.224	1.007 (0.654-1.549)	0.976	1	1.176 (0.682-2.028)	0.559	1.480 (0.557-3.930)	0.441	1.032 (0.426-2.503)	0.944	24.334	0.228	-0.053	0.399	0.246	8	-0.010 (-0.043-0.024)	0.573	1
GCST90200460	X-11372 levels	23	0.05658	486.391	0.766 (0.539-1.090)	0.138	0.987	0.760 (0.439-1.318)	0.329	1.021 (0.487-2.138)	0.957	0.820 (0.375-1.790)	0.623	25.125	0.291	-0.039	0.396	0.242	5	-0.010 (-0.047-0.027)	0.591	1
GCST90200461	X-10458 levels	24	0.07829	627.292	1.227 (0.818-1.840)	0.323	0.99	1.131 (0.662-1.933)	0.651	0.931 (0.391-2.217)	0.874	1.217 (0.654-2.262)	0.542	35.144	0.05	0.044	0.487	0.047	4	0.014 (-0.027-0.055)	0.491	1
GCST90200462	X-11299 levels	20	0.04903	448.306	0.722 (0.450-1.159)#	0.177	0.987	0.896 (0.527-1.525)	0.686	1.219 (0.505-2.940)	0.665	1.074 (0.605-1.905)	0.811	35.695	0.012	-0.1	0.187	0.012	7	0.006 (-0.029-0.042)	0.723	1
GCST90200463	X-11478 levels	23	0.04754	616.316	0.826 (0.591-1.154)	0.263	0.99	0.811 (0.499-1.318)	0.399	0.664 (0.306-1.444)	0.313	0.835 (0.452-1.545)	0.572	9.542	0.99	0.033	0.549	0.989	4	-0.002 (-0.044-0.039)	0.907	1
GCST90200464	X-11849 levels	30	0.07417	653.825	0.866 (0.646-1.161)	0.336	0.99	0.957 (0.640-1.433)	0.832	0.748 (0.377-1.486)	0.415	1.070 (0.522-2.193)	0.854	17.453	0.955	0.022	0.648	0.957	4	0.002 (-0.040-0.045)	0.913	1
GCST90200465	X-11787 levels	20	0.13471	1299.1	0.952 (0.677-1.340)#	0.779	1	0.887 (0.613-1.283)	0.524	0.702 (0.407-1.213)	0.221	0.858 (0.628-1.173)	0.35	37.12	0.008	0.074	0.185	0.022	6	0.028 (-0.009-0.065)	0.133	1
GCST90200466	X-11632 levels	24	0.06034	530.035	0.763 (0.541-1.078)	0.125	0.987	0.862 (0.513-1.450)	0.577	1.174 (0.543-2.539)	0.688	0.498 (0.189-1.317)	0.173	22.782	0.474	-0.059	0.235	0.482	6	-0.009 (-0.046-0.029)	0.657	1
GCST90200467	X-11852 levels	24	0.05895	521.009	0.934 (0.651-1.340)	0.711	1	1.114 (0.689-1.801)	0.66	1.207 (0.612-2.382)	0.593	1.148 (0.497-2.650)	0.75	31.823	0.104	-0.043	0.392	0.102	6	-0.025 (-0.064-0.014)	0.214	1
GCST90200468	X-11847 levels	17	0.04379	357.207	1.091 (0.752-1.584)	0.646	1	1.152 (0.692-1.920)	0.586	1.485 (0.679-3.245)	0.337	1.181 (0.589-2.368)	0.646	13.87	0.608	-0.053	0.393	0.629	7	-0.005 (-0.043-0.034)	0.816	1
GCST90200469	X-11483 levels	23	0.05846	496.037	0.881 (0.626-1.242)	0.471	0.993	0.888 (0.528-1.493)	0.654	1.042 (0.561-1.933)	0.899	0.896 (0.499-1.608)	0.716	18.904	0.651	-0.025	0.532	0.66	6	0.023 (-0.016-0.061)	0.255	1
GCST90200470	X-11470 levels	32	0.12827	1167.96	0.939 (0.720-1.223)	0.639	1	0.978 (0.669-1.431)	0.911	0.979 (0.628-1.526)	0.925	1.058 (0.642-1.743)	0.827	24.12	0.806	-0.008	0.819	0.835	4	0.018 (-0.022-0.058)	0.373	1
GCST90200471	X-11381 levels	25	0.08676	795.289	0.978 (0.828-1.155)	0.795	1	0.987 (0.817-1.194)	0.896	0.975 (0.793-1.198)	0.81	0.978 (0.816-1.171)	0.808	29.237	0.211	0.002	0.953	0.317	7	0.010 (-0.025-0.045)	0.576	1
GCST90200472	X-11850 levels	22	0.0562	448.665	1.095 (0.759-1.579)	0.626	1	1.112 (0.662-1.866)	0.689	0.521 (0.232-1.170)	0.13	1.166 (0.494-2.754)	0.73	22.358	0.379	0.106	0.059	0.397	7	-0.005 (-0.041-0.031)	0.778	1
GCST90200473	X-11795 levels	14	0.03793	373.613	1.460 (0.840-2.539)	0.18	0.987	1.050 (0.537-2.052)	0.886	0.921 (0.356-2.382)	0.869	0.798 (0.318-2.004)	0.639	21.003	0.073	0.075	0.268	0.082	4	-0.003 (-0.043-0.037)	0.899	1
GCST90200474	X-11444 levels	27	0.11491	1010.58	1.135 (0.858-1.501)	0.374	0.99	0.998 (0.654-1.525)	0.994	1.078 (0.703-1.655)	0.733	0.991 (0.602-1.632)	0.972	22.216	0.677	0.01	0.76	0.682	6	0.003 (-0.032-0.037)	0.881	1
GCST90200475	X-11858 levels	27	0.08279	559.046	1.242 (0.922-1.672)	0.154	0.987	1.525 (1.032-2.253)	0.034	0.937 (0.469-1.875)	0.856	1.786 (0.970-3.289)	0.074	29.185	0.303	0.042	0.386	0.315	7	0.005 (-0.036-0.046)	0.806	1
GCST90200476	X-11843 levels	23	0.05819	488.713	1.051 (0.748-1.478)	0.773	1	0.929 (0.572-1.507)	0.764	0.868 (0.461-1.638)	0.667	0.925 (0.465-1.839)	0.825	16.907	0.768	0.033	0.491	0.772	7	0.007 (-0.030-0.044)	0.716	1
GCST90200477	X-12127 levels	29	0.09149	604.044	1.000 (0.751-1.332)	0.998	1	1.188 (0.799-1.767)	0.394	1.039 (0.490-2.201)	0.922	1.389 (0.655-2.944)	0.399	26.364	0.553	-0.005	0.916	0.52	7	0.003 (-0.047-0.053)	0.9	1
GCST90200478	X-12221 levels	23	0.06244	465.83	1.242 (0.871-1.772)	0.231	0.99	1.271 (0.754-2.141)	0.368	1.025 (0.390-2.691)	0.961	1.302 (0.544-3.117)	0.56	14.628	0.878	0.026	0.678	0.86	9	0.011 (-0.024-0.046)	0.539	1
GCST90200479	X-12283 levels	26	0.06431	539.494	1.042 (0.763-1.422)	0.796	1	1.279 (0.820-1.995)	0.279	0.974 (0.513-1.849)	0.936	1.233 (0.675-2.251)	0.502	29.472	0.245	0.011	0.814	0.246	9	0.013 (-0.020-0.045)	0.438	1
GCST90200480	X-12410 levels	27	0.0884	751.727	0.944 (0.702-1.269)	0.701	1	0.868 (0.560-1.344)	0.524	0.770 (0.424-1.398)	0.399	0.865 (0.549-1.363)	0.537	28.413	0.338	0.032	0.448	0.345	8	-0.004 (-0.038-0.030)	0.822	1
GCST90200481	X-12104 levels	13	0.03206	277.058	1.141 (0.720-1.808)	0.574	1	1.210 (0.649-2.256)	0.548	1.644 (0.650-4.156)	0.316	1.541 (0.665-3.571)	0.333	11.26	0.507	-0.057	0.394	0.515	6	-0.004 (-0.055-0.048)	0.884	1
GCST90200482	X-12193 levels	25	0.05919	524.392	1.228 (0.855-1.764)	0.267	0.99	1.271 (0.752-2.150)	0.37	1.419 (0.692-2.908)	0.349	1.590 (0.637-3.964)	0.33	19.556	0.722	-0.022	0.652	0.718	7	0.005 (-0.031-0.042)	0.774	1
GCST90200483	X-12216 levels	23	0.0581	542.301	0.968 (0.685-1.369)	0.856	1	0.933 (0.573-1.519)	0.779	1.586 (0.594-4.238)	0.368	0.826 (0.329-2.072)	0.687	19.692	0.602	-0.06	0.305	0.57	5	0.009 (-0.029-0.048)	0.643	1
GCST90200484	X-12306 levels	30	0.0846	639.259	1.050 (0.789-1.396)	0.739	1	1.073 (0.717-1.605)	0.733	1.051 (0.536-2.061)	0.886	1.017 (0.487-2.125)	0.964	30.663	0.381	0	0.997	0.384	4	0.010 (-0.053-0.073)	0.751	1
GCST90200485	X-12100 levels	19	0.05423	466.457	1.525 (1.025-2.269)	0.038	0.987	1.433 (0.832-2.468)	0.194	1.240 (0.496-3.098)	0.652	1.481 (0.804-2.731)	0.224	21.903	0.236	0.029	0.628	0.264	6	0.014 (-0.029-0.056)	0.53	1
GCST90200486	X-12261 levels	17	0.07596	351.735	1.134 (0.860-1.496)	0.372	0.99	1.163 (0.798-1.694)	0.432	1.383 (0.835-2.292)	0.227	1.222 (0.722-2.069)	0.466	13.746	0.618	-0.045	0.372	0.658	4	-0.002 (-0.079-0.076)	0.967	1
GCST90200487	X-11880 levels	18	0.04414	475.919	0.722 (0.458-1.137)	0.16	0.987	0.761 (0.414-1.399)	0.379	0.757 (0.264-2.168)	0.611	1.165 (0.485-2.803)	0.736	22.722	0.159	-0.007	0.924	0.153	9	-0.005 (-0.036-0.026)	0.749	1
GCST90200488	X-12117 levels	32	0.12274	980.665	1.208 (0.962-1.518)	0.105	0.987	1.288 (0.920-1.804)	0.14	1.328 (0.914-1.931)	0.148	1.240 (0.891-1.724)	0.212	30.949	0.469	-0.019	0.534	0.532	7	0.015 (-0.019-0.048)	0.385	1
GCST90200489	X-12407 levels	24	0.06081	477.337	1.121 (0.823-1.527)	0.469	0.993	1.215 (0.780-1.892)	0.388	1.798 (0.914-3.538)	0.103	1.433 (0.673-3.051)	0.361	22.296	0.502	-0.076	0.138	0.472	6	-0.003 (-0.042-0.037)	0.895	1
GCST90200490	X-12101 levels	23	0.06833	564.029	1.148 (0.870-1.513)	0.33	0.99	1.464 (0.989-2.166)	0.057	1.241 (0.830-1.856)	0.304	1.440 (0.973-2.131)	0.082	20.073	0.578	-0.018	0.604	0.54	5	0.025 (-0.014-0.063)	0.21	1
GCST90200491	X-12026 levels	26	0.05233	525.941	0.892 (0.632-1.259)	0.516	1	0.824 (0.507-1.339)	0.435	0.775 (0.387-1.552)	0.479	0.738 (0.371-1.467)	0.394	18.85	0.804	0.019	0.652	0.815	6	-0.002 (-0.037-0.032)	0.889	1
GCST90200492	X-12411 levels	15	0.04538	419.691	1.167 (0.848-1.606)	0.343	0.99	1.412 (0.938-2.128)	0.099	1.521 (0.929-2.492)	0.119	1.294 (0.862-1.940)	0.234	12.982	0.528	-0.053	0.19	0.541	7	-0.001 (-0.035-0.032)	0.939	1
GCST90200493	X-12013 levels	22	0.07587	472.739	1.201 (0.874-1.649)	0.259	0.99	1.267 (0.790-2.032)	0.326	1.683 (0.910-3.113)	0.113	1.512 (0.876-2.608)	0.152	22.701	0.36	-0.054	0.226	0.382	8	0.005 (-0.034-0.045)	0.786	1
GCST90200494	X-12007 levels	13	0.03005	284.979	1.245 (0.822-1.885)	0.301	0.99	1.129 (0.653-1.953)	0.664	0.971 (0.435-2.165)	0.943	1.046 (0.497-2.201)	0.907	4.889	0.962	0.049	0.492	0.973	5	0.012 (-0.026-0.050)	0.537	1
GCST90200495	X-12462 levels	11	0.02353	237.422	1.050 (0.636-1.734)	0.847	1	0.973 (0.502-1.885)	0.935	1.270 (0.514-3.139)	0.617	0.741 (0.273-2.009)	0.569	6.644	0.759	-0.036	0.633	0.726	6	0.009 (-0.028-0.045)	0.644	1
GCST90200496	X-12714 levels	15	0.05825	464.422	1.225 (0.884-1.697)	0.223	0.99	1.187 (0.769-1.833)	0.438	1.678 (0.808-3.484)	0.188	1.142 (0.711-1.834)	0.591	15.563	0.341	-0.069	0.362	0.369	6	-0.013 (-0.053-0.026)	0.506	1
GCST90200497	X-12740 levels	13	0.0284	294.252	0.686 (0.452-1.041)	0.077	0.987	0.928 (0.530-1.624)	0.793	1.400 (0.493-3.973)	0.54	0.980 (0.448-2.142)	0.961	11.802	0.462	-0.095	0.172	0.462	6	-0.016 (-0.058-0.027)	0.473	1
GCST90200498	X-12730 levels	18	0.04516	386.894	1.039 (0.718-1.502)	0.839	1	1.137 (0.684-1.889)	0.62	0.932 (0.489-1.779)	0.835	1.336 (0.605-2.952)	0.483	11.433	0.833	0.019	0.695	0.83	7	-0.005 (-0.044-0.033)	0.787	1
GCST90200499	X-12701 levels	14	0.04032	295.747	1.171 (0.809-1.697)	0.403	0.99	0.942 (0.559-1.588)	0.824	0.647 (0.318-1.313)	0.251	0.937 (0.503-1.745)	0.841	13.325	0.423	0.1	0.079	0.423	5	0.007 (-0.038-0.052)	0.756	1
GCST90200500	X-12816 levels	27	0.11116	579.12	1.099 (0.861-1.402)	0.449	0.99	1.059 (0.750-1.496)	0.745	0.992 (0.626-1.572)	0.973	1.105 (0.713-1.713)	0.658	21.156	0.734	0.019	0.613	0.751	4	0.002 (-0.051-0.055)	0.939	1
GCST90200501	X-12731 levels	28	0.09099	621.746	1.088 (0.818-1.449)	0.562	1	0.954 (0.625-1.455)	0.826	1.153 (0.555-2.396)	0.706	0.868 (0.399-1.885)	0.722	25.866	0.526	-0.008	0.869	0.508	6	0.000 (-0.042-0.043)	0.983	1
GCST90200502	X-12707 levels	30	0.08248	766.823	0.868 (0.669-1.127)	0.289	0.99	1.211 (0.820-1.788)	0.335	1.105 (0.724-1.685)	0.648	1.170 (0.800-1.712)	0.425	27.921	0.522	-0.05	0.167	0.477	6	-0.006 (-0.043-0.032)	0.772	1
GCST90200503	X-12729 levels	26	0.06917	579.599	1.023 (0.948-1.104)	0.551	1	1.040 (0.954-1.134)	0.374	1.034 (0.950-1.126)	0.445	1.028 (0.948-1.115)	0.504	27.086	0.352	-0.016	0.572	0.465	6	-0.016 (-0.054-0.022)	0.399	1
GCST90200504	X-12830 levels	27	0.08998	582.1	1.097 (0.862-1.396)	0.451	0.99	0.982 (0.689-1.399)	0.919	0.854 (0.575-1.266)	0.439	1.004 (0.688-1.465)	0.984	29.378	0.294	0.058	0.133	0.328	7	0.008 (-0.033-0.049)	0.702	1
GCST90200505	X-12818 levels	20	0.05903	411.544	1.265 (0.926-1.728)	0.14	0.987	1.421 (0.944-2.138)	0.092	1.173 (0.658-2.090)	0.595	1.634 (0.949-2.812)	0.093	23.692	0.208	0.014	0.762	0.23	6	0.000 (-0.041-0.042)	0.984	1
GCST90200506	X-12812 levels	18	0.05169	375.733	0.970 (0.686-1.370)	0.861	1	0.737 (0.456-1.192)	0.214	1.090 (0.572-2.077)	0.796	0.692 (0.422-1.133)	0.161	18.654	0.349	-0.022	0.675	0.377	5	-0.021 (-0.065-0.023)	0.343	1
GCST90200507	X-12822 levels	15	0.06519	566.421	1.136 (0.808-1.596)	0.463	0.99	1.351 (0.869-2.098)	0.181	0.969 (0.486-1.929)	0.929	1.323 (0.816-2.144)	0.275	10.537	0.722	0.031	0.61	0.679	6	-0.003 (-0.048-0.042)	0.892	1
GCST90200508	X-12738 levels	18	0.06048	378.636	1.500 (1.034-2.175)	0.033	0.987	1.473 (0.881-2.464)	0.14	1.310 (0.611-2.809)	0.498	1.529 (0.763-3.066)	0.248	7.207	0.981	0.025	0.696	0.982	5	0.020 (-0.026-0.067)	0.39	1
GCST90200509	X-12544 levels	22	0.03943	458.1	0.735 (0.506-1.068)	0.106	0.987	0.743 (0.451-1.225)	0.245	0.679 (0.323-1.428)	0.32	0.865 (0.394-1.899)	0.722	24.918	0.251	0.013	0.812	0.278	4	-0.006 (-0.048-0.037)	0.786	1
GCST90200510	X-12680 levels	16	0.03539	352.167	1.073 (0.691-1.668)	0.753	1	0.991 (0.543-1.809)	0.976	1.825 (0.416-8.000)	0.438	0.772 (0.257-2.315)	0.651	13.821	0.539	-0.058	0.473	0.536	3	0.021 (-0.023-0.064)	0.35	1
GCST90200511	X-12906 levels	17	0.04385	347.086	1.302 (0.736-2.304)#	0.365	0.99	1.024 (0.541-1.936)	0.943	0.899 (0.261-3.096)	0.869	0.950 (0.401-2.255)	0.91	26.879	0.043	0.045	0.516	0.053	9	-0.010 (-0.042-0.022)	0.525	1
GCST90200512	X-13684 levels	31	0.1162	1024.51	0.847 (0.643-1.116)	0.238	0.99	0.900 (0.609-1.331)	0.598	0.845 (0.468-1.526)	0.581	0.842 (0.562-1.262)	0.413	28.481	0.545	0	0.993	0.568	7	-0.007 (-0.041-0.027)	0.686	1
GCST90200513	X-13507 levels	15	0.03864	307.356	1.139 (0.752-1.725)	0.539	1	1.103 (0.609-1.996)	0.747	0.654 (0.275-1.556)	0.355	0.940 (0.467-1.894)	0.865	11.193	0.671	0.072	0.177	0.725	5	0.018 (-0.022-0.058)	0.384	1
GCST90200514	X-12851 levels	22	0.05974	490.459	0.944 (0.678-1.314)	0.734	1	0.939 (0.572-1.539)	0.802	0.891 (0.468-1.699)	0.73	0.911 (0.531-1.563)	0.739	22.455	0.374	0.009	0.839	0.408	6	-0.010 (-0.059-0.039)	0.68	1
GCST90200515	X-12849 levels	22	0.05917	468.57	1.050 (0.712-1.550)	0.806	1	1.324 (0.771-2.271)	0.309	1.840 (0.864-3.919)	0.13	1.535 (0.755-3.120)	0.25	27.074	0.168	-0.087	0.11	0.177	6	0.021 (-0.019-0.061)	0.306	1
GCST90200516	X-12847 levels	16	0.04405	386.08	0.762 (0.518-1.121)	0.168	0.987	0.860 (0.487-1.517)	0.602	0.674 (0.289-1.572)	0.377	0.408 (0.132-1.264)	0.141	14.137	0.515	0.018	0.754	0.475	7	0.015 (-0.020-0.050)	0.406	1
GCST90200517	X-13553 levels	25	0.04959	464.505	1.103 (0.791-1.538)	0.563	1	1.167 (0.709-1.920)	0.544	1.216 (0.688-2.151)	0.508	1.185 (0.658-2.137)	0.577	20.683	0.657	-0.015	0.683	0.67	6	0.007 (-0.027-0.042)	0.67	1
GCST90200518	X-12839 levels	28	0.116	609.088	1.210 (0.915-1.600)	0.181	0.987	1.084 (0.747-1.574)	0.672	1.163 (0.637-2.124)	0.626	0.856 (0.430-1.703)	0.662	34.401	0.155	0.007	0.886	0.151	5	-0.010 (-0.061-0.040)	0.693	1
GCST90200519	X-13729 levels	26	0.05549	538.172	1.349 (0.979-1.859)	0.067	0.987	1.455 (0.931-2.272)	0.099	0.906 (0.482-1.703)	0.762	1.409 (0.747-2.659)	0.3	14.223	0.958	0.058	0.164	0.966	3	0.013 (-0.030-0.056)	0.553	1
GCST90200520	X-13007 levels	27	0.08653	584.274	0.973 (0.684-1.383)#	0.878	1	1.162 (0.765-1.767)	0.482	1.148 (0.534-2.470)	0.726	1.179 (0.616-2.254)	0.623	39.466	0.044	-0.028	0.635	0.054	4	-0.010 (-0.058-0.039)	0.699	1
GCST90200521	X-13844 levels	16	0.04155	334.595	0.846 (0.496-1.445)	0.541	1	1.052 (0.518-2.136)	0.888	0.607 (0.164-2.244)	0.467	1.140 (0.362-3.587)	0.826	17.496	0.29	0.038	0.592	0.294	5	0.013 (-0.028-0.053)	0.539	1
GCST90200522	X-13728 levels	19	0.05027	418.335	1.219 (0.793-1.874)	0.366	0.99	1.684 (0.925-3.067)	0.088	1.097 (0.442-2.723)	0.844	1.653 (0.722-3.785)	0.25	18.35	0.433	0.021	0.798	0.429	5	0.005 (-0.033-0.044)	0.78	1
GCST90200523	X-12844 levels	33	0.12166	1053.83	1.124 (0.846-1.494)	0.421	0.99	1.132 (0.754-1.699)	0.549	0.744 (0.370-1.494)	0.412	0.889 (0.486-1.625)	0.705	38.23	0.207	0.06	0.214	0.216	6	-0.005 (-0.041-0.031)	0.776	1
GCST90200524	X-13695 levels	16	0.04888	337.722	0.901 (0.626-1.296)	0.574	1	0.937 (0.613-1.432)	0.763	0.847 (0.486-1.475)	0.567	0.999 (0.675-1.478)	0.995	23.812	0.068	0.017	0.772	0.102	9	0.002 (-0.033-0.038)	0.892	1
GCST90200525	X-13723 levels	14	0.04874	298.481	0.849 (0.565-1.275)	0.43	0.99	0.778 (0.427-1.416)	0.411	1.739 (0.735-4.115)	0.232	0.707 (0.258-1.933)	0.51	11.42	0.576	-0.134	0.089	0.519	3	-0.030 (-0.110-0.051)	0.469	1
GCST90200526	X-14056 levels	18	0.03921	363.806	0.908 (0.705-1.169)	0.454	0.99	0.840 (0.590-1.197)	0.335	0.815 (0.576-1.154)	0.266	0.845 (0.612-1.166)	0.32	16.939	0.458	0.028	0.387	0.499	6	0.020 (-0.017-0.057)	0.299	1
GCST90200527	X-13866 levels	24	0.04817	504.858	0.967 (0.629-1.488)	0.879	1	0.948 (0.563-1.598)	0.842	1.166 (0.420-3.235)	0.77	0.850 (0.347-2.085)	0.726	31.221	0.117	-0.023	0.694	0.103	7	0.004 (-0.029-0.038)	0.809	1
GCST90200528	X-17146 levels	19	0.04458	414.813	0.924 (0.575-1.486)	0.745	1	0.795 (0.437-1.446)	0.453	1.395 (0.511-3.807)	0.525	0.890 (0.360-2.201)	0.803	27.738	0.066	-0.065	0.374	0.072	5	-0.004 (-0.045-0.037)	0.845	1
GCST90200529	X-16397 levels	17	0.04533	411.228	0.812 (0.543-1.216)	0.313	0.99	0.929 (0.531-1.623)	0.795	0.723 (0.270-1.936)	0.529	0.938 (0.450-1.957)	0.867	13.238	0.655	0.017	0.804	0.677	5	0.000 (-0.052-0.053)	0.986	1
GCST90200530	X-17335 levels	13	0.03032	279.219	1.117 (0.684-1.826)	0.658	1	1.270 (0.646-2.497)	0.488	0.904 (0.331-2.471)	0.848	1.518 (0.510-4.517)	0.467	9.187	0.687	0.029	0.646	0.674	7	0.019 (-0.016-0.054)	0.296	1
GCST90200531	X-16964 levels	15	0.03714	320.504	0.811 (0.481-1.369)	0.434	0.99	0.886 (0.478-1.640)	0.699	1.028 (0.355-2.981)	0.96	1.028 (0.488-2.167)	0.943	22.625	0.067	-0.031	0.622	0.081	8	0.003 (-0.032-0.037)	0.879	1
GCST90200532	X-16935 levels	25	0.07634	1064.61	0.764 (0.570-1.023)	0.071	0.987	0.686 (0.483-0.975)	0.036	0.568 (0.321-1.005)	0.064	0.680 (0.487-0.951)	0.034	33.385	0.096	0.048	0.25	0.121	7	0.010 (-0.025-0.045)	0.58	1
GCST90200533	X-15486 levels	14	0.02469	288.186	0.665 (0.407-1.086)	0.103	0.987	0.745 (0.400-1.386)	0.352	0.386 (0.155-0.963)	0.064	0.818 (0.327-2.043)	0.673	16.655	0.216	0.078	0.197	0.237	3	0.009 (-0.036-0.053)	0.706	1
GCST90200534	X-16580 levels	17	0.03633	366.057	0.897 (0.579-1.390)	0.627	1	0.882 (0.490-1.587)	0.675	0.512 (0.137-1.912)	0.335	2.040 (0.651-6.391)	0.239	17.047	0.383	0.074	0.39	0.381	7	0.019 (-0.016-0.054)	0.286	1
GCST90200535	X-17325 levels	23	0.06473	583.69	0.903 (0.667-1.224)	0.512	0.999	0.826 (0.532-1.281)	0.393	0.937 (0.460-1.907)	0.859	0.845 (0.470-1.520)	0.58	13.555	0.917	-0.006	0.913	0.915	7	-0.011 (-0.049-0.026)	0.551	1
GCST90200536	X-17328 levels	23	0.06982	510.387	1.137 (0.799-1.618)	0.475	0.994	1.216 (0.787-1.880)	0.379	1.725 (0.792-3.760)	0.185	1.278 (0.732-2.230)	0.398	28.313	0.166	-0.073	0.254	0.192	6	-0.016 (-0.058-0.027)	0.463	1
GCST90200537	X-16087 levels	21	0.09487	743.211	0.839 (0.631-1.116)	0.227	0.99	0.708 (0.472-1.061)	0.094	1.045 (0.606-1.800)	0.877	0.713 (0.442-1.152)	0.182	9.316	0.979	-0.041	0.365	0.976	4	-0.015 (-0.058-0.027)	0.48	1
GCST90200538	X-17010 levels	19	0.04758	425.107	0.802 (0.556-1.156)	0.236	0.99	0.894 (0.548-1.457)	0.653	1.459 (0.650-3.273)	0.373	0.902 (0.439-1.856)	0.783	11.525	0.871	-0.091	0.122	0.872	7	0.008 (-0.029-0.045)	0.663	1
GCST90200539	X-14939 levels	20	0.05827	564.477	0.845 (0.643-1.110)	0.226	0.99	0.818 (0.540-1.239)	0.344	0.857 (0.534-1.377)	0.533	0.832 (0.556-1.244)	0.382	18.462	0.492	-0.004	0.94	0.525	4	-0.020 (-0.060-0.021)	0.34	1
GCST90200540	X-15461 levels	24	0.05756	488.683	1.027 (0.707-1.492)	0.889	1	1.021 (0.594-1.755)	0.939	1.066 (0.486-2.334)	0.875	1.109 (0.445-2.764)	0.826	24.325	0.386	-0.004	0.917	0.387	5	0.024 (-0.014-0.061)	0.217	1
GCST90200541	X-15523 levels	82	0.21144	1952.27	1.022 (0.975-1.072)	0.367	0.99	1.025 (0.952-1.102)	0.515	1.008 (0.950-1.070)	0.794	1.008 (0.952-1.067)	0.791	72.407	0.741	0.019	0.444	0.752	6	-0.009 (-0.048-0.029)	0.646	1
GCST90200542	X-15728 levels	30	0.06941	630.456	1.000 (0.722-1.386)	0.998	1	1.022 (0.653-1.598)	0.925	0.999 (0.485-2.057)	0.997	1.036 (0.441-2.431)	0.936	24.982	0.679	0	0.996	0.676	7	-0.020 (-0.056-0.017)	0.286	1
GCST90200543	X-15503 levels	19	0.06199	513.977	1.123 (0.695-1.816)#	0.635	1	1.196 (0.730-1.961)	0.477	0.751 (0.246-2.290)	0.621	1.221 (0.675-2.210)	0.518	34.232	0.012	0.052	0.442	0.012	7	0.003 (-0.029-0.034)	0.875	1
GCST90200544	X-16124 levels	29	0.0961	624.466	1.060 (0.868-1.296)	0.568	1	1.131 (0.851-1.503)	0.397	1.062 (0.803-1.405)	0.675	1.116 (0.829-1.503)	0.475	25.467	0.602	-0.001	0.984	0.64	2	-0.007 (-0.065-0.052)	0.82	1
GCST90200545	X-17438 levels	19	0.05238	403.981	0.801 (0.589-1.091)	0.159	0.987	0.957 (0.619-1.478)	0.842	0.965 (0.581-1.604)	0.893	0.964 (0.629-1.477)	0.869	13.923	0.734	-0.045	0.378	0.714	7	-0.003 (-0.041-0.034)	0.863	1
GCST90200546	X-17354 levels	16	0.05357	330.571	1.214 (0.800-1.841)	0.362	0.99	1.254 (0.731-2.152)	0.411	0.832 (0.280-2.474)	0.745	1.086 (0.415-2.841)	0.869	19.052	0.211	0.056	0.473	0.214	5	-0.003 (-0.051-0.045)	0.906	1
GCST90200547	X-17654 levels	28	0.07851	1290.7	0.972 (0.702-1.344)#	0.862	1	1.350 (0.931-1.957)	0.114	0.982 (0.561-1.718)	0.949	1.461 (0.951-2.244)	0.095	51.186	0.003	-0.002	0.964	0.002	8	-0.010 (-0.044-0.024)	0.561	1
GCST90200548	X-17676 levels	30	0.07121	767.661	0.875 (0.637-1.201)	0.408	0.99	1.080 (0.729-1.602)	0.701	0.863 (0.503-1.481)	0.597	1.027 (0.650-1.623)	0.908	42.033	0.056	0.002	0.952	0.068	6	0.011 (-0.027-0.049)	0.565	1
GCST90200549	X-17367 levels	21	0.0859	592.206	0.820 (0.608-1.105)	0.192	0.987	0.828 (0.531-1.292)	0.407	1.178 (0.553-2.509)	0.676	0.784 (0.466-1.320)	0.371	16.362	0.694	-0.052	0.319	0.721	4	0.004 (-0.045-0.053)	0.873	1
GCST90200550	X-17357 levels	30	0.10534	938.828	1.087 (0.821-1.439)	0.559	1	0.824 (0.548-1.239)	0.353	0.767 (0.413-1.426)	0.41	0.770 (0.492-1.203)	0.26	29.552	0.437	0.055	0.228	0.403	6	-0.005 (-0.040-0.030)	0.782	1
GCST90200551	X-18886 levels	15	0.03522	328.454	0.914 (0.615-1.357)	0.655	1	0.972 (0.565-1.670)	0.917	0.523 (0.263-1.040)	0.088	0.956 (0.483-1.893)	0.898	12.528	0.564	0.086	0.074	0.588	5	0.012 (-0.040-0.064)	0.651	1
GCST90200552	X-18887 levels	18	0.03799	354.832	1.383 (0.906-2.112)	0.133	0.987	1.404 (0.798-2.468)	0.239	1.403 (0.497-3.961)	0.532	1.529 (0.588-3.978)	0.396	8.871	0.944	-0.002	0.977	0.949	5	0.015 (-0.026-0.056)	0.474	1
GCST90200553	X-17653 levels	25	0.07736	820.146	0.925 (0.667-1.284)	0.642	1	1.071 (0.673-1.702)	0.773	0.653 (0.347-1.229)	0.2	1.381 (0.378-5.045)	0.629	35.257	0.065	0.067	0.222	0.023	5	-0.013 (-0.052-0.026)	0.505	1
GCST90200554	X-17346 levels	28	0.08716	584.84	1.141 (0.836-1.557)	0.407	0.99	1.382 (0.914-2.092)	0.125	1.005 (0.552-1.831)	0.987	1.479 (0.866-2.524)	0.163	34.518	0.152	0.023	0.631	0.178	4	-0.012 (-0.059-0.034)	0.598	1
GCST90200555	X-17690 levels	27	0.0774	724.371	1.444 (1.035-2.015)	0.031	0.987	1.750 (1.131-2.706)	0.012	2.483 (1.148-5.369)	0.029	1.918 (1.043-3.525)	0.046	36.797	0.078	-0.073	0.141	0.084	5	0.005 (-0.048-0.058)	0.85	1
GCST90200556	X-18345 levels	30	0.10317	636.085	0.993 (0.758-1.301)	0.961	1	1.141 (0.762-1.710)	0.521	0.945 (0.591-1.513)	0.816	1.209 (0.717-2.037)	0.483	33.121	0.273	0.01	0.801	0.278	5	-0.005 (-0.053-0.042)	0.827	1
GCST90200557	X-17685 levels	21	0.05507	470.137	0.919 (0.629-1.343)	0.662	1	0.935 (0.546-1.602)	0.808	0.974 (0.446-2.129)	0.948	0.896 (0.409-1.963)	0.787	16.029	0.715	-0.009	0.869	0.716	5	-0.002 (-0.057-0.054)	0.947	1
GCST90200558	X-18888 levels	27	0.07073	579.9	0.984 (0.751-1.291)	0.91	1	0.895 (0.587-1.365)	0.608	0.977 (0.608-1.571)	0.924	0.816 (0.461-1.443)	0.491	25.518	0.49	0.002	0.969	0.494	6	0.027 (-0.011-0.066)	0.167	1
GCST90200559	X-18901 levels	28	0.05922	589.67	0.948 (0.656-1.370)	0.776	1	1.016 (0.628-1.641)	0.95	0.959 (0.485-1.895)	0.905	1.266 (0.577-2.777)	0.561	38.52	0.07	-0.002	0.968	0.055	3	-0.028 (-0.071-0.015)	0.201	1
GCST90200560	X-17351 levels	17	0.03909	371.171	0.798 (0.538-1.183)	0.261	0.99	0.884 (0.500-1.565)	0.673	0.551 (0.164-1.850)	0.35	0.878 (0.342-2.253)	0.79	13.166	0.661	0.048	0.536	0.651	8	-0.000 (-0.035-0.035)	0.999	1
GCST90200561	X-18779 levels	19	0.04304	391.488	1.190 (0.822-1.722)	0.357	0.99	1.200 (0.715-2.015)	0.489	1.085 (0.519-2.269)	0.832	1.192 (0.564-2.518)	0.652	17.232	0.507	0.016	0.78	0.529	6	-0.011 (-0.047-0.026)	0.56	1
GCST90200562	X-21286 levels	28	0.0706	685.883	0.853 (0.571-1.274)#	0.437	0.99	0.650 (0.395-1.070)	0.09	0.489 (0.187-1.284)	0.158	0.525 (0.234-1.175)	0.129	45.336	0.015	0.065	0.226	0.016	3	0.011 (-0.032-0.054)	0.621	1
GCST90200563	X-21355 levels	16	0.03843	339.273	1.040 (0.874-1.237)	0.657	1	1.088 (0.870-1.361)	0.459	1.164 (0.936-1.447)	0.195	1.084 (0.891-1.319)	0.43	13.148	0.591	-0.073	0.118	0.593	6	-0.014 (-0.050-0.022)	0.457	1
GCST90200564	X-21319 levels	12	0.0153	253.775	1.000 (0.604-1.656)	1	1	0.944 (0.493-1.807)	0.862	0.676 (0.178-2.573)	0.579	0.980 (0.322-2.982)	0.972	10.703	0.468	0.042	0.548	0.472	4	-0.007 (-0.049-0.034)	0.734	1
GCST90200565	X-21258 levels	26	0.05824	668.666	1.035 (0.723-1.481)	0.851	1	1.092 (0.695-1.715)	0.704	1.046 (0.542-2.018)	0.895	1.113 (0.578-2.140)	0.752	35.08	0.087	-0.002	0.97	0.083	8	-0.008 (-0.042-0.025)	0.627	1
GCST90200566	X-21364 levels	32	0.07003	654.882	1.024 (0.722-1.454)	0.893	1	1.180 (0.743-1.875)	0.483	0.670 (0.321-1.401)	0.296	1.499 (0.577-3.894)	0.413	43.995	0.061	0.056	0.211	0.058	5	0.017 (-0.021-0.055)	0.377	1
GCST90200567	X-21353 levels	19	0.06117	549.44	0.909 (0.794-1.041)	0.167	0.987	0.883 (0.756-1.032)	0.119	0.859 (0.735-1.003)	0.071	0.887 (0.758-1.037)	0.15	13.645	0.752	0.039	0.158	0.6	9	-0.003 (-0.034-0.028)	0.851	1
GCST90200568	X-19438 levels	23	0.06149	487.142	0.786 (0.562-1.098)	0.158	0.987	0.790 (0.483-1.293)	0.348	0.832 (0.410-1.687)	0.615	0.792 (0.391-1.603)	0.523	15.567	0.837	-0.008	0.859	0.853	6	0.016 (-0.022-0.054)	0.412	1
GCST90200569	X-18913 levels	19	0.04281	463.605	0.884 (0.617-1.268)	0.503	0.999	0.910 (0.550-1.506)	0.714	0.678 (0.328-1.401)	0.309	0.957 (0.493-1.856)	0.898	18.454	0.426	0.042	0.419	0.44	8	-0.010 (-0.042-0.023)	0.562	1
GCST90200570	X-18921 levels	18	0.11553	1116.64	0.876 (0.677-1.134)	0.315	0.99	0.915 (0.655-1.276)	0.6	1.080 (0.678-1.719)	0.751	0.916 (0.657-1.277)	0.612	11.055	0.854	-0.045	0.307	0.884	7	-0.001 (-0.035-0.034)	0.968	1
GCST90200571	X-21339 levels	19	0.04187	455.026	0.805 (0.514-1.262)	0.345	0.99	1.132 (0.654-1.961)	0.657	0.985 (0.389-2.493)	0.974	1.192 (0.411-3.456)	0.75	28.214	0.059	-0.026	0.632	0.045	8	-0.006 (-0.039-0.027)	0.725	1
GCST90200572	X-19299 levels	15	0.04826	314.716	0.810 (0.555-1.182)	0.274	0.99	0.997 (0.564-1.761)	0.992	0.768 (0.397-1.485)	0.447	1.018 (0.521-1.989)	0.96	14.725	0.397	0.01	0.847	0.348	5	0.001 (-0.043-0.046)	0.949	1
GCST90200573	X-18935 levels	21	0.08076	463.634	1.041 (0.778-1.393)	0.785	1	0.934 (0.612-1.426)	0.753	0.889 (0.435-1.820)	0.752	0.901 (0.488-1.665)	0.744	17.701	0.607	0.026	0.642	0.575	3	-0.003 (-0.091-0.085)	0.945	1
GCST90200574	X-21310 levels	21	0.05102	466.722	1.021 (0.708-1.474)	0.91	1	0.969 (0.575-1.631)	0.905	1.116 (0.486-2.559)	0.799	0.724 (0.286-1.836)	0.505	14.206	0.82	-0.013	0.819	0.812	5	-0.007 (-0.061-0.046)	0.788	1
GCST90200575	X-21283 levels	17	0.11212	920.246	0.963 (0.812-1.143)	0.669	1	1.015 (0.847-1.216)	0.873	0.995 (0.803-1.233)	0.965	0.986 (0.835-1.165)	0.869	21.241	0.169	-0.018	0.612	0.309	4	-0.007 (-0.052-0.037)	0.746	1
GCST90200576	X-21285 levels	29	0.09136	675.405	0.921 (0.728-1.165)	0.492	0.999	0.889 (0.628-1.258)	0.506	1.104 (0.713-1.709)	0.662	0.826 (0.493-1.384)	0.474	26.692	0.535	-0.036	0.344	0.546	5	0.006 (-0.053-0.066)	0.836	1
GCST90200577	X-21312 levels	20	0.09517	490.146	1.036 (0.777-1.382)	0.809	1	0.955 (0.635-1.436)	0.825	1.121 (0.576-2.179)	0.741	0.874 (0.438-1.746)	0.708	17.873	0.531	-0.014	0.801	0.503
GCST90200578	X-18922 levels	29	0.10187	1011.12	0.705 (0.515-0.966)#	0.03	0.987	0.588 (0.389-0.890)	0.012	0.654 (0.331-1.294)	0.233	0.448 (0.246-0.816)	0.014	42.133	0.042	0.013	0.809	0.029	5	0.012 (-0.043-0.067)	0.672	1
GCST90200579	X-21442 levels	18	0.05018	402.223	0.977 (0.821-1.163)	0.793	1	1.007 (0.809-1.252)	0.953	1.010 (0.817-1.249)	0.927	1.004 (0.828-1.217)	0.97	11.547	0.827	-0.016	0.6	0.794	7	-0.017 (-0.056-0.022)	0.387	1
GCST90200580	X-21796 levels	22	0.06002	512.562	0.724 (0.487-1.077)	0.111	0.987	1.016 (0.563-1.832)	0.958	0.659 (0.230-1.890)	0.447	1.161 (0.546-2.471)	0.702	23.33	0.327	0.012	0.852	0.297	6	-0.002 (-0.037-0.032)	0.901	1
GCST90200581	X-21441 levels	33	0.18044	1505.33	0.979 (0.842-1.137)	0.777	1	0.957 (0.777-1.177)	0.676	0.942 (0.780-1.139)	0.541	0.967 (0.817-1.144)	0.698	26.331	0.749	0.014	0.524	0.806	7	0.012 (-0.023-0.046)	0.506	1
GCST90200582	X-21752 levels	22	0.06132	466.785	1.283 (0.893-1.844)	0.177	0.987	1.308 (0.791-2.164)	0.295	1.637 (0.685-3.912)	0.281	2.039 (0.758-5.486)	0.173	17.083	0.706	-0.034	0.554	0.679	3	-0.017 (-0.066-0.032)	0.488	1
GCST90200583	X-21807 levels	19	0.06811	404.06	0.633 (0.483-0.830)	0.001	0.255	0.725 (0.467-1.126)	0.152	0.418 (0.268-0.652)	0.001	0.743 (0.428-1.293)	0.308	16.7	0.544	0.101	0.034	0.392	7	0.008 (-0.035-0.050)	0.728	1
GCST90200584	X-21736 levels	32	0.07596	712.076	1.152 (0.844-1.573)	0.372	0.99	1.221 (0.790-1.888)	0.369	1.512 (0.809-2.825)	0.205	1.168 (0.550-2.478)	0.689	22.091	0.88	-0.036	0.335	0.878	7	-0.015 (-0.056-0.027)	0.495	1
GCST90200585	X-21829 levels	30	0.07821	737.984	0.995 (0.744-1.331)	0.971	1	0.861 (0.553-1.339)	0.506	0.988 (0.513-1.905)	0.972	0.799 (0.408-1.562)	0.517	24.989	0.679	0.001	0.983	0.686	3	-0.015 (-0.083-0.054)	0.673	1
GCST90200586	X-21471 levels	26	0.12595	1427.62	0.756 (0.588-0.972)	0.029	0.987	0.818 (0.572-1.171)	0.273	0.732 (0.473-1.135)	0.176	0.835 (0.543-1.284)	0.419	34.199	0.104	0.008	0.865	0.081	7	0.001 (-0.034-0.037)	0.935	1
GCST90200587	X-21733 levels	29	0.08373	645.842	0.995 (0.728-1.359)	0.975	1	1.049 (0.688-1.600)	0.823	1.225 (0.563-2.669)	0.613	1.122 (0.522-2.412)	0.769	33.482	0.218	-0.027	0.571	0.225	6	0.014 (-0.025-0.053)	0.482	1
GCST90200588	X-21742 levels	19	0.05884	387.327	1.522 (1.075-2.156)	0.018	0.973	1.702 (1.035-2.798)	0.036	2.034 (1.031-4.013)	0.056	2.015 (0.870-4.670)	0.12	17.509	0.488	-0.051	0.344	0.485	3	-0.015 (-0.066-0.036)	0.577	1
GCST90200589	X-21821 levels	18	0.04321	373.496	1.441 (0.884-2.349)	0.143	0.987	1.339 (0.767-2.335)	0.304	1.634 (0.600-4.453)	0.351	1.090 (0.460-2.582)	0.847	25.861	0.077	-0.02	0.78	0.085	10	0.009 (-0.022-0.041)	0.569	1
GCST90200590	X-21470 levels	17	0.08878	773.488	0.867 (0.668-1.126)	0.285	0.99	0.980 (0.680-1.414)	0.916	0.933 (0.556-1.565)	0.795	1.083 (0.664-1.767)	0.753	15.268	0.505	-0.015	0.755	0.394	5	0.002 (-0.053-0.058)	0.936	1
GCST90200591	X-21383 levels	24	0.06069	522.558	0.968 (0.786-1.194)	0.764	1	1.121 (0.811-1.551)	0.488	1.095 (0.822-1.459)	0.542	1.086 (0.827-1.427)	0.557	19.51	0.671	-0.038	0.234	0.636	6	0.001 (-0.035-0.036)	0.962	1
GCST90200592	X-21607 levels	26	0.13894	1188.35	0.886 (0.700-1.121)	0.312	0.99	0.732 (0.525-1.020)	0.066	1.038 (0.636-1.693)	0.883	0.792 (0.554-1.133)	0.214	24.813	0.473	-0.034	0.475	0.488	7	0.003 (-0.033-0.038)	0.885	1
GCST90200593	X-21834 levels	22	0.04929	515.333	0.833 (0.587-1.183)	0.307	0.99	0.916 (0.559-1.503)	0.729	1.878 (0.793-4.443)	0.167	1.043 (0.459-2.369)	0.921	17.769	0.664	-0.105	0.056	0.655	6	-0.023 (-0.062-0.016)	0.243	1
GCST90200594	X-21467 levels	35	0.17438	1553.99	0.792 (0.649-0.967)	0.022	0.987	0.646 (0.494-0.845)	0.001	0.659 (0.481-0.903)	0.014	0.644 (0.499-0.831)	0.002	37.701	0.304	0.039	0.153	0.272	8	-0.003 (-0.036-0.031)	0.874	1
GCST90200595	X-22776 levels	12	0.03904	271.878	1.358 (0.803-2.297)	0.254	0.99	1.101 (0.540-2.242)	0.791	0.779 (0.257-2.360)	0.668	0.918 (0.295-2.859)	0.886	6.846	0.811	0.079	0.29	0.807	8	-0.005 (-0.043-0.032)	0.779	1
GCST90200596	X-23655 levels	24	0.06275	511.212	0.939 (0.643-1.373)	0.747	1	1.278 (0.777-2.104)	0.334	1.110 (0.438-2.813)	0.828	1.445 (0.479-4.365)	0.52	31.127	0.12	-0.028	0.703	0.106	5	-0.006 (-0.050-0.038)	0.784	1
GCST90200597	X-22834 levels	21	0.0569	455.857	1.132 (0.774-1.655)	0.523	1	1.092 (0.669-1.784)	0.725	1.065 (0.423-2.678)	0.895	1.070 (0.495-2.314)	0.865	24.615	0.217	0.009	0.888	0.203	6	-0.022 (-0.062-0.019)	0.302	1
GCST90200598	X-22771 levels	17	0.04118	353.228	1.116 (0.758-1.643)	0.579	1	1.108 (0.659-1.864)	0.699	2.188 (1.010-4.739)	0.066	1.964 (0.857-4.501)	0.13	11.675	0.766	-0.097	0.067	0.755	6	-0.022 (-0.059-0.015)	0.24	1
GCST90200599	X-23639 levels	20	0.05556	503.509	0.765 (0.568-1.031)	0.078	0.987	0.777 (0.490-1.233)	0.285	0.723 (0.434-1.204)	0.229	0.763 (0.486-1.200)	0.256	19.386	0.432	0.011	0.79	0.504	4	0.025 (-0.016-0.066)	0.23	1
GCST90200600	X-23648 levels	17	0.04145	349.095	0.987 (0.620-1.573)	0.957	1	0.930 (0.497-1.740)	0.821	1.062 (0.288-3.912)	0.929	0.891 (0.369-2.152)	0.801	18.118	0.317	-0.008	0.907	0.333	6	0.009 (-0.028-0.047)	0.627	1
GCST90200601	X-23654 levels	38	0.10568	1071.86	0.892 (0.670-1.187)	0.433	0.99	0.795 (0.552-1.143)	0.215	0.727 (0.439-1.207)	0.226	0.768 (0.450-1.310)	0.339	46.859	0.128	0.031	0.345	0.132	5	-0.011 (-0.049-0.026)	0.564	1
GCST90200602	X-22520 levels	19	0.0775	458.531	0.790 (0.531-1.176)#	0.246	0.99	0.933 (0.586-1.483)	0.768	0.731 (0.253-2.115)	0.57	0.987 (0.484-2.011)	0.972	29.352	0.044	0.012	0.877	0.04	9	0.000 (-0.039-0.040)	0.987	1
GCST90200603	X-23641 levels	28	0.0929	785.503	1.016 (0.812-1.271)	0.891	1	1.083 (0.752-1.558)	0.669	1.035 (0.684-1.565)	0.873	1.074 (0.751-1.536)	0.699	28.034	0.409	-0.004	0.918	0.45	9	-0.010 (-0.050-0.031)	0.633	1
GCST90200604	X-23276 levels	23	0.08574	509.576	1.111 (0.849-1.452)	0.444	0.99	1.183 (0.800-1.748)	0.4	0.991 (0.627-1.567)	0.969	1.172 (0.731-1.878)	0.517	13.546	0.917	0.025	0.553	0.911	6	0.026 (-0.020-0.071)	0.27	1
GCST90200605	X-21845 levels	17	0.06635	366.696	1.113 (0.833-1.489)	0.468	0.993	1.097 (0.721-1.668)	0.666	0.708 (0.396-1.265)	0.262	0.981 (0.582-1.656)	0.945	11.986	0.745	0.091	0.098	0.76	6	0.008 (-0.039-0.056)	0.733	1
GCST90200606	X-22509 levels	19	0.05775	394.826	0.896 (0.721-1.113)	0.32	0.99	0.914 (0.707-1.182)	0.495	0.901 (0.668-1.214)	0.501	0.940 (0.736-1.202)	0.628	21.787	0.242	-0.002	0.958	0.401	3	0.005 (-0.049-0.059)	0.851	1
GCST90200607	X-23644 levels	15	0.0438	382.995	0.959 (0.641-1.436)	0.84	1	0.981 (0.549-1.754)	0.95	1.398 (0.698-2.802)	0.362	0.984 (0.528-1.836)	0.961	12.535	0.563	-0.063	0.215	0.596	6	-0.014 (-0.051-0.024)	0.476	1
GCST90200608	X-22162 levels	25	0.16181	1412.77	1.013 (0.784-1.309)	0.922	1	0.810 (0.556-1.178)	0.27	1.006 (0.697-1.453)	0.973	0.890 (0.603-1.313)	0.562	19.714	0.713	0.002	0.963	0.675	8	0.013 (-0.019-0.044)	0.422	1
GCST90200609	X-23587 levels	24	0.05916	496.432	1.007 (0.689-1.471)	0.972	1	1.051 (0.635-1.739)	0.846	1.652 (0.825-3.306)	0.17	1.045 (0.537-2.036)	0.898	26.821	0.264	-0.088	0.114	0.28	5	0.000 (-0.039-0.039)	0.999	1
GCST90200610	X-23593 levels	20	0.04354	385.589	1.029 (0.725-1.462)	0.872	1	1.079 (0.658-1.770)	0.764	0.563 (0.266-1.191)	0.15	0.960 (0.515-1.790)	0.899	18.119	0.515	0.088	0.091	0.55	7	0.000 (-0.034-0.034)	0.985	1
GCST90200611	X-23636 levels	16	0.03952	347.815	0.906 (0.576-1.425)	0.669	1	0.923 (0.506-1.684)	0.794	0.450 (0.095-2.137)	0.332	0.872 (0.338-2.249)	0.781	12.403	0.648	0.077	0.373	0.668	9	-0.018 (-0.050-0.014)	0.27	1
GCST90200612	X-23678 levels	19	0.07313	421.614	0.911 (0.653-1.271)	0.584	1	0.939 (0.598-1.474)	0.785	0.986 (0.503-1.931)	0.967	1.021 (0.588-1.774)	0.942	13.203	0.779	-0.015	0.795	0.793	5	0.006 (-0.040-0.052)	0.8	1
GCST90200613	X-23680 levels	20	0.0844	747.513	1.010 (0.835-1.222)	0.919	1	0.944 (0.729-1.223)	0.663	1.012 (0.786-1.302)	0.928	0.971 (0.769-1.227)	0.81	18.382	0.497	-0.001	0.981	0.565	4	-0.008 (-0.050-0.034)	0.702	1
GCST90200614	X-23780 levels	26	0.07749	699.12	0.956 (0.699-1.308)	0.778	1	1.127 (0.719-1.766)	0.603	1.465 (0.782-2.742)	0.244	1.348 (0.779-2.332)	0.296	21.424	0.669	-0.064	0.137	0.651	7	-0.013 (-0.048-0.023)	0.488	1
GCST90200615	X-23974 levels	20	0.05053	454.359	0.947 (0.609-1.472)	0.808	1	1.097 (0.654-1.840)	0.725	1.446 (0.501-4.174)	0.504	1.091 (0.523-2.276)	0.819	25.699	0.139	-0.066	0.4	0.172	5	-0.022 (-0.061-0.018)	0.282	1
GCST90200616	X-23659 levels	28	0.08472	715.619	1.017 (0.786-1.316)	0.898	1	1.000 (0.711-1.408)	0.998	1.064 (0.737-1.537)	0.742	1.045 (0.773-1.412)	0.778	34.766	0.145	-0.012	0.733	0.183	9	0.007 (-0.023-0.037)	0.663	1
GCST90200617	X-23665 levels	15	0.02896	323.166	1.064 (0.762-1.487)	0.716	1	0.945 (0.578-1.545)	0.822	0.969 (0.537-1.749)	0.918	0.922 (0.584-1.455)	0.733	12.77	0.545	0.022	0.712	0.583	8	0.022 (-0.012-0.056)	0.208	1
GCST90200618	X-23782 levels	18	0.04065	378.691	0.947 (0.615-1.459)	0.805	1	1.034 (0.597-1.794)	0.904	1.216 (0.458-3.232)	0.7	1.020 (0.444-2.341)	0.963	17.916	0.394	-0.029	0.582	0.414	7	-0.003 (-0.037-0.030)	0.843	1
GCST90200619	X-24295 levels	19	0.04651	391.687	0.844 (0.549-1.297)	0.438	0.99	0.807 (0.438-1.489)	0.493	1.566 (0.615-3.987)	0.36	0.852 (0.324-2.241)	0.749	17.019	0.522	-0.082	0.162	0.518	3	0.017 (-0.027-0.062)	0.453	1
GCST90200620	X-24243 levels	20	0.06767	512.388	0.988 (0.673-1.450)	0.951	1	0.719 (0.419-1.236)	0.233	0.806 (0.344-1.886)	0.625	0.678 (0.342-1.343)	0.279	20.834	0.346	0.032	0.603	0.367	7	0.002 (-0.034-0.039)	0.905	1
GCST90200621	X-23739 levels	26	0.06638	842.82	1.379 (1.031-1.845)	0.03	0.987	1.452 (0.953-2.212)	0.082	1.509 (0.868-2.622)	0.158	1.565 (0.967-2.532)	0.08	15.845	0.919	-0.013	0.712	0.919	7	0.002 (-0.033-0.036)	0.921	1
GCST90200622	X-23997 levels	20	0.05051	418.643	0.813 (0.505-1.311)	0.396	0.99	1.121 (0.597-2.107)	0.722	1.119 (0.276-4.538)	0.877	1.264 (0.401-3.982)	0.693	27.004	0.105	-0.039	0.64	0.103
GCST90200623	X-24241 levels	24	0.06733	622.693	1.243 (0.893-1.730)	0.198	0.987	1.325 (0.821-2.138)	0.25	0.983 (0.491-1.966)	0.962	1.490 (0.609-3.647)	0.392	21.749	0.535	0.034	0.459	0.481	9	0.010 (-0.023-0.042)	0.56	1
GCST90200624	X-24328 levels	34	0.07694	700.152	0.850 (0.602-1.200)	0.356	0.99	0.879 (0.567-1.364)	0.566	1.172 (0.490-2.805)	0.723	0.833 (0.447-1.552)	0.569	40.357	0.177	-0.037	0.437	0.178	6	0.016 (-0.017-0.049)	0.345	1
GCST90200625	X-24456 levels	24	0.07399	525.519	1.029 (0.763-1.388)	0.852	1	1.014 (0.675-1.523)	0.948	1.067 (0.557-2.044)	0.848	1.027 (0.526-2.007)	0.938	17.988	0.758	-0.005	0.904	0.761	6	0.010 (-0.030-0.051)	0.615	1
GCST90200626	X-24418 levels	23	0.17069	1064.3	1.142 (0.901-1.448)	0.271	0.99	1.081 (0.764-1.530)	0.659	1.032 (0.635-1.677)	0.899	1.057 (0.718-1.555)	0.781	15.163	0.855	0.021	0.644	0.851	6	0.012 (-0.030-0.053)	0.582	1
GCST90200627	X-24344 levels	16	0.04187	343.394	1.002 (0.683-1.469)	0.992	1	1.088 (0.660-1.794)	0.741	0.946 (0.466-1.920)	0.88	0.825 (0.375-1.814)	0.638	20.238	0.163	0.011	0.85	0.138	7	0.006 (-0.037-0.049)	0.783	1
GCST90200628	X-24556 levels	26	0.08873	796.227	1.024 (0.777-1.351)	0.865	1	1.066 (0.733-1.551)	0.736	1.603 (1.059-2.425)	0.035	1.018 (0.697-1.488)	0.927	34.257	0.103	-0.092	0.014	0.12	5	-0.001 (-0.039-0.037)	0.947	1
GCST90200629	X-24337 levels	28	0.09766	904.648	1.136 (0.860-1.500)	0.371	0.99	1.193 (0.812-1.753)	0.368	1.316 (0.771-2.245)	0.323	1.119 (0.761-1.647)	0.572	30.001	0.314	-0.023	0.53	0.36	7	0.011 (-0.033-0.055)	0.628	1
GCST90200630	X-24546 levels	25	0.10356	769.528	0.692 (0.504-0.952)	0.024	0.987	0.474 (0.318-0.705)	0	0.571 (0.329-0.991)	0.058	0.467 (0.318-0.688)	0.001	36.399	0.05	0.036	0.408	0.039	4	0.004 (-0.055-0.064)	0.886	1
GCST90200631	X-24306 levels	22	0.055	484.98	0.890 (0.662-1.195)	0.438	0.99	0.789 (0.520-1.197)	0.264	0.806 (0.514-1.265)	0.359	0.760 (0.521-1.108)	0.168	25.592	0.222	0.023	0.571	0.229	6	-0.004 (-0.040-0.033)	0.837	1
GCST90200632	X-24307 levels	16	0.03868	355.017	1.111 (0.712-1.734)	0.642	1	0.873 (0.477-1.597)	0.659	0.566 (0.199-1.607)	0.303	0.660 (0.260-1.670)	0.394	16.217	0.368	0.084	0.186	0.379	6	-0.016 (-0.052-0.020)	0.386	1
GCST90200633	X-24334 levels	17	0.03686	314.111	1.013 (0.646-1.588)	0.954	1	1.150 (0.655-2.020)	0.626	1.276 (0.443-3.677)	0.658	1.259 (0.527-3.008)	0.611	19.529	0.242	-0.032	0.642	0.263	7	-0.004 (-0.038-0.030)	0.818	1
GCST90200634	X-24518 levels	22	0.17698	1211.7	0.938 (0.742-1.185)	0.591	1	0.855 (0.625-1.170)	0.328	1.116 (0.749-1.664)	0.595	0.986 (0.756-1.286)	0.917	28.761	0.12	-0.045	0.303	0.141	6	-0.027 (-0.067-0.013)	0.19	1
GCST90200635	X-24494 levels	17	0.08319	567.392	1.218 (0.901-1.647)	0.2	0.987	1.302 (0.872-1.943)	0.197	1.706 (0.984-2.956)	0.076	1.507 (0.870-2.609)	0.162	7.823	0.954	-0.076	0.172	0.951	5	-0.009 (-0.051-0.032)	0.658	1
GCST90200636	X-24544 levels	32	0.17017	1523.89	1.064 (0.853-1.327)	0.585	1	1.114 (0.835-1.487)	0.462	1.211 (0.876-1.674)	0.256	1.118 (0.844-1.480)	0.444	23.949	0.813	-0.028	0.291	0.835	4	-0.014 (-0.071-0.044)	0.639	1
GCST90200637	X-24531 levels	22	0.07459	542.849	0.861 (0.617-1.201)	0.378	0.99	0.752 (0.460-1.227)	0.254	0.725 (0.342-1.540)	0.413	0.724 (0.397-1.320)	0.304	14.733	0.836	0.027	0.625	0.83	5	-0.008 (-0.065-0.049)	0.79	1
GCST90200638	X-24811 levels	27	0.08105	578.811	0.941 (0.713-1.241)	0.665	1	0.792 (0.527-1.188)	0.259	0.855 (0.477-1.531)	0.602	0.752 (0.354-1.597)	0.465	24.621	0.54	0.015	0.717	0.53	2	-0.014 (-0.106-0.079)	0.772	1
GCST90200639	X-24757 levels	21	0.05422	471.853	1.164 (0.788-1.720)	0.446	0.99	1.166 (0.708-1.920)	0.546	2.055 (0.769-5.486)	0.167	1.373 (0.522-3.607)	0.528	26.18	0.16	-0.072	0.233	0.168	4	0.013 (-0.035-0.061)	0.587	1
GCST90200640	X-24978 levels	19	0.06803	409.735	1.394 (1.028-1.891)	0.033	0.987	1.287 (0.836-1.981)	0.253	1.055 (0.554-2.010)	0.873	1.220 (0.700-2.125)	0.492	9.143	0.956	0.051	0.349	0.957	7	0.007 (-0.036-0.050)	0.742	1
GCST90200641	X-24970 levels	25	0.0517	533.289	0.832 (0.579-1.194)	0.318	0.99	0.731 (0.431-1.240)	0.246	0.963 (0.372-2.493)	0.939	0.657 (0.251-1.717)	0.4	16.374	0.874	-0.018	0.747	0.877	10	-0.001 (-0.032-0.029)	0.924	1
GCST90200642	X-24795 levels	28	0.10246	652.634	1.053 (0.874-1.269)	0.588	1	1.034 (0.806-1.328)	0.791	0.946 (0.739-1.211)	0.665	0.988 (0.801-1.219)	0.91	34.933	0.141	0.04	0.213	0.193	3	0.012 (-0.046-0.070)	0.677	1
GCST90200643	X-24951 levels	21	0.04663	421.364	1.014 (0.682-1.508)	0.944	1	0.930 (0.543-1.593)	0.793	0.763 (0.356-1.638)	0.497	1.034 (0.519-2.061)	0.925	27.083	0.133	0.048	0.403	0.151	7	0.004 (-0.029-0.038)	0.802	1
GCST90200644	X-24728 levels	31	0.06689	587.487	1.516 (1.093-2.102)	0.013	0.973	1.434 (0.901-2.282)	0.128	1.395 (0.701-2.775)	0.351	1.360 (0.697-2.653)	0.374	25.548	0.698	0.012	0.79	0.712	5	0.014 (-0.023-0.051)	0.458	1
GCST90200645	X-24565 levels	32	0.13467	711.237	1.003 (0.885-1.136)	0.964	1	0.994 (0.865-1.142)	0.93	0.957 (0.823-1.114)	0.577	0.992 (0.874-1.125)	0.9	38.007	0.18	0.032	0.302	0.281	6	-0.009 (-0.059-0.041)	0.72	1
GCST90200646	X-24801 levels	33	0.10737	952.3	0.977 (0.749-1.274)	0.863	1	0.939 (0.642-1.373)	0.745	0.993 (0.591-1.668)	0.979	0.874 (0.494-1.546)	0.646	26.633	0.735	-0.003	0.943	0.748	4	-0.007 (-0.047-0.034)	0.75	1
GCST90200647	X-24736 levels	31	0.18826	968.5	0.900 (0.740-1.094)	0.289	0.99	0.953 (0.707-1.285)	0.753	0.845 (0.531-1.345)	0.484	0.940 (0.678-1.304)	0.715	13.72	0.995	0.013	0.774	0.998	2	0.013 (-0.099-0.125)	0.816	1
GCST90200648	X-24585 levels	18	0.04486	389.518	1.329 (0.949-1.861)	0.098	0.987	1.117 (0.707-1.764)	0.636	0.975 (0.588-1.614)	0.922	1.162 (0.736-1.835)	0.529	13.769	0.683	0.064	0.126	0.679	8	0.009 (-0.024-0.041)	0.605	1
GCST90200649	X-24588 levels	33	0.09386	957.651	1.142 (0.865-1.507)	0.348	0.99	1.606 (1.059-2.434)	0.026	1.011 (0.544-1.879)	0.973	1.734 (0.951-3.159)	0.082	28.823	0.628	0.017	0.669	0.605	8	-0.001 (-0.032-0.031)	0.963	1
GCST90200650	X-25109 levels	28	0.08783	698.396	1.309 (0.907-1.888)	0.15	0.987	1.310 (0.771-2.226)	0.319	1.894 (0.736-4.872)	0.197	1.176 (0.622-2.224)	0.622	38.569	0.069	-0.045	0.413	0.079	5	-0.004 (-0.044-0.036)	0.847	1
GCST90200651	X-24947 levels	26	0.21556	1921.68	1.197 (0.988-1.451)	0.066	0.987	1.207 (0.947-1.539)	0.129	1.200 (0.881-1.635)	0.259	1.199 (0.952-1.511)	0.136	29.718	0.235	-0.001	0.984	0.295	5	0.004 (-0.048-0.055)	0.889	1
GCST90200652	X-24949 levels	22	0.11224	856.063	0.857 (0.640-1.149)	0.302	0.99	0.798 (0.524-1.215)	0.292	0.716 (0.406-1.261)	0.261	0.743 (0.412-1.340)	0.335	27.02	0.17	0.033	0.473	0.126	6	0.003 (-0.046-0.051)	0.915	1
GCST90200653	X-24812 levels	32	0.07772	696.877	0.829 (0.628-1.095)	0.186	0.987	0.693 (0.460-1.045)	0.08	0.504 (0.310-0.818)	0.009	0.591 (0.343-1.018)	0.067	23.197	0.842	0.091	0.02	0.838	6	0.019 (-0.018-0.056)	0.316	1
GCST90200654	X-25217 levels	14	0.0742	305.548	1.007 (0.707-1.436)	0.967	1	1.099 (0.688-1.754)	0.693	1.138 (0.480-2.698)	0.774	1.313 (0.571-3.023)	0.533	15.106	0.301	-0.02	0.765	0.304	4	-0.007 (-0.065-0.051)	0.815	1
GCST90200655	X-25828 levels	15	0.03384	294.843	0.902 (0.481-1.694)	0.749	1	1.131 (0.483-2.644)	0.777	0.842 (0.166-4.263)	0.839	1.221 (0.429-3.473)	0.713	15.885	0.32	0.008	0.929	0.347	5	0.006 (-0.031-0.043)	0.754	1
GCST90200656	X-25371 levels	25	0.09895	864.013	0.815 (0.607-1.093)	0.172	0.987	0.690 (0.440-1.082)	0.106	1.196 (0.691-2.068)	0.529	0.645 (0.383-1.086)	0.112	21.378	0.616	-0.061	0.118	0.623	5	-0.002 (-0.040-0.037)	0.925	1
GCST90200657	X-25419 levels	28	0.06686	640.117	0.839 (0.618-1.137)	0.257	0.99	0.943 (0.614-1.449)	0.789	0.855 (0.475-1.538)	0.605	1.071 (0.654-1.752)	0.788	29.672	0.329	-0.003	0.94	0.358	7	0.010 (-0.024-0.045)	0.554	1
GCST90200658	X-25265 levels	26	0.06845	564.74	1.122 (0.951-1.323)	0.173	0.987	1.109 (0.896-1.373)	0.342	1.141 (0.938-1.388)	0.2	1.105 (0.900-1.357)	0.351	19.49	0.773	-0.007	0.755	0.844	7	-0.023 (-0.060-0.013)	0.207	1
GCST90200659	X-25172 levels	26	0.05996	549.262	1.046 (0.812-1.347)	0.73	1	1.160 (0.791-1.703)	0.447	1.155 (0.766-1.741)	0.499	1.120 (0.788-1.592)	0.534	22.021	0.635	-0.018	0.552	0.658	5	0.008 (-0.033-0.049)	0.7	1
GCST90200660	X-25957 levels	19	0.04586	410.278	0.909 (0.563-1.467)	0.696	1	0.869 (0.464-1.625)	0.659	0.692 (0.221-2.163)	0.535	0.988 (0.325-3.000)	0.983	22.703	0.202	0.037	0.61	0.223	10	-0.009 (-0.041-0.024)	0.6	1
GCST90200661	X-25422 levels	23	0.08096	781.511	1.040 (0.744-1.453)	0.819	1	1.191 (0.755-1.880)	0.452	0.803 (0.378-1.706)	0.574	1.200 (0.745-1.933)	0.462	27.388	0.197	0.041	0.46	0.216	3	0.034 (-0.009-0.077)	0.121	1
GCST90200662	X-25790 levels	15	0.03011	298.511	1.191 (0.719-1.973)	0.498	0.999	1.661 (0.814-3.387)	0.163	2.116 (0.438-10.218)	0.368	1.748 (0.636-4.799)	0.297	12.742	0.547	-0.066	0.463	0.561	4	0.004 (-0.049-0.057)	0.878	1
GCST90200663	X-25420 levels	15	0.04113	365.169	1.392 (0.996-1.946)	0.053	0.987	1.539 (0.934-2.536)	0.091	1.827 (1.079-3.095)	0.043	1.494 (0.929-2.403)	0.12	13.068	0.521	-0.052	0.213	0.555	8	0.010 (-0.022-0.041)	0.549	1
GCST90200664	X-25810 levels	34	0.08382	767.302	1.021 (0.808-1.291)	0.861	1	0.853 (0.595-1.223)	0.387	0.985 (0.664-1.461)	0.942	0.795 (0.499-1.267)	0.343	21.514	0.938	0.007	0.826	0.934	4	0.004 (-0.036-0.044)	0.855	1
GCST90200665	X-25433 levels	26	0.11473	828.579	0.825 (0.668-1.020)	0.075	0.987	0.730 (0.535-0.994)	0.046	0.742 (0.523-1.053)	0.108	0.675 (0.476-0.957)	0.037	25.283	0.447	0.023	0.46	0.364	7	0.027 (-0.012-0.066)	0.176	1
GCST90200666	X-25343 levels	21	0.04576	433.883	1.051 (0.680-1.624)	0.824	1	1.113 (0.621-1.992)	0.72	2.067 (0.709-6.022)	0.199	1.294 (0.504-3.321)	0.599	23.941	0.245	-0.079	0.192	0.249	2	0.014 (-0.035-0.063)	0.566	1
GCST90200667	X-25271 levels	16	0.04037	342.431	0.738 (0.460-1.186)	0.21	0.99	0.628 (0.324-1.219)	0.169	0.530 (0.141-1.998)	0.365	0.583 (0.182-1.866)	0.377	13.294	0.58	0.039	0.609	0.577	5	0.003 (-0.037-0.042)	0.892	1
GCST90200668	X-25520 levels	15	0.02723	323.612	0.861 (0.570-1.301)	0.479	0.999	0.791 (0.445-1.405)	0.424	0.760 (0.309-1.868)	0.559	0.836 (0.361-1.938)	0.683	11.761	0.625	0.019	0.762	0.657	6	0.006 (-0.031-0.044)	0.748	1
GCST90200669	X-25519 levels	19	0.04528	405.966	0.828 (0.547-1.253)	0.371	0.99	0.932 (0.531-1.638)	0.807	0.708 (0.302-1.660)	0.438	1.138 (0.507-2.557)	0.758	19.812	0.344	0.024	0.684	0.38	7	-0.010 (-0.045-0.025)	0.572	1
GCST90200670	X-26111 levels	21	0.07449	682.621	0.536 (0.366-0.785)	0.001	0.255	0.362 (0.225-0.585)	0	0.274 (0.138-0.544)	0.002	0.410 (0.248-0.679)	0.002	28.275	0.103	0.104	0.038	0.102	7	0.008 (-0.028-0.044)	0.647	1
GCST90200671	X-26109 levels	26	0.21268	1620.93	0.945 (0.758-1.178)#	0.614	1	1.077 (0.870-1.332)	0.497	1.057 (0.781-1.431)	0.721	1.026 (0.837-1.259)	0.805	43.577	0.012	-0.037	0.298	0.041	5	0.018 (-0.021-0.058)	0.36	1
GCST90200672	X-26054 levels	30	0.16345	1412.48	1.066 (0.865-1.314)	0.549	1	1.125 (0.836-1.515)	0.437	1.080 (0.776-1.504)	0.652	1.167 (0.877-1.552)	0.298	31.684	0.334	-0.003	0.92	0.319	4	0.022 (-0.017-0.062)	0.266	1
GCST90200673	Carnitine C4 levels	37	0.1314	1211.24	1.225 (0.969-1.549)	0.09	0.987	1.290 (0.922-1.805)	0.137	1.298 (0.786-2.145)	0.315	1.272 (0.865-1.871)	0.23	23.578	0.945	-0.009	0.8	0.948	5	-0.014 (-0.053-0.024)	0.464	1
GCST90200674	Androsterone sulfate levels	35	0.23167	2214.14	0.941 (0.821-1.079)	0.384	0.99	0.948 (0.812-1.108)	0.503	0.967 (0.820-1.140)	0.69	0.947 (0.818-1.096)	0.471	37.711	0.303	-0.013	0.563	0.413	2	0.002 (-0.081-0.086)	0.957	1
GCST90200675	N-acetyltyrosine levels	29	0.26979	2574.21	1.018 (0.834-1.242)	0.862	1	1.021 (0.831-1.256)	0.841	1.110 (0.830-1.485)	0.487	1.022 (0.832-1.255)	0.837	36.607	0.128	-0.03	0.426	0.229	7	0.012 (-0.025-0.048)	0.529	1
GCST90200676	N-acetyl-L-glutamine levels	23	0.24726	2479.75	1.043 (0.870-1.252)	0.648	1	1.009 (0.819-1.244)	0.932	0.982 (0.757-1.275)	0.895	1.003 (0.821-1.226)	0.976	22.878	0.409	0.019	0.528	0.501	5	0.016 (-0.022-0.055)	0.406	1
GCST90200677	N-acetylphenylalanine levels	24	0.21008	1979.01	1.070 (0.876-1.309)	0.506	0.999	1.021 (0.804-1.296)	0.866	1.031 (0.771-1.380)	0.839	1.003 (0.791-1.272)	0.982	13.723	0.935	0.011	0.731	0.943	6	-0.005 (-0.041-0.030)	0.776	1
GCST90200678	N-acetylasparagine levels	21	0.31559	3371.84	1.128 (0.916-1.388)#	0.257	0.99	1.022 (0.852-1.225)	0.815	0.968 (0.742-1.263)	0.812	1.051 (0.864-1.278)	0.627	32.31	0.04	0.058	0.106	0.202	7	0.004 (-0.031-0.040)	0.805	1
GCST90200679	N-acetylarginine levels	24	0.29297	3029.18	1.070 (0.903-1.269)	0.436	0.99	1.006 (0.832-1.217)	0.951	0.967 (0.765-1.222)	0.782	1.023 (0.843-1.241)	0.82	20.724	0.598	0.036	0.229	0.587	5	0.008 (-0.030-0.045)	0.685	1
GCST90200680	5-acetylamino-6-formylamino-3-methyluracil levels	21	0.24212	2084.89	0.911 (0.743-1.118)	0.373	0.99	0.861 (0.697-1.063)	0.163	0.765 (0.576-1.016)	0.08	0.849 (0.690-1.045)	0.139	25.054	0.199	0.054	0.111	0.317	6	-0.004 (-0.043-0.035)	0.836	1
GCST90200681	Orotidine levels	27	0.20191	1908.01	0.987 (0.896-1.086)	0.783	1	0.959 (0.857-1.073)	0.468	0.990 (0.889-1.103)	0.859	0.977 (0.886-1.077)	0.644	29.345	0.296	-0.004	0.875	0.365	7	-0.026 (-0.066-0.014)	0.207	1
GCST90200682	3-methylcytidine levels	17	0.20119	1899.94	1.065 (0.900-1.261)	0.464	0.99	1.149 (0.936-1.411)	0.183	1.112 (0.898-1.379)	0.346	1.106 (0.914-1.339)	0.315	9.83	0.875	-0.02	0.53	0.79	7	-0.006 (-0.039-0.028)	0.738	1
GCST90200683	N-acetylcitrulline levels	21	0.27743	2604.62	1.007 (0.825-1.229)	0.946	1	1.009 (0.834-1.221)	0.927	1.076 (0.815-1.421)	0.611	1.032 (0.857-1.241)	0.745	27.197	0.13	-0.027	0.503	0.264	6	-0.017 (-0.056-0.021)	0.377	1
GCST90200684	N-acetyl-aspartyl-glutamate (naag) levels	18	0.22666	2006.23	1.091 (0.902-1.320)	0.37	0.99	1.078 (0.866-1.343)	0.502	1.010 (0.745-1.371)	0.948	1.049 (0.850-1.294)	0.663	16.301	0.503	0.027	0.536	0.646	5	0.011 (-0.029-0.050)	0.59	1
GCST90200685	1-stearoyl-2-arachidonoyl-gpc (18:0/20:4) levels	36	0.27127	2624.38	0.995 (0.872-1.135)	0.943	1	1.022 (0.854-1.223)	0.815	1.071 (0.909-1.263)	0.416	1.019 (0.879-1.181)	0.803	28.093	0.79	-0.03	0.149	0.797	2	-0.001 (-0.049-0.047)	0.966	1
GCST90200686	Bilirubin (E,E) levels	28	0.21555	2123.63	0.935 (0.758-1.154)	0.532	1	1.010 (0.807-1.263)	0.931	1.054 (0.778-1.430)	0.736	1.026 (0.830-1.269)	0.814	36.765	0.1	-0.034	0.298	0.171	4	-0.030 (-0.070-0.010)	0.138	1
GCST90200687	Bilirubin (E,Z or Z,E) levels	19	0.19769	1878.61	1.013 (0.830-1.236)	0.897	1	1.165 (0.927-1.464)	0.191	1.242 (0.943-1.637)	0.141	1.184 (0.942-1.489)	0.164	19.524	0.36	-0.059	0.061	0.329	7	-0.019 (-0.053-0.015)	0.279	1
GCST90200688	Androsterone glucuronide levels	24	0.16931	1527.81	0.938 (0.732-1.202)	0.614	1	1.050 (0.762-1.448)	0.765	1.097 (0.773-1.557)	0.609	1.052 (0.769-1.439)	0.755	12.317	0.965	-0.039	0.227	0.957	5	0.011 (-0.023-0.045)	0.532	1
GCST90200689	N6-methyllysine levels	32	0.29489	2965.57	1.056 (0.871-1.281)	0.581	1	1.054 (0.860-1.290)	0.613	1.040 (0.792-1.365)	0.778	1.065 (0.867-1.308)	0.552	40.797	0.112	0.005	0.878	0.22	5	0.003 (-0.036-0.041)	0.895	1
GCST90200690	N-acetyl-1-methylhistidine levels	29	0.27416	2479.93	1.069 (0.899-1.271)	0.453	0.99	1.007 (0.807-1.255)	0.953	1.009 (0.782-1.301)	0.946	1.005 (0.812-1.243)	0.967	28.462	0.44	0.017	0.547	0.498	5	0.014 (-0.024-0.052)	0.473	1
GCST90200691	N-delta-acetylornithine levels	24	0.24395	2518.05	0.937 (0.782-1.123)	0.481	0.999	0.958 (0.777-1.180)	0.685	0.951 (0.740-1.221)	0.696	0.973 (0.788-1.201)	0.802	12.686	0.958	-0.005	0.871	0.928	6	0.013 (-0.023-0.049)	0.481	1
GCST90200692	1-palmitoyl-2-arachidonoyl-gpc (16:0/20:4n6) levels	31	0.23597	2333.26	0.919 (0.777-1.089)	0.33	0.99	0.959 (0.785-1.172)	0.681	0.891 (0.699-1.135)	0.357	0.948 (0.772-1.163)	0.61	24.64	0.742	0.009	0.722	0.767	5	0.009 (-0.028-0.047)	0.627	1
GCST90200693	Glycochenodeoxycholate glucuronide (1) levels	23	0.10601	909.37	0.709 (0.470-1.071)#	0.103	0.987	0.750 (0.468-1.199)	0.229	0.589 (0.259-1.338)	0.22	0.729 (0.439-1.209)	0.233	38.2	0.017	0.03	0.611	0.026	6	0.008 (-0.030-0.045)	0.689	1
GCST90200694	2'-o-methylcytidine levels	19	0.23548	2257.57	0.951 (0.782-1.155)	0.61	1	1.012 (0.830-1.234)	0.907	1.103 (0.852-1.429)	0.467	0.984 (0.809-1.198)	0.877	22.295	0.219	-0.053	0.122	0.317	7	0.025 (-0.009-0.060)	0.152	1
GCST90200695	2'-o-methyluridine levels	17	0.26251	2554.28	1.048 (0.880-1.249)	0.598	1	1.024 (0.850-1.235)	0.801	0.990 (0.780-1.257)	0.936	1.024 (0.847-1.237)	0.811	10.258	0.853	0.024	0.5	0.849	6	-0.009 (-0.047-0.028)	0.63	1
GCST90200696	N6,N6-dimethyllysine levels	24	0.23661	2335.64	1.014 (0.822-1.252)	0.895	1	1.048 (0.852-1.289)	0.655	0.969 (0.684-1.374)	0.863	1.036 (0.847-1.268)	0.734	29.513	0.164	0.019	0.75	0.282	7	0.005 (-0.030-0.040)	0.764	1
GCST90200697	N2-acetyl,N6,N6-dimethyllysine levels	23	0.60964	7312.98	0.999 (0.888-1.124)	0.983	1	1.044 (0.916-1.190)	0.522	1.042 (0.888-1.223)	0.62	1.009 (0.891-1.143)	0.885	23.934	0.351	-0.022	0.447	0.415	4	0.001 (-0.042-0.043)	0.977	1
GCST90200698	N2-acetyl,N6-methyllysine levels	29	0.5773	6549.52	1.009 (0.914-1.114)	0.852	1	1.014 (0.899-1.143)	0.82	1.003 (0.880-1.143)	0.969	1.010 (0.902-1.131)	0.86	21.284	0.813	0.004	0.877	0.843	4	0.020 (-0.022-0.062)	0.358	1
GCST90200699	Deoxycholic acid glucuronide levels	24	0.09377	910.91	0.833 (0.572-1.213)#	0.34	0.99	0.597 (0.385-0.924)	0.021	0.513 (0.251-1.049)	0.081	0.472 (0.306-0.727)	0.002	49.327	0.001	0.081	0.137	0.003	8	-0.006 (-0.039-0.027)	0.723	1
GCST90200700	Decadienedioic acid (C10:2-DC) levels	21	0.06161	599.645	0.924 (0.657-1.300)	0.65	1	0.828 (0.516-1.330)	0.436	0.965 (0.409-2.276)	0.936	0.791 (0.431-1.452)	0.458	17.528	0.618	-0.006	0.915	0.624	7	0.004 (-0.030-0.039)	0.797	1
GCST90200701	Bilirubin degradation product, C17H18N2O4 (1) levels	27	0.20524	1929.74	0.928 (0.737-1.169)	0.527	1	1.052 (0.841-1.318)	0.656	1.105 (0.806-1.515)	0.54	1.071 (0.849-1.353)	0.567	37.131	0.073	-0.043	0.134	0.165	4	-0.010 (-0.066-0.046)	0.73	1
GCST90200702	Bilirubin degradation product, C17H18N2O4 (2) levels	23	0.19002	1820.64	0.924 (0.728-1.172)	0.514	1	1.025 (0.818-1.285)	0.829	1.177 (0.871-1.591)	0.3	1.040 (0.820-1.318)	0.749	30.94	0.097	-0.064	0.033	0.224	3	-0.031 (-0.101-0.039)	0.384	1
GCST90200703	Bilirubin degradation product, C17H18N2O4 (3) levels	22	0.20671	1961.86	0.959 (0.760-1.210)	0.724	1	1.012 (0.815-1.257)	0.913	1.027 (0.743-1.419)	0.874	1.011 (0.803-1.274)	0.924	30.966	0.074	-0.019	0.55	0.197	4	0.001 (-0.054-0.056)	0.978	1
GCST90200704	Bilirubin (z,z) levels	32	0.25056	2380.72	1.055 (0.874-1.273)	0.577	1	1.161 (0.942-1.432)	0.162	1.195 (0.915-1.559)	0.2	1.174 (0.943-1.462)	0.162	35.901	0.249	-0.034	0.21	0.287	6	-0.010 (-0.055-0.034)	0.647	1
GCST90200705	Ethylmalonate levels	38	0.31189	2889.96	0.985 (0.841-1.155)	0.857	1	0.940 (0.760-1.163)	0.571	0.919 (0.726-1.163)	0.486	0.942 (0.768-1.155)	0.57	24.317	0.946	0.02	0.435	0.948	7	-0.016 (-0.050-0.018)	0.357	1
GCST90200706	Biliverdin levels	29	0.21362	2041.33	0.962 (0.796-1.162)	0.686	1	1.018 (0.819-1.266)	0.873	0.976 (0.745-1.279)	0.863	1.005 (0.794-1.271)	0.969	28.426	0.442	-0.004	0.877	0.487	6	-0.008 (-0.043-0.027)	0.663	1
GCST90200707	Glycine levels	22	0.18727	1826.17	1.030 (0.830-1.278)	0.79	1	0.940 (0.742-1.190)	0.605	0.905 (0.668-1.226)	0.525	0.949 (0.749-1.202)	0.668	23.979	0.294	0.03	0.252	0.372	3	0.029 (-0.013-0.072)	0.176	1
GCST90200708	X-12112 levels	35	0.26	2565.32	0.984 (0.821-1.180)	0.865	1	1.058 (0.851-1.316)	0.613	1.124 (0.858-1.472)	0.404	1.057 (0.857-1.305)	0.607	37.603	0.308	-0.037	0.208	0.343	5	-0.006 (-0.045-0.034)	0.776	1
GCST90200709	X-12798 levels	34	0.25835	2555.06	0.992 (0.819-1.203)	0.938	1	1.091 (0.860-1.384)	0.474	1.167 (0.903-1.509)	0.247	1.082 (0.862-1.359)	0.501	35.327	0.359	-0.048	0.082	0.328	8	-0.021 (-0.055-0.013)	0.231	1
GCST90200710	X-13431 levels	27	0.24377	2277.56	1.007 (0.828-1.224)	0.948	1	1.077 (0.872-1.330)	0.49	1.056 (0.772-1.443)	0.737	1.081 (0.876-1.333)	0.475	31.136	0.223	-0.016	0.702	0.304	8	0.014 (-0.018-0.047)	0.39	1
GCST90200711	X-19141 levels	24	0.28898	2664.32	0.965 (0.816-1.140)	0.672	1	0.975 (0.793-1.200)	0.814	0.992 (0.769-1.280)	0.951	0.967 (0.794-1.178)	0.744	21.445	0.554	-0.009	0.778	0.608	8	-0.023 (-0.056-0.010)	0.177	1
GCST90200712	Spermidine to 5-methylthioadenosine (MTA) ratio	17	0.04344	387.971	1.273 (0.860-1.884)	0.227	0.99	1.326 (0.781-2.251)	0.297	1.836 (0.763-4.417)	0.195	1.715 (0.682-4.309)	0.268	8.938	0.916	-0.048	0.375	0.917	5	-0.004 (-0.059-0.052)	0.899	1
GCST90200713	Spermidine to ornithine ratio	16	0.04553	357.183	1.030 (0.691-1.537)	0.884	1	1.121 (0.665-1.890)	0.667	1.225 (0.613-2.449)	0.574	1.081 (0.598-1.955)	0.8	18.461	0.239	-0.029	0.553	0.309	5	-0.015 (-0.056-0.026)	0.472	1
GCST90200714	Alpha-ketoglutarate to alpha-ketobutyrate ratio	21	0.04391	442.449	0.897 (0.626-1.284)	0.552	1	0.724 (0.424-1.238)	0.238	0.833 (0.427-1.628)	0.599	0.672 (0.368-1.227)	0.21	17.09	0.647	0.011	0.802	0.665	7	0.009 (-0.025-0.043)	0.601	1
GCST90200715	Alpha-ketoglutarate to glutamate ratio	32	0.06609	604.254	0.809 (0.554-1.180)#	0.271	0.99	1.145 (0.716-1.833)	0.572	1.371 (0.771-2.439)	0.291	1.095 (0.679-1.766)	0.713	51.527	0.012	-0.081	0.03	0.016	7	0.018 (-0.015-0.051)	0.277	1
GCST90200716	Adenosine 5'-diphosphate (ADP) to phosphoethanolamine ratio	21	0.08783	446.796	1.251 (0.925-1.691)	0.146	0.987	1.312 (0.853-2.019)	0.217	1.035 (0.511-2.096)	0.924	1.234 (0.653-2.333)	0.524	19.074	0.517	0.032	0.568	0.565	4	-0.005 (-0.060-0.050)	0.858	1
GCST90200717	3-phosphoglycerate to adenosine 5'-diphosphate (ADP) ratio	22	0.08034	473.068	0.913 (0.663-1.256)	0.576	1	0.922 (0.612-1.391)	0.7	0.780 (0.405-1.502)	0.466	0.955 (0.553-1.647)	0.869	28.486	0.127	0.036	0.595	0.143	6	0.014 (-0.036-0.064)	0.58	1
GCST90200718	Alpha-ketoglutarate to succinate ratio	19	0.05029	416.401	1.171 (0.858-1.599)	0.319	0.99	1.205 (0.752-1.928)	0.438	1.061 (0.663-1.700)	0.807	1.225 (0.789-1.902)	0.378	14.305	0.709	0.022	0.591	0.769	6	-0.001 (-0.037-0.036)	0.963	1
GCST90200719	Adenosine 3',5'-cyclic monophosphate (cAMP) to adenosine 5'-monophosphate (AMP) ratio	13	0.03503	262.688	1.157 (0.729-1.837)	0.536	1	1.249 (0.658-2.371)	0.497	0.612 (0.173-2.168)	0.463	1.330 (0.434-4.079)	0.627	8.588	0.738	0.089	0.312	0.697	6	0.022 (-0.019-0.063)	0.285	1
GCST90200720	Adenosine 5'-diphosphate (ADP) to pantothenate ratio	17	0.06883	334.04	1.023 (0.659-1.588)#	0.919	1	0.805 (0.488-1.329)	0.397	1.630 (0.782-3.398)	0.212	0.835 (0.469-1.488)	0.55	28.109	0.031	-0.098	0.15	0.037	5	-0.022 (-0.074-0.031)	0.416	1
GCST90200721	Adenosine 5'-diphosphate (ADP) to phosphate ratio	18	0.07193	376.125	0.912 (0.717-1.158)	0.449	0.99	0.983 (0.698-1.385)	0.923	0.935 (0.647-1.351)	0.725	1.012 (0.703-1.456)	0.95	16.555	0.485	-0.007	0.859	0.513	6	-0.004 (-0.053-0.045)	0.868	1
GCST90200722	S-adenosylhomocysteine (SAH) to leucine ratio	26	0.08203	547.843	0.752 (0.558-1.013)	0.061	0.987	0.646 (0.422-0.989)	0.044	0.670 (0.339-1.324)	0.26	0.435 (0.179-1.054)	0.077	17.606	0.859	0.015	0.715	0.847	5	0.025 (-0.017-0.066)	0.239	1
GCST90200723	S-adenosylhomocysteine (SAH) to 5-methyluridine (ribothymidine) ratio	20	0.09477	645.336	1.005 (0.699-1.443)	0.98	1	1.263 (0.794-2.008)	0.324	1.173 (0.501-2.746)	0.718	1.699 (1.027-2.813)	0.053	29.294	0.061	-0.025	0.697	0.049	5	0.011 (-0.031-0.053)	0.622	1
GCST90200724	Cholate to taurocholate ratio	23	0.05102	478.388	1.222 (0.827-1.807)	0.314	0.99	1.061 (0.634-1.777)	0.821	2.349 (0.994-5.552)	0.065	1.101 (0.501-2.417)	0.814	24.56	0.319	-0.092	0.113	0.352	7	0.001 (-0.036-0.039)	0.947	1
GCST90200725	Adenosine 5'-diphosphate (ADP) to creatine ratio	22	0.08621	476.877	0.850 (0.628-1.149)	0.29	0.99	0.906 (0.626-1.313)	0.603	0.787 (0.428-1.449)	0.451	0.897 (0.549-1.466)	0.67	29.287	0.107	0.014	0.78	0.123	7	-0.013 (-0.059-0.034)	0.589	1
GCST90200726	N-acetylputrescine to (N(1) + N(8))-acetylspermidine ratio	30	0.17433	1664.25	0.907 (0.737-1.115)	0.353	0.99	0.872 (0.674-1.128)	0.296	0.959 (0.702-1.310)	0.794	0.872 (0.673-1.129)	0.307	31.405	0.347	-0.013	0.639	0.416	10	0.002 (-0.029-0.032)	0.913	1
GCST90200727	Adenosine 3',5'-cyclic monophosphate (cAMP) to taurocholate ratio	13	0.0397	276.408	1.027 (0.654-1.612)	0.907	1	1.020 (0.571-1.823)	0.946	1.035 (0.359-2.986)	0.951	0.905 (0.295-2.773)	0.864	14.759	0.255	-0.001	0.988	0.255	6	0.007 (-0.034-0.048)	0.732	1
GCST90200728	Adenosine 5'-diphosphate (ADP) to Adenosine 5'-monophosphate (AMP) ratio	25	0.1013	557.195	1.079 (0.770-1.512)#	0.658	1	0.956 (0.643-1.423)	0.826	1.099 (0.511-2.366)	0.811	0.914 (0.504-1.659)	0.771	39.956	0.022	-0.003	0.958	0.03	5	-0.025 (-0.078-0.029)	0.366	1
GCST90200729	3-phosphoglycerate to phosphate ratio	24	0.05721	492.77	0.772 (0.534-1.116)	0.17	0.987	0.793 (0.470-1.337)	0.384	1.490 (0.683-3.250)	0.328	0.866 (0.417-1.798)	0.703	20.434	0.616	-0.09	0.075	0.614	6	-0.017 (-0.054-0.021)	0.382	1
GCST90200730	Adenosine 5'-diphosphate (ADP) to fructose ratio	30	0.11644	640.252	1.045 (0.812-1.346)	0.732	1	1.152 (0.829-1.600)	0.398	1.193 (0.766-1.858)	0.442	1.155 (0.798-1.671)	0.45	39.905	0.086	-0.029	0.481	0.088	3	-0.029 (-0.089-0.032)	0.355	1
GCST90200731	Adenosine 5'-diphosphate (ADP) to mannose ratio	18	0.07838	380.549	0.812 (0.604-1.091)	0.166	0.987	0.913 (0.594-1.405)	0.68	0.742 (0.378-1.457)	0.399	0.859 (0.464-1.590)	0.635	17.927	0.393	0.015	0.774	0.401	7	-0.021 (-0.067-0.026)	0.382	1
GCST90200732	Adenosine 5'-diphosphate (ADP) to tyrosine ratio	22	0.08861	467.472	0.921 (0.738-1.149)	0.467	0.993	1.018 (0.747-1.386)	0.912	0.993 (0.710-1.387)	0.966	1.038 (0.737-1.462)	0.835	15.12	0.817	-0.02	0.566	0.82	5	-0.011 (-0.064-0.041)	0.672	1
GCST90200733	Adenosine 5'-diphosphate (ADP) to N-acetylglucosamine to N-acetylgalactosamine ratio	22	0.1009	444.997	0.996 (0.749-1.325)	0.979	1	0.937 (0.633-1.387)	0.746	1.369 (0.681-2.752)	0.389	0.977 (0.514-1.857)	0.944	17.988	0.65	-0.049	0.341	0.672	6	-0.013 (-0.064-0.037)	0.609	1
GCST90200734	Adenosine 5'-monophosphate (AMP) to palmitate (16:0) ratio	17	0.03729	366.847	1.267 (0.815-1.969)	0.294	0.99	1.308 (0.706-2.424)	0.393	1.447 (0.439-4.770)	0.553	1.292 (0.477-3.498)	0.621	11.864	0.753	-0.014	0.817	0.751	7	-0.013 (-0.047-0.022)	0.476	1
GCST90200735	Arginine to ornithine ratio	29	0.07196	807.251	1.033 (0.783-1.363)	0.82	1	0.949 (0.621-1.450)	0.809	0.907 (0.512-1.609)	0.742	0.896 (0.502-1.602)	0.715	24.003	0.681	0.019	0.616	0.697	6	-0.011 (-0.047-0.025)	0.559	1
GCST90200736	Adenosine 5'-diphosphate (ADP) to arginine ratio	19	0.08612	395.003	0.879 (0.690-1.118)	0.293	0.99	1.046 (0.742-1.474)	0.799	0.970 (0.671-1.403)	0.873	1.047 (0.738-1.486)	0.798	13.603	0.755	-0.03	0.497	0.749	6	-0.004 (-0.054-0.046)	0.872	1
GCST90200737	Adenosine 5'-diphosphate (ADP) to 2'-deoxyuridine ratio	21	0.09394	433.093	1.014 (0.749-1.374)	0.928	1	0.949 (0.637-1.414)	0.798	0.728 (0.375-1.417)	0.362	0.953 (0.507-1.790)	0.882	22.548	0.312	0.057	0.288	0.327	3	-0.021 (-0.082-0.040)	0.502	1
GCST90200738	Adenosine 5'-monophosphate (AMP) to inosine 5'-monophosphate (IMP) ratio	23	0.0953	523.434	1.068 (0.820-1.389)	0.626	1	1.214 (0.834-1.767)	0.312	0.964 (0.529-1.755)	0.904	1.291 (0.784-2.127)	0.327	24.677	0.313	0.017	0.711	0.325	5	-0.003 (-0.056-0.049)	0.9	1
GCST90200739	Adenosine 5'-monophosphate (AMP) to proline ratio	20	0.04466	454.17	0.900 (0.615-1.316)	0.586	1	0.832 (0.477-1.453)	0.519	0.685 (0.305-1.535)	0.37	0.849 (0.348-2.073)	0.723	18.956	0.46	0.04	0.461	0.455	6	-0.017 (-0.053-0.019)	0.351	1
GCST90200740	Arachidonate (20:4n6) to oleate to vaccenate (18:1) ratio	18	0.13347	1160.82	1.030 (0.810-1.309)	0.812	1	0.981 (0.740-1.299)	0.892	0.807 (0.547-1.190)	0.295	1.000 (0.771-1.297)	0.999	16.835	0.466	0.063	0.138	0.544	5	0.030 (-0.010-0.069)	0.139	1
GCST90200741	Adenosine 5'-monophosphate (AMP) to alanine ratio	22	0.04115	459.921	0.825 (0.545-1.248)	0.362	0.99	0.780 (0.444-1.370)	0.387	0.438 (0.172-1.121)	0.1	0.754 (0.284-2.001)	0.577	22.478	0.372	0.07	0.159	0.362	5	-0.019 (-0.058-0.019)	0.326	1
GCST90200742	Aspartate to citrate ratio	19	0.04712	426.315	1.059 (0.702-1.599)	0.784	1	1.161 (0.649-2.075)	0.615	0.970 (0.352-2.669)	0.953	1.137 (0.535-2.416)	0.742	12.571	0.816	0.012	0.853	0.809	6	0.003 (-0.032-0.038)	0.863	1
GCST90200743	Arginine to citrulline ratio	31	0.09228	758.337	1.157 (0.829-1.615)	0.391	0.99	1.206 (0.738-1.971)	0.454	0.951 (0.388-2.330)	0.913	1.983 (0.638-6.167)	0.246	24.472	0.75	0.022	0.647	0.717	6	-0.023 (-0.061-0.015)	0.229	1
GCST90200744	Arginine to glutamate ratio	25	0.05843	499.382	0.770 (0.535-1.109)	0.161	0.987	0.686 (0.413-1.141)	0.147	0.817 (0.363-1.841)	0.63	0.623 (0.287-1.352)	0.243	18.88	0.758	-0.007	0.875	0.778	5	-0.009 (-0.046-0.028)	0.632	1
GCST90200745	Adenosine 5'-monophosphate (AMP) to phenylalanine ratio	23	0.05578	479.247	0.844 (0.554-1.286)	0.429	0.99	0.992 (0.569-1.729)	0.977	0.694 (0.256-1.877)	0.479	1.114 (0.444-2.799)	0.82	26.581	0.228	0.023	0.673	0.242	4	-0.011 (-0.052-0.031)	0.608	1
GCST90200746	Adenosine 5'-diphosphate (ADP) to gluconate ratio	21	0.09263	441.215	1.198 (0.845-1.700)	0.31	0.99	1.190 (0.765-1.852)	0.44	1.217 (0.545-2.721)	0.637	1.273 (0.562-2.884)	0.569	26.447	0.152	-0.003	0.966	0.158	6	-0.018 (-0.080-0.045)	0.585	1
GCST90200747	Adenosine 5'-monophosphate (AMP) to phosphate ratio	18	0.03467	368.155	1.555 (0.974-2.482)	0.064	0.987	1.712 (0.882-3.324)	0.112	3.432 (1.014-11.612)	0.065	2.611 (0.952-7.160)	0.08	16.614	0.481	-0.092	0.187	0.53	5	-0.026 (-0.065-0.012)	0.177	1
GCST90200748	Aspartate to glutamate ratio	24	0.05407	518.855	1.006 (0.708-1.430)	0.973	1	0.754 (0.460-1.238)	0.264	0.518 (0.248-1.083)	0.094	0.718 (0.360-1.433)	0.358	24.591	0.372	0.082	0.059	0.365	7	0.014 (-0.020-0.048)	0.431	1
GCST90200749	Arachidonate (20:4n6) to pyruvate ratio	14	0.05465	522.817	1.009 (0.709-1.435)	0.961	1	0.944 (0.594-1.499)	0.807	0.765 (0.329-1.775)	0.544	0.914 (0.594-1.405)	0.688	9.073	0.767	0.051	0.491	0.805	3	0.001 (-0.043-0.046)	0.952	1
GCST90200750	Aspartate to asparagine ratio	19	0.05185	604.631	0.914 (0.644-1.298)	0.616	1	0.838 (0.527-1.333)	0.456	0.732 (0.367-1.460)	0.388	0.723 (0.427-1.225)	0.244	21.593	0.251	0.041	0.472	0.257	6	-0.003 (-0.040-0.033)	0.855	1
GCST90200751	Cortisone to cortisol ratio	19	0.03237	359.008	1.031 (0.651-1.633)	0.898	1	1.384 (0.775-2.472)	0.272	1.175 (0.352-3.917)	0.797	1.542 (0.701-3.392)	0.295	22.954	0.192	-0.015	0.82	0.203	5	-0.017 (-0.054-0.020)	0.366	1
GCST90200752	Succinate to acetoacetate ratio	15	0.04313	339.624	1.044 (0.710-1.533)	0.828	1	1.104 (0.669-1.821)	0.699	1.494 (0.739-3.017)	0.284	1.143 (0.615-2.123)	0.679	16.598	0.278	-0.077	0.257	0.314	5	-0.010 (-0.054-0.034)	0.646	1
GCST90200753	Aspartate to citrulline ratio	18	0.0496	424.05	0.497 (0.324-0.763)	0.001	0.255	0.569 (0.301-1.076)	0.083	0.705 (0.223-2.223)	0.559	0.685 (0.283-1.659)	0.414	15.401	0.567	-0.06	0.531	0.583	5	-0.014 (-0.051-0.023)	0.453	1
GCST90200754	Sphingosine to phosphate ratio	15	0.04118	371.865	0.910 (0.595-1.391)	0.662	1	0.774 (0.437-1.370)	0.38	1.131 (0.349-3.665)	0.84	0.715 (0.349-1.465)	0.375	15.053	0.375	-0.028	0.702	0.404	8	-0.006 (-0.040-0.028)	0.741	1
GCST90200755	Inosine 5'-monophosphate (IMP) to phosphate ratio	20	0.08577	417.725	1.103 (0.824-1.476)	0.511	0.999	0.966 (0.635-1.468)	0.871	1.771 (0.855-3.670)	0.141	0.965 (0.526-1.768)	0.909	18.4	0.496	-0.076	0.181	0.483	3	0.011 (-0.085-0.107)	0.818	1
GCST90200756	Glycine to pyridoxal ratio	14	0.07108	617.119	0.872 (0.633-1.202)	0.404	0.99	0.875 (0.576-1.330)	0.531	0.920 (0.504-1.679)	0.791	0.880 (0.582-1.331)	0.555	6.136	0.941	-0.013	0.84	0.954	5	0.015 (-0.024-0.054)	0.459	1
GCST90200757	Glycine to alanine ratio	18	0.13038	1137.11	0.896 (0.708-1.133)	0.36	0.99	0.902 (0.687-1.185)	0.459	1.130 (0.791-1.612)	0.511	0.883 (0.656-1.187)	0.42	16.043	0.521	-0.064	0.108	0.603	5	-0.002 (-0.038-0.035)	0.936	1
GCST90200758	Glycine to serine ratio	24	0.14965	1370.85	0.917 (0.733-1.148)	0.45	0.99	0.908 (0.674-1.224)	0.527	0.864 (0.598-1.247)	0.443	0.909 (0.680-1.216)	0.527	13.147	0.949	0.011	0.689	0.958	6	0.014 (-0.022-0.050)	0.448	1
GCST90200759	Histidine to trans-urocanate ratio	25	0.09321	832.244	0.773 (0.567-1.054)	0.103	0.987	1.112 (0.730-1.693)	0.623	1.565 (0.890-2.752)	0.133	1.062 (0.696-1.618)	0.784	26.932	0.308	-0.126	0.009	0.244	6	0.019 (-0.028-0.066)	0.435	1
GCST90200760	Methionine to methionine sulfoxide ratio	26	0.06152	544.82	0.840 (0.586-1.205)	0.345	0.99	0.977 (0.593-1.611)	0.928	0.487 (0.183-1.297)	0.163	1.013 (0.366-2.807)	0.98	23.02	0.576	0.057	0.252	0.56	7	-0.015 (-0.058-0.028)	0.505	1
GCST90200761	Citrulline to dimethylarginine (SDMA + ADMA) ratio	25	0.06677	635.253	1.255 (0.884-1.782)	0.204	0.987	1.424 (0.874-2.321)	0.156	2.198 (0.908-5.324)	0.094	1.928 (0.844-4.400)	0.132	26.266	0.34	-0.064	0.191	0.349	6	-0.002 (-0.039-0.035)	0.93	1
GCST90200762	Palmitate (16:0) to myristate (14:0) ratio	17	0.03518	329.339	0.684 (0.430-1.086)	0.107	0.987	0.807 (0.424-1.536)	0.514	0.641 (0.235-1.747)	0.398	0.932 (0.348-2.497)	0.89	10.002	0.867	0.009	0.889	0.863	5	-0.000 (-0.047-0.047)	0.993	1
GCST90200763	Phosphate to N-acetylneuraminate ratio	31	0.06792	620.052	0.869 (0.633-1.194)	0.388	0.99	0.799 (0.512-1.246)	0.321	0.880 (0.475-1.631)	0.688	0.756 (0.393-1.457)	0.41	20.116	0.913	-0.002	0.964	0.916	5	-0.000 (-0.050-0.050)	0.992	1
GCST90200764	Phosphate to uridine ratio	28	0.07393	664.736	0.927 (0.634-1.357)#	0.698	1	0.986 (0.633-1.535)	0.95	0.656 (0.325-1.322)	0.249	0.880 (0.473-1.636)	0.689	48.174	0.007	0.066	0.261	0.007
GCST90200765	Phosphate to alanine ratio	19	0.04488	391.628	0.960 (0.578-1.594)	0.875	1	1.281 (0.698-2.353)	0.424	1.131 (0.350-3.655)	0.839	1.444 (0.544-3.831)	0.47	27.241	0.075	-0.019	0.763	0.076	6	-0.014 (-0.050-0.023)	0.464	1
GCST90200766	Phosphate to phosphoethanolamine ratio	14	0.03204	303.862	1.016 (0.634-1.629)	0.948	1	0.869 (0.462-1.633)	0.662	0.508 (0.157-1.646)	0.281	0.838 (0.328-2.139)	0.718	11.698	0.553	0.094	0.231	0.589	5	0.004 (-0.035-0.043)	0.846	1
GCST90200767	Phosphate to glucose ratio	19	0.04382	380.833	1.323 (0.950-1.842)	0.097	0.987	1.285 (0.774-2.132)	0.332	1.235 (0.736-2.069)	0.435	1.299 (0.806-2.093)	0.297	17.666	0.478	0.012	0.734	0.538	2	0.025 (-0.022-0.071)	0.302	1
GCST90200768	Phosphate to 2'-deoxyuridine ratio	32	0.10182	865.5	1.222 (0.942-1.585)	0.131	0.987	1.398 (0.965-2.026)	0.076	1.187 (0.742-1.899)	0.479	1.384 (0.938-2.042)	0.112	39.361	0.144	0.006	0.886	0.156	6	0.005 (-0.031-0.040)	0.796	1
GCST90200769	Phosphate to mannose ratio	26	0.07647	695.659	0.871 (0.613-1.237)	0.439	0.99	0.678 (0.416-1.105)	0.119	0.683 (0.310-1.504)	0.353	0.704 (0.427-1.158)	0.179	26.165	0.399	0.039	0.506	0.429	6	-0.010 (-0.046-0.026)	0.6	1
GCST90200770	Phenylalanine to tyrosine ratio	18	0.04402	403.519	1.361 (0.855-2.165)	0.194	0.987	1.442 (0.803-2.590)	0.22	2.915 (0.942-9.017)	0.082	1.671 (0.680-4.107)	0.279	24.306	0.111	-0.102	0.169	0.109	7	-0.012 (-0.047-0.022)	0.486	1
GCST90200771	Phosphate to fructose ratio	17	0.03939	367.757	0.884 (0.591-1.322)	0.548	1	0.865 (0.486-1.538)	0.621	0.881 (0.414-1.877)	0.748	0.946 (0.468-1.914)	0.88	13.061	0.668	0	0.993	0.714	7	-0.010 (-0.045-0.025)	0.574	1
GCST90200772	Phosphate to citrate ratio	33	0.08522	762.932	0.842 (0.630-1.125)	0.245	0.99	0.793 (0.536-1.171)	0.243	0.604 (0.309-1.178)	0.149	0.811 (0.402-1.640)	0.565	21.286	0.925	0.046	0.287	0.922	7	-0.022 (-0.057-0.013)	0.216	1
GCST90200773	Serine to alpha-tocopherol ratio	28	0.06956	653.058	0.878 (0.641-1.202)	0.416	0.99	0.779 (0.504-1.205)	0.262	0.831 (0.405-1.706)	0.618	0.756 (0.400-1.429)	0.396	28.518	0.385	0.007	0.869	0.396	6	-0.007 (-0.043-0.029)	0.71	1
GCST90200774	Uridine to pseudouridine ratio	26	0.06205	570.165	0.882 (0.602-1.292)	0.52	1	1.020 (0.605-1.721)	0.94	1.770 (0.808-3.875)	0.166	1.021 (0.537-1.941)	0.949	30.799	0.196	-0.086	0.061	0.219	7	-0.008 (-0.041-0.025)	0.636	1
GCST90200775	Serine to pyruvate ratio	19	0.04529	484.49	1.039 (0.698-1.545)	0.852	1	0.982 (0.591-1.630)	0.943	1.246 (0.402-3.857)	0.708	0.827 (0.401-1.706)	0.614	21.479	0.256	-0.022	0.739	0.288	4	-0.008 (-0.047-0.032)	0.71	1
GCST90200776	Glutamate to glutamine ratio	24	0.04932	492.883	1.106 (0.743-1.646)	0.619	1	1.289 (0.758-2.190)	0.348	1.382 (0.591-3.235)	0.464	1.616 (0.585-4.470)	0.364	26.875	0.261	-0.032	0.566	0.273	5	-0.011 (-0.047-0.026)	0.569	1
GCST90200777	Uridine to cytidine ratio	22	0.04968	464.834	1.399 (0.987-1.983)	0.059	0.987	1.356 (0.838-2.193)	0.215	1.634 (0.783-3.411)	0.206	1.245 (0.650-2.383)	0.515	19.19	0.573	-0.024	0.644	0.604	5	-0.007 (-0.056-0.043)	0.791	1
GCST90200778	Pyruvate to 3-methyl-2-oxobutyrate ratio	22	0.05229	495.498	0.891 (0.607-1.309)	0.557	1	0.842 (0.491-1.444)	0.532	0.618 (0.264-1.445)	0.28	0.838 (0.359-1.955)	0.686	17.238	0.697	0.048	0.354	0.703	7	0.014 (-0.022-0.049)	0.445	1
GCST90200779	Pyruvate to N-acetylneuraminate ratio	28	0.05821	595.96	0.930 (0.666-1.299)	0.671	1	0.739 (0.463-1.180)	0.205	0.895 (0.420-1.905)	0.776	0.667 (0.287-1.552)	0.356	21.189	0.777	0.005	0.912	0.782	6	-0.017 (-0.052-0.019)	0.36	1
GCST90200780	Alanine to pyruvate ratio	17	0.03672	368.761	1.369 (0.862-2.174)	0.184	0.987	1.237 (0.643-2.381)	0.525	1.528 (0.536-4.355)	0.44	1.142 (0.430-3.030)	0.794	13.222	0.656	-0.013	0.821	0.662	4	-0.006 (-0.048-0.035)	0.762	1
GCST90200781	Glucose to maltose ratio	15	0.03664	319.094	1.216 (0.735-2.011)	0.447	0.99	1.281 (0.718-2.286)	0.402	2.844 (0.447-18.103)	0.288	1.289 (0.489-3.398)	0.615	20.871	0.105	-0.101	0.367	0.114	3	0.021 (-0.057-0.099)	0.596	1
GCST90200782	Mannose to trans-4-hydroxyproline ratio	23	0.05969	554.258	1.260 (0.883-1.799)	0.203	0.987	1.500 (0.940-2.394)	0.089	1.210 (0.557-2.631)	0.636	1.528 (0.761-3.067)	0.246	9.184	0.992	0.005	0.909	0.995	7	-0.010 (-0.045-0.024)	0.553	1
GCST90200783	Mannose to S-methylcysteine ratio	17	0.05985	512.043	0.954 (0.657-1.386)	0.805	1	0.849 (0.512-1.408)	0.527	1.071 (0.452-2.538)	0.878	0.730 (0.384-1.389)	0.352	9.148	0.907	-0.017	0.775	0.877	8	0.013 (-0.020-0.046)	0.429	1
GCST90200784	Glutamate to cysteine ratio	27	0.05936	550.083	1.065 (0.734-1.545)	0.74	1	1.140 (0.674-1.929)	0.625	1.268 (0.507-3.172)	0.616	1.068 (0.521-2.190)	0.859	29.963	0.269	-0.023	0.686	0.289	3	-0.011 (-0.053-0.031)	0.613	1
GCST90200785	Cysteine to 5-oxoproline ratio	19	0.09156	881.53	0.928 (0.701-1.229)	0.603	1	0.956 (0.663-1.378)	0.809	0.905 (0.595-1.378)	0.648	0.966 (0.663-1.410)	0.861	16.836	0.534	0.006	0.877	0.594	7	0.003 (-0.032-0.039)	0.863	1
GCST90200786	Cysteine to alanine ratio	27	0.06337	589.272	0.799 (0.575-1.109)	0.18	0.987	1.011 (0.634-1.614)	0.962	0.789 (0.401-1.555)	0.501	1.231 (0.540-2.807)	0.625	24.045	0.573	0.002	0.97	0.574	5	0.005 (-0.034-0.045)	0.798	1
GCST90200787	Glutamine to asparagine ratio	26	0.09127	1828.27	0.883 (0.718-1.087)	0.242	0.99	0.781 (0.595-1.024)	0.074	0.838 (0.616-1.138)	0.269	0.791 (0.609-1.027)	0.091	23.997	0.52	0.014	0.648	0.499	8	0.011 (-0.022-0.043)	0.528	1
GCST90200788	5-oxoproline to citrate ratio	15	0.12627	1139.16	0.902 (0.665-1.224)	0.508	0.999	0.958 (0.704-1.305)	0.788	1.267 (0.879-1.827)	0.227	1.001 (0.726-1.380)	0.996	17.896	0.212	-0.093	0.018	0.281	8	0.001 (-0.032-0.034)	0.969	1
GCST90200789	Alpha-tocopherol to sulfate ratio	18	0.04453	387.413	0.907 (0.514-1.600)	0.735	1	0.903 (0.449-1.816)	0.775	0.993 (0.244-4.033)	0.992	1.121 (0.369-3.403)	0.843	26.705	0.063	-0.011	0.891	0.06	8	-0.012 (-0.045-0.022)	0.497	1
GCST90200790	Thyroxine to taurocholate ratio	25	0.06174	559.694	0.925 (0.686-1.248)	0.609	1	0.894 (0.579-1.382)	0.615	1.101 (0.631-1.924)	0.737	0.863 (0.462-1.611)	0.647	24.212	0.45	-0.032	0.473	0.426	8	0.006 (-0.028-0.041)	0.721	1
GCST90200791	Creatine to carnitine ratio	20	0.06011	556.634	1.031 (0.758-1.404)	0.845	1	1.058 (0.669-1.675)	0.808	1.026 (0.581-1.814)	0.929	0.954 (0.625-1.457)	0.831	12.729	0.852	0.001	0.985	0.875	6	-0.011 (-0.045-0.022)	0.507	1
GCST90200792	Carnitine to palmitoylcarnitine (C16) ratio	30	0.07704	714.066	0.960 (0.717-1.285)	0.782	1	0.955 (0.634-1.437)	0.825	1.145 (0.600-2.184)	0.684	1.010 (0.541-1.884)	0.976	30.745	0.378	-0.025	0.551	0.375	8	0.008 (-0.026-0.042)	0.635	1
GCST90200793	Glycolithocholate to glycolithocholate sulfate ratio	25	0.08771	712.595	1.116 (0.840-1.482)	0.449	0.99	1.032 (0.680-1.565)	0.883	0.926 (0.459-1.867)	0.831	0.956 (0.521-1.754)	0.886	18.326	0.787	0.031	0.574	0.696	3	-0.008 (-0.078-0.063)	0.835	1
GCST90200794	Oleoyl-linoleoyl-glycerol (18:1 to 18:2) [2] to linoleoyl-arachidonoyl-glycerol (18:2 to 20:4) [1] ratio	24	0.17096	1480.44	1.017 (0.844-1.226)	0.858	1	1.006 (0.798-1.268)	0.963	1.003 (0.758-1.329)	0.981	0.994 (0.799-1.236)	0.956	16.828	0.818	0.004	0.9	0.86	7	-0.008 (-0.044-0.027)	0.656	1
GCST90200795	Oleoyl-linoleoyl-glycerol (18:1 to 18:2) [2] to linoleoyl-arachidonoyl-glycerol (18:2 to 20:4) [2] ratio	25	0.15373	1328.7	1.123 (0.911-1.385)	0.278	0.99	1.038 (0.800-1.347)	0.779	1.112 (0.808-1.529)	0.522	1.059 (0.812-1.381)	0.675	17.449	0.829	0.002	0.933	0.825	6	-0.010 (-0.048-0.028)	0.596	1
GCST90200796	Spermidine to (N(1) + N(8))-acetylspermidine ratio	21	0.06831	499.528	1.163 (0.792-1.708)	0.44	0.99	0.895 (0.536-1.492)	0.669	1.220 (0.524-2.842)	0.65	0.579 (0.190-1.769)	0.349	24.933	0.204	-0.006	0.902	0.198	6	0.007 (-0.044-0.057)	0.789	1
GCST90200797	Spermidine to N-acetylputrescine ratio	21	0.09141	760.227	0.991 (0.734-1.338)	0.952	1	1.161 (0.778-1.732)	0.465	0.998 (0.564-1.767)	0.995	1.199 (0.768-1.871)	0.434	22.448	0.317	-0.002	0.976	0.3	5	-0.020 (-0.072-0.033)	0.464	1
GCST90200798	Dopamine 4-sulfate to dopamine 3-O-sulfate ratio	22	0.06641	513.645	0.877 (0.631-1.217)	0.432	0.99	0.933 (0.591-1.471)	0.765	0.674 (0.266-1.712)	0.417	0.929 (0.404-2.136)	0.865	12.227	0.933	0.034	0.562	0.918	5	-0.003 (-0.046-0.041)	0.902	1
GCST90200799	Spermidine to adenosine 5'-diphosphate (ADP) ratio	23	0.09963	484.068	0.910 (0.680-1.218)	0.526	1	0.976 (0.654-1.456)	0.906	1.039 (0.458-2.358)	0.929	0.925 (0.459-1.864)	0.828	26.402	0.235	-0.029	0.737	0.226	5	0.000 (-0.055-0.056)	0.987	1
GCST90200800	Spermidine to histidine ratio	16	0.04353	358.101	0.769 (0.526-1.125)	0.176	0.987	0.590 (0.360-0.969)	0.037	0.558 (0.322-0.965)	0.056	0.632 (0.376-1.063)	0.104	18.025	0.261	0.068	0.147	0.291	6	0.000 (-0.039-0.039)	0.991	1
GCST90200801	5-methylthioadenosine (MTA) to phosphate ratio	25	0.05888	565.132	1.026 (0.743-1.418)	0.874	1	1.044 (0.672-1.622)	0.848	0.618 (0.291-1.313)	0.223	0.856 (0.411-1.781)	0.681	22.978	0.521	0.062	0.157	0.528	4	-0.007 (-0.063-0.050)	0.818	1
GCST90200802	Histidine to pyruvate ratio	23	0.04994	518.044	0.919 (0.680-1.241)	0.58	1	0.899 (0.572-1.411)	0.642	0.732 (0.449-1.192)	0.223	0.898 (0.579-1.393)	0.635	21.177	0.51	0.042	0.259	0.568	6	-0.018 (-0.055-0.018)	0.328	1
GCST90200803	Spermidine to phosphate ratio	19	0.05272	410.109	1.104 (0.758-1.607)	0.606	1	1.151 (0.677-1.957)	0.604	1.116 (0.543-2.293)	0.768	1.559 (0.553-4.397)	0.413	19.352	0.37	-0.002	0.972	0.339	7	-0.017 (-0.054-0.019)	0.351	1
GCST90200804	Spermidine to pyruvate ratio	15	0.04695	343.558	0.937 (0.524-1.677)#	0.827	1	1.434 (0.798-2.577)	0.228	0.368 (0.104-1.300)	0.144	1.809 (0.788-4.149)	0.184	25.967	0.026	0.134	0.131	0.033	5	-0.028 (-0.069-0.014)	0.191	1
GCST90200805	Spermidine to carnitine ratio	19	0.05867	492.001	1.060 (0.739-1.521)	0.75	1	1.077 (0.648-1.791)	0.775	0.976 (0.436-2.184)	0.954	1.105 (0.510-2.396)	0.802	11.551	0.87	0.011	0.824	0.867	5	-0.000 (-0.055-0.054)	0.989	1
GCST90200806	Spermidine to ergothioneine ratio	18	0.06314	462.284	1.092 (0.771-1.546)	0.621	1	1.419 (0.901-2.233)	0.131	1.757 (0.838-3.684)	0.155	1.559 (0.893-2.722)	0.137	19.012	0.328	-0.069	0.176	0.337	7	0.004 (-0.032-0.041)	0.813	1
GCST90200807	Carnitine to ergothioneine ratio	20	0.07664	671.033	0.991 (0.708-1.386)	0.956	1	0.992 (0.616-1.597)	0.974	0.781 (0.330-1.849)	0.581	0.990 (0.608-1.611)	0.967	17.196	0.577	0.032	0.564	0.61	5	0.019 (-0.019-0.057)	0.336	1
GCST90200808	Spermidine to choline ratio	17	0.04248	384.609	1.410 (0.923-2.152)	0.112	0.987	1.248 (0.702-2.219)	0.45	1.206 (0.542-2.680)	0.653	1.528 (0.677-3.448)	0.322	14.581	0.556	0.025	0.657	0.584	4	0.006 (-0.055-0.067)	0.854	1
GCST90200809	Spermidine to taurocholate ratio	18	0.04976	381.075	1.240 (0.879-1.748)	0.22	0.99	1.418 (0.860-2.338)	0.172	1.614 (0.863-3.017)	0.153	1.627 (0.873-3.032)	0.144	16.382	0.497	-0.045	0.338	0.509	5	0.005 (-0.038-0.048)	0.806	1
GCST90200810	Alpha-ketoglutarate to kynurenine ratio	24	0.06708	619.325	1.035 (0.759-1.412)	0.826	1	0.949 (0.613-1.469)	0.815	1.004 (0.563-1.788)	0.99	0.951 (0.572-1.583)	0.849	25.641	0.318	0.005	0.901	0.333	4	-0.012 (-0.053-0.029)	0.562	1
GCST90200811	Choline to taurocholate ratio	25	0.05819	582.552	0.953 (0.706-1.287)	0.753	1	0.989 (0.646-1.515)	0.959	1.369 (0.786-2.382)	0.278	0.874 (0.450-1.697)	0.694	20.967	0.641	-0.061	0.141	0.658	9	0.008 (-0.025-0.042)	0.622	1
GCST90200812	Glutamate to kynurenine ratio	24	0.05175	509.252	0.801 (0.530-1.209)	0.291	0.99	0.783 (0.456-1.344)	0.375	0.416 (0.162-1.072)	0.083	0.463 (0.162-1.321)	0.163	29.799	0.155	0.087	0.149	0.152	6	0.020 (-0.023-0.063)	0.359	1
GCST90200813	Ornithine to glutamate ratio	19	0.03904	388.109	1.028 (0.681-1.550)	0.896	1	1.026 (0.575-1.832)	0.93	2.215 (0.841-5.832)	0.126	1.017 (0.417-2.482)	0.97	14.447	0.7	-0.113	0.104	0.72	5	-0.000 (-0.037-0.037)	0.999	1
GCST90200814	Alpha-ketoglutarate to ornithine ratio	18	0.03908	412.452	0.818 (0.523-1.278)	0.377	0.99	0.838 (0.466-1.506)	0.554	1.151 (0.506-2.615)	0.742	0.817 (0.397-1.682)	0.591	20.252	0.262	-0.056	0.345	0.278	6	0.016 (-0.022-0.053)	0.408	1
GCST90200815	3-hydroxyisobutyrate to adenosine 5'-diphosphate (ADP) ratio	22	0.08313	459.354	0.852 (0.688-1.054)	0.14	0.987	0.851 (0.625-1.159)	0.306	0.763 (0.532-1.093)	0.156	0.874 (0.633-1.207)	0.424	20.85	0.468	0.028	0.462	0.513	5	0.006 (-0.047-0.058)	0.831	1
GCST90200816	Alpha-ketoglutarate to aspartate ratio	24	0.06259	563.281	1.067 (0.752-1.513)	0.716	1	1.160 (0.730-1.841)	0.53	1.187 (0.670-2.105)	0.562	1.200 (0.785-1.833)	0.408	31.875	0.103	-0.019	0.645	0.124	9	0.012 (-0.018-0.043)	0.429	1
GCST90200817	3-hydroxyisobutyrate to phosphate ratio	24	0.04688	502.244	0.735 (0.496-1.090)	0.126	0.987	0.793 (0.471-1.332)	0.38	0.978 (0.437-2.189)	0.957	0.864 (0.416-1.797)	0.7	28.882	0.184	-0.041	0.434	0.197	6	-0.005 (-0.042-0.032)	0.8	1
GCST90200818	Adenosine 5'-diphosphate (ADP) to glycerate ratio	14	0.05713	307.193	0.766 (0.525-1.118)	0.167	0.987	0.845 (0.494-1.445)	0.539	0.567 (0.203-1.587)	0.302	0.991 (0.378-2.594)	0.985	12.068	0.522	0.042	0.55	0.526	4	-0.011 (-0.066-0.043)	0.691	1
GCST90200819	3-phosphoglycerate to glycerate ratio	18	0.04145	387.485	1.230 (0.772-1.961)	0.384	0.99	1.030 (0.560-1.892)	0.925	1.388 (0.464-4.153)	0.565	1.085 (0.412-2.857)	0.872	20.237	0.262	-0.018	0.813	0.288	8	-0.020 (-0.054-0.014)	0.247	1
GCST90200820	Adenosine 5'-diphosphate (ADP) to valine ratio	22	0.10152	490.677	0.946 (0.723-1.237)	0.685	1	0.852 (0.575-1.263)	0.426	0.774 (0.443-1.355)	0.381	0.824 (0.482-1.409)	0.487	21.546	0.426	0.035	0.432	0.444	6	-0.009 (-0.058-0.039)	0.713	1
GCST90200821	Adenosine 5'-diphosphate (ADP) to glycine ratio	26	0.13164	649.054	1.026 (0.812-1.296)	0.832	1	1.156 (0.840-1.591)	0.373	0.836 (0.523-1.337)	0.463	1.140 (0.782-1.662)	0.501	29.829	0.231	0.046	0.336	0.257	5	-0.017 (-0.069-0.036)	0.534	1
GCST90200822	Phosphate to valine ratio	28	0.05551	531.001	0.959 (0.683-1.345)	0.808	1	1.303 (0.790-2.151)	0.3	1.706 (0.918-3.172)	0.103	1.292 (0.718-2.325)	0.4	27.606	0.431	-0.082	0.04	0.448	6	0.017 (-0.018-0.051)	0.347	1
GCST90200823	Adenosine 5'-diphosphate (ADP) to N-palmitoyl-sphingosine (d18:1 to 16:0) ratio	22	0.09816	469.527	1.200 (0.966-1.490)	0.1	0.987	1.109 (0.785-1.567)	0.559	1.291 (0.914-1.825)	0.163	1.102 (0.730-1.664)	0.648	15.479	0.798	-0.021	0.597	0.803	4	-0.007 (-0.063-0.048)	0.8	1
GCST90200824	Adenosine 5'-diphosphate (ADP) to sulfate ratio	23	0.08955	474.388	0.879 (0.576-1.342)#	0.551	1	0.965 (0.597-1.561)	0.886	0.388 (0.172-0.877)	0.033	1.294 (0.512-3.269)	0.592	46.909	0.002	0.155	0.036	0.003	7	-0.009 (-0.056-0.037)	0.691	1
GCST90200825	Phosphate to sulfate ratio	23	0.05133	501.284	1.087 (0.700-1.688)	0.712	1	0.991 (0.573-1.715)	0.974	0.876 (0.329-2.333)	0.793	1.233 (0.476-3.194)	0.671	30.15	0.115	0.03	0.632	0.126	6	-0.021 (-0.056-0.014)	0.239	1
GCST90200826	Glycine to phosphate ratio	24	0.16498	1576.66	0.841 (0.679-1.041)	0.111	0.987	0.920 (0.709-1.195)	0.533	0.852 (0.625-1.162)	0.322	0.906 (0.700-1.174)	0.463	18.027	0.756	-0.003	0.91	0.722	3	0.009 (-0.036-0.054)	0.691	1
GCST90200827	Phosphate to N-palmitoyl-sphingosine (d18:1 to 16:0) ratio	22	0.05355	484.09	1.030 (0.715-1.484)	0.875	1	0.846 (0.510-1.405)	0.518	0.932 (0.454-1.910)	0.848	0.712 (0.357-1.422)	0.347	15.318	0.807	0.013	0.754	0.769	7	0.002 (-0.033-0.038)	0.897	1
GCST90200828	Cholate to bilirubin (Z,Z) ratio	24	0.08604	692.622	1.033 (0.766-1.393)	0.833	1	0.943 (0.608-1.462)	0.793	0.847 (0.453-1.583)	0.607	0.910 (0.565-1.467)	0.702	24.805	0.36	0.036	0.485	0.396	7	0.007 (-0.029-0.043)	0.723	1
GCST90200829	Bilirubin (Z,Z) to taurocholate ratio	18	0.06135	534.102	1.137 (0.805-1.608)	0.465	0.992	1.059 (0.635-1.767)	0.825	0.664 (0.301-1.465)	0.325	1.022 (0.597-1.752)	0.936	11.532	0.828	0.101	0.158	0.859	8	0.008 (-0.027-0.042)	0.668	1
GCST90200830	Cholate to adenosine 3',5'-cyclic monophosphate (cAMP) ratio	22	0.06213	484.679	0.989 (0.723-1.354)	0.947	1	0.989 (0.634-1.544)	0.962	0.902 (0.434-1.873)	0.784	1.008 (0.527-1.930)	0.98	14.766	0.834	0.014	0.785	0.835	6	0.001 (-0.041-0.043)	0.969	1
GCST90200831	Cholate to phosphate ratio	17	0.03873	362.071	1.144 (0.694-1.885)#	0.598	1	1.011 (0.607-1.683)	0.967	0.939 (0.352-2.505)	0.901	1.010 (0.578-1.765)	0.973	29.912	0.018	0.028	0.65	0.023	8	0.008 (-0.027-0.042)	0.664	1
GCST90200832	Adenosine 5'-diphosphate (ADP) to citrate ratio	20	0.08189	417.207	1.082 (0.799-1.464)	0.611	1	1.184 (0.761-1.843)	0.453	1.197 (0.502-2.855)	0.69	1.072 (0.522-2.200)	0.852	18.418	0.495	-0.016	0.81	0.505	6	-0.006 (-0.055-0.043)	0.813	1
GCST90200833	Cholate to adenosine 5'-monophosphate (AMP) ratio	22	0.04871	461.178	1.060 (0.779-1.444)	0.709	1	1.021 (0.672-1.550)	0.924	1.291 (0.737-2.263)	0.383	1.041 (0.581-1.868)	0.893	12.175	0.935	-0.037	0.42	0.943	8	0.007 (-0.028-0.042)	0.693	1
GCST90200834	Adenosine 5'-diphosphate (ADP) to glycerol 3-phosphate ratio	23	0.10088	505.461	1.031 (0.757-1.404)	0.847	1	0.993 (0.664-1.487)	0.974	1.272 (0.667-2.423)	0.473	0.989 (0.474-2.063)	0.977	31.777	0.081	-0.039	0.474	0.06	5	-0.028 (-0.082-0.025)	0.303	1
GCST90200835	Adenosine 5'-diphosphate (ADP) to glycerol ratio	24	0.08017	496.838	1.294 (0.984-1.702)	0.065	0.987	1.349 (0.938-1.938)	0.106	1.545 (0.907-2.632)	0.124	1.386 (0.899-2.137)	0.153	27.655	0.229	-0.037	0.455	0.259	6	-0.012 (-0.059-0.036)	0.631	1
GCST90200836	Glycerol to glycerol 3-phosphate ratio	23	0.0433	432.164	0.970 (0.648-1.451)	0.881	1	0.919 (0.525-1.609)	0.767	0.612 (0.222-1.688)	0.353	0.789 (0.333-1.870)	0.596	16.656	0.782	0.052	0.343	0.784	8	0.012 (-0.018-0.042)	0.427	1
GCST90200837	Adenosine 5'-diphosphate (ADP) to glutamate ratio	29	0.11436	583.723	0.863 (0.692-1.077)	0.193	0.987	0.849 (0.603-1.197)	0.35	0.892 (0.605-1.313)	0.566	0.844 (0.543-1.312)	0.458	26.031	0.571	-0.007	0.843	0.584	5	-0.015 (-0.066-0.036)	0.567	1
GCST90200838	Phosphate to glutamate ratio	23	0.04544	432.516	0.956 (0.608-1.503)	0.845	1	0.878 (0.480-1.603)	0.671	1.448 (0.378-5.544)	0.595	0.703 (0.233-2.123)	0.539	26.496	0.231	-0.047	0.526	0.238	4	0.009 (-0.028-0.047)	0.629	1
GCST90200839	Adenosine 5'-diphosphate (ADP) to aspartate ratio	26	0.09947	538.117	1.022 (0.838-1.246)	0.829	1	1.170 (0.858-1.595)	0.321	1.144 (0.829-1.580)	0.422	1.112 (0.815-1.518)	0.509	21.192	0.682	-0.034	0.394	0.685	5	-0.008 (-0.059-0.044)	0.773	1
GCST90200840	Adenosine 5'-diphosphate (ADP) to flavin adenine dinucleotide (FAD) ratio	24	0.12788	520.853	1.072 (0.848-1.356)	0.56	1	1.018 (0.725-1.428)	0.919	0.858 (0.560-1.315)	0.49	0.952 (0.562-1.611)	0.856	23.638	0.424	0.05	0.236	0.42	4	0.008 (-0.076-0.092)	0.856	1
GCST90200841	Adenosine 5'-diphosphate (ADP) to oxalate (ethanedioate) ratio	21	0.08726	442.961	0.928 (0.735-1.173)#	0.532	1	0.879 (0.699-1.107)	0.274	0.862 (0.634-1.172)	0.356	0.899 (0.716-1.129)	0.371	35.656	0.017	0.027	0.469	0.054	7	-0.019 (-0.066-0.028)	0.429	1
GCST90200842	Citrate to oxalate (ethanedioate) ratio	14	0.0385	334.431	0.848 (0.547-1.316)	0.463	0.99	0.798 (0.444-1.433)	0.45	0.583 (0.184-1.853)	0.379	0.712 (0.302-1.679)	0.452	7.787	0.857	0.051	0.505	0.863	6	0.003 (-0.047-0.053)	0.904	1
GCST90200843	Adenosine 5'-monophosphate (AMP) to flavin adenine dinucleotide (FAD) ratio	16	0.04864	409.244	1.130 (0.776-1.645)	0.523	1	1.090 (0.644-1.843)	0.749	1.480 (0.588-3.722)	0.419	0.604 (0.238-1.533)	0.305	16.346	0.359	-0.049	0.539	0.347	4	-0.022 (-0.069-0.026)	0.371	1
GCST90200844	Aspartate to phosphate ratio	17	0.0476	396.455	1.038 (0.695-1.551)	0.854	1	0.927 (0.530-1.622)	0.791	0.918 (0.340-2.475)	0.868	0.811 (0.364-1.809)	0.616	11.128	0.802	0.015	0.794	0.809	6	-0.005 (-0.039-0.029)	0.762	1
GCST90200845	Adenosine 5'-monophosphate (AMP) to citrate ratio	22	0.04038	449.658	1.138 (0.775-1.673)	0.509	0.999	1.174 (0.698-1.974)	0.544	1.355 (0.554-3.314)	0.514	1.157 (0.498-2.690)	0.737	18.013	0.648	-0.022	0.678	0.653	6	-0.034 (-0.071-0.003)	0.068	1
GCST90200846	Phenylalanine to phosphate ratio	23	0.05105	487.681	0.628 (0.442-0.890)	0.009	0.903	0.505 (0.303-0.842)	0.009	0.577 (0.268-1.242)	0.174	0.497 (0.248-0.993)	0.06	20.846	0.53	0.01	0.812	0.564	6	-0.004 (-0.040-0.033)	0.833	1
GCST90200847	Phosphate to tryptophan ratio	19	0.03618	370.826	0.960 (0.630-1.463)	0.849	1	0.935 (0.508-1.718)	0.828	1.780 (0.574-5.515)	0.332	1.031 (0.352-3.019)	0.956	15.888	0.6	-0.064	0.265	0.609	8	0.006 (-0.027-0.038)	0.733	1
GCST90200848	Adenosine 5'-monophosphate (AMP) to glutamine ratio	18	0.03897	381.21	1.110 (0.669-1.843)	0.685	1	1.158 (0.620-2.162)	0.645	0.845 (0.274-2.609)	0.773	1.237 (0.505-3.029)	0.648	22.301	0.173	0.037	0.6	0.184	4	-0.029 (-0.070-0.011)	0.159	1
GCST90200849	Adenosine 5'-monophosphate (AMP) to threonine ratio	23	0.05709	467.662	1.103 (0.788-1.543)	0.567	1	1.145 (0.734-1.788)	0.55	0.902 (0.526-1.547)	0.711	1.055 (0.676-1.646)	0.817	30.807	0.1	0.04	0.36	0.137	4	-0.016 (-0.056-0.023)	0.42	1
GCST90200850	Adenosine 5'-monophosphate (AMP) to tryptophan ratio	25	0.06055	519.169	0.745 (0.469-1.183)#	0.212	0.99	0.780 (0.440-1.381)	0.394	0.416 (0.155-1.118)	0.095	0.687 (0.293-1.613)	0.397	38.669	0.03	0.077	0.206	0.032	3	-0.012 (-0.056-0.032)	0.596	1
GCST90200851	Adenosine 5'-monophosphate (AMP) to glycine ratio	23	0.0835	778.662	1.196 (0.873-1.638)	0.265	0.99	1.156 (0.755-1.770)	0.505	1.120 (0.605-2.072)	0.722	1.206 (0.785-1.853)	0.401	21.749	0.475	0.012	0.809	0.551	4	-0.020 (-0.061-0.022)	0.351	1
GCST90200852	Adenosine 5'-monophosphate (AMP) to arginine ratio	17	0.03744	345.567	1.087 (0.652-1.811)	0.749	1	1.039 (0.555-1.945)	0.904	1.653 (0.580-4.716)	0.362	0.986 (0.409-2.377)	0.975	25.913	0.055	-0.065	0.383	0.055	7	-0.024 (-0.059-0.010)	0.169	1
GCST90200853	Adenosine 5'-monophosphate (AMP) to tyrosine ratio	18	0.04354	377.899	0.963 (0.666-1.394)	0.842	1	0.994 (0.591-1.673)	0.982	0.745 (0.340-1.633)	0.473	1.179 (0.519-2.681)	0.699	16.145	0.514	0.038	0.478	0.514	5	-0.026 (-0.064-0.013)	0.188	1
GCST90200854	Arginine to phosphate ratio	22	0.05528	564.62	1.341 (0.935-1.923)	0.111	0.987	1.382 (0.818-2.338)	0.227	1.144 (0.455-2.877)	0.778	1.357 (0.570-3.226)	0.498	17.361	0.689	0.018	0.718	0.665	5	-0.006 (-0.044-0.032)	0.755	1
GCST90200855	Phosphate to threonine ratio	32	0.07094	703.156	0.743 (0.547-1.010)	0.058	0.987	0.688 (0.443-1.068)	0.095	0.945 (0.487-1.835)	0.869	0.706 (0.399-1.248)	0.24	28.107	0.616	-0.032	0.429	0.637	9	-0.001 (-0.033-0.031)	0.958	1
GCST90200856	Phosphate to glutamine ratio	27	0.08119	691.913	1.394 (1.005-1.933)	0.047	0.987	1.244 (0.780-1.985)	0.359	1.028 (0.494-2.142)	0.941	1.217 (0.693-2.137)	0.501	24.767	0.532	0.043	0.373	0.584	6	-0.006 (-0.042-0.030)	0.741	1
GCST90200857	Adenosine 5'-monophosphate (AMP) to aspartate ratio	29	0.05586	608.347	1.198 (0.836-1.716)	0.325	0.99	1.254 (0.763-2.059)	0.371	1.860 (0.763-4.536)	0.184	1.399 (0.611-3.200)	0.433	20.497	0.846	-0.048	0.3	0.862	5	-0.005 (-0.043-0.033)	0.8	1
GCST90200858	Phosphate to tyrosine ratio	32	0.0747	677.778	1.163 (0.840-1.610)	0.363	0.99	1.048 (0.646-1.699)	0.85	1.478 (0.754-2.896)	0.264	0.835 (0.297-2.351)	0.736	28.995	0.57	-0.031	0.432	0.534	7	-0.000 (-0.035-0.035)	0.995	1
GCST90200859	Adenosine 5'-monophosphate (AMP) to asparagine ratio	23	0.05338	559.416	0.864 (0.570-1.310)	0.492	0.999	1.031 (0.606-1.755)	0.909	0.664 (0.257-1.714)	0.406	0.895 (0.427-1.878)	0.772	29.192	0.139	0.036	0.549	0.137	5	-0.005 (-0.043-0.033)	0.786	1
GCST90200860	Adenosine 5'-monophosphate (AMP) to serine ratio	13	0.03295	300.499	1.156 (0.737-1.814)	0.528	1	1.285 (0.695-2.375)	0.424	1.013 (0.383-2.682)	0.98	1.300 (0.552-3.060)	0.559	11.499	0.487	0.019	0.769	0.492	4	-0.017 (-0.059-0.025)	0.422	1
GCST90200861	Histidine to phosphate ratio	29	0.06712	621.268	0.960 (0.737-1.250)	0.762	1	0.881 (0.598-1.299)	0.523	0.915 (0.564-1.485)	0.722	0.921 (0.564-1.504)	0.745	26.317	0.556	0.008	0.819	0.594	5	0.003 (-0.047-0.053)	0.918	1
GCST90200862	Adenosine 5'-monophosphate (AMP) to methionine ratio	22	0.04855	463.043	0.890 (0.595-1.331)	0.569	1	0.888 (0.523-1.508)	0.66	1.412 (0.546-3.654)	0.485	0.869 (0.368-2.055)	0.753	23.241	0.331	-0.06	0.306	0.341	4	-0.007 (-0.048-0.033)	0.724	1
GCST90200863	Phosphate to serine ratio	23	0.06843	674.197	0.903 (0.644-1.266)	0.555	1	1.251 (0.768-2.038)	0.368	0.745 (0.350-1.583)	0.452	1.192 (0.677-2.099)	0.548	26.979	0.212	0.028	0.579	0.211	3	-0.008 (-0.051-0.035)	0.707	1
GCST90200864	Methionine to phosphate ratio	15	0.02792	312.843	1.060 (0.702-1.599)	0.783	1	1.090 (0.617-1.926)	0.766	1.434 (0.728-2.825)	0.316	1.106 (0.590-2.075)	0.757	10.596	0.717	-0.053	0.291	0.766	5	-0.014 (-0.052-0.024)	0.476	1
GCST90200865	Adenosine 5'-monophosphate (AMP) to histidine ratio	22	0.05248	453.274	0.969 (0.622-1.509)	0.888	1	1.037 (0.583-1.847)	0.901	1.647 (0.558-4.866)	0.377	1.035 (0.375-2.856)	0.948	25.365	0.232	-0.063	0.305	0.241	5	-0.003 (-0.042-0.035)	0.867	1
GCST90200866	phosphate to asparagine ratio	30	0.06552	1229	0.828 (0.653-1.051)	0.121	0.987	0.721 (0.524-0.992)	0.045	0.739 (0.523-1.042)	0.096	0.740 (0.548-0.999)	0.059	30.271	0.401	0.026	0.373	0.436	8	-0.002 (-0.034-0.031)	0.926	1
GCST90200867	Adenosine 5'-monophosphate (AMP) to isoleucine ratio	22	0.03756	451.056	0.797 (0.641-0.991)	0.041	0.987	0.825 (0.608-1.121)	0.218	0.784 (0.594-1.034)	0.1	0.827 (0.638-1.070)	0.163	16.142	0.762	0.005	0.848	0.806	4	-0.009 (-0.050-0.032)	0.666	1
GCST90200868	Isoleucine to phosphate ratio	24	0.04703	463.729	0.743 (0.500-1.106)	0.143	0.987	0.699 (0.410-1.192)	0.189	0.795 (0.302-2.090)	0.646	0.716 (0.326-1.570)	0.413	21.832	0.53	-0.008	0.883	0.571	4	-0.013 (-0.052-0.026)	0.502	1
GCST90200869	Adenosine 5'-monophosphate (AMP) to valine ratio	19	0.04195	390.002	0.726 (0.451-1.168)	0.186	0.987	0.747 (0.398-1.401)	0.363	0.387 (0.125-1.196)	0.118	0.868 (0.312-2.409)	0.788	21.114	0.274	0.073	0.246	0.296	5	-0.012 (-0.051-0.026)	0.536	1
GCST90200870	Adenosine 5'-monophosphate (AMP) to acetoacetate ratio	25	0.06605	509.566	1.070 (0.750-1.527)	0.707	1	0.854 (0.537-1.359)	0.506	0.918 (0.463-1.820)	0.809	0.775 (0.432-1.393)	0.403	27.551	0.279	0.025	0.61	0.314	6	0.003 (-0.038-0.043)	0.9	1
GCST90200871	Adenosine 5'-monophosphate (AMP) to cysteine ratio	28	0.06254	573.647	0.874 (0.701-1.090)	0.231	0.99	0.836 (0.626-1.115)	0.223	0.817 (0.610-1.094)	0.186	0.824 (0.638-1.065)	0.152	31.635	0.246	0.021	0.489	0.332	5	-0.021 (-0.059-0.018)	0.296	1
GCST90200872	Phosphate to cysteine ratio	22	0.05231	450.532	0.927 (0.663-1.297)	0.66	1	0.829 (0.510-1.348)	0.45	0.724 (0.385-1.360)	0.328	0.796 (0.445-1.425)	0.451	21.138	0.451	0.04	0.374	0.462	5	-0.015 (-0.054-0.024)	0.443	1
GCST90200873	Cortisol to 4-cholesten-3-one ratio	20	0.05709	422.618	1.141 (0.777-1.677)	0.501	0.999	0.898 (0.550-1.466)	0.667	0.951 (0.472-1.919)	0.89	0.835 (0.498-1.402)	0.504	25.725	0.138	0.031	0.548	0.132	5	-0.021 (-0.065-0.022)	0.329	1
GCST90200874	Cysteinylglycine to taurine ratio	31	0.08092	685.124	0.899 (0.659-1.227)	0.502	0.999	0.875 (0.564-1.359)	0.553	0.637 (0.354-1.144)	0.142	0.850 (0.515-1.406)	0.532	33.199	0.314	0.052	0.186	0.337	8	-0.002 (-0.034-0.030)	0.906	1
GCST90200875	Cysteinylglycine to glutamate ratio	25	0.05339	556.563	1.047 (0.739-1.482)	0.797	1	1.053 (0.662-1.674)	0.828	1.284 (0.625-2.636)	0.503	1.001 (0.511-1.960)	0.997	28.502	0.239	-0.03	0.53	0.258	4	0.008 (-0.033-0.048)	0.714	1
GCST90200876	Cortisone to 4-cholesten-3-one ratio	31	0.08165	630.802	1.210 (0.989-1.480)	0.064	0.987	1.229 (0.901-1.675)	0.193	1.267 (0.964-1.665)	0.1	1.230 (0.921-1.642)	0.172	19.318	0.933	-0.011	0.627	0.943	5	-0.022 (-0.064-0.020)	0.311	1
GCST90200877	Taurine to glutamate ratio	18	0.03278	341.825	0.846 (0.539-1.329)	0.469	0.993	0.680 (0.368-1.255)	0.217	0.683 (0.224-2.082)	0.512	0.737 (0.301-1.802)	0.512	14.811	0.609	0.027	0.686	0.61	6	0.002 (-0.032-0.036)	0.919	1
GCST90200878	Glutarate (C5-DC) to caprylate (8:0) ratio	24	0.05372	496.858	0.957 (0.674-1.360)	0.808	1	1.050 (0.631-1.750)	0.85	0.809 (0.436-1.500)	0.508	1.034 (0.633-1.690)	0.894	29.813	0.155	0.028	0.52	0.179	9	-0.004 (-0.037-0.029)	0.815	1
GCST90200879	Adenosine 5'-monophosphate (AMP) to glutamate ratio	22	0.04474	426.284	0.809 (0.534-1.225)	0.316	0.99	0.753 (0.435-1.303)	0.311	1.458 (0.441-4.819)	0.543	0.760 (0.327-1.765)	0.53	16.877	0.719	-0.061	0.315	0.733	7	-0.010 (-0.043-0.023)	0.558	1
GCST90200880	Glutarate (C5-DC) to salicylate ratio	18	0.04395	385.814	0.944 (0.641-1.390)	0.77	1	0.889 (0.522-1.513)	0.665	1.378 (0.688-2.756)	0.379	0.917 (0.478-1.761)	0.799	17.509	0.42	-0.08	0.219	0.448	6	-0.004 (-0.041-0.034)	0.856	1
GCST90200881	Aspartate to N-acetylglucosamine to N-acetylgalactosamine ratio	22	0.07251	575.911	0.759 (0.538-1.071)	0.117	0.987	0.718 (0.445-1.158)	0.174	0.792 (0.356-1.763)	0.574	0.699 (0.412-1.185)	0.198	12.067	0.938	-0.005	0.911	0.936	7	-0.016 (-0.051-0.018)	0.349	1
GCST90200882	Aspartate to mannose ratio	21	0.07107	630.534	0.853 (0.617-1.180)	0.338	0.99	0.718 (0.461-1.120)	0.145	0.606 (0.302-1.218)	0.176	0.631 (0.371-1.072)	0.104	20.867	0.405	0.056	0.292	0.434	7	-0.009 (-0.044-0.026)	0.606	1
GCST90200883	Phosphate to acetoacetate ratio	24	0.06358	522.337	0.870 (0.605-1.250)	0.452	0.99	0.857 (0.547-1.343)	0.501	1.430 (0.717-2.850)	0.321	0.977 (0.484-1.975)	0.95	31.986	0.1	-0.078	0.116	0.098	6	-0.014 (-0.055-0.027)	0.507	1
GCST90200884	Mannose to N-acetylglucosamine to N-acetylgalactosamine ratio	25	0.10316	842.204	1.042 (0.852-1.274)	0.688	1	0.990 (0.751-1.306)	0.946	1.138 (0.849-1.524)	0.397	0.998 (0.772-1.290)	0.988	16.369	0.874	-0.026	0.427	0.894	8	-0.008 (-0.042-0.025)	0.624	1
GCST90200885	Phenylpyruvate to citrate ratio	28	0.06477	587.626	0.928 (0.669-1.288)	0.657	1	1.050 (0.672-1.639)	0.831	0.967 (0.491-1.903)	0.922	1.054 (0.529-2.102)	0.881	17.76	0.911	-0.005	0.895	0.916	5	0.013 (-0.040-0.065)	0.638	1
GCST90200886	Phenylpyruvate to 4-hydroxyphenylpyruvate ratio	27	0.05857	583.913	1.083 (0.779-1.504)	0.636	1	1.181 (0.724-1.927)	0.506	0.919 (0.469-1.801)	0.808	1.454 (0.656-3.224)	0.365	25.3	0.502	0.026	0.589	0.505	6	-0.008 (-0.045-0.030)	0.693	1
GCST90200887	Cholesterol to cortisol ratio	17	0.04259	350.54	1.307 (0.840-2.033)	0.236	0.99	1.386 (0.743-2.585)	0.305	1.070 (0.413-2.768)	0.892	1.406 (0.584-3.382)	0.458	12.221	0.729	0.029	0.648	0.727	6	-0.002 (-0.039-0.035)	0.929	1
GCST90200888	Citrate to 4-hydroxyphenylpyruvate ratio	19	0.05553	437.211	0.971 (0.666-1.415)	0.879	1	0.840 (0.485-1.454)	0.534	0.579 (0.250-1.338)	0.218	0.779 (0.339-1.788)	0.563	16.487	0.559	0.074	0.193	0.553	7	0.002 (-0.033-0.038)	0.9	1
GCST90200889	Cholesterol to taurocholate ratio	26	0.05279	556.202	0.996 (0.807-1.228)	0.969	1	0.837 (0.619-1.131)	0.247	0.829 (0.631-1.088)	0.188	0.823 (0.624-1.084)	0.178	23.801	0.531	0.061	0.049	0.406	7	0.009 (-0.027-0.045)	0.633	1
GCST90200890	Cortisol to taurocholate ratio	24	0.05058	515.34	0.935 (0.661-1.322)	0.703	1	0.925 (0.562-1.522)	0.759	0.879 (0.454-1.703)	0.707	0.852 (0.421-1.726)	0.662	22.855	0.469	0.01	0.832	0.483	7	0.002 (-0.033-0.038)	0.901	1
GCST90200891	Salicylate to caprylate (8:0) ratio	22	0.04548	449.459	0.856 (0.616-1.191)	0.357	0.99	1.247 (0.760-2.047)	0.382	1.109 (0.608-2.023)	0.74	1.329 (0.729-2.421)	0.364	22.247	0.385	-0.04	0.326	0.357	10	-0.007 (-0.038-0.024)	0.657	1
GCST90200892	Hypotaurine to taurine ratio	25	0.0497	507.902	1.223 (0.863-1.733)	0.258	0.99	1.218 (0.740-2.004)	0.439	1.424 (0.554-3.659)	0.471	1.251 (0.540-2.898)	0.607	21.926	0.584	-0.018	0.737	0.596	6	0.017 (-0.027-0.061)	0.457	1
GCST90200893	Taurine to cysteine ratio	18	0.03917	361.161	1.235 (0.800-1.907)	0.341	0.99	1.285 (0.716-2.304)	0.401	0.668 (0.259-1.720)	0.415	1.401 (0.627-3.128)	0.423	14.503	0.631	0.08	0.171	0.682	8	-0.014 (-0.047-0.019)	0.402	1
GCST90200894	Inosine to theophylline ratio	19	0.07675	400.217	1.247 (0.911-1.707)	0.168	0.987	1.026 (0.662-1.590)	0.909	0.998 (0.527-1.891)	0.995	0.912 (0.455-1.830)	0.799	10.488	0.915	0.037	0.444	0.907	2	-0.003 (-0.109-0.104)	0.957	1
GCST90200895	Hypotaurine to cysteine ratio	33	0.07719	769.136	1.299 (0.926-1.823)	0.13	0.987	1.314 (0.828-2.086)	0.246	2.198 (0.813-5.940)	0.131	1.462 (0.720-2.969)	0.301	36.282	0.276	-0.059	0.279	0.299	7	0.003 (-0.041-0.046)	0.904	1
GCST90200896	Inosine to EDTA ratio	25	0.09611	541.209	0.953 (0.711-1.277)	0.747	1	0.841 (0.550-1.286)	0.424	1.094 (0.565-2.116)	0.793	0.572 (0.202-1.620)	0.303	27.908	0.264	-0.025	0.652	0.221	4	0.020 (-0.050-0.090)	0.571	1
GCST90200897	Theophylline to EDTA ratio	15	0.0305	326.413	0.952 (0.626-1.446)	0.816	1	0.992 (0.581-1.693)	0.976	1.015 (0.411-2.503)	0.976	1.052 (0.475-2.326)	0.903	5.939	0.968	-0.012	0.878	0.95	6	0.014 (-0.024-0.052)	0.472	1
GCST90200898	Citrulline to phosphate ratio	33	0.07443	721.288	0.886 (0.632-1.242)	0.482	0.999	0.740 (0.473-1.158)	0.187	1.202 (0.465-3.107)	0.707	0.679 (0.326-1.416)	0.31	15.128	0.995	-0.033	0.506	0.994	5	0.024 (-0.014-0.063)	0.22	1
GCST90200899	Citrulline to ornithine ratio	25	0.05549	569.499	1.107 (0.765-1.601)	0.591	1	1.028 (0.627-1.686)	0.913	0.796 (0.331-1.915)	0.615	0.817 (0.348-1.917)	0.647	15.065	0.919	0.041	0.426	0.927	5	0.023 (-0.015-0.062)	0.228	1
GCST90200900	Phosphate to oleoyl-linoleoyl-glycerol (18:1 to 18:2) [2] ratio	31	0.0803	848.472	0.936 (0.726-1.208)	0.612	1	0.828 (0.590-1.162)	0.275	0.789 (0.453-1.377)	0.411	0.697 (0.383-1.270)	0.248	27.355	0.605	0.026	0.504	0.611	7	0.023 (-0.012-0.058)	0.205	1
GCST90200901	Ornithine to phosphate ratio	16	0.03997	353.373	1.313 (0.825-2.090)	0.251	0.99	1.018 (0.541-1.914)	0.956	0.773 (0.246-2.428)	0.666	0.944 (0.337-2.641)	0.914	13.887	0.534	0.058	0.338	0.531	5	0.004 (-0.033-0.041)	0.833	1
GCST90200902	Phosphate to linoleoyl-arachidonoyl-glycerol (18:2 to 20:4) [2] ratio	26	0.11765	977.851	0.882 (0.666-1.167)	0.378	0.99	1.028 (0.704-1.501)	0.887	0.986 (0.558-1.743)	0.962	1.005 (0.693-1.459)	0.978	30.43	0.209	-0.018	0.66	0.229	5	0.014 (-0.026-0.055)	0.484	1
GCST90200903	Phosphate to glycerol ratio	17	0.02997	298.95	1.403 (0.849-2.316)	0.186	0.987	1.466 (0.732-2.935)	0.28	0.905 (0.243-3.368)	0.884	1.412 (0.459-4.341)	0.555	16.569	0.414	0.056	0.489	0.408	5	0.015 (-0.033-0.064)	0.532	1
GCST90200904	Phosphate to linoleoyl-arachidonoyl-glycerol (18:2 to 20:4) [1] ratio	23	0.1051	865.007	0.896 (0.679-1.183)	0.438	0.99	0.931 (0.628-1.381)	0.724	0.763 (0.432-1.345)	0.36	0.932 (0.643-1.351)	0.715	23.607	0.368	0.026	0.529	0.426	5	0.025 (-0.016-0.066)	0.233	1
GCST90200905	Glucose to glycerol ratio	18	0.03003	296.686	1.163 (0.750-1.802)	0.5	0.999	1.125 (0.618-2.048)	0.699	1.790 (0.639-5.015)	0.284	1.567 (0.609-4.030)	0.365	18.074	0.384	-0.054	0.377	0.356	8	-0.009 (-0.045-0.027)	0.622	1
GCST90200906	2'-deoxyuridine to cytidine ratio	29	0.07819	658.68	0.948 (0.720-1.249)	0.704	1	0.785 (0.510-1.207)	0.27	0.660 (0.387-1.125)	0.139	0.779 (0.459-1.320)	0.361	28.581	0.434	0.065	0.133	0.416	6	-0.013 (-0.058-0.033)	0.587	1
GCST90200907	Retinol (Vitamin A) to linoleoyl-arachidonoyl-glycerol (18:2 to 20:4) [1] ratio	24	0.10262	870.317	0.876 (0.670-1.147)	0.336	0.99	0.932 (0.631-1.375)	0.722	1.056 (0.613-1.818)	0.847	0.906 (0.591-1.390)	0.656	21.309	0.562	-0.031	0.448	0.601	5	0.013 (-0.027-0.053)	0.524	1
GCST90200908	Retinol (Vitamin A) to linoleoyl-arachidonoyl-glycerol (18:2 to 20:4) [2] ratio	24	0.11093	936.565	0.983 (0.753-1.283)	0.901	1	1.056 (0.721-1.548)	0.779	1.352 (0.801-2.281)	0.271	1.050 (0.732-1.505)	0.793	20.211	0.629	-0.063	0.18	0.686	6	0.007 (-0.032-0.045)	0.726	1
GCST90200909	Uridine to 2'-deoxyuridine ratio	27	0.0711	657.324	1.281 (0.851-1.926)#	0.235	0.99	1.194 (0.729-1.958)	0.481	2.401 (0.887-6.503)	0.097	1.065 (0.564-2.013)	0.847	44.335	0.014	-0.086	0.189	0.015	6	0.021 (-0.016-0.059)	0.26	1
GCST90200910	Retinol (Vitamin A) to oleoyl-linoleoyl-glycerol (18:1 to 18:2) [2] ratio	32	0.08764	877.313	0.962 (0.706-1.310)	0.805	1	0.889 (0.596-1.326)	0.565	0.878 (0.431-1.790)	0.723	0.898 (0.529-1.523)	0.692	41.181	0.105	0.013	0.782	0.107	5	0.007 (-0.032-0.046)	0.726	1
GCST90200911	Tryptophan to pyruvate ratio	23	0.05156	510.089	1.120 (0.803-1.561)	0.504	0.999	1.256 (0.796-1.981)	0.327	1.029 (0.527-2.009)	0.933	1.343 (0.716-2.518)	0.368	11.894	0.96	0.01	0.779	0.966	6	-0.005 (-0.041-0.032)	0.803	1
GCST90200912	tryptophan to tyrosine ratio	24	0.05296	527.638	1.212 (0.869-1.692)	0.258	0.99	1.447 (0.891-2.351)	0.136	2.008 (1.077-3.744)	0.039	1.476 (0.757-2.877)	0.265	19.195	0.69	-0.084	0.073	0.684	5	-0.006 (-0.044-0.032)	0.759	1
GCST90200913	Glucose to sucrose ratio	22	0.04585	453.355	0.986 (0.781-1.244)	0.905	1	0.954 (0.748-1.216)	0.703	0.981 (0.726-1.326)	0.904	0.979 (0.783-1.224)	0.851	28.025	0.139	0.002	0.961	0.257	5	0.004 (-0.049-0.057)	0.887	1
GCST90200914	Tyrosine to pyruvate ratio	22	0.05356	483.055	1.094 (0.725-1.651)	0.668	1	0.798 (0.478-1.332)	0.388	1.345 (0.370-4.888)	0.658	0.699 (0.266-1.835)	0.475	23.968	0.295	-0.022	0.744	0.303	3	-0.004 (-0.050-0.042)	0.865	1
GCST90200915	Glucose to fructose ratio	14	0.03332	293.67	0.925 (0.556-1.540)	0.765	1	0.753 (0.372-1.521)	0.429	0.871 (0.240-3.162)	0.837	0.656 (0.179-2.403)	0.536	11.06	0.606	0.007	0.922	0.562	5	-0.011 (-0.050-0.027)	0.558	1
GCST90200916	Fructose to sucrose ratio	24	0.05929	501.732	1.277 (0.861-1.894)	0.224	0.99	0.946 (0.538-1.665)	0.848	0.893 (0.315-2.533)	0.834	0.734 (0.243-2.216)	0.589	25.465	0.327	0.04	0.474	0.339	9	-0.016 (-0.049-0.017)	0.345	1
GCST90200917	Alpha-ketobutyrate to 3-methyl-2-oxobutyrate ratio	22	0.05057	495.229	0.839 (0.570-1.235)	0.375	0.99	1.143 (0.652-2.002)	0.641	1.155 (0.491-2.715)	0.745	1.215 (0.659-2.239)	0.54	23.121	0.338	-0.044	0.421	0.348	7	0.007 (-0.028-0.042)	0.704	1
GCST90200918	N-palmitoyl-sphingosine (d18:1 to 16:0) to N-palmitoyl-sphinganine (d18:0 to 16:0) ratio	19	0.05684	485.95	0.716 (0.511-1.005)	0.053	0.987	0.735 (0.467-1.159)	0.185	0.731 (0.343-1.558)	0.428	0.725 (0.367-1.429)	0.365	15.153	0.651	-0.003	0.956	0.673	7	-0.003 (-0.046-0.040)	0.892	1
GCST90200919	Caffeine to theophylline ratio	28	0.06935	601.535	0.915 (0.644-1.300)	0.622	1	0.717 (0.443-1.163)	0.177	1.526 (0.701-3.326)	0.297	0.671 (0.276-1.629)	0.386	30.81	0.279	-0.073	0.163	0.282	6	-0.009 (-0.047-0.029)	0.638	1
GCST90200920	Mannose to glycerol ratio	19	0.04418	402.432	1.503 (1.094-2.065)	0.012	0.973	1.535 (0.956-2.464)	0.076	1.226 (0.722-2.083)	0.461	1.582 (0.959-2.609)	0.089	13.32	0.772	0.036	0.359	0.817	8	-0.014 (-0.043-0.015)	0.348	1
GCST90200921	Mannose to mannitol to sorbitol ratio	21	0.05007	451.809	1.071 (0.719-1.596)	0.735	1	1.121 (0.644-1.950)	0.686	1.037 (0.316-3.403)	0.953	1.439 (0.567-3.657)	0.453	17.496	0.621	0.004	0.955	0.637	7	0.001 (-0.035-0.037)	0.955	1
GCST90200922	Alpha-ketobutyrate to pyruvate ratio	15	0.02823	313.815	1.009 (0.632-1.612)	0.97	1	0.832 (0.459-1.506)	0.543	0.646 (0.264-1.578)	0.355	0.675 (0.340-1.342)	0.281	17.952	0.209	0.062	0.273	0.224	8	-0.001 (-0.034-0.033)	0.97	1
GCST90200923	Glycerol to mannitol to sorbitol ratio	24	0.0538	500.987	1.254 (0.836-1.880)	0.274	0.99	1.423 (0.798-2.537)	0.232	0.792 (0.271-2.318)	0.675	1.515 (0.571-4.024)	0.413	23.552	0.429	0.051	0.375	0.435	6	0.005 (-0.032-0.042)	0.794	1
GCST90200924	Alpha-tocopherol to glycerol ratio	22	0.04544	388.431	1.159 (0.748-1.798)	0.509	0.999	1.020 (0.570-1.824)	0.946	0.785 (0.281-2.194)	0.65	0.947 (0.395-2.268)	0.903	13.422	0.893	0.041	0.421	0.886	8	-0.024 (-0.055-0.008)	0.137	1
GCST90200925	Caffeine to theobromine ratio	23	0.0598	499.534	1.030 (0.716-1.484)	0.872	1	1.030 (0.630-1.683)	0.907	1.295 (0.619-2.706)	0.5	1.108 (0.440-2.793)	0.829	13.162	0.929	-0.033	0.493	0.926	4	-0.010 (-0.052-0.033)	0.659	1
GCST90200926	N-stearoyl-sphingosine (d18:1 to 18:0) to N-palmitoyl-sphinganine (d18:0 to 16:0) ratio	29	0.08775	808.4	0.814 (0.617-1.073)	0.144	0.987	0.861 (0.578-1.283)	0.461	1.292 (0.720-2.317)	0.398	0.867 (0.522-1.440)	0.586	21.049	0.823	-0.077	0.09	0.837	10	0.018 (-0.013-0.049)	0.253	1
GCST90200927	Theophylline to theobromine ratio	14	0.03673	309.758	1.376 (0.885-2.138)	0.156	0.987	1.119 (0.598-2.094)	0.724	1.372 (0.457-4.117)	0.583	0.987 (0.434-2.244)	0.976	12.447	0.491	0	0.996	0.501	2	-0.015 (-0.064-0.034)	0.551	1
GCST90200928	N-palmitoyl-sphingosine (d18:1 to 16:0) to N-stearoyl-sphingosine (d18:1 to 18:0) ratio	20	0.08079	667.421	1.187 (0.878-1.606)	0.265	0.99	1.024 (0.639-1.641)	0.921	1.028 (0.532-1.988)	0.935	1.064 (0.632-1.793)	0.818	13.189	0.829	0.02	0.637	0.84	7	0.000 (-0.035-0.036)	0.983	1
GCST90200929	Glycerol to carnitine ratio	28	0.04681	490.243	0.786 (0.601-1.030)	0.081	0.987	0.620 (0.421-0.912)	0.015	0.672 (0.454-0.994)	0.057	0.694 (0.448-1.077)	0.115	26.229	0.506	0.033	0.288	0.508	8	0.010 (-0.019-0.039)	0.49	1
GCST90200930	Carnitine to acetylcarnitine (C2) ratio	19	0.04302	374.974	1.140 (0.727-1.789)	0.567	1	1.015 (0.539-1.911)	0.964	0.561 (0.180-1.750)	0.333	0.939 (0.375-2.353)	0.895	18.821	0.403	0.077	0.202	0.394	8	-0.012 (-0.045-0.020)	0.45	1
GCST90200931	Glycerol to sulfate ratio	24	0.0426	421.613	0.981 (0.687-1.401)	0.917	1	1.099 (0.653-1.851)	0.721	1.203 (0.593-2.440)	0.613	1.178 (0.554-2.505)	0.674	21.57	0.546	-0.026	0.52	0.562	8	0.012 (-0.019-0.043)	0.463	1
GCST90200932	Glycerol to palmitoylcarnitine (C16) ratio	21	0.03799	376.637	1.084 (0.705-1.667)	0.713	1	1.098 (0.596-2.024)	0.764	2.349 (0.467-11.812)	0.313	1.379 (0.533-3.567)	0.515	14.282	0.816	-0.082	0.342	0.819	8	0.008 (-0.021-0.037)	0.605	1
GCST90200933	Alpha-ketoglutarate to proline ratio	24	0.05328	678.102	0.862 (0.583-1.277)	0.46	0.99	1.009 (0.599-1.697)	0.974	0.739 (0.303-1.804)	0.514	0.986 (0.452-2.150)	0.971	28.699	0.191	0.021	0.709	0.176	6	-0.002 (-0.038-0.034)	0.912	1
GCST90200934	Acetylcarnitine (C2) to propionylcarnitine (C3) ratio	19	0.0397	402.194	1.291 (0.879-1.895)	0.193	0.987	1.037 (0.603-1.783)	0.897	1.278 (0.637-2.563)	0.499	0.995 (0.532-1.859)	0.987	14.963	0.664	0.002	0.974	0.674	6	-0.006 (-0.041-0.029)	0.743	1
GCST90200935	Carnitine to propionylcarnitine (C3) ratio	23	0.05852	598.049	1.017 (0.749-1.381)	0.915	1	1.010 (0.644-1.582)	0.967	1.306 (0.727-2.347)	0.382	1.071 (0.633-1.813)	0.8	18.176	0.695	-0.041	0.338	0.708	8	-0.013 (-0.045-0.020)	0.443	1
GCST90200936	Succinate to proline ratio	15	0.04125	380.361	0.829 (0.523-1.315)	0.426	0.99	0.818 (0.456-1.468)	0.501	0.533 (0.211-1.344)	0.205	0.800 (0.407-1.571)	0.527	18.387	0.19	0.064	0.3	0.231	8	-0.001 (-0.035-0.032)	0.934	1
GCST90200937	Alpha-ketoglutarate to trans-4-hydroxyproline ratio	19	0.03706	430.869	1.101 (0.708-1.712)	0.668	1	1.014 (0.568-1.811)	0.962	1.260 (0.487-3.258)	0.639	0.684 (0.265-1.764)	0.442	8.38	0.972	-0.02	0.757	0.968	8	-0.006 (-0.039-0.026)	0.7	1
GCST90200938	Alpha-ketoglutarate to alanine ratio	20	0.04283	457.324	0.999 (0.670-1.487)	0.994	1	1.107 (0.683-1.794)	0.681	1.583 (0.756-3.318)	0.239	1.153 (0.621-2.140)	0.658	25.549	0.143	-0.07	0.169	0.157	5	0.001 (-0.036-0.038)	0.961	1
GCST90200939	Proline to trans-4-hydroxyproline ratio	24	0.05975	552.901	1.175 (0.812-1.698)	0.392	0.99	1.163 (0.681-1.986)	0.58	1.192 (0.524-2.711)	0.679	1.713 (0.577-5.083)	0.342	23.794	0.415	-0.002	0.968	0.386	9	-0.005 (-0.036-0.027)	0.776	1
GCST90200940	Adenosine 5'-diphosphate (ADP) to EDTA ratio	25	0.09865	509.919	1.069 (0.805-1.420)	0.644	1	1.173 (0.795-1.729)	0.421	1.038 (0.537-2.006)	0.913	1.185 (0.631-2.225)	0.603	25.883	0.359	0.005	0.922	0.363	7	0.002 (-0.045-0.049)	0.932	1
GCST90200941	Succinate to trans-4-hydroxyproline ratio	16	0.03928	343.681	0.873 (0.613-1.244)	0.452	0.99	0.879 (0.577-1.340)	0.55	0.766 (0.446-1.314)	0.349	0.863 (0.573-1.299)	0.49	18.609	0.232	0.025	0.533	0.308	8	0.002 (-0.031-0.035)	0.912	1
GCST90200942	Glutamate to pyruvate ratio	26	0.0567	504.599	1.013 (0.651-1.577)#	0.954	1	1.054 (0.610-1.820)	0.851	0.708 (0.295-1.697)	0.446	1.005 (0.435-2.322)	0.991	41.858	0.019	0.05	0.36	0.021	9	-0.012 (-0.044-0.019)	0.432	1
GCST90200943	Phosphate to EDTA ratio	20	0.04523	391.136	0.821 (0.501-1.348)	0.436	0.99	0.810 (0.422-1.554)	0.526	0.646 (0.131-3.178)	0.598	0.857 (0.306-2.398)	0.772	24.539	0.176	0.025	0.759	0.175	8	0.010 (-0.022-0.041)	0.542	1
GCST90200944	Alpha-ketoglutarate to pyruvate ratio	16	0.03721	389.107	0.691 (0.463-1.031)	0.07	0.987	0.888 (0.505-1.564)	0.681	0.948 (0.399-2.254)	0.906	1.078 (0.414-2.812)	0.879	9.353	0.858	-0.044	0.432	0.856	8	0.009 (-0.024-0.041)	0.591	1
GCST90200945	Adenosine 5'-monophosphate (AMP) to EDTA ratio	14	0.02644	280.135	0.838 (0.524-1.342)	0.462	0.99	0.777 (0.415-1.455)	0.431	0.898 (0.336-2.397)	0.833	0.876 (0.382-2.011)	0.76	12.627	0.477	-0.009	0.878	0.508	8	-0.011 (-0.044-0.021)	0.495	1
GCST90200946	Glutamate to alanine ratio	19	0.04033	388.24	1.114 (0.737-1.684)	0.609	1	1.184 (0.683-2.053)	0.547	1.165 (0.488-2.777)	0.735	1.132 (0.508-2.520)	0.765	9.272	0.953	-0.006	0.91	0.959	5	-0.010 (-0.047-0.028)	0.606	1
GCST90200947	Adenosine 5'-diphosphate (ADP) to glucose ratio	16	0.07333	337.329	0.969 (0.685-1.371)	0.859	1	1.212 (0.759-1.937)	0.421	1.330 (0.506-3.500)	0.572	1.324 (0.681-2.578)	0.421	17.178	0.308	-0.05	0.501	0.311	5	-0.012 (-0.063-0.040)	0.655	1
GCST90200948	Adenosine 5'-diphosphate (ADP) to mannitol to sorbitol ratio	20	0.08157	417.291	1.144 (0.827-1.582)	0.416	0.99	1.282 (0.818-2.007)	0.278	1.075 (0.485-2.384)	0.86	1.328 (0.682-2.587)	0.414	20.726	0.352	0.01	0.868	0.371	3	-0.001 (-0.092-0.091)	0.989	1
GCST90200949	Adenosine 5'-diphosphate (ADP) to N-acetylneuraminate ratio	16	0.07253	358.383	1.120 (0.754-1.663)#	0.576	1	0.961 (0.605-1.526)	0.866	1.007 (0.487-2.081)	0.986	0.937 (0.552-1.592)	0.814	25.396	0.045	0.024	0.734	0.06	6	-0.014 (-0.064-0.036)	0.576	1
GCST90200950	Glucose to mannitol to sorbitol ratio	25	0.05623	526.693	1.050 (0.708-1.558)	0.807	1	0.962 (0.583-1.586)	0.878	1.455 (0.520-4.070)	0.482	0.925 (0.415-2.066)	0.851	30.064	0.183	-0.043	0.507	0.184	5	-0.013 (-0.052-0.027)	0.523	1
GCST90200951	Mannose to fructose ratio	18	0.04438	410.138	1.116 (0.732-1.701)	0.611	1	1.347 (0.733-2.478)	0.337	1.163 (0.432-3.127)	0.769	1.583 (0.579-4.327)	0.383	13.926	0.672	-0.005	0.929	0.646	7	0.001 (-0.034-0.036)	0.961	1
GCST90200952	Adenosine 5'-diphosphate (ADP) to cytidine ratio	18	0.08431	368.314	1.345 (0.897-2.017)	0.152	0.987	1.398 (0.848-2.304)	0.188	0.915 (0.360-2.325)	0.854	1.946 (0.664-5.703)	0.242	27.53	0.051	0.069	0.381	0.054	6	-0.026 (-0.076-0.024)	0.304	1
GCST90200953	Glucose-to-mannose ratio	26	0.0896	848.606	0.964 (0.709-1.311)	0.816	1	0.776 (0.515-1.170)	0.226	0.664 (0.369-1.196)	0.185	0.769 (0.506-1.169)	0.231	30.543	0.205	0.061	0.161	0.204	6	0.003 (-0.044-0.050)	0.902	1
GCST90200954	Cytidine to N-acetylneuraminate ratio	27	0.06794	615.87	0.719 (0.513-1.006)	0.054	0.987	0.690 (0.424-1.122)	0.134	0.446 (0.200-0.996)	0.06	0.620 (0.299-1.284)	0.209	21.096	0.737	0.065	0.211	0.752	6	0.024 (-0.013-0.061)	0.208	1
GCST90200955	Adenosine 5'-diphosphate (ADP) to choline phosphate ratio	20	0.09035	433.996	1.120 (0.806-1.557)	0.499	0.999	1.150 (0.733-1.804)	0.544	1.227 (0.400-3.760)	0.725	1.224 (0.574-2.608)	0.607	21.477	0.311	-0.013	0.869	0.313	3	0.000 (-0.058-0.059)	0.99	1
GCST90200956	Cytidine to N-acetylglucosamine to N-acetylgalactosamine ratio	20	0.05818	471.896	0.860 (0.571-1.296)	0.472	0.993	0.758 (0.452-1.270)	0.293	1.241 (0.478-3.219)	0.662	0.878 (0.487-1.584)	0.67	24.351	0.183	-0.054	0.414	0.221	7	0.021 (-0.015-0.057)	0.246	1
GCST90200957	N-acetylneuraminate to N-acetylglucosamine to N-acetylgalactosamine ratio	19	0.0943	804.993	0.957 (0.738-1.242)	0.742	1	0.983 (0.698-1.385)	0.922	1.108 (0.702-1.751)	0.665	0.963 (0.700-1.325)	0.82	14.049	0.726	-0.032	0.455	0.773	5	0.010 (-0.029-0.050)	0.608	1
GCST90200958	Adenosine 5'-diphosphate (ADP) to choline ratio	20	0.083	420.05	0.892 (0.670-1.188)	0.435	0.99	0.934 (0.629-1.386)	0.734	1.163 (0.539-2.511)	0.704	0.983 (0.494-1.953)	0.96	17.495	0.556	-0.05	0.475	0.562	5	0.001 (-0.051-0.052)	0.976	1
GCST90200959	Choline phosphate to choline ratio	19	0.03935	427.867	1.170 (0.803-1.706)	0.414	0.99	1.437 (0.863-2.391)	0.164	0.928 (0.384-2.239)	0.87	1.445 (0.671-3.113)	0.36	9.648	0.943	0.034	0.575	0.936	6	-0.015 (-0.050-0.020)	0.392	1
GCST90200960	Choline phosphate to phosphoethanolamine ratio	30	0.061	641.399	1.015 (0.765-1.346)	0.92	1	0.927 (0.620-1.388)	0.714	1.023 (0.603-1.735)	0.934	1.004 (0.521-1.936)	0.99	23.012	0.776	-0.001	0.972	0.79	8	-0.025 (-0.058-0.009)	0.145	1
GCST90200961	Adenosine 5'-diphosphate (ADP) to ornithine ratio	23	0.09363	492.043	0.931 (0.723-1.197)	0.576	1	1.078 (0.751-1.547)	0.684	0.742 (0.452-1.218)	0.251	1.301 (0.794-2.130)	0.308	21.683	0.479	0.049	0.31	0.505	4	-0.015 (-0.070-0.039)	0.582	1
GCST90200962	Adenosine 5'-diphosphate (ADP) to glutamine ratio	19	0.08129	394.361	1.106 (0.801-1.528)	0.54	1	1.210 (0.782-1.873)	0.392	0.435 (0.179-1.061)	0.085	1.237 (0.631-2.423)	0.544	19.321	0.372	0.128	0.043	0.373	5	-0.007 (-0.059-0.044)	0.783	1
GCST90200963	Inosine 5'-monophosphate (IMP) to urate ratio	20	0.07342	398.027	1.028 (0.771-1.371)	0.85	1	1.008 (0.694-1.466)	0.965	1.097 (0.557-2.159)	0.793	1.048 (0.556-1.974)	0.887	11.19	0.917	-0.01	0.839	0.918	5	0.007 (-0.061-0.074)	0.847	1
GCST90200964	Adenosine 5'-diphosphate (ADP) to 5-oxoproline ratio	16	0.0746	367.801	0.906 (0.632-1.298)	0.59	1	1.091 (0.673-1.767)	0.725	1.059 (0.453-2.475)	0.897	1.131 (0.558-2.293)	0.738	17.217	0.306	-0.031	0.695	0.313	7	-0.008 (-0.055-0.039)	0.735	1
GCST90200965	Glutamate to 5-oxoproline ratio	22	0.06164	544.031	0.924 (0.637-1.341)	0.677	1	1.029 (0.593-1.785)	0.92	1.104 (0.458-2.665)	0.827	1.140 (0.570-2.279)	0.714	18.232	0.634	-0.028	0.666	0.64	5	-0.018 (-0.055-0.020)	0.356	1
GCST90200966	Adenosine 5'-diphosphate (ADP) to uridine ratio	12	0.051	252.925	0.843 (0.580-1.226)	0.372	0.99	0.903 (0.555-1.470)	0.683	1.333 (0.391-4.549)	0.656	1.018 (0.500-2.072)	0.963	5.287	0.916	-0.06	0.46	0.922	6	-0.015 (-0.064-0.034)	0.539	1
GCST90200967	Phosphate to urate ratio	32	0.0753	701.271	0.740 (0.541-1.012)	0.06	0.987	0.836 (0.526-1.328)	0.448	0.566 (0.284-1.131)	0.118	0.927 (0.490-1.753)	0.817	22.36	0.871	0.031	0.401	0.873	4	-0.010 (-0.047-0.027)	0.608	1
GCST90200968	Phosphate to 5-oxoproline ratio	23	0.11414	1056.68	0.913 (0.699-1.191)	0.501	0.999	0.913 (0.646-1.290)	0.605	0.913 (0.610-1.368)	0.664	0.886 (0.634-1.237)	0.484	24.191	0.337	0	0.997	0.415	7	-0.018 (-0.052-0.017)	0.319	1
GCST90200969	Adenosine 5'-monophosphate (AMP) to N-palmitoyl-sphingosine (d18:1 to 16:0) ratio	22	0.04916	463.661	0.964 (0.675-1.376)	0.838	1	1.184 (0.695-2.019)	0.534	1.405 (0.701-2.819)	0.349	1.199 (0.678-2.121)	0.539	12.958	0.91	-0.051	0.23	0.908	7	-0.009 (-0.043-0.026)	0.632	1
GCST90200970	Adenosine 5'-monophosphate (AMP) to leucine ratio	20	0.03989	411.868	0.914 (0.575-1.455)	0.706	1	0.929 (0.509-1.695)	0.81	1.281 (0.477-3.437)	0.629	1.541 (0.481-4.930)	0.475	24.755	0.169	-0.048	0.457	0.159	4	-0.008 (-0.049-0.033)	0.696	1
GCST90200971	Leucine to phosphate ratio	23	0.04569	415.481	0.793 (0.532-1.182)	0.255	0.99	0.888 (0.511-1.541)	0.673	0.857 (0.339-2.169)	0.748	0.889 (0.394-2.006)	0.78	22.099	0.454	-0.01	0.856	0.475	6	0.003 (-0.030-0.036)	0.852	1
GCST90200972	Leucine to N-palmitoyl-sphingosine (d18:1 to 16:0) ratio	22	0.04636	439.655	0.979 (0.648-1.479)	0.92	1	1.173 (0.667-2.063)	0.579	1.663 (0.483-5.726)	0.429	1.311 (0.499-3.442)	0.589	14.253	0.858	-0.05	0.383	0.86	5	-0.014 (-0.052-0.024)	0.473	1
GCST90200973	Proline to glutamate ratio	25	0.05999	582.281	0.998 (0.758-1.313)	0.988	1	1.036 (0.671-1.599)	0.874	1.122 (0.719-1.751)	0.618	0.980 (0.645-1.488)	0.924	20.406	0.673	-0.027	0.52	0.703	5	-0.004 (-0.042-0.034)	0.845	1
GCST90200974	Phosphate to proline ratio	21	0.03916	414.868	0.927 (0.577-1.490)	0.755	1	1.101 (0.609-1.992)	0.751	0.801 (0.277-2.316)	0.686	1.142 (0.408-3.200)	0.803	28.624	0.095	0.018	0.764	0.101	7	-0.013 (-0.046-0.021)	0.449	1
GCST90200975	Arachidonate (20:4n6) to caffeine ratio	22	0.06066	509.395	0.889 (0.646-1.225)	0.473	0.993	1.028 (0.653-1.618)	0.905	0.649 (0.348-1.213)	0.191	1.391 (0.524-3.696)	0.515	16.003	0.769	0.054	0.264	0.722	6	0.011 (-0.027-0.049)	0.573	1
GCST90200976	Adenosine 5'-monophosphate (AMP) to urate ratio	23	0.04821	480.191	0.783 (0.537-1.141)	0.202	0.987	0.747 (0.446-1.252)	0.269	1.413 (0.631-3.163)	0.41	0.844 (0.376-1.897)	0.686	25.255	0.285	-0.081	0.122	0.29	4	-0.027 (-0.068-0.014)	0.195	1
GCST90200977	Arachidonate (20:4n6) to paraxanthine ratio	22	0.06454	568.059	0.750 (0.532-1.057)	0.1	0.987	0.818 (0.517-1.295)	0.391	0.524 (0.254-1.078)	0.094	0.778 (0.453-1.337)	0.373	26.665	0.182	0.065	0.281	0.206	7	0.028 (-0.008-0.064)	0.134	1
GCST90200978	Caffeine to paraxanthine ratio	27	0.09494	814.242	1.034 (0.747-1.432)	0.84	1	1.073 (0.686-1.678)	0.756	1.017 (0.482-2.147)	0.965	0.828 (0.387-1.773)	0.632	35.643	0.098	0.003	0.962	0.084	6	0.005 (-0.032-0.043)	0.773	1
GCST90200979	Arachidonate (20:4n6) to linoleate (18:2n6) ratio	24	0.13181	1168.74	0.920 (0.718-1.178)	0.509	0.999	0.938 (0.693-1.271)	0.682	0.994 (0.662-1.492)	0.977	0.929 (0.694-1.243)	0.625	24.006	0.403	-0.016	0.638	0.514	4	0.016 (-0.043-0.075)	0.591	1
GCST90200980	Phosphoethanolamine to choline ratio	22	0.04009	446.243	1.331 (0.910-1.945)	0.14	0.987	1.209 (0.738-1.980)	0.451	2.380 (0.813-6.967)	0.129	1.221 (0.577-2.584)	0.608	11.961	0.941	-0.069	0.27	0.94	4	-0.006 (-0.047-0.034)	0.751	1
GCST90200981	Caffeine to linoleate (18:2n6) ratio	13	0.03796	302.212	0.762 (0.516-1.124)	0.17	0.987	0.745 (0.444-1.249)	0.264	0.997 (0.501-1.985)	0.993	0.795 (0.428-1.475)	0.481	7.451	0.826	-0.051	0.373	0.842	5	-0.006 (-0.046-0.035)	0.781	1
GCST90200982	Paraxanthine to linoleate (18:2n6) ratio	19	0.04673	404.567	1.263 (0.737-2.165)#	0.395	0.99	1.154 (0.622-2.143)	0.65	2.622 (0.773-8.887)	0.14	0.936 (0.390-2.245)	0.884	32.491	0.019	-0.098	0.211	0.017	6	-0.020 (-0.058-0.018)	0.299	1
GCST90200983	Cholesterol to linoleoyl-arachidonoyl-glycerol (18:2 to 20:4) [1] ratio	20	0.0945	730.384	1.031 (0.794-1.340)	0.816	1	1.027 (0.734-1.438)	0.875	1.322 (0.890-1.962)	0.183	1.022 (0.767-1.362)	0.882	23.408	0.22	-0.061	0.128	0.301	6	0.008 (-0.030-0.046)	0.679	1
GCST90200984	Cholesterol to benzoate ratio	13	0.02753	264.133	0.708 (0.444-1.129)	0.147	0.987	0.792 (0.422-1.488)	0.469	0.980 (0.270-3.564)	0.977	0.813 (0.313-2.112)	0.678	6.684	0.878	-0.043	0.607	0.889	5	0.001 (-0.040-0.043)	0.945	1
GCST90200985	Cholesterol to oleoyl-linoleoyl-glycerol (18:1 to 18:2) [2] ratio	33	0.08013	854.132	1.193 (0.893-1.593)	0.233	0.99	1.182 (0.805-1.737)	0.393	0.879 (0.466-1.657)	0.693	0.935 (0.536-1.631)	0.815	38.957	0.185	0.042	0.298	0.193	8	0.020 (-0.013-0.053)	0.241	1
GCST90200986	Cholesterol to linoleoyl-arachidonoyl-glycerol (18:2 to 20:4) [2] ratio	29	0.112	890.56	1.125 (0.864-1.465)	0.383	0.99	1.043 (0.695-1.564)	0.84	1.147 (0.680-1.935)	0.61	1.029 (0.669-1.582)	0.899	21.902	0.786	-0.003	0.931	0.813	5	0.020 (-0.020-0.061)	0.324	1
GCST90200987	Benzoate to oleoyl-linoleoyl-glycerol (18:1 to 18:2) [2] ratio	30	0.07364	734.391	0.939 (0.698-1.265)	0.68	1	0.818 (0.533-1.255)	0.357	1.623 (0.748-3.522)	0.231	0.841 (0.433-1.633)	0.613	29.235	0.453	-0.066	0.146	0.463	6	0.023 (-0.017-0.063)	0.253	1
GCST90200988	Benzoate to linoleoyl-arachidonoyl-glycerol (18:2 to 20:4) [1] ratio	16	0.06972	587.071	0.886 (0.623-1.261)	0.503	0.999	0.887 (0.583-1.349)	0.576	0.703 (0.320-1.546)	0.396	0.853 (0.551-1.321)	0.488	21.78	0.114	0.043	0.528	0.163	7	-0.007 (-0.047-0.032)	0.714	1
GCST90200989	Histidine to asparagine ratio	25	0.06455	1308.66	0.817 (0.642-1.040)	0.1	0.987	0.753 (0.551-1.029)	0.075	0.831 (0.573-1.206)	0.34	0.752 (0.553-1.023)	0.082	24.862	0.413	-0.003	0.907	0.447	6	0.009 (-0.037-0.055)	0.694	1
GCST90200990	Benzoate to linoleoyl-arachidonoyl-glycerol (18:2 to 20:4) [2] ratio	26	0.11454	839.405	0.951 (0.768-1.176)	0.64	1	0.936 (0.687-1.275)	0.675	0.970 (0.694-1.356)	0.86	0.995 (0.732-1.352)	0.976	22.572	0.603	-0.004	0.879	0.62	8	-0.001 (-0.039-0.036)	0.94	1
GCST90200991	Histidine to alanine ratio	31	0.06456	650.27	0.971 (0.677-1.393)#	0.874	1	1.107 (0.715-1.715)	0.649	1.526 (0.790-2.947)	0.218	1.224 (0.678-2.207)	0.508	45.591	0.034	-0.062	0.123	0.035	9	-0.002 (-0.040-0.035)	0.905	1
GCST90200992	Alanine to asparagine ratio	31	0.08153	1165.72	0.847 (0.649-1.104)	0.22	0.99	0.741 (0.515-1.067)	0.107	0.806 (0.516-1.257)	0.349	0.746 (0.507-1.097)	0.147	40.543	0.095	0.01	0.785	0.096	7	0.005 (-0.030-0.040)	0.785	1
GCST90200993	Salicylate to oxalate (ethanedioate) ratio	18	0.03288	400.524	1.389 (0.896-2.153)	0.142	0.987	1.429 (0.783-2.605)	0.245	0.900 (0.366-2.214)	0.821	1.632 (0.560-4.758)	0.382	19.221	0.316	0.066	0.296	0.315	5	-0.008 (-0.046-0.031)	0.699	1
GCST90200994	Glutamine to alanine ratio	35	0.08758	848.22	0.823 (0.615-1.102)	0.191	0.987	0.791 (0.512-1.220)	0.288	0.808 (0.380-1.720)	0.585	0.763 (0.366-1.588)	0.474	32.507	0.541	0.002	0.96	0.544	8	-0.007 (-0.040-0.026)	0.672	1
GCST90200995	Salicylate to taurocholate ratio	23	0.05571	492.167	1.291 (0.877-1.901)	0.196	0.987	1.304 (0.780-2.178)	0.312	1.030 (0.387-2.739)	0.954	1.231 (0.507-2.991)	0.651	17.058	0.76	0.029	0.627	0.783	8	0.010 (-0.025-0.046)	0.562	1
GCST90200996	Citrate to taurocholate ratio	18	0.04099	400.945	0.886 (0.630-1.246)	0.486	0.999	0.864 (0.552-1.353)	0.522	0.843 (0.454-1.565)	0.596	0.894 (0.434-1.842)	0.765	12.182	0.789	0.009	0.854	0.801	6	0.011 (-0.028-0.050)	0.576	1
GCST90200997	Histidine to glutamine ratio	30	0.08819	806.951	1.239 (0.913-1.681)	0.169	0.987	1.264 (0.782-2.042)	0.339	1.681 (0.888-3.182)	0.122	1.318 (0.769-2.259)	0.324	18.193	0.94	-0.038	0.295	0.937	3	-0.012 (-0.077-0.053)	0.719	1
GCST90200998	Salicylate to citrate ratio	21	0.04705	445.88	0.899 (0.628-1.287)	0.562	1	1.109 (0.666-1.844)	0.692	0.853 (0.434-1.673)	0.648	1.144 (0.560-2.337)	0.715	13.634	0.849	0.01	0.856	0.822	5	0.007 (-0.032-0.046)	0.715	1
GCST90200999	Taurocholate to oxalate (ethanedioate) ratio	19	0.04576	416.496	1.231 (0.803-1.888)	0.34	0.99	0.993 (0.543-1.815)	0.981	1.116 (0.334-3.735)	0.86	0.796 (0.324-1.956)	0.625	16.974	0.525	0.013	0.867	0.532	9	-0.013 (-0.046-0.020)	0.439	1
GCST90201000	Serine to threonine ratio	23	0.09634	1012.35	0.879 (0.673-1.149)	0.345	0.99	0.895 (0.611-1.310)	0.567	1.014 (0.592-1.736)	0.961	0.883 (0.613-1.270)	0.508	13.766	0.91	-0.022	0.556	0.936	6	0.013 (-0.022-0.049)	0.465	1
GCST90201001	Serine to alpha-ketobutyrate ratio	17	0.0488	416.461	0.941 (0.633-1.401)	0.766	1	0.938 (0.561-1.569)	0.808	0.894 (0.333-2.399)	0.827	0.979 (0.416-2.303)	0.962	5.839	0.99	0.006	0.912	0.99	5	-0.011 (-0.049-0.027)	0.571	1
GCST90201002	Maltose to sucrose ratio	17	0.05734	366.582	0.996 (0.620-1.601)#	0.988	1	1.088 (0.648-1.827)	0.75	1.585 (0.521-4.820)	0.43	1.085 (0.534-2.201)	0.825	29.577	0.02	-0.071	0.38	0.029	3	-0.003 (-0.055-0.050)	0.923	1
GCST90201003	Glucose to N-palmitoyl-sphingosine (d18:1 to 16:0) ratio	23	0.04951	495.705	0.903 (0.621-1.312)	0.592	1	1.006 (0.597-1.696)	0.983	0.519 (0.223-1.208)	0.143	1.007 (0.405-2.503)	0.987	20.295	0.565	0.072	0.167	0.544	4	-0.002 (-0.043-0.040)	0.933	1
GCST90201004	Glucose to N-stearoyl-sphingosine (d18:1 to 18:0) ratio	17	0.05467	472.183	1.018 (0.693-1.496)	0.927	1	1.028 (0.607-1.739)	0.919	1.163 (0.290-4.657)	0.834	1.022 (0.498-2.098)	0.952	6.062	0.987	-0.015	0.848	0.989	3	-0.011 (-0.056-0.034)	0.617	1
GCST90201005	Fructose to maltose ratio	22	0.065	471.757	1.039 (0.698-1.546)	0.851	1	1.126 (0.702-1.804)	0.623	1.091 (0.444-2.678)	0.852	1.235 (0.622-2.452)	0.554	30.322	0.086	-0.008	0.907	0.096	3	0.014 (-0.061-0.088)	0.716	1
GCST90201006	Alpha-ketobutyrate to 3-methyl-2-oxovalerate ratio	16	0.04182	360.038	0.994 (0.626-1.579)	0.98	1	1.143 (0.630-2.075)	0.66	0.653 (0.170-2.501)	0.544	1.139 (0.460-2.820)	0.783	9.761	0.835	0.047	0.524	0.851	7	0.013 (-0.021-0.048)	0.444	1
GCST90201007	Glucose to N-palmitoyl-sphinganine (d18:0 to 16:0) ratio	23	0.05335	515.608	0.816 (0.512-1.301)	0.393	0.99	0.773 (0.425-1.406)	0.399	0.811 (0.238-2.758)	0.74	0.773 (0.307-1.945)	0.589	27.201	0.204	0.001	0.991	0.215	6	0.013 (-0.024-0.050)	0.482	1
GCST90201008	Threonine to alpha-ketobutyrate ratio	20	0.05664	460.032	1.022 (0.704-1.483)	0.911	1	1.055 (0.623-1.788)	0.841	0.808 (0.310-2.107)	0.668	0.944 (0.438-2.034)	0.884	17.636	0.547	0.027	0.609	0.567	6	-0.008 (-0.045-0.029)	0.676	1
GCST90201009	Threonine to pyruvate ratio	31	0.0743	717.56	0.948 (0.727-1.237)	0.695	1	1.012 (0.677-1.512)	0.955	0.891 (0.551-1.441)	0.641	1.087 (0.619-1.910)	0.774	31.452	0.393	0.011	0.76	0.394	4	-0.008 (-0.050-0.033)	0.7	1
GCST90201010	Alpha-ketobutyrate to 4-methyl-2-oxopentanoate ratio	15	0.04055	331.092	1.126 (0.696-1.822)	0.629	1	1.132 (0.599-2.140)	0.703	0.670 (0.141-3.187)	0.624	1.041 (0.429-2.526)	0.931	8.483	0.863	0.058	0.505	0.876	6	0.015 (-0.021-0.051)	0.422	1
GCST90201011	3-methyl-2-oxovalerate to 4-methyl-2-oxopentanoate ratio	21	0.04751	432.555	0.884 (0.585-1.337)	0.559	1	1.035 (0.574-1.865)	0.909	1.451 (0.585-3.595)	0.432	1.097 (0.485-2.483)	0.827	21.816	0.351	-0.064	0.246	0.382	5	0.004 (-0.035-0.043)	0.851	1
GCST90201012	3-methyl-2-oxovalerate to 3-methyl-2-oxobutyrate ratio	20	0.04769	410.663	0.732 (0.441-1.215)	0.227	0.99	0.625 (0.322-1.211)	0.164	2.682 (0.892-8.067)	0.096	0.586 (0.240-1.430)	0.255	22.188	0.275	-0.153	0.02	0.29	7	0.012 (-0.023-0.047)	0.518	1
GCST90201013	Androsterone glucuronide to etiocholanolone glucuronide ratio	25	0.14611	1152.12	0.919 (0.705-1.196)	0.528	1	1.004 (0.684-1.474)	0.985	0.894 (0.594-1.348)	0.599	0.976 (0.619-1.537)	0.916	17.434	0.83	0.006	0.87	0.837	4	0.019 (-0.021-0.060)	0.346	1
GCST90201014	Glucuronate to androsterone glucuronide ratio	19	0.04148	1008.59	1.030 (0.768-1.380)	0.845	1	0.953 (0.646-1.406)	0.807	0.889 (0.569-1.388)	0.612	0.970 (0.644-1.463)	0.888	18.139	0.447	0.026	0.401	0.512	5	0.003 (-0.032-0.038)	0.869	1
GCST90201015	Bilirubin (Z,Z) to androsterone glucuronide ratio	32	0.22723	1986.92	1.098 (0.906-1.331)	0.339	0.99	1.042 (0.804-1.350)	0.757	1.108 (0.850-1.446)	0.453	1.099 (0.900-1.342)	0.359	37.506	0.195	-0.003	0.92	0.238	6	-0.002 (-0.047-0.042)	0.928	1
GCST90201016	Bilirubin (Z,Z) to etiocholanolone glucuronide ratio	26	0.17814	1526.43	0.997 (0.807-1.232)	0.977	1	0.988 (0.756-1.291)	0.931	0.953 (0.666-1.366)	0.797	1.005 (0.778-1.297)	0.972	12.755	0.979	0.01	0.767	0.984	6	-0.015 (-0.064-0.035)	0.564	1
GCST90201017	4-methyl-2-oxopentanoate to 3-methyl-2-oxobutyrate ratio	21	0.05101	459.195	1.068 (0.684-1.667)	0.773	1	1.297 (0.694-2.425)	0.415	1.041 (0.415-2.615)	0.932	1.370 (0.578-3.251)	0.483	15.484	0.748	0.004	0.952	0.757	7	0.001 (-0.033-0.036)	0.937	1
GCST90201018	Bilirubin (Z,Z) to glucuronate ratio	20	0.13027	1142.56	1.149 (0.896-1.474)	0.272	0.99	1.040 (0.774-1.397)	0.797	1.000 (0.665-1.503)	0.999	1.023 (0.754-1.389)	0.884	19.407	0.431	0.034	0.406	0.472	5	-0.009 (-0.059-0.040)	0.718	1
GCST90201019	Glucuronate to etiocholanolone glucuronide ratio	24	0.04775	901.824	0.794 (0.586-1.076)	0.137	0.987	0.923 (0.590-1.444)	0.726	0.748 (0.443-1.264)	0.29	0.921 (0.593-1.430)	0.717	26.162	0.293	0.011	0.786	0.304	7	0.003 (-0.033-0.038)	0.872	1
GCST90201020	Paraxanthine to 5-acetylamino-6-formylamino-3-methyluracil ratio	25	0.25313	2592.24	1.079 (0.893-1.305)	0.431	0.99	1.121 (0.931-1.349)	0.229	1.166 (0.893-1.522)	0.27	1.086 (0.907-1.300)	0.38	33.174	0.1	-0.03	0.423	0.204	6	-0.022 (-0.061-0.018)	0.283	1
Abbreviations: IVs instrumental variables, OR odds ratio per standard deviation (SD) in genetically predicted plasma level, CI confidence interval, FDR, false discovery rate by Benjamini-Hochberg method, MR-PRESSO Mendelian Randomization Pleiotropy RESidual Sum and Outlier a Variance in plasma level of metabolite explained by IVs. b Metabolites that analysed by inverse variance weighted (multipli…
