# Supplementary material for: Plasma metabolite octadecadienedioate: A novel protective factor against diabetes-related Charcot foot
Source: Medicine (Baltimore). 2026 Jul 31;105(31):e49973. doi: 10.1097/MD.0000000000049973 (PMC13433017; doi:10.1097/MD.0000000000049973)
Supplement: Supplementary file 4 [file medi-105-e49973-s004.xlsx]

## Sheet: S4 revMR_IVs
	Table S4. Summary statistics of instrumental variables (IVs) used for reverse Mendelian randomization (MR) analyses for the 1400 metabolites as the outcomes.
IV	Metabolite	Annotation	Chr	Position (HG19)	Effects on charcot foot				Effects on metabolites				Steiger pval	R2 (%)	F
					Effect allele	Other allele	Beta	SE	Effect allele	Other allele	Beta	SE
rs116863628	GCST90199621	Carnitine levels	18	77446000	G	A	0.883	0.186	G	A	0.0256	0.059	0.704	0.02758	7724.08
rs3858782	GCST90199621	Carnitine levels	13	99105482	A	C	0.309	0.067	A	C	-0.006747	0.018	0.684	0.03886	11007.9
rs762808	GCST90199621	Carnitine levels	6	32829689	A	G	0.504	0.094	A	G	-0.01894	0.035	0.698	0.04492	12807.3
rs9273368	GCST90199621	Carnitine levels	6	32658698	A	G	0.641	0.063	A	G	0.01886	0.017	0.514	0.16298	53019.4
rs116437995	GCST90199622	Benzoate levels	1	34072289	T	C	1.334	0.284	T	C	0.01397	0.072	0.57	0.01705	4724.19
rs116863628	GCST90199622	Benzoate levels	18	77446000	G	A	0.883	0.186	G	A	-0.009565	0.062	0.539	0.02758	7724.08
rs2215983	GCST90199622	Benzoate levels	7	12038283	C	T	0.385	0.085	C	T	0.009644	0.023	0.747	0.03442	9706.9
rs762808	GCST90199622	Benzoate levels	6	32829689	A	G	0.504	0.094	A	G	0.0206	0.037	0.747	0.04492	12807.3
rs9273368	GCST90199622	Benzoate levels	6	32658698	A	G	0.641	0.063	A	G	-0.01842	0.018	0.515	0.16298	53019.4
rs116437995	GCST90199623	Maltotriose levels	1	34072289	T	C	1.334	0.284	T	C	0.0487	0.093	0.931	0.01705	4724.19
rs117704068	GCST90199623	Maltotriose levels	8	51126677	C	T	0.959	0.212	C	T	-0.03268	0.073	0.887	0.02283	6362.63
rs926771	GCST90199623	Maltotriose levels	14	32777017	T	C	0.469	0.104	T	C	5.328e-05	0.039	0.561	0.03177	8933.37
rs9273368	GCST90199623	Maltotriose levels	6	32658698	A	G	0.641	0.063	A	G	0.02833	0.023	0.911	0.16298	53019.4
rs116863628	GCST90199624	Hippurate levels	18	77446000	G	A	0.883	0.186	G	A	0.004351	0.059	0.459	0.02758	7724.08
rs3858782	GCST90199624	Hippurate levels	13	99105482	A	C	0.309	0.067	A	C	0.008105	0.018	0.738	0.03886	11007.9
rs926771	GCST90199624	Hippurate levels	14	32777017	T	C	0.469	0.104	T	C	-0.003948	0.029	0.524	0.03177	8933.37
rs9273368	GCST90199624	Hippurate levels	6	32658698	A	G	0.641	0.063	A	G	-0.003988	0.017	0.13	0.16298	53019.4
rs116437995	GCST90199625	Methionine sulfoxide levels	1	34072289	T	C	1.334	0.284	T	C	0.04544	0.067	0.888	0.01705	4724.19
rs116863628	GCST90199625	Methionine sulfoxide levels	18	77446000	G	A	0.883	0.186	G	A	0.04096	0.059	0.898	0.02758	7724.08
rs2215983	GCST90199625	Methionine sulfoxide levels	7	12038283	C	T	0.385	0.085	C	T	-0.01681	0.022	0.982	0.03442	9706.9
rs762808	GCST90199625	Methionine sulfoxide levels	6	32829689	A	G	0.504	0.094	A	G	0.02736	0.035	0.873	0.04492	12807.3
rs926771	GCST90199625	Methionine sulfoxide levels	14	32777017	T	C	0.469	0.104	T	C	0.007957	0.029	0.615	0.03177	8933.37
rs9273368	GCST90199625	Methionine sulfoxide levels	6	32658698	A	G	0.641	0.063	A	G	0.01959	0.017	0.531	0.16298	53019.4
rs116437995	GCST90199626	Xanthurenate levels	1	34072289	T	C	1.334	0.284	T	C	0.01297	0.067	0.549	0.01705	4724.19
rs117704068	GCST90199626	Xanthurenate levels	8	51126677	C	T	0.959	0.212	C	T	-0.04038	0.055	0.968	0.02283	6362.63
rs762808	GCST90199626	Xanthurenate levels	6	32829689	A	G	0.504	0.094	A	G	0.02711	0.036	0.877	0.04492	12807.3
rs926771	GCST90199626	Xanthurenate levels	14	32777017	T	C	0.469	0.104	T	C	0.006949	0.029	0.6	0.03177	8933.37
rs9273368	GCST90199626	Xanthurenate levels	6	32658698	A	G	0.641	0.063	A	G	-0.0132	0.017	0.335	0.16298	53019.4
rs116863628	GCST90199628	3-methylhistidine levels	18	77446000	G	A	0.883	0.186	G	A	-0.003932	0.059	0.454	0.02758	7724.08
rs117704068	GCST90199628	3-methylhistidine levels	8	51126677	C	T	0.959	0.212	C	T	-0.02588	0.054	0.757	0.02283	6362.63
rs2215983	GCST90199628	3-methylhistidine levels	7	12038283	C	T	0.385	0.085	C	T	0.002636	0.022	0.511	0.03442	9706.9
rs3858782	GCST90199628	3-methylhistidine levels	13	99105482	A	C	0.309	0.067	A	C	0.002602	0.018	0.52	0.03886	11007.9
rs926771	GCST90199628	3-methylhistidine levels	14	32777017	T	C	0.469	0.104	T	C	0.002846	0.029	0.499	0.03177	8933.37
rs9273368	GCST90199628	3-methylhistidine levels	6	32658698	A	G	0.641	0.063	A	G	0.01576	0.017	0.4	0.16298	53019.4
rs116437995	GCST90199629	Glycerophosphorylcholine (GPC) levels	1	34072289	T	C	1.334	0.284	T	C	0.004341	0.066	0.46	0.01705	4724.19
rs3858782	GCST90199629	Glycerophosphorylcholine (GPC) levels	13	99105482	A	C	0.309	0.067	A	C	-0.0006482	0.018	0.454	0.03886	11007.9
rs762808	GCST90199629	Glycerophosphorylcholine (GPC) levels	6	32829689	A	G	0.504	0.094	A	G	0.01882	0.035	0.697	0.04492	12807.3
rs926771	GCST90199629	Glycerophosphorylcholine (GPC) levels	14	32777017	T	C	0.469	0.104	T	C	0.0153	0.029	0.805	0.03177	8933.37
rs9273368	GCST90199629	Glycerophosphorylcholine (GPC) levels	6	32658698	A	G	0.641	0.063	A	G	0.01105	0.017	0.27	0.16298	53019.4
rs116437995	GCST90199630	Phenylacetate levels	1	34072289	T	C	1.334	0.284	T	C	1.537e-05	0.072	0.456	0.01705	4724.19
rs117704068	GCST90199630	Phenylacetate levels	8	51126677	C	T	0.959	0.212	C	T	-0.03186	0.058	0.86	0.02283	6362.63
rs762808	GCST90199630	Phenylacetate levels	6	32829689	A	G	0.504	0.094	A	G	0.02771	0.038	0.901	0.04492	12807.3
rs2215983	GCST90199631	3-methyl-2-oxovalerate levels	7	12038283	C	T	0.385	0.085	C	T	0.008109	0.021	0.69	0.03442	9706.9
rs3858782	GCST90199631	3-methyl-2-oxovalerate levels	13	99105482	A	C	0.309	0.067	A	C	0.007733	0.017	0.731	0.03886	11007.9
rs762808	GCST90199631	3-methyl-2-oxovalerate levels	6	32829689	A	G	0.504	0.094	A	G	0.01119	0.034	0.549	0.04492	12807.3
rs926771	GCST90199631	3-methyl-2-oxovalerate levels	14	32777017	T	C	0.469	0.104	T	C	0.01397	0.028	0.777	0.03177	8933.37
rs9273368	GCST90199631	3-methyl-2-oxovalerate levels	6	32658698	A	G	0.641	0.063	A	G	-0.01079	0.017	0.269	0.16298	53019.4
rs116437995	GCST90199632	Tartarate levels	1	34072289	T	C	1.334	0.284	T	C	-0.01576	0.072	0.594	0.01705	4724.19
rs116863628	GCST90199632	Tartarate levels	18	77446000	G	A	0.883	0.186	G	A	0.02296	0.065	0.686	0.02758	7724.08
rs3858782	GCST90199632	Tartarate levels	13	99105482	A	C	0.309	0.067	A	C	0.002959	0.019	0.562	0.03886	11007.9
rs762808	GCST90199632	Tartarate levels	6	32829689	A	G	0.504	0.094	A	G	0.01033	0.039	0.555	0.04492	12807.3
rs9273368	GCST90199632	Tartarate levels	6	32658698	A	G	0.641	0.063	A	G	0.009915	0.019	0.274	0.16298	53019.4
rs116863628	GCST90199633	Suberate (C8-DC) levels	18	77446000	G	A	0.883	0.186	G	A	0.04203	0.064	0.92	0.02758	7724.08
rs117704068	GCST90199633	Suberate (C8-DC) levels	8	51126677	C	T	0.959	0.212	C	T	0.01367	0.058	0.631	0.02283	6362.63
rs3858782	GCST90199633	Suberate (C8-DC) levels	13	99105482	A	C	0.309	0.067	A	C	-0.005953	0.019	0.68	0.03886	11007.9
rs926771	GCST90199633	Suberate (C8-DC) levels	14	32777017	T	C	0.469	0.104	T	C	0.004208	0.031	0.566	0.03177	8933.37
rs116437995	GCST90199634	5-hydroxylysine levels	1	34072289	T	C	1.334	0.284	T	C	0.04155	0.066	0.856	0.01705	4724.19
rs116863628	GCST90199634	5-hydroxylysine levels	18	77446000	G	A	0.883	0.186	G	A	-0.02346	0.059	0.68	0.02758	7724.08
rs117704068	GCST90199634	5-hydroxylysine levels	8	51126677	C	T	0.959	0.212	C	T	0.02511	0.054	0.753	0.02283	6362.63
rs3858782	GCST90199634	5-hydroxylysine levels	13	99105482	A	C	0.309	0.067	A	C	0.004927	0.018	0.613	0.03886	11007.9
rs762808	GCST90199634	5-hydroxylysine levels	6	32829689	A	G	0.504	0.094	A	G	-0.01819	0.035	0.686	0.04492	12807.3
rs9273368	GCST90199634	5-hydroxylysine levels	6	32658698	A	G	0.641	0.063	A	G	0.01617	0.017	0.425	0.16298	53019.4
rs116863628	GCST90199635	3-phenylpropionate hydrocinnamate levels	18	77446000	G	A	0.883	0.186	G	A	0.03037	0.06	0.764	0.02758	7724.08
rs117704068	GCST90199635	3-phenylpropionate hydrocinnamate levels	8	51126677	C	T	0.959	0.212	C	T	0.002909	0.055	0.478	0.02283	6362.63
rs3858782	GCST90199635	3-phenylpropionate hydrocinnamate levels	13	99105482	A	C	0.309	0.067	A	C	0.001391	0.018	0.487	0.03886	11007.9
rs926771	GCST90199635	3-phenylpropionate hydrocinnamate levels	14	32777017	T	C	0.469	0.104	T	C	-0.0168	0.029	0.849	0.03177	8933.37
rs9273368	GCST90199635	3-phenylpropionate hydrocinnamate levels	6	32658698	A	G	0.641	0.063	A	G	-0.0273	0.017	0.869	0.16298	53019.4
rs116437995	GCST90199636	Kynurenine levels	1	34072289	T	C	1.334	0.284	T	C	-0.02774	0.064	0.704	0.01705	4724.19
rs762808	GCST90199636	Kynurenine levels	6	32829689	A	G	0.504	0.094	A	G	0.02787	0.034	0.912	0.04492	12807.3
rs926771	GCST90199636	Kynurenine levels	14	32777017	T	C	0.469	0.104	T	C	-0.01127	0.028	0.709	0.03177	8933.37
rs116863628	GCST90199637	N-acetylglutamate levels	18	77446000	G	A	0.883	0.186	G	A	-0.007724	0.059	0.508	0.02758	7724.08
rs117704068	GCST90199637	N-acetylglutamate levels	8	51126677	C	T	0.959	0.212	C	T	-0.0004385	0.055	0.454	0.02283	6362.63
rs2215983	GCST90199637	N-acetylglutamate levels	7	12038283	C	T	0.385	0.085	C	T	0.009823	0.022	0.753	0.03442	9706.9
rs762808	GCST90199637	N-acetylglutamate levels	6	32829689	A	G	0.504	0.094	A	G	0.02232	0.035	0.786	0.04492	12807.3
rs926771	GCST90199637	N-acetylglutamate levels	14	32777017	T	C	0.469	0.104	T	C	0.02134	0.029	0.979	0.03177	8933.37
rs9273368	GCST90199637	N-acetylglutamate levels	6	32658698	A	G	0.641	0.063	A	G	0.01679	0.017	0.462	0.16298	53019.4
rs116437995	GCST90199638	Glycerol 3-phosphate levels	1	34072289	T	C	1.334	0.284	T	C	0.02106	0.068	0.62	0.01705	4724.19
rs116863628	GCST90199638	Glycerol 3-phosphate levels	18	77446000	G	A	0.883	0.186	G	A	0.03501	0.059	0.818	0.02758	7724.08
rs117704068	GCST90199638	Glycerol 3-phosphate levels	8	51126677	C	T	0.959	0.212	C	T	0.01459	0.055	0.608	0.02283	6362.63
rs2215983	GCST90199638	Glycerol 3-phosphate levels	7	12038283	C	T	0.385	0.085	C	T	0.002437	0.022	0.507	0.03442	9706.9
rs3858782	GCST90199638	Glycerol 3-phosphate levels	13	99105482	A	C	0.309	0.067	A	C	0.007238	0.018	0.7	0.03886	11007.9
rs926771	GCST90199638	Glycerol 3-phosphate levels	14	32777017	T	C	0.469	0.104	T	C	0.007455	0.029	0.605	0.03177	8933.37
rs9273368	GCST90199638	Glycerol 3-phosphate levels	6	32658698	A	G	0.641	0.063	A	G	-1.616e-05	0.017	0.083	0.16298	53019.4
rs116437995	GCST90199639	Imidazole lactate levels	1	34072289	T	C	1.334	0.284	T	C	0.04142	0.066	0.851	0.01705	4724.19
rs926771	GCST90199639	Imidazole lactate levels	14	32777017	T	C	0.469	0.104	T	C	0.008352	0.029	0.629	0.03177	8933.37
rs9273368	GCST90199639	Imidazole lactate levels	6	32658698	A	G	0.641	0.063	A	G	-0.005468	0.017	0.154	0.16298	53019.4
rs116437995	GCST90199640	4-guanidinobutanoate levels	1	34072289	T	C	1.334	0.284	T	C	0.04637	0.065	0.924	0.01705	4724.19
rs116863628	GCST90199640	4-guanidinobutanoate levels	18	77446000	G	A	0.883	0.186	G	A	-0.03463	0.057	0.837	0.02758	7724.08
rs117704068	GCST90199640	4-guanidinobutanoate levels	8	51126677	C	T	0.959	0.212	C	T	-0.01648	0.053	0.643	0.02283	6362.63
rs2215983	GCST90199640	4-guanidinobutanoate levels	7	12038283	C	T	0.385	0.085	C	T	0.01618	0.021	0.983	0.03442	9706.9
rs3858782	GCST90199640	4-guanidinobutanoate levels	13	99105482	A	C	0.309	0.067	A	C	0.002371	0.017	0.519	0.03886	11007.9
rs762808	GCST90199640	4-guanidinobutanoate levels	6	32829689	A	G	0.504	0.094	A	G	-0.02283	0.034	0.798	0.04492	12807.3
rs9273368	GCST90199640	4-guanidinobutanoate levels	6	32658698	A	G	0.641	0.063	A	G	-0.001745	0.017	0.103	0.16298	53019.4
rs116863628	GCST90199641	Glucuronate levels	18	77446000	G	A	0.883	0.186	G	A	0.009107	0.059	0.517	0.02758	7724.08
rs117704068	GCST90199641	Glucuronate levels	8	51126677	C	T	0.959	0.212	C	T	-0.03766	0.054	0.936	0.02283	6362.63
rs2215983	GCST90199641	Glucuronate levels	7	12038283	C	T	0.385	0.085	C	T	-0.004072	0.022	0.562	0.03442	9706.9
rs762808	GCST90199641	Glucuronate levels	6	32829689	A	G	0.504	0.094	A	G	0.02819	0.035	0.907	0.04492	12807.3
rs926771	GCST90199641	Glucuronate levels	14	32777017	T	C	0.469	0.104	T	C	-0.01842	0.029	0.896	0.03177	8933.37
rs116863628	GCST90199642	Ribitol levels	18	77446000	G	A	0.883	0.186	G	A	-0.02263	0.059	0.67	0.02758	7724.08
rs117704068	GCST90199642	Ribitol levels	8	51126677	C	T	0.959	0.212	C	T	0.02549	0.055	0.756	0.02283	6362.63
rs9273368	GCST90199642	Ribitol levels	6	32658698	A	G	0.641	0.063	A	G	0.009704	0.017	0.24	0.16298	53019.4
rs116863628	GCST90199643	Glycodeoxycholate levels	18	77446000	G	A	0.883	0.186	G	A	-0.02178	0.063	0.687	0.02758	7724.08
rs117704068	GCST90199643	Glycodeoxycholate levels	8	51126677	C	T	0.959	0.212	C	T	-0.007964	0.059	0.564	0.02283	6362.63
rs2215983	GCST90199643	Glycodeoxycholate levels	7	12038283	C	T	0.385	0.085	C	T	-0.01155	0.024	0.813	0.03442	9706.9
rs762808	GCST90199643	Glycodeoxycholate levels	6	32829689	A	G	0.504	0.094	A	G	0.01104	0.039	0.573	0.04492	12807.3
rs926771	GCST90199643	Glycodeoxycholate levels	14	32777017	T	C	0.469	0.104	T	C	-0.007029	0.032	0.625	0.03177	8933.37
rs9273368	GCST90199643	Glycodeoxycholate levels	6	32658698	A	G	0.641	0.063	A	G	-0.01915	0.019	0.554	0.16298	53019.4
rs117704068	GCST90199644	Theobromine levels	8	51126677	C	T	0.959	0.212	C	T	0.03676	0.055	0.909	0.02283	6362.63
rs3858782	GCST90199644	Theobromine levels	13	99105482	A	C	0.309	0.067	A	C	0.002256	0.018	0.511	0.03886	11007.9
rs762808	GCST90199644	Theobromine levels	6	32829689	A	G	0.504	0.094	A	G	-0.01809	0.036	0.679	0.04492	12807.3
rs9273368	GCST90199644	Theobromine levels	6	32658698	A	G	0.641	0.063	A	G	-0.001344	0.017	0.098	0.16298	53019.4
rs117704068	GCST90199645	Quinate levels	8	51126677	C	T	0.959	0.212	C	T	-0.01551	0.055	0.619	0.02283	6362.63
rs3858782	GCST90199645	Quinate levels	13	99105482	A	C	0.309	0.067	A	C	0.006767	0.018	0.681	0.03886	11007.9
rs926771	GCST90199645	Quinate levels	14	32777017	T	C	0.469	0.104	T	C	-0.01881	0.029	0.892	0.03177	8933.37
rs9273368	GCST90199645	Quinate levels	6	32658698	A	G	0.641	0.063	A	G	0.0004628	0.017	0.087	0.16298	53019.4
rs116863628	GCST90199646	Gentisate levels	18	77446000	G	A	0.883	0.186	G	A	0.04105	0.059	0.911	0.02758	7724.08
rs3858782	GCST90199646	Gentisate levels	13	99105482	A	C	0.309	0.067	A	C	-0.01193	0.018	0.911	0.03886	11007.9
rs9273368	GCST90199646	Gentisate levels	6	32658698	A	G	0.641	0.063	A	G	0.008495	0.017	0.218	0.16298	53019.4
rs116863628	GCST90199647	Theophylline levels	18	77446000	G	A	0.883	0.186	G	A	-0.01229	0.061	0.554	0.02758	7724.08
rs2215983	GCST90199647	Theophylline levels	7	12038283	C	T	0.385	0.085	C	T	0.01294	0.023	0.845	0.03442	9706.9
rs9273368	GCST90199647	Theophylline levels	6	32658698	A	G	0.641	0.063	A	G	-0.01678	0.018	0.441	0.16298	53019.4
rs116437995	GCST90199648	1,5-anhydroglucitol (1,5-ag) levels	1	34072289	T	C	1.334	0.284	T	C	-0.01678	0.066	0.584	0.01705	4724.19
rs116863628	GCST90199648	1,5-anhydroglucitol (1,5-ag) levels	18	77446000	G	A	0.883	0.186	G	A	0.02639	0.058	0.719	0.02758	7724.08
rs2215983	GCST90199648	1,5-anhydroglucitol (1,5-ag) levels	7	12038283	C	T	0.385	0.085	C	T	0.01186	0.022	0.817	0.03442	9706.9
rs3858782	GCST90199648	1,5-anhydroglucitol (1,5-ag) levels	13	99105482	A	C	0.309	0.067	A	C	0.003195	0.018	0.547	0.03886	11007.9
rs762808	GCST90199648	1,5-anhydroglucitol (1,5-ag) levels	6	32829689	A	G	0.504	0.094	A	G	-0.02928	0.035	0.928	0.04492	12807.3
rs926771	GCST90199648	1,5-anhydroglucitol (1,5-ag) levels	14	32777017	T	C	0.469	0.104	T	C	-0.01179	0.029	0.717	0.03177	8933.37
rs9273368	GCST90199648	1,5-anhydroglucitol (1,5-ag) levels	6	32658698	A	G	0.641	0.063	A	G	0.02224	0.017	0.654	0.16298	53019.4
rs926771	GCST90199649	1-stearoyl-2-arachidonoyl-GPI (18:0/20:4) levels	14	32777017	T	C	0.469	0.104	T	C	0.005918	0.029	0.574	0.03177	8933.37
rs9273368	GCST90199649	1-stearoyl-2-arachidonoyl-GPI (18:0/20:4) levels	6	32658698	A	G	0.641	0.063	A	G	-0.01499	0.017	0.388	0.16298	53019.4
rs116437995	GCST90199650	Indolelactate levels	1	34072289	T	C	1.334	0.284	T	C	0.007855	0.062	0.497	0.01705	4724.19
rs116863628	GCST90199650	Indolelactate levels	18	77446000	G	A	0.883	0.186	G	A	0.005677	0.055	0.478	0.02758	7724.08
rs117704068	GCST90199650	Indolelactate levels	8	51126677	C	T	0.959	0.212	C	T	-0.0293	0.051	0.837	0.02283	6362.63
rs2215983	GCST90199650	Indolelactate levels	7	12038283	C	T	0.385	0.085	C	T	0.01511	0.02	0.967	0.03442	9706.9
rs762808	GCST90199650	Indolelactate levels	6	32829689	A	G	0.504	0.094	A	G	0.005688	0.033	0.454	0.04492	12807.3
rs926771	GCST90199650	Indolelactate levels	14	32777017	T	C	0.469	0.104	T	C	-0.01559	0.027	0.842	0.03177	8933.37
rs9273368	GCST90199650	Indolelactate levels	6	32658698	A	G	0.641	0.063	A	G	0.006145	0.016	0.173	0.16298	53019.4
rs116863628	GCST90199651	Docosahexaenoate DHA; 22:6n3 levels	18	77446000	G	A	0.883	0.186	G	A	-0.02428	0.056	0.697	0.02758	7724.08
rs3858782	GCST90199651	Docosahexaenoate DHA; 22:6n3 levels	13	99105482	A	C	0.309	0.067	A	C	-0.001531	0.017	0.485	0.03886	11007.9
rs762808	GCST90199651	Docosahexaenoate DHA; 22:6n3 levels	6	32829689	A	G	0.504	0.094	A	G	-0.003979	0.034	0.42	0.04492	12807.3
rs9273368	GCST90199651	Docosahexaenoate DHA; 22:6n3 levels	6	32658698	A	G	0.641	0.063	A	G	0.002609	0.016	0.112	0.16298	53019.4
rs116437995	GCST90199652	1-stearoyl-2-oleoyl-GPS (18:0/18:1) levels	1	34072289	T	C	1.334	0.284	T	C	0.00499	0.068	0.47	0.01705	4724.19
rs116863628	GCST90199652	1-stearoyl-2-oleoyl-GPS (18:0/18:1) levels	18	77446000	G	A	0.883	0.186	G	A	0.002193	0.06	0.443	0.02758	7724.08
rs117704068	GCST90199652	1-stearoyl-2-oleoyl-GPS (18:0/18:1) levels	8	51126677	C	T	0.959	0.212	C	T	0.01726	0.055	0.646	0.02283	6362.63
rs3858782	GCST90199652	1-stearoyl-2-oleoyl-GPS (18:0/18:1) levels	13	99105482	A	C	0.309	0.067	A	C	0.01246	0.018	0.925	0.03886	11007.9
rs762808	GCST90199652	1-stearoyl-2-oleoyl-GPS (18:0/18:1) levels	6	32829689	A	G	0.504	0.094	A	G	0.0262	0.036	0.852	0.04492	12807.3
rs116437995	GCST90199653	1-myristoyl-2-palmitoyl-gpc (14:0/16:0) levels	1	34072289	T	C	1.334	0.284	T	C	-0.01748	0.067	0.584	0.01705	4724.19
rs116863628	GCST90199653	1-myristoyl-2-palmitoyl-gpc (14:0/16:0) levels	18	77446000	G	A	0.883	0.186	G	A	-0.01987	0.059	0.632	0.02758	7724.08
rs2215983	GCST90199653	1-myristoyl-2-palmitoyl-gpc (14:0/16:0) levels	7	12038283	C	T	0.385	0.085	C	T	0.01177	0.022	0.808	0.03442	9706.9
rs3858782	GCST90199653	1-myristoyl-2-palmitoyl-gpc (14:0/16:0) levels	13	99105482	A	C	0.309	0.067	A	C	0.0008548	0.018	0.46	0.03886	11007.9
rs9273368	GCST90199653	1-myristoyl-2-palmitoyl-gpc (14:0/16:0) levels	6	32658698	A	G	0.641	0.063	A	G	0.006695	0.017	0.174	0.16298	53019.4
rs116863628	GCST90199654	Paraxanthine levels in elite athletes	18	77446000	G	A	0.883	0.186	G	A	-0.02402	0.061	0.686	0.02758	7724.08
rs117704068	GCST90199654	Paraxanthine levels in elite athletes	8	51126677	C	T	0.959	0.212	C	T	-0.01185	0.056	0.582	0.02283	6362.63
rs2215983	GCST90199654	Paraxanthine levels in elite athletes	7	12038283	C	T	0.385	0.085	C	T	-0.001293	0.023	0.484	0.03442	9706.9
rs3858782	GCST90199654	Paraxanthine levels in elite athletes	13	99105482	A	C	0.309	0.067	A	C	0.01216	0.018	0.907	0.03886	11007.9
rs926771	GCST90199654	Paraxanthine levels in elite athletes	14	32777017	T	C	0.469	0.104	T	C	0.01909	0.03	0.894	0.03177	8933.37
rs9273368	GCST90199654	Paraxanthine levels in elite athletes	6	32658698	A	G	0.641	0.063	A	G	-0.02082	0.018	0.583	0.16298	53019.4
rs2215983	GCST90199655	4-methyl-2-oxopentanoate levels	7	12038283	C	T	0.385	0.085	C	T	0.004827	0.021	0.583	0.03442	9706.9
rs3858782	GCST90199655	4-methyl-2-oxopentanoate levels	13	99105482	A	C	0.309	0.067	A	C	-0.000804	0.017	0.459	0.03886	11007.9
rs762808	GCST90199655	4-methyl-2-oxopentanoate levels	6	32829689	A	G	0.504	0.094	A	G	0.02397	0.034	0.821	0.04492	12807.3
rs926771	GCST90199655	4-methyl-2-oxopentanoate levels	14	32777017	T	C	0.469	0.104	T	C	0.001011	0.028	0.462	0.03177	8933.37
rs9273368	GCST90199655	4-methyl-2-oxopentanoate levels	6	32658698	A	G	0.641	0.063	A	G	-0.01025	0.017	0.258	0.16298	53019.4
rs116437995	GCST90199656	3-indoxyl sulfate levels	1	34072289	T	C	1.334	0.284	T	C	0.03236	0.067	0.744	0.01705	4724.19
rs116863628	GCST90199656	3-indoxyl sulfate levels	18	77446000	G	A	0.883	0.186	G	A	-0.003369	0.058	0.45	0.02758	7724.08
rs3858782	GCST90199656	3-indoxyl sulfate levels	13	99105482	A	C	0.309	0.067	A	C	-0.001249	0.018	0.474	0.03886	11007.9
rs116863628	GCST90199657	Sphingosine 1-phosphate levels	18	77446000	G	A	0.883	0.186	G	A	0.02025	0.059	0.635	0.02758	7724.08
rs117704068	GCST90199657	Sphingosine 1-phosphate levels	8	51126677	C	T	0.959	0.212	C	T	0.00502	0.055	0.493	0.02283	6362.63
rs2215983	GCST90199657	Sphingosine 1-phosphate levels	7	12038283	C	T	0.385	0.085	C	T	-0.01436	0.022	0.898	0.03442	9706.9
rs762808	GCST90199657	Sphingosine 1-phosphate levels	6	32829689	A	G	0.504	0.094	A	G	0.008192	0.035	0.489	0.04492	12807.3
rs116437995	GCST90199658	Alpha-hydroxyisocaproate levels	1	34072289	T	C	1.334	0.284	T	C	0.01935	0.063	0.617	0.01705	4724.19
rs116863628	GCST90199658	Alpha-hydroxyisocaproate levels	18	77446000	G	A	0.883	0.186	G	A	-0.03776	0.055	0.887	0.02758	7724.08
rs762808	GCST90199658	Alpha-hydroxyisocaproate levels	6	32829689	A	G	0.504	0.094	A	G	0.01193	0.033	0.572	0.04492	12807.3
rs926771	GCST90199658	Alpha-hydroxyisocaproate levels	14	32777017	T	C	0.469	0.104	T	C	0.0003297	0.027	0.447	0.03177	8933.37
rs9273368	GCST90199658	Alpha-hydroxyisocaproate levels	6	32658698	A	G	0.641	0.063	A	G	-0.0008641	0.016	0.091	0.16298	53019.4
rs116437995	GCST90199659	1-stearoyl-GPI (18:0) levels	1	34072289	T	C	1.334	0.284	T	C	0.03456	0.066	0.773	0.01705	4724.19
rs116863628	GCST90199659	1-stearoyl-GPI (18:0) levels	18	77446000	G	A	0.883	0.186	G	A	0.02932	0.058	0.754	0.02758	7724.08
rs3858782	GCST90199659	1-stearoyl-GPI (18:0) levels	13	99105482	A	C	0.309	0.067	A	C	0.002957	0.017	0.536	0.03886	11007.9
rs762808	GCST90199659	1-stearoyl-GPI (18:0) levels	6	32829689	A	G	0.504	0.094	A	G	-0.001434	0.035	0.379	0.04492	12807.3
rs926771	GCST90199659	1-stearoyl-GPI (18:0) levels	14	32777017	T	C	0.469	0.104	T	C	0.002108	0.028	0.484	0.03177	8933.37
rs9273368	GCST90199659	1-stearoyl-GPI (18:0) levels	6	32658698	A	G	0.641	0.063	A	G	0.0109	0.017	0.268	0.16298	53019.4
rs116437995	GCST90199660	1,2-dipalmitoyl-gpc (16:0/16:0) levels	1	34072289	T	C	1.334	0.284	T	C	-0.02581	0.067	0.672	0.01705	4724.19
rs116863628	GCST90199660	1,2-dipalmitoyl-gpc (16:0/16:0) levels	18	77446000	G	A	0.883	0.186	G	A	-0.04539	0.059	0.96	0.02758	7724.08
rs117704068	GCST90199660	1,2-dipalmitoyl-gpc (16:0/16:0) levels	8	51126677	C	T	0.959	0.212	C	T	0.02599	0.054	0.76	0.02283	6362.63
rs2215983	GCST90199660	1,2-dipalmitoyl-gpc (16:0/16:0) levels	7	12038283	C	T	0.385	0.085	C	T	-0.01031	0.022	0.757	0.03442	9706.9
rs3858782	GCST90199660	1,2-dipalmitoyl-gpc (16:0/16:0) levels	13	99105482	A	C	0.309	0.067	A	C	0.01241	0.018	0.926	0.03886	11007.9
rs926771	GCST90199660	1,2-dipalmitoyl-gpc (16:0/16:0) levels	14	32777017	T	C	0.469	0.104	T	C	0.004291	0.029	0.532	0.03177	8933.37
rs117704068	GCST90199661	Maleate levels	8	51126677	C	T	0.959	0.212	C	T	-0.03244	0.055	0.849	0.02283	6362.63
rs2215983	GCST90199661	Maleate levels	7	12038283	C	T	0.385	0.085	C	T	-0.001846	0.022	0.491	0.03442	9706.9
rs762808	GCST90199661	Maleate levels	6	32829689	A	G	0.504	0.094	A	G	0.02895	0.035	0.913	0.04492	12807.3
rs926771	GCST90199661	Maleate levels	14	32777017	T	C	0.469	0.104	T	C	-0.002996	0.029	0.505	0.03177	8933.37
rs9273368	GCST90199661	Maleate levels	6	32658698	A	G	0.641	0.063	A	G	0.01293	0.017	0.319	0.16298	53019.4
rs116437995	GCST90199662	Isovalerate (i5:0) levels	1	34072289	T	C	1.334	0.284	T	C	-0.02348	0.068	0.657	0.01705	4724.19
rs9273368	GCST90199662	Isovalerate (i5:0) levels	6	32658698	A	G	0.641	0.063	A	G	-0.004764	0.017	0.152	0.16298	53019.4
rs116863628	GCST90199663	4-acetylphenol sulfate levels	18	77446000	G	A	0.883	0.186	G	A	0.03906	0.063	0.888	0.02758	7724.08
rs117704068	GCST90199663	4-acetylphenol sulfate levels	8	51126677	C	T	0.959	0.212	C	T	0.001717	0.059	0.487	0.02283	6362.63
rs3858782	GCST90199663	4-acetylphenol sulfate levels	13	99105482	A	C	0.309	0.067	A	C	0.004429	0.019	0.614	0.03886	11007.9
rs926771	GCST90199663	4-acetylphenol sulfate levels	14	32777017	T	C	0.469	0.104	T	C	0.02151	0.031	0.965	0.03177	8933.37
rs9273368	GCST90199663	4-acetylphenol sulfate levels	6	32658698	A	G	0.641	0.063	A	G	-0.01158	0.019	0.314	0.16298	53019.4
rs116863628	GCST90199664	Phenyllactate (PLA) levels in elite athletes	18	77446000	G	A	0.883	0.186	G	A	-0.01588	0.055	0.596	0.02758	7724.08
rs762808	GCST90199664	Phenyllactate (PLA) levels in elite athletes	6	32829689	A	G	0.504	0.094	A	G	0.01047	0.033	0.542	0.04492	12807.3
rs9273368	GCST90199664	Phenyllactate (PLA) levels in elite athletes	6	32658698	A	G	0.641	0.063	A	G	-0.007166	0.016	0.192	0.16298	53019.4
rs116437995	GCST90199665	N-acetylaspartate (naa) levels	1	34072289	T	C	1.334	0.284	T	C	-0.04302	0.067	0.865	0.01705	4724.19
rs116863628	GCST90199665	N-acetylaspartate (naa) levels	18	77446000	G	A	0.883	0.186	G	A	0.02776	0.059	0.728	0.02758	7724.08
rs117704068	GCST90199665	N-acetylaspartate (naa) levels	8	51126677	C	T	0.959	0.212	C	T	0.0108	0.055	0.563	0.02283	6362.63
rs2215983	GCST90199665	N-acetylaspartate (naa) levels	7	12038283	C	T	0.385	0.085	C	T	-0.008184	0.022	0.687	0.03442	9706.9
rs3858782	GCST90199665	N-acetylaspartate (naa) levels	13	99105482	A	C	0.309	0.067	A	C	0.01405	0.018	0.996	0.03886	11007.9
rs762808	GCST90199665	N-acetylaspartate (naa) levels	6	32829689	A	G	0.504	0.094	A	G	-0.02808	0.035	0.893	0.04492	12807.3
rs926771	GCST90199665	N-acetylaspartate (naa) levels	14	32777017	T	C	0.469	0.104	T	C	0.01622	0.029	0.827	0.03177	8933.37
rs9273368	GCST90199665	N-acetylaspartate (naa) levels	6	32658698	A	G	0.641	0.063	A	G	0.01065	0.017	0.261	0.16298	53019.4
rs116437995	GCST90199666	Palmitoylcarnitine levels (Metabolon platform)	1	34072289	T	C	1.334	0.284	T	C	-0.002878	0.066	0.446	0.01705	4724.19
rs116863628	GCST90199666	Palmitoylcarnitine levels (Metabolon platform)	18	77446000	G	A	0.883	0.186	G	A	0.008625	0.058	0.505	0.02758	7724.08
rs2215983	GCST90199666	Palmitoylcarnitine levels (Metabolon platform)	7	12038283	C	T	0.385	0.085	C	T	-0.003452	0.022	0.536	0.03442	9706.9
rs3858782	GCST90199666	Palmitoylcarnitine levels (Metabolon platform)	13	99105482	A	C	0.309	0.067	A	C	-0.01257	0.018	0.937	0.03886	11007.9
rs762808	GCST90199666	Palmitoylcarnitine levels (Metabolon platform)	6	32829689	A	G	0.504	0.094	A	G	0.0004167	0.035	0.363	0.04492	12807.3
rs926771	GCST90199666	Palmitoylcarnitine levels (Metabolon platform)	14	32777017	T	C	0.469	0.104	T	C	-0.01897	0.029	0.904	0.03177	8933.37
rs9273368	GCST90199666	Palmitoylcarnitine levels (Metabolon platform)	6	32658698	A	G	0.641	0.063	A	G	-0.003945	0.017	0.13	0.16298	53019.4
rs117704068	GCST90199667	Erythritol levels in elite athletes	8	51126677	C	T	0.959	0.212	C	T	-0.006224	0.051	0.514	0.02283	6362.63
rs2215983	GCST90199667	Erythritol levels in elite athletes	7	12038283	C	T	0.385	0.085	C	T	0.006703	0.021	0.652	0.03442	9706.9
rs926771	GCST90199667	Erythritol levels in elite athletes	14	32777017	T	C	0.469	0.104	T	C	-0.0147	0.027	0.814	0.03177	8933.37
rs116437995	GCST90199668	Hexanoylcarnitine levels (Biocrates platform)	1	34072289	T	C	1.334	0.284	T	C	-0.04006	0.065	0.843	0.01705	4724.19
rs116863628	GCST90199668	Hexanoylcarnitine levels (Biocrates platform)	18	77446000	G	A	0.883	0.186	G	A	0.005403	0.057	0.472	0.02758	7724.08
rs117704068	GCST90199668	Hexanoylcarnitine levels (Biocrates platform)	8	51126677	C	T	0.959	0.212	C	T	0.005594	0.053	0.501	0.02283	6362.63
rs2215983	GCST90199668	Hexanoylcarnitine levels (Biocrates platform)	7	12038283	C	T	0.385	0.085	C	T	-0.0005518	0.021	0.454	0.03442	9706.9
rs762808	GCST90199668	Hexanoylcarnitine levels (Biocrates platform)	6	32829689	A	G	0.504	0.094	A	G	0.01548	0.034	0.635	0.04492	12807.3
rs9273368	GCST90199668	Hexanoylcarnitine levels (Biocrates platform)	6	32658698	A	G	0.641	0.063	A	G	0.01951	0.017	0.554	0.16298	53019.4
rs117704068	GCST90199669	Acetylcarnitine levels (Biocrates platform)	8	51126677	C	T	0.959	0.212	C	T	0.009533	0.053	0.548	0.02283	6362.63
rs2215983	GCST90199669	Acetylcarnitine levels (Biocrates platform)	7	12038283	C	T	0.385	0.085	C	T	-0.009059	0.021	0.721	0.03442	9706.9
rs3858782	GCST90199669	Acetylcarnitine levels (Biocrates platform)	13	99105482	A	C	0.309	0.067	A	C	-0.01145	0.017	0.895	0.03886	11007.9
rs762808	GCST90199669	Acetylcarnitine levels (Biocrates platform)	6	32829689	A	G	0.504	0.094	A	G	0.008876	0.034	0.505	0.04492	12807.3
rs9273368	GCST90199669	Acetylcarnitine levels (Biocrates platform)	6	32658698	A	G	0.641	0.063	A	G	0.02125	0.017	0.621	0.16298	53019.4
rs116863628	GCST90199670	Iminodiacetate (IDA) levels	18	77446000	G	A	0.883	0.186	G	A	0.03282	0.059	0.79	0.02758	7724.08
rs117704068	GCST90199670	Iminodiacetate (IDA) levels	8	51126677	C	T	0.959	0.212	C	T	-0.00332	0.055	0.475	0.02283	6362.63
rs3858782	GCST90199670	Iminodiacetate (IDA) levels	13	99105482	A	C	0.309	0.067	A	C	0.001197	0.018	0.473	0.03886	11007.9
rs762808	GCST90199670	Iminodiacetate (IDA) levels	6	32829689	A	G	0.504	0.094	A	G	-0.01646	0.035	0.646	0.04492	12807.3
rs9273368	GCST90199670	Iminodiacetate (IDA) levels	6	32658698	A	G	0.641	0.063	A	G	-0.01699	0.017	0.443	0.16298	53019.4
rs116863628	GCST90199671	Cysteine s-sulfate levels	18	77446000	G	A	0.883	0.186	G	A	-0.005479	0.058	0.473	0.02758	7724.08
rs117704068	GCST90199671	Cysteine s-sulfate levels	8	51126677	C	T	0.959	0.212	C	T	-0.02157	0.054	0.704	0.02283	6362.63
rs3858782	GCST90199671	Cysteine s-sulfate levels	13	99105482	A	C	0.309	0.067	A	C	-0.01343	0.017	0.978	0.03886	11007.9
rs9273368	GCST90199671	Cysteine s-sulfate levels	6	32658698	A	G	0.641	0.063	A	G	0.02104	0.017	0.606	0.16298	53019.4
rs116863628	GCST90199672	Oxalate (ethanedioate) levels	18	77446000	G	A	0.883	0.186	G	A	-0.0289	0.058	0.751	0.02758	7724.08
rs117704068	GCST90199672	Oxalate (ethanedioate) levels	8	51126677	C	T	0.959	0.212	C	T	-0.01103	0.054	0.568	0.02283	6362.63
rs2215983	GCST90199672	Oxalate (ethanedioate) levels	7	12038283	C	T	0.385	0.085	C	T	-0.01328	0.022	0.868	0.03442	9706.9
rs762808	GCST90199672	Oxalate (ethanedioate) levels	6	32829689	A	G	0.504	0.094	A	G	-0.01481	0.035	0.618	0.04492	12807.3
rs9273368	GCST90199672	Oxalate (ethanedioate) levels	6	32658698	A	G	0.641	0.063	A	G	0.01679	0.017	0.447	0.16298	53019.4
rs116863628	GCST90199673	DHEAS levels	18	77446000	G	A	0.883	0.186	G	A	-0.01305	0.052	0.574	0.02758	7724.08
rs3858782	GCST90199673	DHEAS levels	13	99105482	A	C	0.309	0.067	A	C	-0.001151	0.016	0.476	0.03886	11007.9
rs762808	GCST90199673	DHEAS levels	6	32829689	A	G	0.504	0.094	A	G	-0.005062	0.031	0.449	0.04492	12807.3
rs9273368	GCST90199673	DHEAS levels	6	32658698	A	G	0.641	0.063	A	G	0.002765	0.015	0.119	0.16298	53019.4
rs117704068	GCST90199674	3-hydroxymyristate levels	8	51126677	C	T	0.959	0.212	C	T	0.02496	0.053	0.755	0.02283	6362.63
rs3858782	GCST90199674	3-hydroxymyristate levels	13	99105482	A	C	0.309	0.067	A	C	-0.003451	0.017	0.556	0.03886	11007.9
rs762808	GCST90199674	3-hydroxymyristate levels	6	32829689	A	G	0.504	0.094	A	G	-0.01686	0.034	0.662	0.04492	12807.3
rs9273368	GCST90199674	3-hydroxymyristate levels	6	32658698	A	G	0.641	0.063	A	G	-0.006057	0.017	0.166	0.16298	53019.4
rs116437995	GCST90199675	Homoarginine levels	1	34072289	T	C	1.334	0.284	T	C	-0.0007427	0.063	0.427	0.01705	4724.19
rs116863628	GCST90199675	Homoarginine levels	18	77446000	G	A	0.883	0.186	G	A	0.01045	0.055	0.531	0.02758	7724.08
rs2215983	GCST90199675	Homoarginine levels	7	12038283	C	T	0.385	0.085	C	T	0.009413	0.021	0.746	0.03442	9706.9
rs9273368	GCST90199675	Homoarginine levels	6	32658698	A	G	0.641	0.063	A	G	-0.002515	0.016	0.112	0.16298	53019.4
rs116863628	GCST90199676	1-oleoylglycerol (18:1) levels	18	77446000	G	A	0.883	0.186	G	A	-0.03989	0.06	0.879	0.02758	7724.08
rs117704068	GCST90199676	1-oleoylglycerol (18:1) levels	8	51126677	C	T	0.959	0.212	C	T	-0.008501	0.055	0.533	0.02283	6362.63
rs2215983	GCST90199676	1-oleoylglycerol (18:1) levels	7	12038283	C	T	0.385	0.085	C	T	0.006986	0.022	0.644	0.03442	9706.9
rs3858782	GCST90199676	1-oleoylglycerol (18:1) levels	13	99105482	A	C	0.309	0.067	A	C	0.007501	0.018	0.71	0.03886	11007.9
rs9273368	GCST90199676	1-oleoylglycerol (18:1) levels	6	32658698	A	G	0.641	0.063	A	G	-0.005598	0.017	0.155	0.16298	53019.4
rs116437995	GCST90199677	3-methyl-2-oxobutyrate levels	1	34072289	T	C	1.334	0.284	T	C	0.04362	0.067	0.871	0.01705	4724.19
rs117704068	GCST90199677	3-methyl-2-oxobutyrate levels	8	51126677	C	T	0.959	0.212	C	T	-0.008162	0.054	0.529	0.02283	6362.63
rs2215983	GCST90199677	3-methyl-2-oxobutyrate levels	7	12038283	C	T	0.385	0.085	C	T	-0.005338	0.022	0.593	0.03442	9706.9
rs762808	GCST90199677	3-methyl-2-oxobutyrate levels	6	32829689	A	G	0.504	0.094	A	G	0.007602	0.035	0.479	0.04492	12807.3
rs926771	GCST90199677	3-methyl-2-oxobutyrate levels	14	32777017	T	C	0.469	0.104	T	C	0.001314	0.029	0.467	0.03177	8933.37
rs9273368	GCST90199677	3-methyl-2-oxobutyrate levels	6	32658698	A	G	0.641	0.063	A	G	-0.01718	0.017	0.45	0.16298	53019.4
rs116863628	GCST90199678	Tartronate (hydroxymalonate) levels	18	77446000	G	A	0.883	0.186	G	A	-0.000281	0.059	0.423	0.02758	7724.08
rs117704068	GCST90199678	Tartronate (hydroxymalonate) levels	8	51126677	C	T	0.959	0.212	C	T	0.03861	0.055	0.941	0.02283	6362.63
rs3858782	GCST90199678	Tartronate (hydroxymalonate) levels	13	99105482	A	C	0.309	0.067	A	C	-0.01187	0.018	0.905	0.03886	11007.9
rs762808	GCST90199678	Tartronate (hydroxymalonate) levels	6	32829689	A	G	0.504	0.094	A	G	-0.02778	0.035	0.89	0.04492	12807.3
rs926771	GCST90199678	Tartronate (hydroxymalonate) levels	14	32777017	T	C	0.469	0.104	T	C	-0.01416	0.029	0.776	0.03177	8933.37
rs116863628	GCST90199679	2,3-dihydroxypyridine levels	18	77446000	G	A	0.883	0.186	G	A	0.01139	0.067	0.58	0.02758	7724.08
rs117704068	GCST90199679	2,3-dihydroxypyridine levels	8	51126677	C	T	0.959	0.212	C	T	0.01525	0.063	0.652	0.02283	6362.63
rs3858782	GCST90199679	2,3-dihydroxypyridine levels	13	99105482	A	C	0.309	0.067	A	C	-0.001087	0.02	0.518	0.03886	11007.9
rs762808	GCST90199679	2,3-dihydroxypyridine levels	6	32829689	A	G	0.504	0.094	A	G	0.01309	0.039	0.623	0.04492	12807.3
rs926771	GCST90199679	2,3-dihydroxypyridine levels	14	32777017	T	C	0.469	0.104	T	C	0.01978	0.033	0.922	0.03177	8933.37
rs116437995	GCST90199680	3-hydroxyoctanoate levels	1	34072289	T	C	1.334	0.284	T	C	-0.0263	0.066	0.684	0.01705	4724.19
rs117704068	GCST90199680	3-hydroxyoctanoate levels	8	51126677	C	T	0.959	0.212	C	T	-0.03213	0.054	0.854	0.02283	6362.63
rs2215983	GCST90199680	3-hydroxyoctanoate levels	7	12038283	C	T	0.385	0.085	C	T	0.01063	0.021	0.776	0.03442	9706.9
rs762808	GCST90199680	3-hydroxyoctanoate levels	6	32829689	A	G	0.504	0.094	A	G	0.01016	0.035	0.53	0.04492	12807.3
rs116437995	GCST90199681	2-hydroxyoctanoate levels	1	34072289	T	C	1.334	0.284	T	C	-0.004344	0.068	0.459	0.01705	4724.19
rs116863628	GCST90199681	2-hydroxyoctanoate levels	18	77446000	G	A	0.883	0.186	G	A	0.03492	0.06	0.812	0.02758	7724.08
rs2215983	GCST90199681	2-hydroxyoctanoate levels	7	12038283	C	T	0.385	0.085	C	T	-0.01222	0.022	0.819	0.03442	9706.9
rs762808	GCST90199681	2-hydroxyoctanoate levels	6	32829689	A	G	0.504	0.094	A	G	0.01097	0.036	0.538	0.04492	12807.3
rs926771	GCST90199681	2-hydroxyoctanoate levels	14	32777017	T	C	0.469	0.104	T	C	-0.01665	0.029	0.832	0.03177	8933.37
rs9273368	GCST90199681	2-hydroxyoctanoate levels	6	32658698	A	G	0.641	0.063	A	G	0.00412	0.017	0.132	0.16298	53019.4
rs116863628	GCST90199682	Homocitrulline levels	18	77446000	G	A	0.883	0.186	G	A	-0.02201	0.058	0.671	0.02758	7724.08
rs117704068	GCST90199682	Homocitrulline levels	8	51126677	C	T	0.959	0.212	C	T	-0.003306	0.054	0.481	0.02283	6362.63
rs762808	GCST90199682	Homocitrulline levels	6	32829689	A	G	0.504	0.094	A	G	0.005437	0.035	0.452	0.04492	12807.3
rs926771	GCST90199682	Homocitrulline levels	14	32777017	T	C	0.469	0.104	T	C	0.001743	0.029	0.484	0.03177	8933.37
rs116437995	GCST90199683	Indoleacetate levels	1	34072289	T	C	1.334	0.284	T	C	-0.04812	0.066	0.932	0.01705	4724.19
rs116863628	GCST90199683	Indoleacetate levels	18	77446000	G	A	0.883	0.186	G	A	0.006521	0.058	0.484	0.02758	7724.08
rs2215983	GCST90199683	Indoleacetate levels	7	12038283	C	T	0.385	0.085	C	T	-0.002584	0.022	0.512	0.03442	9706.9
rs762808	GCST90199683	Indoleacetate levels	6	32829689	A	G	0.504	0.094	A	G	0.01033	0.035	0.531	0.04492	12807.3
rs116437995	GCST90199684	1-linoleoylglycerol (18:2) levels	1	34072289	T	C	1.334	0.284	T	C	0.009203	0.067	0.504	0.01705	4724.19
rs116863628	GCST90199684	1-linoleoylglycerol (18:2) levels	18	77446000	G	A	0.883	0.186	G	A	0.0004333	0.059	0.422	0.02758	7724.08
rs117704068	GCST90199684	1-linoleoylglycerol (18:2) levels	8	51126677	C	T	0.959	0.212	C	T	-0.02179	0.055	0.701	0.02283	6362.63
rs3858782	GCST90199684	1-linoleoylglycerol (18:2) levels	13	99105482	A	C	0.309	0.067	A	C	0.006145	0.018	0.656	0.03886	11007.9
rs9273368	GCST90199684	1-linoleoylglycerol (18:2) levels	6	32658698	A	G	0.641	0.063	A	G	-0.003037	0.017	0.118	0.16298	53019.4
rs116437995	GCST90199685	2-linoleoylglycerol (18:2) levels	1	34072289	T	C	1.334	0.284	T	C	-0.05134	0.074	0.983	0.01705	4724.19
rs116863628	GCST90199685	2-linoleoylglycerol (18:2) levels	18	77446000	G	A	0.883	0.186	G	A	-0.01638	0.065	0.64	0.02758	7724.08
rs117704068	GCST90199685	2-linoleoylglycerol (18:2) levels	8	51126677	C	T	0.959	0.212	C	T	0.01425	0.062	0.647	0.02283	6362.63
rs3858782	GCST90199685	2-linoleoylglycerol (18:2) levels	13	99105482	A	C	0.309	0.067	A	C	0.009618	0.02	0.821	0.03886	11007.9
rs762808	GCST90199685	2-linoleoylglycerol (18:2) levels	6	32829689	A	G	0.504	0.094	A	G	-0.01832	0.042	0.707	0.04492	12807.3
rs926771	GCST90199685	2-linoleoylglycerol (18:2) levels	14	32777017	T	C	0.469	0.104	T	C	-0.01047	0.033	0.712	0.03177	8933.37
rs9273368	GCST90199685	2-linoleoylglycerol (18:2) levels	6	32658698	A	G	0.641	0.063	A	G	0.02512	0.02	0.782	0.16298	53019.4
rs116437995	GCST90199686	Indolepropionate levels	1	34072289	T	C	1.334	0.284	T	C	0.05502	0.068	0.995	0.01705	4724.19
rs116863628	GCST90199686	Indolepropionate levels	18	77446000	G	A	0.883	0.186	G	A	-0.004108	0.059	0.46	0.02758	7724.08
rs117704068	GCST90199686	Indolepropionate levels	8	51126677	C	T	0.959	0.212	C	T	-0.03581	0.055	0.894	0.02283	6362.63
rs2215983	GCST90199686	Indolepropionate levels	7	12038283	C	T	0.385	0.085	C	T	0.01333	0.022	0.86	0.03442	9706.9
rs3858782	GCST90199686	Indolepropionate levels	13	99105482	A	C	0.309	0.067	A	C	-0.002263	0.018	0.511	0.03886	11007.9
rs762808	GCST90199686	Indolepropionate levels	6	32829689	A	G	0.504	0.094	A	G	0.01536	0.036	0.624	0.04492	12807.3
rs926771	GCST90199686	Indolepropionate levels	14	32777017	T	C	0.469	0.104	T	C	0.0006	0.029	0.455	0.03177	8933.37
rs9273368	GCST90199686	Indolepropionate levels	6	32658698	A	G	0.641	0.063	A	G	-0.003041	0.017	0.119	0.16298	53019.4
rs117704068	GCST90199687	Threonate levels	8	51126677	C	T	0.959	0.212	C	T	0.04123	0.054	0.98	0.02283	6362.63
rs926771	GCST90199687	Threonate levels	14	32777017	T	C	0.469	0.104	T	C	-0.006798	0.029	0.593	0.03177	8933.37
rs9273368	GCST90199687	Threonate levels	6	32658698	A	G	0.641	0.063	A	G	0.02923	0.017	0.962	0.16298	53019.4
rs116863628	GCST90199688	N-acetylglycine levels	18	77446000	G	A	0.883	0.186	G	A	0.04597	0.057	0.983	0.02758	7724.08
rs117704068	GCST90199688	N-acetylglycine levels	8	51126677	C	T	0.959	0.212	C	T	-0.004509	0.053	0.488	0.02283	6362.63
rs3858782	GCST90199688	N-acetylglycine levels	13	99105482	A	C	0.309	0.067	A	C	-0.003287	0.017	0.55	0.03886	11007.9
rs926771	GCST90199688	N-acetylglycine levels	14	32777017	T	C	0.469	0.104	T	C	-0.01488	0.028	0.8	0.03177	8933.37
rs9273368	GCST90199688	N-acetylglycine levels	6	32658698	A	G	0.641	0.063	A	G	0.02725	0.017	0.89	0.16298	53019.4
rs116863628	GCST90199689	Glycolithocholate levels	18	77446000	G	A	0.883	0.186	G	A	0.03209	0.064	0.793	0.02758	7724.08
rs3858782	GCST90199689	Glycolithocholate levels	13	99105482	A	C	0.309	0.067	A	C	0.00795	0.019	0.745	0.03886	11007.9
rs116437995	GCST90199690	EDTA levels	1	34072289	T	C	1.334	0.284	T	C	-0.02633	0.065	0.685	0.01705	4724.19
rs116863628	GCST90199690	EDTA levels	18	77446000	G	A	0.883	0.186	G	A	0.03866	0.057	0.884	0.02758	7724.08
rs2215983	GCST90199690	EDTA levels	7	12038283	C	T	0.385	0.085	C	T	-0.01503	0.021	0.936	0.03442	9706.9
rs3858782	GCST90199690	EDTA levels	13	99105482	A	C	0.309	0.067	A	C	-0.004776	0.017	0.608	0.03886	11007.9
rs762808	GCST90199690	EDTA levels	6	32829689	A	G	0.504	0.094	A	G	-0.02941	0.034	0.941	0.04492	12807.3
rs926771	GCST90199690	EDTA levels	14	32777017	T	C	0.469	0.104	T	C	-0.01925	0.028	0.921	0.03177	8933.37
rs116437995	GCST90199691	1-methylhistidine levels	1	34072289	T	C	1.334	0.284	T	C	0.02084	0.065	0.626	0.01705	4724.19
rs116863628	GCST90199691	1-methylhistidine levels	18	77446000	G	A	0.883	0.186	G	A	-0.03381	0.057	0.818	0.02758	7724.08
rs117704068	GCST90199691	1-methylhistidine levels	8	51126677	C	T	0.959	0.212	C	T	-0.01187	0.053	0.579	0.02283	6362.63
rs2215983	GCST90199691	1-methylhistidine levels	7	12038283	C	T	0.385	0.085	C	T	0.01081	0.021	0.783	0.03442	9706.9
rs762808	GCST90199691	1-methylhistidine levels	6	32829689	A	G	0.504	0.094	A	G	-0.01314	0.034	0.588	0.04492	12807.3
rs116437995	GCST90199692	Citramalate levels	1	34072289	T	C	1.334	0.284	T	C	-0.035	0.073	0.783	0.01705	4724.19
rs2215983	GCST90199692	Citramalate levels	7	12038283	C	T	0.385	0.085	C	T	0.01699	0.023	0.994	0.03442	9706.9
rs762808	GCST90199692	Citramalate levels	6	32829689	A	G	0.504	0.094	A	G	-0.01186	0.038	0.584	0.04492	12807.3
rs926771	GCST90199692	Citramalate levels	14	32777017	T	C	0.469	0.104	T	C	-0.02036	0.031	0.941	0.03177	8933.37
rs9273368	GCST90199692	Citramalate levels	6	32658698	A	G	0.641	0.063	A	G	0.01643	0.018	0.456	0.16298	53019.4
rs116437995	GCST90199693	3-hydroxydecanoate levels	1	34072289	T	C	1.334	0.284	T	C	-0.04651	0.065	0.919	0.01705	4724.19
rs117704068	GCST90199693	3-hydroxydecanoate levels	8	51126677	C	T	0.959	0.212	C	T	-0.002897	0.053	0.47	0.02283	6362.63
rs2215983	GCST90199693	3-hydroxydecanoate levels	7	12038283	C	T	0.385	0.085	C	T	-0.007621	0.021	0.672	0.03442	9706.9
rs3858782	GCST90199693	3-hydroxydecanoate levels	13	99105482	A	C	0.309	0.067	A	C	-0.00484	0.017	0.61	0.03886	11007.9
rs762808	GCST90199693	3-hydroxydecanoate levels	6	32829689	A	G	0.504	0.094	A	G	-0.003188	0.034	0.407	0.04492	12807.3
rs9273368	GCST90199693	3-hydroxydecanoate levels	6	32658698	A	G	0.641	0.063	A	G	0.01474	0.017	0.381	0.16298	53019.4
rs116863628	GCST90199694	1,3-dimethylurate levels	18	77446000	G	A	0.883	0.186	G	A	-0.03913	0.062	0.879	0.02758	7724.08
rs117704068	GCST90199694	1,3-dimethylurate levels	8	51126677	C	T	0.959	0.212	C	T	-0.007806	0.058	0.544	0.02283	6362.63
rs9273368	GCST90199694	1,3-dimethylurate levels	6	32658698	A	G	0.641	0.063	A	G	0.003745	0.018	0.145	0.16298	53019.4
rs116437995	GCST90199695	Galactonate levels	1	34072289	T	C	1.334	0.284	T	C	-0.01008	0.07	0.53	0.01705	4724.19
rs116863628	GCST90199695	Galactonate levels	18	77446000	G	A	0.883	0.186	G	A	-0.01216	0.062	0.56	0.02758	7724.08
rs762808	GCST90199695	Galactonate levels	6	32829689	A	G	0.504	0.094	A	G	0.02813	0.037	0.897	0.04492	12807.3
rs926771	GCST90199695	Galactonate levels	14	32777017	T	C	0.469	0.104	T	C	0.006409	0.03	0.597	0.03177	8933.37
rs9273368	GCST90199695	Galactonate levels	6	32658698	A	G	0.641	0.063	A	G	-0.01543	0.018	0.415	0.16298	53019.4
rs116863628	GCST90199696	Trigonelline levels	18	77446000	G	A	0.883	0.186	G	A	-0.03978	0.059	0.881	0.02758	7724.08
rs3858782	GCST90199696	Trigonelline levels	13	99105482	A	C	0.309	0.067	A	C	0.01322	0.018	0.956	0.03886	11007.9
rs926771	GCST90199696	Trigonelline levels	14	32777017	T	C	0.469	0.104	T	C	-0.01077	0.029	0.684	0.03177	8933.37
rs9273368	GCST90199696	Trigonelline levels	6	32658698	A	G	0.641	0.063	A	G	0.01154	0.017	0.278	0.16298	53019.4
rs116437995	GCST90199697	Dodecanedioate levels	1	34072289	T	C	1.334	0.284	T	C	0.0141	0.065	0.555	0.01705	4724.19
rs116863628	GCST90199697	Dodecanedioate levels	18	77446000	G	A	0.883	0.186	G	A	0.00374	0.057	0.455	0.02758	7724.08
rs117704068	GCST90199697	Dodecanedioate levels	8	51126677	C	T	0.959	0.212	C	T	-0.003435	0.053	0.476	0.02283	6362.63
rs3858782	GCST90199697	Dodecanedioate levels	13	99105482	A	C	0.309	0.067	A	C	-0.005342	0.017	0.632	0.03886	11007.9
rs762808	GCST90199697	Dodecanedioate levels	6	32829689	A	G	0.504	0.094	A	G	0.006998	0.034	0.473	0.04492	12807.3
rs926771	GCST90199697	Dodecanedioate levels	14	32777017	T	C	0.469	0.104	T	C	-0.01993	0.028	0.942	0.03177	8933.37
rs116863628	GCST90199698	Isobutyrylcarnitine (c4) levels	18	77446000	G	A	0.883	0.186	G	A	0.01969	0.059	0.628	0.02758	7724.08
rs117704068	GCST90199698	Isobutyrylcarnitine (c4) levels	8	51126677	C	T	0.959	0.212	C	T	0.01513	0.055	0.614	0.02283	6362.63
rs762808	GCST90199698	Isobutyrylcarnitine (c4) levels	6	32829689	A	G	0.504	0.094	A	G	-0.003006	0.035	0.403	0.04492	12807.3
rs9273368	GCST90199698	Isobutyrylcarnitine (c4) levels	6	32658698	A	G	0.641	0.063	A	G	0.01928	0.017	0.523	0.16298	53019.4
rs117704068	GCST90199699	3-methylxanthine levels	8	51126677	C	T	0.959	0.212	C	T	0.01753	0.055	0.648	0.02283	6362.63
rs2215983	GCST90199699	3-methylxanthine levels	7	12038283	C	T	0.385	0.085	C	T	0.01313	0.022	0.855	0.03442	9706.9
rs3858782	GCST90199699	3-methylxanthine levels	13	99105482	A	C	0.309	0.067	A	C	0.01359	0.018	0.975	0.03886	11007.9
rs762808	GCST90199699	3-methylxanthine levels	6	32829689	A	G	0.504	0.094	A	G	0.003848	0.036	0.421	0.04492	12807.3
rs9273368	GCST90199699	3-methylxanthine levels	6	32658698	A	G	0.641	0.063	A	G	0.007176	0.017	0.187	0.16298	53019.4
rs116437995	GCST90199700	3-hydroxylaurate levels	1	34072289	T	C	1.334	0.284	T	C	-0.02428	0.065	0.662	0.01705	4724.19
rs117704068	GCST90199700	3-hydroxylaurate levels	8	51126677	C	T	0.959	0.212	C	T	0.02566	0.053	0.763	0.02283	6362.63
rs2215983	GCST90199700	3-hydroxylaurate levels	7	12038283	C	T	0.385	0.085	C	T	-0.01275	0.021	0.852	0.03442	9706.9
rs3858782	GCST90199700	3-hydroxylaurate levels	13	99105482	A	C	0.309	0.067	A	C	-0.009998	0.017	0.83	0.03886	11007.9
rs762808	GCST90199700	3-hydroxylaurate levels	6	32829689	A	G	0.504	0.094	A	G	-0.02418	0.034	0.822	0.04492	12807.3
rs9273368	GCST90199700	3-hydroxylaurate levels	6	32658698	A	G	0.641	0.063	A	G	0.002292	0.017	0.109	0.16298	53019.4
rs116863628	GCST90199701	Pyridoxate levels	18	77446000	G	A	0.883	0.186	G	A	-0.005785	0.059	0.479	0.02758	7724.08
rs2215983	GCST90199701	Pyridoxate levels	7	12038283	C	T	0.385	0.085	C	T	-0.007888	0.022	0.681	0.03442	9706.9
rs3858782	GCST90199701	Pyridoxate levels	13	99105482	A	C	0.309	0.067	A	C	0.001533	0.018	0.488	0.03886	11007.9
rs762808	GCST90199701	Pyridoxate levels	6	32829689	A	G	0.504	0.094	A	G	-0.005835	0.035	0.454	0.04492	12807.3
rs926771	GCST90199701	Pyridoxate levels	14	32777017	T	C	0.469	0.104	T	C	-0.01141	0.029	0.708	0.03177	8933.37
rs9273368	GCST90199701	Pyridoxate levels	6	32658698	A	G	0.641	0.063	A	G	0.00579	0.017	0.164	0.16298	53019.4
rs116863628	GCST90199702	5-hydroxyhexanoate levels	18	77446000	G	A	0.883	0.186	G	A	0.005411	0.063	0.503	0.02758	7724.08
rs762808	GCST90199702	5-hydroxyhexanoate levels	6	32829689	A	G	0.504	0.094	A	G	0.02458	0.038	0.828	0.04492	12807.3
rs926771	GCST90199702	5-hydroxyhexanoate levels	14	32777017	T	C	0.469	0.104	T	C	0.01524	0.032	0.809	0.03177	8933.37
rs9273368	GCST90199702	5-hydroxyhexanoate levels	6	32658698	A	G	0.641	0.063	A	G	0.01071	0.019	0.294	0.16298	53019.4
rs116437995	GCST90199703	Gamma-glutamylvaline levels	1	34072289	T	C	1.334	0.284	T	C	-0.01449	0.066	0.559	0.01705	4724.19
rs116863628	GCST90199703	Gamma-glutamylvaline levels	18	77446000	G	A	0.883	0.186	G	A	-0.03406	0.058	0.821	0.02758	7724.08
rs117704068	GCST90199703	Gamma-glutamylvaline levels	8	51126677	C	T	0.959	0.212	C	T	0.01374	0.053	0.603	0.02283	6362.63
rs2215983	GCST90199703	Gamma-glutamylvaline levels	7	12038283	C	T	0.385	0.085	C	T	0.01181	0.021	0.82	0.03442	9706.9
rs926771	GCST90199703	Gamma-glutamylvaline levels	14	32777017	T	C	0.469	0.104	T	C	0.01275	0.028	0.745	0.03177	8933.37
rs9273368	GCST90199703	Gamma-glutamylvaline levels	6	32658698	A	G	0.641	0.063	A	G	-0.000637	0.017	0.09	0.16298	53019.4
rs116863628	GCST90199704	3-hydroxysebacate levels	18	77446000	G	A	0.883	0.186	G	A	-0.03027	0.061	0.78	0.02758	7724.08
rs117704068	GCST90199704	3-hydroxysebacate levels	8	51126677	C	T	0.959	0.212	C	T	0.01573	0.056	0.647	0.02283	6362.63
rs3858782	GCST90199704	3-hydroxysebacate levels	13	99105482	A	C	0.309	0.067	A	C	-0.001829	0.018	0.52	0.03886	11007.9
rs926771	GCST90199704	3-hydroxysebacate levels	14	32777017	T	C	0.469	0.104	T	C	-0.01988	0.03	0.942	0.03177	8933.37
rs117704068	GCST90199705	Propionylglycine levels	8	51126677	C	T	0.959	0.212	C	T	0.03608	0.059	0.901	0.02283	6362.63
rs2215983	GCST90199705	Propionylglycine levels	7	12038283	C	T	0.385	0.085	C	T	-0.01586	0.023	0.953	0.03442	9706.9
rs762808	GCST90199705	Propionylglycine levels	6	32829689	A	G	0.504	0.094	A	G	0.02684	0.037	0.876	0.04492	12807.3
rs926771	GCST90199705	Propionylglycine levels	14	32777017	T	C	0.469	0.104	T	C	-0.006531	0.031	0.604	0.03177	8933.37
rs116437995	GCST90199706	Butyrylglycine levels	1	34072289	T	C	1.334	0.284	T	C	-0.05372	0.079	0.986	0.01705	4724.19
rs762808	GCST90199706	Butyrylglycine levels	6	32829689	A	G	0.504	0.094	A	G	0.006149	0.042	0.519	0.04492	12807.3
rs926771	GCST90199706	Butyrylglycine levels	14	32777017	T	C	0.469	0.104	T	C	-0.02052	0.035	0.939	0.03177	8933.37
rs9273368	GCST90199706	Butyrylglycine levels	6	32658698	A	G	0.641	0.063	A	G	0.003562	0.02	0.186	0.16298	53019.4
rs116863628	GCST90199707	Pro-hydroxy-pro levels	18	77446000	G	A	0.883	0.186	G	A	0.01173	0.058	0.54	0.02758	7724.08
rs117704068	GCST90199707	Pro-hydroxy-pro levels	8	51126677	C	T	0.959	0.212	C	T	0.03047	0.054	0.824	0.02283	6362.63
rs2215983	GCST90199707	Pro-hydroxy-pro levels	7	12038283	C	T	0.385	0.085	C	T	0.009285	0.022	0.723	0.03442	9706.9
rs762808	GCST90199707	Pro-hydroxy-pro levels	6	32829689	A	G	0.504	0.094	A	G	0.002884	0.035	0.402	0.04492	12807.3
rs926771	GCST90199707	Pro-hydroxy-pro levels	14	32777017	T	C	0.469	0.104	T	C	0.01465	0.029	0.787	0.03177	8933.37
rs9273368	GCST90199707	Pro-hydroxy-pro levels	6	32658698	A	G	0.641	0.063	A	G	0.005712	0.017	0.159	0.16298	53019.4
rs116863628	GCST90199708	Propionylcarnitine (c3) levels	18	77446000	G	A	0.883	0.186	G	A	-0.001844	0.057	0.434	0.02758	7724.08
rs762808	GCST90199708	Propionylcarnitine (c3) levels	6	32829689	A	G	0.504	0.094	A	G	-0.0002743	0.034	0.361	0.04492	12807.3
rs926771	GCST90199708	Propionylcarnitine (c3) levels	14	32777017	T	C	0.469	0.104	T	C	-0.01513	0.028	0.81	0.03177	8933.37
rs9273368	GCST90199708	Propionylcarnitine (c3) levels	6	32658698	A	G	0.641	0.063	A	G	0.01366	0.017	0.35	0.16298	53019.4
rs116863628	GCST90199709	Adrenate (22:4n6) levels	18	77446000	G	A	0.883	0.186	G	A	-0.02302	0.058	0.67	0.02758	7724.08
rs3858782	GCST90199709	Adrenate (22:4n6) levels	13	99105482	A	C	0.309	0.067	A	C	-0.0005892	0.018	0.451	0.03886	11007.9
rs762808	GCST90199709	Adrenate (22:4n6) levels	6	32829689	A	G	0.504	0.094	A	G	0.002155	0.035	0.389	0.04492	12807.3
rs926771	GCST90199709	Adrenate (22:4n6) levels	14	32777017	T	C	0.469	0.104	T	C	0.006844	0.029	0.59	0.03177	8933.37
rs9273368	GCST90199709	Adrenate (22:4n6) levels	6	32658698	A	G	0.641	0.063	A	G	0.0003392	0.017	0.084	0.16298	53019.4
rs116437995	GCST90199710	Docosatrienoate (22:3n3) levels	1	34072289	T	C	1.334	0.284	T	C	-0.007219	0.076	0.533	0.01705	4724.19
rs117704068	GCST90199710	Docosatrienoate (22:3n3) levels	8	51126677	C	T	0.959	0.212	C	T	0.03824	0.063	0.928	0.02283	6362.63
rs2215983	GCST90199710	Docosatrienoate (22:3n3) levels	7	12038283	C	T	0.385	0.085	C	T	-0.008249	0.025	0.716	0.03442	9706.9
rs3858782	GCST90199710	Docosatrienoate (22:3n3) levels	13	99105482	A	C	0.309	0.067	A	C	0.006304	0.02	0.7	0.03886	11007.9
rs926771	GCST90199710	Docosatrienoate (22:3n3) levels	14	32777017	T	C	0.469	0.104	T	C	-0.005736	0.032	0.608	0.03177	8933.37
rs9273368	GCST90199710	Docosatrienoate (22:3n3) levels	6	32658698	A	G	0.641	0.063	A	G	-0.01712	0.019	0.496	0.16298	53019.4
rs3858782	GCST90199711	Docosadienoate (22:2n6) levels	13	99105482	A	C	0.309	0.067	A	C	-0.00658	0.018	0.675	0.03886	11007.9
rs926771	GCST90199711	Docosadienoate (22:2n6) levels	14	32777017	T	C	0.469	0.104	T	C	0.01181	0.029	0.712	0.03177	8933.37
rs9273368	GCST90199711	Docosadienoate (22:2n6) levels	6	32658698	A	G	0.641	0.063	A	G	0.005609	0.017	0.155	0.16298	53019.4
rs116863628	GCST90199712	3-carboxy-4-methyl-5-propyl-2-furanpropanoate (cmpf) levels	18	77446000	G	A	0.883	0.186	G	A	-0.007672	0.057	0.495	0.02758	7724.08
rs2215983	GCST90199712	3-carboxy-4-methyl-5-propyl-2-furanpropanoate (cmpf) levels	7	12038283	C	T	0.385	0.085	C	T	-0.008148	0.021	0.689	0.03442	9706.9
rs3858782	GCST90199712	3-carboxy-4-methyl-5-propyl-2-furanpropanoate (cmpf) levels	13	99105482	A	C	0.309	0.067	A	C	0.01365	0.017	0.992	0.03886	11007.9
rs9273368	GCST90199712	3-carboxy-4-methyl-5-propyl-2-furanpropanoate (cmpf) levels	6	32658698	A	G	0.641	0.063	A	G	-0.01057	0.017	0.261	0.16298	53019.4
rs116863628	GCST90199713	Docosapentaenoate n3 DPA; 22:5n3 levels	18	77446000	G	A	0.883	0.186	G	A	-0.04555	0.057	0.984	0.02758	7724.08
rs2215983	GCST90199713	Docosapentaenoate n3 DPA; 22:5n3 levels	7	12038283	C	T	0.385	0.085	C	T	-0.01298	0.021	0.865	0.03442	9706.9
rs3858782	GCST90199713	Docosapentaenoate n3 DPA; 22:5n3 levels	13	99105482	A	C	0.309	0.067	A	C	0.007512	0.017	0.724	0.03886	11007.9
rs762808	GCST90199713	Docosapentaenoate n3 DPA; 22:5n3 levels	6	32829689	A	G	0.504	0.094	A	G	-0.002471	0.034	0.395	0.04492	12807.3
rs9273368	GCST90199713	Docosapentaenoate n3 DPA; 22:5n3 levels	6	32658698	A	G	0.641	0.063	A	G	-0.00469	0.017	0.143	0.16298	53019.4
rs116437995	GCST90199714	3-hydroxy-2-ethylpropionate levels	1	34072289	T	C	1.334	0.284	T	C	0.003106	0.066	0.449	0.01705	4724.19
rs117704068	GCST90199714	3-hydroxy-2-ethylpropionate levels	8	51126677	C	T	0.959	0.212	C	T	-0.03045	0.054	0.826	0.02283	6362.63
rs3858782	GCST90199714	3-hydroxy-2-ethylpropionate levels	13	99105482	A	C	0.309	0.067	A	C	0.01241	0.017	0.931	0.03886	11007.9
rs762808	GCST90199714	3-hydroxy-2-ethylpropionate levels	6	32829689	A	G	0.504	0.094	A	G	0.01555	0.035	0.632	0.04492	12807.3
rs9273368	GCST90199714	3-hydroxy-2-ethylpropionate levels	6	32658698	A	G	0.641	0.063	A	G	0.01421	0.017	0.36	0.16298	53019.4
rs116437995	GCST90199715	Myristoleate (14:1n5) levels	1	34072289	T	C	1.334	0.284	T	C	-0.04556	0.062	0.94	0.01705	4724.19
rs116863628	GCST90199715	Myristoleate (14:1n5) levels	18	77446000	G	A	0.883	0.186	G	A	-0.04288	0.054	0.975	0.02758	7724.08
rs117704068	GCST90199715	Myristoleate (14:1n5) levels	8	51126677	C	T	0.959	0.212	C	T	0.02075	0.05	0.712	0.02283	6362.63
rs2215983	GCST90199715	Myristoleate (14:1n5) levels	7	12038283	C	T	0.385	0.085	C	T	-0.01322	0.02	0.897	0.03442	9706.9
rs3858782	GCST90199715	Myristoleate (14:1n5) levels	13	99105482	A	C	0.309	0.067	A	C	-0.002749	0.016	0.535	0.03886	11007.9
rs762808	GCST90199715	Myristoleate (14:1n5) levels	6	32829689	A	G	0.504	0.094	A	G	-0.007719	0.032	0.492	0.04492	12807.3
rs926771	GCST90199715	Myristoleate (14:1n5) levels	14	32777017	T	C	0.469	0.104	T	C	-0.0195	0.027	0.957	0.03177	8933.37
rs9273368	GCST90199715	Myristoleate (14:1n5) levels	6	32658698	A	G	0.641	0.063	A	G	0.01323	0.016	0.358	0.16298	53019.4
rs116437995	GCST90199716	10-undecenoate (11:1n1) levels	1	34072289	T	C	1.334	0.284	T	C	0.004312	0.067	0.459	0.01705	4724.19
rs116863628	GCST90199716	10-undecenoate (11:1n1) levels	18	77446000	G	A	0.883	0.186	G	A	-0.01105	0.059	0.53	0.02758	7724.08
rs2215983	GCST90199716	10-undecenoate (11:1n1) levels	7	12038283	C	T	0.385	0.085	C	T	0.0123	0.022	0.824	0.03442	9706.9
rs3858782	GCST90199716	10-undecenoate (11:1n1) levels	13	99105482	A	C	0.309	0.067	A	C	0.005398	0.018	0.627	0.03886	11007.9
rs762808	GCST90199716	10-undecenoate (11:1n1) levels	6	32829689	A	G	0.504	0.094	A	G	0.0114	0.035	0.547	0.04492	12807.3
rs9273368	GCST90199716	10-undecenoate (11:1n1) levels	6	32658698	A	G	0.641	0.063	A	G	-0.0151	0.017	0.38	0.16298	53019.4
rs116437995	GCST90199717	1-methyl-4-imidazoleacetate levels	1	34072289	T	C	1.334	0.284	T	C	0.005769	0.064	0.479	0.01705	4724.19
rs116863628	GCST90199717	1-methyl-4-imidazoleacetate levels	18	77446000	G	A	0.883	0.186	G	A	0.01955	0.057	0.642	0.02758	7724.08
rs117704068	GCST90199717	1-methyl-4-imidazoleacetate levels	8	51126677	C	T	0.959	0.212	C	T	-0.001119	0.052	0.454	0.02283	6362.63
rs2215983	GCST90199717	1-methyl-4-imidazoleacetate levels	7	12038283	C	T	0.385	0.085	C	T	0.01425	0.021	0.921	0.03442	9706.9
rs9273368	GCST90199717	1-methyl-4-imidazoleacetate levels	6	32658698	A	G	0.641	0.063	A	G	0.007472	0.017	0.201	0.16298	53019.4
rs116437995	GCST90199718	Sebacate (C10-DC) levels	1	34072289	T	C	1.334	0.284	T	C	-0.004215	0.067	0.467	0.01705	4724.19
rs116863628	GCST90199718	Sebacate (C10-DC) levels	18	77446000	G	A	0.883	0.186	G	A	0.0156	0.059	0.593	0.02758	7724.08
rs117704068	GCST90199718	Sebacate (C10-DC) levels	8	51126677	C	T	0.959	0.212	C	T	-0.003832	0.054	0.489	0.02283	6362.63
rs3858782	GCST90199718	Sebacate (C10-DC) levels	13	99105482	A	C	0.309	0.067	A	C	0.00299	0.018	0.546	0.03886	11007.9
rs926771	GCST90199718	Sebacate (C10-DC) levels	14	32777017	T	C	0.469	0.104	T	C	-0.008734	0.029	0.647	0.03177	8933.37
rs116437995	GCST90199719	Tauro-beta-muricholate levels	1	34072289	T	C	1.334	0.284	T	C	0.00849	0.086	0.609	0.01705	4724.19
rs3858782	GCST90199719	Tauro-beta-muricholate levels	13	99105482	A	C	0.309	0.067	A	C	0.01333	0.024	0.973	0.03886	11007.9
rs116437995	GCST90199720	Octanoylcarnitine (c8) levels	1	34072289	T	C	1.334	0.284	T	C	-0.03512	0.065	0.784	0.01705	4724.19
rs116863628	GCST90199720	Octanoylcarnitine (c8) levels	18	77446000	G	A	0.883	0.186	G	A	-0.005843	0.057	0.477	0.02758	7724.08
rs117704068	GCST90199720	Octanoylcarnitine (c8) levels	8	51126677	C	T	0.959	0.212	C	T	-0.007285	0.053	0.522	0.02283	6362.63
rs2215983	GCST90199720	Octanoylcarnitine (c8) levels	7	12038283	C	T	0.385	0.085	C	T	0.000994	0.021	0.467	0.03442	9706.9
rs3858782	GCST90199720	Octanoylcarnitine (c8) levels	13	99105482	A	C	0.309	0.067	A	C	-0.00637	0.017	0.673	0.03886	11007.9
rs926771	GCST90199720	Octanoylcarnitine (c8) levels	14	32777017	T	C	0.469	0.104	T	C	-0.01042	0.028	0.683	0.03177	8933.37
rs9273368	GCST90199720	Octanoylcarnitine (c8) levels	6	32658698	A	G	0.641	0.063	A	G	0.003882	0.017	0.131	0.16298	53019.4
rs116437995	GCST90199721	Stearidonate (18:4n3) levels	1	34072289	T	C	1.334	0.284	T	C	-0.0234	0.063	0.66	0.01705	4724.19
rs116863628	GCST90199721	Stearidonate (18:4n3) levels	18	77446000	G	A	0.883	0.186	G	A	-0.03721	0.056	0.879	0.02758	7724.08
rs117704068	GCST90199721	Stearidonate (18:4n3) levels	8	51126677	C	T	0.959	0.212	C	T	0.002026	0.052	0.461	0.02283	6362.63
rs2215983	GCST90199721	Stearidonate (18:4n3) levels	7	12038283	C	T	0.385	0.085	C	T	-0.008889	0.021	0.725	0.03442	9706.9
rs3858782	GCST90199721	Stearidonate (18:4n3) levels	13	99105482	A	C	0.309	0.067	A	C	0.009047	0.017	0.8	0.03886	11007.9
rs762808	GCST90199721	Stearidonate (18:4n3) levels	6	32829689	A	G	0.504	0.094	A	G	-0.01188	0.033	0.569	0.04492	12807.3
rs9273368	GCST90199721	Stearidonate (18:4n3) levels	6	32658698	A	G	0.641	0.063	A	G	0.004675	0.016	0.145	0.16298	53019.4
rs116863628	GCST90199722	Decanoylcarnitine (C10) levels	18	77446000	G	A	0.883	0.186	G	A	-0.02295	0.058	0.674	0.02758	7724.08
rs117704068	GCST90199722	Decanoylcarnitine (C10) levels	8	51126677	C	T	0.959	0.212	C	T	-0.02079	0.053	0.695	0.02283	6362.63
rs2215983	GCST90199722	Decanoylcarnitine (C10) levels	7	12038283	C	T	0.385	0.085	C	T	-0.001759	0.021	0.488	0.03442	9706.9
rs3858782	GCST90199722	Decanoylcarnitine (C10) levels	13	99105482	A	C	0.309	0.067	A	C	-0.01011	0.017	0.833	0.03886	11007.9
rs926771	GCST90199722	Decanoylcarnitine (C10) levels	14	32777017	T	C	0.469	0.104	T	C	-0.01857	0.028	0.899	0.03177	8933.37
rs9273368	GCST90199722	Decanoylcarnitine (C10) levels	6	32658698	A	G	0.641	0.063	A	G	0.009361	0.017	0.233	0.16298	53019.4
rs116437995	GCST90199723	5-dodecenoate (12:1n7) levels	1	34072289	T	C	1.334	0.284	T	C	-0.05029	0.062	0.993	0.01705	4724.19
rs116863628	GCST90199723	5-dodecenoate (12:1n7) levels	18	77446000	G	A	0.883	0.186	G	A	-0.03387	0.055	0.841	0.02758	7724.08
rs117704068	GCST90199723	5-dodecenoate (12:1n7) levels	8	51126677	C	T	0.959	0.212	C	T	0.01507	0.051	0.629	0.02283	6362.63
rs3858782	GCST90199723	5-dodecenoate (12:1n7) levels	13	99105482	A	C	0.309	0.067	A	C	-0.00548	0.016	0.647	0.03886	11007.9
rs762808	GCST90199723	5-dodecenoate (12:1n7) levels	6	32829689	A	G	0.504	0.094	A	G	-0.004627	0.033	0.435	0.04492	12807.3
rs9273368	GCST90199723	5-dodecenoate (12:1n7) levels	6	32658698	A	G	0.641	0.063	A	G	0.01345	0.016	0.362	0.16298	53019.4
rs116437995	GCST90199724	N-acetylisoleucine levels	1	34072289	T	C	1.334	0.284	T	C	-0.03255	0.071	0.765	0.01705	4724.19
rs116863628	GCST90199724	N-acetylisoleucine levels	18	77446000	G	A	0.883	0.186	G	A	0.04419	0.061	0.964	0.02758	7724.08
rs2215983	GCST90199724	N-acetylisoleucine levels	7	12038283	C	T	0.385	0.085	C	T	0.01282	0.023	0.854	0.03442	9706.9
rs3858782	GCST90199724	N-acetylisoleucine levels	13	99105482	A	C	0.309	0.067	A	C	0.01297	0.019	0.955	0.03886	11007.9
rs762808	GCST90199724	N-acetylisoleucine levels	6	32829689	A	G	0.504	0.094	A	G	0.02713	0.038	0.88	0.04492	12807.3
rs926771	GCST90199724	N-acetylisoleucine levels	14	32777017	T	C	0.469	0.104	T	C	0.003853	0.031	0.549	0.03177	8933.37
rs9273368	GCST90199724	N-acetylisoleucine levels	6	32658698	A	G	0.641	0.063	A	G	0.0105	0.018	0.287	0.16298	53019.4
rs116437995	GCST90199725	Campesterol levels	1	34072289	T	C	1.334	0.284	T	C	0.05686	0.088	0.992	0.01705	4724.19
rs117704068	GCST90199725	Campesterol levels	8	51126677	C	T	0.959	0.212	C	T	0.007256	0.068	0.603	0.02283	6362.63
rs762808	GCST90199725	Campesterol levels	6	32829689	A	G	0.504	0.094	A	G	0.01716	0.044	0.72	0.04492	12807.3
rs926771	GCST90199725	Campesterol levels	14	32777017	T	C	0.469	0.104	T	C	-0.01444	0.037	0.817	0.03177	8933.37
rs116437995	GCST90199726	N-acetylthreonine levels	1	34072289	T	C	1.334	0.284	T	C	0.02799	0.064	0.712	0.01705	4724.19
rs116863628	GCST90199726	N-acetylthreonine levels	18	77446000	G	A	0.883	0.186	G	A	-0.009939	0.055	0.526	0.02758	7724.08
rs117704068	GCST90199726	N-acetylthreonine levels	8	51126677	C	T	0.959	0.212	C	T	0.01453	0.051	0.62	0.02283	6362.63
rs9273368	GCST90199726	N-acetylthreonine levels	6	32658698	A	G	0.641	0.063	A	G	-0.01953	0.016	0.58	0.16298	53019.4
rs116863628	GCST90199727	1-oleoyl-GPC (18:1) levels	18	77446000	G	A	0.883	0.186	G	A	0.01914	0.059	0.623	0.02758	7724.08
rs2215983	GCST90199727	1-oleoyl-GPC (18:1) levels	7	12038283	C	T	0.385	0.085	C	T	0.004035	0.022	0.553	0.03442	9706.9
rs3858782	GCST90199727	1-oleoyl-GPC (18:1) levels	13	99105482	A	C	0.309	0.067	A	C	-0.0125	0.018	0.93	0.03886	11007.9
rs762808	GCST90199727	1-oleoyl-GPC (18:1) levels	6	32829689	A	G	0.504	0.094	A	G	0.004988	0.035	0.435	0.04492	12807.3
rs9273368	GCST90199727	1-oleoyl-GPC (18:1) levels	6	32658698	A	G	0.641	0.063	A	G	0.004443	0.017	0.137	0.16298	53019.4
rs116437995	GCST90199728	10-nonadecenoate (19:1n9) levels	1	34072289	T	C	1.334	0.284	T	C	-0.03696	0.065	0.805	0.01705	4724.19
rs116863628	GCST90199728	10-nonadecenoate (19:1n9) levels	18	77446000	G	A	0.883	0.186	G	A	-0.04422	0.057	0.958	0.02758	7724.08
rs117704068	GCST90199728	10-nonadecenoate (19:1n9) levels	8	51126677	C	T	0.959	0.212	C	T	0.03881	0.053	0.954	0.02283	6362.63
rs3858782	GCST90199728	10-nonadecenoate (19:1n9) levels	13	99105482	A	C	0.309	0.067	A	C	-0.002766	0.017	0.529	0.03886	11007.9
rs762808	GCST90199728	10-nonadecenoate (19:1n9) levels	6	32829689	A	G	0.504	0.094	A	G	-0.01513	0.034	0.626	0.04492	12807.3
rs926771	GCST90199728	10-nonadecenoate (19:1n9) levels	14	32777017	T	C	0.469	0.104	T	C	-0.01235	0.028	0.734	0.03177	8933.37
rs9273368	GCST90199728	10-nonadecenoate (19:1n9) levels	6	32658698	A	G	0.641	0.063	A	G	0.003291	0.017	0.121	0.16298	53019.4
rs116863628	GCST90199729	Piperine levels	18	77446000	G	A	0.883	0.186	G	A	-0.01271	0.06	0.55	0.02758	7724.08
rs117704068	GCST90199729	Piperine levels	8	51126677	C	T	0.959	0.212	C	T	-0.01921	0.055	0.67	0.02283	6362.63
rs9273368	GCST90199729	Piperine levels	6	32658698	A	G	0.641	0.063	A	G	-0.02009	0.017	0.554	0.16298	53019.4
rs116437995	GCST90199730	Carnitine C14 levels	1	34072289	T	C	1.334	0.284	T	C	-0.008187	0.065	0.497	0.01705	4724.19
rs117704068	GCST90199730	Carnitine C14 levels	8	51126677	C	T	0.959	0.212	C	T	-0.003365	0.053	0.476	0.02283	6362.63
rs2215983	GCST90199730	Carnitine C14 levels	7	12038283	C	T	0.385	0.085	C	T	-0.009112	0.021	0.726	0.03442	9706.9
rs3858782	GCST90199730	Carnitine C14 levels	13	99105482	A	C	0.309	0.067	A	C	0.004602	0.017	0.602	0.03886	11007.9
rs762808	GCST90199730	Carnitine C14 levels	6	32829689	A	G	0.504	0.094	A	G	0.01969	0.034	0.727	0.04492	12807.3
rs9273368	GCST90199730	Carnitine C14 levels	6	32658698	A	G	0.641	0.063	A	G	0.01033	0.017	0.259	0.16298	53019.4
rs116437995	GCST90199731	10-heptadecenoate (17:1n7) levels	1	34072289	T	C	1.334	0.284	T	C	-0.03655	0.064	0.806	0.01705	4724.19
rs116863628	GCST90199731	10-heptadecenoate (17:1n7) levels	18	77446000	G	A	0.883	0.186	G	A	-0.01935	0.056	0.634	0.02758	7724.08
rs2215983	GCST90199731	10-heptadecenoate (17:1n7) levels	7	12038283	C	T	0.385	0.085	C	T	-0.00865	0.021	0.711	0.03442	9706.9
rs3858782	GCST90199731	10-heptadecenoate (17:1n7) levels	13	99105482	A	C	0.309	0.067	A	C	-0.005111	0.017	0.623	0.03886	11007.9
rs762808	GCST90199731	10-heptadecenoate (17:1n7) levels	6	32829689	A	G	0.504	0.094	A	G	-0.02336	0.034	0.809	0.04492	12807.3
rs926771	GCST90199731	10-heptadecenoate (17:1n7) levels	14	32777017	T	C	0.469	0.104	T	C	-0.01146	0.028	0.714	0.03177	8933.37
rs9273368	GCST90199731	10-heptadecenoate (17:1n7) levels	6	32658698	A	G	0.641	0.063	A	G	0.007113	0.016	0.187	0.16298	53019.4
rs116437995	GCST90199732	1-stearoyl-gpc (18:0) levels	1	34072289	T	C	1.334	0.284	T	C	-0.04466	0.066	0.888	0.01705	4724.19
rs762808	GCST90199732	1-stearoyl-gpc (18:0) levels	6	32829689	A	G	0.504	0.094	A	G	-0.004765	0.035	0.432	0.04492	12807.3
rs926771	GCST90199732	1-stearoyl-gpc (18:0) levels	14	32777017	T	C	0.469	0.104	T	C	-0.02044	0.029	0.946	0.03177	8933.37
rs9273368	GCST90199732	1-stearoyl-gpc (18:0) levels	6	32658698	A	G	0.641	0.063	A	G	-0.01014	0.017	0.248	0.16298	53019.4
rs116863628	GCST90199733	1-palmitoyl-GPC (16:0) levels	18	77446000	G	A	0.883	0.186	G	A	0.03899	0.059	0.873	0.02758	7724.08
rs2215983	GCST90199733	1-palmitoyl-GPC (16:0) levels	7	12038283	C	T	0.385	0.085	C	T	0.009514	0.022	0.729	0.03442	9706.9
rs3858782	GCST90199733	1-palmitoyl-GPC (16:0) levels	13	99105482	A	C	0.309	0.067	A	C	-0.004403	0.018	0.589	0.03886	11007.9
rs762808	GCST90199733	1-palmitoyl-GPC (16:0) levels	6	32829689	A	G	0.504	0.094	A	G	0.01534	0.035	0.623	0.04492	12807.3
rs926771	GCST90199733	1-palmitoyl-GPC (16:0) levels	14	32777017	T	C	0.469	0.104	T	C	-0.009037	0.029	0.643	0.03177	8933.37
rs9273368	GCST90199733	1-palmitoyl-GPC (16:0) levels	6	32658698	A	G	0.641	0.063	A	G	-0.01399	0.017	0.348	0.16298	53019.4
rs116437995	GCST90199734	Hyocholate levels	1	34072289	T	C	1.334	0.284	T	C	0.05303	0.081	0.976	0.01705	4724.19
rs116863628	GCST90199734	Hyocholate levels	18	77446000	G	A	0.883	0.186	G	A	0.04685	0.072	0.972	0.02758	7724.08
rs117704068	GCST90199734	Hyocholate levels	8	51126677	C	T	0.959	0.212	C	T	0.01169	0.066	0.633	0.02283	6362.63
rs762808	GCST90199734	Hyocholate levels	6	32829689	A	G	0.504	0.094	A	G	-0.0007134	0.043	0.449	0.04492	12807.3
rs926771	GCST90199734	Hyocholate levels	14	32777017	T	C	0.469	0.104	T	C	-0.01393	0.035	0.798	0.03177	8933.37
rs9273368	GCST90199734	Hyocholate levels	6	32658698	A	G	0.641	0.063	A	G	-0.0002923	0.021	0.147	0.16298	53019.4
rs116437995	GCST90199735	N-acetylhistidine levels	1	34072289	T	C	1.334	0.284	T	C	0.04792	0.068	0.964	0.01705	4724.19
rs116863628	GCST90199735	N-acetylhistidine levels	18	77446000	G	A	0.883	0.186	G	A	0.003986	0.062	0.491	0.02758	7724.08
rs117704068	GCST90199735	N-acetylhistidine levels	8	51126677	C	T	0.959	0.212	C	T	0.004913	0.057	0.526	0.02283	6362.63
rs9273368	GCST90199735	N-acetylhistidine levels	6	32658698	A	G	0.641	0.063	A	G	0.0031	0.018	0.149	0.16298	53019.4
rs116863628	GCST90199736	Alpha-hydroxyisovalerate levels	18	77446000	G	A	0.883	0.186	G	A	-0.03953	0.056	0.905	0.02758	7724.08
rs2215983	GCST90199736	Alpha-hydroxyisovalerate levels	7	12038283	C	T	0.385	0.085	C	T	-0.002563	0.021	0.514	0.03442	9706.9
rs3858782	GCST90199736	Alpha-hydroxyisovalerate levels	13	99105482	A	C	0.309	0.067	A	C	-0.0006892	0.017	0.457	0.03886	11007.9
rs762808	GCST90199736	Alpha-hydroxyisovalerate levels	6	32829689	A	G	0.504	0.094	A	G	-0.007047	0.034	0.475	0.04492	12807.3
rs926771	GCST90199736	Alpha-hydroxyisovalerate levels	14	32777017	T	C	0.469	0.104	T	C	0.01393	0.028	0.783	0.03177	8933.37
rs9273368	GCST90199736	Alpha-hydroxyisovalerate levels	6	32658698	A	G	0.641	0.063	A	G	0.02636	0.017	0.869	0.16298	53019.4
rs116863628	GCST90199737	N-acetylproline levels	18	77446000	G	A	0.883	0.186	G	A	-0.02277	0.065	0.684	0.02758	7724.08
rs117704068	GCST90199737	N-acetylproline levels	8	51126677	C	T	0.959	0.212	C	T	-0.01522	0.059	0.641	0.02283	6362.63
rs3858782	GCST90199737	N-acetylproline levels	13	99105482	A	C	0.309	0.067	A	C	0.0132	0.019	0.96	0.03886	11007.9
rs926771	GCST90199737	N-acetylproline levels	14	32777017	T	C	0.469	0.104	T	C	-0.01397	0.031	0.781	0.03177	8933.37
rs116437995	GCST90199738	Stachydrine levels	1	34072289	T	C	1.334	0.284	T	C	0.03804	0.067	0.805	0.01705	4724.19
rs117704068	GCST90199738	Stachydrine levels	8	51126677	C	T	0.959	0.212	C	T	-0.01373	0.055	0.595	0.02283	6362.63
rs2215983	GCST90199738	Stachydrine levels	7	12038283	C	T	0.385	0.085	C	T	-0.009772	0.022	0.736	0.03442	9706.9
rs762808	GCST90199738	Stachydrine levels	6	32829689	A	G	0.504	0.094	A	G	-0.01909	0.035	0.697	0.04492	12807.3
rs116437995	GCST90199739	Salicyluric glucuronide levels	1	34072289	T	C	1.334	0.284	T	C	0.02662	0.082	0.748	0.01705	4724.19
rs117704068	GCST90199739	Salicyluric glucuronide levels	8	51126677	C	T	0.959	0.212	C	T	0.03597	0.066	0.938	0.02283	6362.63
rs2215983	GCST90199739	Salicyluric glucuronide levels	7	12038283	C	T	0.385	0.085	C	T	-0.01513	0.027	0.947	0.03442	9706.9
rs3858782	GCST90199739	Salicyluric glucuronide levels	13	99105482	A	C	0.309	0.067	A	C	0.0096	0.022	0.847	0.03886	11007.9
rs9273368	GCST90199739	Salicyluric glucuronide levels	6	32658698	A	G	0.641	0.063	A	G	-0.01764	0.021	0.576	0.16298	53019.4
rs117704068	GCST90199740	P-cresol sulfate levels	8	51126677	C	T	0.959	0.212	C	T	-0.02613	0.052	0.78	0.02283	6362.63
rs3858782	GCST90199740	P-cresol sulfate levels	13	99105482	A	C	0.309	0.067	A	C	-0.001794	0.017	0.497	0.03886	11007.9
rs762808	GCST90199740	P-cresol sulfate levels	6	32829689	A	G	0.504	0.094	A	G	0.01871	0.034	0.709	0.04492	12807.3
rs3858782	GCST90199741	Gamma-glutamylglycine levels	13	99105482	A	C	0.309	0.067	A	C	0.008581	0.017	0.766	0.03886	11007.9
rs926771	GCST90199741	Gamma-glutamylglycine levels	14	32777017	T	C	0.469	0.104	T	C	-0.01005	0.028	0.673	0.03177	8933.37
rs9273368	GCST90199741	Gamma-glutamylglycine levels	6	32658698	A	G	0.641	0.063	A	G	0.02192	0.017	0.648	0.16298	53019.4
rs116437995	GCST90199742	1-linoleoyl-gpc (18:2) levels	1	34072289	T	C	1.334	0.284	T	C	0.01802	0.067	0.59	0.01705	4724.19
rs2215983	GCST90199742	1-linoleoyl-gpc (18:2) levels	7	12038283	C	T	0.385	0.085	C	T	-0.002498	0.022	0.508	0.03442	9706.9
rs3858782	GCST90199742	1-linoleoyl-gpc (18:2) levels	13	99105482	A	C	0.309	0.067	A	C	0.0006035	0.018	0.451	0.03886	11007.9
rs762808	GCST90199742	1-linoleoyl-gpc (18:2) levels	6	32829689	A	G	0.504	0.094	A	G	0.01949	0.035	0.711	0.04492	12807.3
rs926771	GCST90199742	1-linoleoyl-gpc (18:2) levels	14	32777017	T	C	0.469	0.104	T	C	-0.0189	0.029	0.901	0.03177	8933.37
rs9273368	GCST90199742	1-linoleoyl-gpc (18:2) levels	6	32658698	A	G	0.641	0.063	A	G	-0.0105	0.017	0.256	0.16298	53019.4
rs116863628	GCST90199743	Stearoylcarnitine levels	18	77446000	G	A	0.883	0.186	G	A	-0.01135	0.059	0.538	0.02758	7724.08
rs762808	GCST90199743	Stearoylcarnitine levels	6	32829689	A	G	0.504	0.094	A	G	0.008154	0.035	0.493	0.04492	12807.3
rs926771	GCST90199743	Stearoylcarnitine levels	14	32777017	T	C	0.469	0.104	T	C	0.01135	0.029	0.707	0.03177	8933.37
rs9273368	GCST90199743	Stearoylcarnitine levels	6	32658698	A	G	0.641	0.063	A	G	-0.001276	0.017	0.098	0.16298	53019.4
rs116437995	GCST90199744	Eicosenoate (20:1) levels	1	34072289	T	C	1.334	0.284	T	C	-0.03181	0.066	0.74	0.01705	4724.19
rs116863628	GCST90199744	Eicosenoate (20:1) levels	18	77446000	G	A	0.883	0.186	G	A	-0.04006	0.058	0.893	0.02758	7724.08
rs117704068	GCST90199744	Eicosenoate (20:1) levels	8	51126677	C	T	0.959	0.212	C	T	0.01232	0.054	0.58	0.02283	6362.63
rs2215983	GCST90199744	Eicosenoate (20:1) levels	7	12038283	C	T	0.385	0.085	C	T	-0.01278	0.022	0.847	0.03442	9706.9
rs3858782	GCST90199744	Eicosenoate (20:1) levels	13	99105482	A	C	0.309	0.067	A	C	-0.004623	0.017	0.598	0.03886	11007.9
rs926771	GCST90199744	Eicosenoate (20:1) levels	14	32777017	T	C	0.469	0.104	T	C	-0.01771	0.029	0.871	0.03177	8933.37
rs9273368	GCST90199744	Eicosenoate (20:1) levels	6	32658698	A	G	0.641	0.063	A	G	-0.006286	0.017	0.168	0.16298	53019.4
rs116437995	GCST90199745	Aconitate [cis or trans] levels	1	34072289	T	C	1.334	0.284	T	C	0.01834	0.063	0.604	0.01705	4724.19
rs117704068	GCST90199745	Aconitate [cis or trans] levels	8	51126677	C	T	0.959	0.212	C	T	-0.003407	0.051	0.476	0.02283	6362.63
rs762808	GCST90199745	Aconitate [cis or trans] levels	6	32829689	A	G	0.504	0.094	A	G	-0.01417	0.033	0.615	0.04492	12807.3
rs9273368	GCST90199745	Aconitate [cis or trans] levels	6	32658698	A	G	0.641	0.063	A	G	0.02083	0.016	0.632	0.16298	53019.4
rs2215983	GCST90199746	Erythronate levels	7	12038283	C	T	0.385	0.085	C	T	0.01558	0.02	0.999	0.03442	9706.9
rs117704068	GCST90199747	Isovalerylcarnitine (C5) levels	8	51126677	C	T	0.959	0.212	C	T	-0.01804	0.053	0.66	0.02283	6362.63
rs926771	GCST90199747	Isovalerylcarnitine (C5) levels	14	32777017	T	C	0.469	0.104	T	C	0.002317	0.028	0.49	0.03177	8933.37
rs9273368	GCST90199747	Isovalerylcarnitine (C5) levels	6	32658698	A	G	0.641	0.063	A	G	-0.002949	0.017	0.117	0.16298	53019.4
rs116437995	GCST90199748	Linolenate [alpha or gamma; (18:3n3 or 6)] levels	1	34072289	T	C	1.334	0.284	T	C	0.01295	0.064	0.544	0.01705	4724.19
rs116863628	GCST90199748	Linolenate [alpha or gamma; (18:3n3 or 6)] levels	18	77446000	G	A	0.883	0.186	G	A	-0.02212	0.056	0.67	0.02758	7724.08
rs117704068	GCST90199748	Linolenate [alpha or gamma; (18:3n3 or 6)] levels	8	51126677	C	T	0.959	0.212	C	T	-0.005079	0.052	0.496	0.02283	6362.63
rs2215983	GCST90199748	Linolenate [alpha or gamma; (18:3n3 or 6)] levels	7	12038283	C	T	0.385	0.085	C	T	-0.007507	0.021	0.673	0.03442	9706.9
rs9273368	GCST90199748	Linolenate [alpha or gamma; (18:3n3 or 6)] levels	6	32658698	A	G	0.641	0.063	A	G	-0.000952	0.016	0.092	0.16298	53019.4
rs116437995	GCST90199749	Gamma-glutamylthreonine levels	1	34072289	T	C	1.334	0.284	T	C	0.02115	0.068	0.619	0.01705	4724.19
rs117704068	GCST90199749	Gamma-glutamylthreonine levels	8	51126677	C	T	0.959	0.212	C	T	0.01434	0.055	0.603	0.02283	6362.63
rs3858782	GCST90199749	Gamma-glutamylthreonine levels	13	99105482	A	C	0.309	0.067	A	C	0.005093	0.018	0.613	0.03886	11007.9
rs762808	GCST90199749	Gamma-glutamylthreonine levels	6	32829689	A	G	0.504	0.094	A	G	0.02745	0.036	0.871	0.04492	12807.3
rs926771	GCST90199749	Gamma-glutamylthreonine levels	14	32777017	T	C	0.469	0.104	T	C	0.008411	0.029	0.625	0.03177	8933.37
rs9273368	GCST90199749	Gamma-glutamylthreonine levels	6	32658698	A	G	0.641	0.063	A	G	-0.0004878	0.017	0.087	0.16298	53019.4
rs116437995	GCST90199750	Laurylcarnitine levels	1	34072289	T	C	1.334	0.284	T	C	-0.02426	0.065	0.663	0.01705	4724.19
rs117704068	GCST90199750	Laurylcarnitine levels	8	51126677	C	T	0.959	0.212	C	T	-0.01791	0.053	0.658	0.02283	6362.63
rs2215983	GCST90199750	Laurylcarnitine levels	7	12038283	C	T	0.385	0.085	C	T	0.001534	0.021	0.482	0.03442	9706.9
rs3858782	GCST90199750	Laurylcarnitine levels	13	99105482	A	C	0.309	0.067	A	C	-0.00473	0.017	0.607	0.03886	11007.9
rs926771	GCST90199750	Laurylcarnitine levels	14	32777017	T	C	0.469	0.104	T	C	-0.01704	0.028	0.861	0.03177	8933.37
rs9273368	GCST90199750	Laurylcarnitine levels	6	32658698	A	G	0.641	0.063	A	G	0.01725	0.017	0.469	0.16298	53019.4
rs116437995	GCST90199751	Gamma-glutamylmethionine levels	1	34072289	T	C	1.334	0.284	T	C	0.01324	0.067	0.543	0.01705	4724.19
rs116863628	GCST90199751	Gamma-glutamylmethionine levels	18	77446000	G	A	0.883	0.186	G	A	0.03215	0.059	0.786	0.02758	7724.08
rs2215983	GCST90199751	Gamma-glutamylmethionine levels	7	12038283	C	T	0.385	0.085	C	T	0.01345	0.022	0.866	0.03442	9706.9
rs3858782	GCST90199751	Gamma-glutamylmethionine levels	13	99105482	A	C	0.309	0.067	A	C	0.008337	0.018	0.748	0.03886	11007.9
rs926771	GCST90199751	Gamma-glutamylmethionine levels	14	32777017	T	C	0.469	0.104	T	C	0.007469	0.029	0.605	0.03177	8933.37
rs9273368	GCST90199751	Gamma-glutamylmethionine levels	6	32658698	A	G	0.641	0.063	A	G	-0.008247	0.017	0.205	0.16298	53019.4
rs2215983	GCST90199752	Epiandrosterone sulfate levels	7	12038283	C	T	0.385	0.085	C	T	0.0004795	0.021	0.454	0.03442	9706.9
rs762808	GCST90199752	Epiandrosterone sulfate levels	6	32829689	A	G	0.504	0.094	A	G	0.01974	0.033	0.742	0.04492	12807.3
rs2215983	GCST90199753	Gamma-glutamyltryptophan levels	7	12038283	C	T	0.385	0.085	C	T	-0.004625	0.022	0.579	0.03442	9706.9
rs9273368	GCST90199753	Gamma-glutamyltryptophan levels	6	32658698	A	G	0.641	0.063	A	G	-0.0186	0.018	0.508	0.16298	53019.4
rs117704068	GCST90199754	7-methylxanthine levels	8	51126677	C	T	0.959	0.212	C	T	0.003714	0.056	0.484	0.02283	6362.63
rs3858782	GCST90199754	7-methylxanthine levels	13	99105482	A	C	0.309	0.067	A	C	-0.002836	0.018	0.534	0.03886	11007.9
rs762808	GCST90199754	7-methylxanthine levels	6	32829689	A	G	0.504	0.094	A	G	-0.01816	0.036	0.682	0.04492	12807.3
rs9273368	GCST90199754	7-methylxanthine levels	6	32658698	A	G	0.641	0.063	A	G	0.01626	0.018	0.419	0.16298	53019.4
rs117704068	GCST90199755	3,7-dimethylurate levels	8	51126677	C	T	0.959	0.212	C	T	-0.02954	0.06	0.824	0.02283	6362.63
rs3858782	GCST90199755	3,7-dimethylurate levels	13	99105482	A	C	0.309	0.067	A	C	-0.003386	0.019	0.583	0.03886	11007.9
rs762808	GCST90199755	3,7-dimethylurate levels	6	32829689	A	G	0.504	0.094	A	G	0.01097	0.039	0.572	0.04492	12807.3
rs926771	GCST90199755	3,7-dimethylurate levels	14	32777017	T	C	0.469	0.104	T	C	0.01448	0.032	0.794	0.03177	8933.37
rs116863628	GCST90199756	1,7-dimethyluric acid levels	18	77446000	G	A	0.883	0.186	G	A	-0.007098	0.06	0.495	0.02758	7724.08
rs2215983	GCST90199756	1,7-dimethyluric acid levels	7	12038283	C	T	0.385	0.085	C	T	0.003618	0.023	0.547	0.03442	9706.9
rs3858782	GCST90199756	1,7-dimethyluric acid levels	13	99105482	A	C	0.309	0.067	A	C	0.007429	0.018	0.712	0.03886	11007.9
rs926771	GCST90199756	1,7-dimethyluric acid levels	14	32777017	T	C	0.469	0.104	T	C	-0.006056	0.03	0.577	0.03177	8933.37
rs9273368	GCST90199756	1,7-dimethyluric acid levels	6	32658698	A	G	0.641	0.063	A	G	-0.005705	0.018	0.164	0.16298	53019.4
rs116863628	GCST90199757	1,3,7-trimethylurate levels	18	77446000	G	A	0.883	0.186	G	A	-0.03802	0.062	0.863	0.02758	7724.08
rs117704068	GCST90199757	1,3,7-trimethylurate levels	8	51126677	C	T	0.959	0.212	C	T	-0.006981	0.058	0.535	0.02283	6362.63
rs2215983	GCST90199757	1,3,7-trimethylurate levels	7	12038283	C	T	0.385	0.085	C	T	0.01355	0.023	0.868	0.03442	9706.9
rs9273368	GCST90199757	1,3,7-trimethylurate levels	6	32658698	A	G	0.641	0.063	A	G	-0.01023	0.018	0.268	0.16298	53019.4
rs116863628	GCST90199758	N4-acetylcytidine levels	18	77446000	G	A	0.883	0.186	G	A	0.04105	0.06	0.922	0.02758	7724.08
rs2215983	GCST90199758	N4-acetylcytidine levels	7	12038283	C	T	0.385	0.085	C	T	-5.313e-05	0.022	0.463	0.03442	9706.9
rs3858782	GCST90199758	N4-acetylcytidine levels	13	99105482	A	C	0.309	0.067	A	C	0.006228	0.018	0.683	0.03886	11007.9
rs762808	GCST90199758	N4-acetylcytidine levels	6	32829689	A	G	0.504	0.094	A	G	-0.005883	0.036	0.476	0.04492	12807.3
rs926771	GCST90199758	N4-acetylcytidine levels	14	32777017	T	C	0.469	0.104	T	C	-0.01882	0.03	0.913	0.03177	8933.37
rs9273368	GCST90199758	N4-acetylcytidine levels	6	32658698	A	G	0.641	0.063	A	G	-0.0004769	0.018	0.103	0.16298	53019.4
rs117704068	GCST90199759	Indolebutyrate levels	8	51126677	C	T	0.959	0.212	C	T	0.005207	0.074	0.615	0.02283	6362.63
rs762808	GCST90199759	Indolebutyrate levels	6	32829689	A	G	0.504	0.094	A	G	-0.0003987	0.048	0.503	0.04492	12807.3
rs116863628	GCST90199760	5-acetylamino-6-amino-3-methyluracil levels	18	77446000	G	A	0.883	0.186	G	A	0.009457	0.061	0.518	0.02758	7724.08
rs2215983	GCST90199760	5-acetylamino-6-amino-3-methyluracil levels	7	12038283	C	T	0.385	0.085	C	T	-0.01369	0.023	0.869	0.03442	9706.9
rs3858782	GCST90199760	5-acetylamino-6-amino-3-methyluracil levels	13	99105482	A	C	0.309	0.067	A	C	0.01229	0.018	0.912	0.03886	11007.9
rs926771	GCST90199760	5-acetylamino-6-amino-3-methyluracil levels	14	32777017	T	C	0.469	0.104	T	C	-0.01237	0.03	0.724	0.03177	8933.37
rs9273368	GCST90199760	5-acetylamino-6-amino-3-methyluracil levels	6	32658698	A	G	0.641	0.063	A	G	0.02359	0.018	0.688	0.16298	53019.4
rs116437995	GCST90199761	N1-methylinosine levels	1	34072289	T	C	1.334	0.284	T	C	0.0104	0.063	0.524	0.01705	4724.19
rs116863628	GCST90199761	N1-methylinosine levels	18	77446000	G	A	0.883	0.186	G	A	-0.04513	0.056	0.994	0.02758	7724.08
rs762808	GCST90199761	N1-methylinosine levels	6	32829689	A	G	0.504	0.094	A	G	-0.02439	0.033	0.845	0.04492	12807.3
rs926771	GCST90199761	N1-methylinosine levels	14	32777017	T	C	0.469	0.104	T	C	0.01123	0.027	0.716	0.03177	8933.37
rs9273368	GCST90199761	N1-methylinosine levels	6	32658698	A	G	0.641	0.063	A	G	0.02031	0.016	0.617	0.16298	53019.4
rs116863628	GCST90199762	N6-carbamoylthreonyladenosine levels	18	77446000	G	A	0.883	0.186	G	A	0.01121	0.054	0.545	0.02758	7724.08
rs762808	GCST90199762	N6-carbamoylthreonyladenosine levels	6	32829689	A	G	0.504	0.094	A	G	-0.02098	0.033	0.777	0.04492	12807.3
rs926771	GCST90199762	N6-carbamoylthreonyladenosine levels	14	32777017	T	C	0.469	0.104	T	C	0.01869	0.027	0.935	0.03177	8933.37
rs116863628	GCST90199763	1-methylxanthine levels	18	77446000	G	A	0.883	0.186	G	A	0.01159	0.061	0.542	0.02758	7724.08
rs3858782	GCST90199763	1-methylxanthine levels	13	99105482	A	C	0.309	0.067	A	C	0.007458	0.018	0.712	0.03886	11007.9
rs926771	GCST90199763	1-methylxanthine levels	14	32777017	T	C	0.469	0.104	T	C	0.01911	0.03	0.897	0.03177	8933.37
rs9273368	GCST90199763	1-methylxanthine levels	6	32658698	A	G	0.641	0.063	A	G	-0.009829	0.018	0.245	0.16298	53019.4
rs762808	GCST90199764	N2,n2-dimethylguanosine levels	6	32829689	A	G	0.504	0.094	A	G	-0.01223	0.033	0.584	0.04492	12807.3
rs926771	GCST90199764	N2,n2-dimethylguanosine levels	14	32777017	T	C	0.469	0.104	T	C	0.00169	0.027	0.479	0.03177	8933.37
rs117704068	GCST90199765	4-hydroxyhippurate levels	8	51126677	C	T	0.959	0.212	C	T	0.02743	0.053	0.788	0.02283	6362.63
rs926771	GCST90199765	4-hydroxyhippurate levels	14	32777017	T	C	0.469	0.104	T	C	0.002381	0.028	0.491	0.03177	8933.37
rs9273368	GCST90199765	4-hydroxyhippurate levels	6	32658698	A	G	0.641	0.063	A	G	0.009181	0.017	0.229	0.16298	53019.4
rs116437995	GCST90199766	3-(3-amino-3-carboxypropyl)uridine levels	1	34072289	T	C	1.334	0.284	T	C	-0.02705	0.063	0.723	0.01705	4724.19
rs117704068	GCST90199766	3-(3-amino-3-carboxypropyl)uridine levels	8	51126677	C	T	0.959	0.212	C	T	-0.00398	0.052	0.5	0.02283	6362.63
rs116437995	GCST90199767	5,6-dihydrouridine levels	1	34072289	T	C	1.334	0.284	T	C	-0.02592	0.063	0.689	0.01705	4724.19
rs116863628	GCST90199767	5,6-dihydrouridine levels	18	77446000	G	A	0.883	0.186	G	A	0.01459	0.056	0.581	0.02758	7724.08
rs117704068	GCST90199767	5,6-dihydrouridine levels	8	51126677	C	T	0.959	0.212	C	T	-0.02635	0.052	0.786	0.02283	6362.63
rs926771	GCST90199767	5,6-dihydrouridine levels	14	32777017	T	C	0.469	0.104	T	C	-0.0123	0.027	0.743	0.03177	8933.37
rs116863628	GCST90199768	Phenylacetylglutamine levels	18	77446000	G	A	0.883	0.186	G	A	0.0149	0.056	0.583	0.02758	7724.08
rs117704068	GCST90199768	Phenylacetylglutamine levels	8	51126677	C	T	0.959	0.212	C	T	-0.0003747	0.052	0.442	0.02283	6362.63
rs3858782	GCST90199768	Phenylacetylglutamine levels	13	99105482	A	C	0.309	0.067	A	C	0.004487	0.017	0.601	0.03886	11007.9
rs762808	GCST90199768	Phenylacetylglutamine levels	6	32829689	A	G	0.504	0.094	A	G	-0.009354	0.033	0.519	0.04492	12807.3
rs116863628	GCST90199769	3-hydroxydodecanedioate levels	18	77446000	G	A	0.883	0.186	G	A	-0.01364	0.062	0.587	0.02758	7724.08
rs117704068	GCST90199769	3-hydroxydodecanedioate levels	8	51126677	C	T	0.959	0.212	C	T	-0.02268	0.057	0.738	0.02283	6362.63
rs3858782	GCST90199769	3-hydroxydodecanedioate levels	13	99105482	A	C	0.309	0.067	A	C	-0.01283	0.019	0.959	0.03886	11007.9
rs762808	GCST90199769	3-hydroxydodecanedioate levels	6	32829689	A	G	0.504	0.094	A	G	0.01829	0.037	0.71	0.04492	12807.3
rs116437995	GCST90199770	1-arachidonylglycerol (20:4) levels	1	34072289	T	C	1.334	0.284	T	C	-0.02574	0.067	0.693	0.01705	4724.19
rs116863628	GCST90199770	1-arachidonylglycerol (20:4) levels	18	77446000	G	A	0.883	0.186	G	A	0.01341	0.06	0.574	0.02758	7724.08
rs2215983	GCST90199770	1-arachidonylglycerol (20:4) levels	7	12038283	C	T	0.385	0.085	C	T	-0.005461	0.022	0.616	0.03442	9706.9
rs3858782	GCST90199770	1-arachidonylglycerol (20:4) levels	13	99105482	A	C	0.309	0.067	A	C	-0.006382	0.018	0.687	0.03886	11007.9
rs762808	GCST90199770	1-arachidonylglycerol (20:4) levels	6	32829689	A	G	0.504	0.094	A	G	-0.01589	0.035	0.657	0.04492	12807.3
rs926771	GCST90199770	1-arachidonylglycerol (20:4) levels	14	32777017	T	C	0.469	0.104	T	C	0.008561	0.029	0.651	0.03177	8933.37
rs9273368	GCST90199770	1-arachidonylglycerol (20:4) levels	6	32658698	A	G	0.641	0.063	A	G	0.0186	0.017	0.541	0.16298	53019.4
rs116437995	GCST90199771	7-methylguanine levels	1	34072289	T	C	1.334	0.284	T	C	-0.0433	0.065	0.88	0.01705	4724.19
rs117704068	GCST90199771	7-methylguanine levels	8	51126677	C	T	0.959	0.212	C	T	0.01891	0.053	0.671	0.02283	6362.63
rs3858782	GCST90199771	7-methylguanine levels	13	99105482	A	C	0.309	0.067	A	C	0.013	0.017	0.966	0.03886	11007.9
rs762808	GCST90199771	7-methylguanine levels	6	32829689	A	G	0.504	0.094	A	G	0.02936	0.034	0.937	0.04492	12807.3
rs9273368	GCST90199771	7-methylguanine levels	6	32658698	A	G	0.641	0.063	A	G	0.01847	0.017	0.512	0.16298	53019.4
rs116863628	GCST90199772	1-stearoyl-GPE (18:0) levels	18	77446000	G	A	0.883	0.186	G	A	-0.0151	0.058	0.578	0.02758	7724.08
rs2215983	GCST90199772	1-stearoyl-GPE (18:0) levels	7	12038283	C	T	0.385	0.085	C	T	0.01187	0.022	0.816	0.03442	9706.9
rs3858782	GCST90199772	1-stearoyl-GPE (18:0) levels	13	99105482	A	C	0.309	0.067	A	C	-0.00144	0.017	0.48	0.03886	11007.9
rs926771	GCST90199772	1-stearoyl-GPE (18:0) levels	14	32777017	T	C	0.469	0.104	T	C	-0.005397	0.028	0.558	0.03177	8933.37
rs9273368	GCST90199772	1-stearoyl-GPE (18:0) levels	6	32658698	A	G	0.641	0.063	A	G	-0.006876	0.017	0.179	0.16298	53019.4
rs116437995	GCST90199773	Phenol sulfate levels	1	34072289	T	C	1.334	0.284	T	C	0.05451	0.068	0.987	0.01705	4724.19
rs116863628	GCST90199773	Phenol sulfate levels	18	77446000	G	A	0.883	0.186	G	A	0.01601	0.06	0.583	0.02758	7724.08
rs117704068	GCST90199773	Phenol sulfate levels	8	51126677	C	T	0.959	0.212	C	T	0.001933	0.055	0.458	0.02283	6362.63
rs2215983	GCST90199773	Phenol sulfate levels	7	12038283	C	T	0.385	0.085	C	T	0.01679	0.022	0.977	0.03442	9706.9
rs762808	GCST90199773	Phenol sulfate levels	6	32829689	A	G	0.504	0.094	A	G	-0.02369	0.036	0.788	0.04492	12807.3
rs926771	GCST90199773	Phenol sulfate levels	14	32777017	T	C	0.469	0.104	T	C	-0.001388	0.029	0.468	0.03177	8933.37
rs116437995	GCST90199774	Oleoylcarnitine levels	1	34072289	T	C	1.334	0.284	T	C	-0.01642	0.066	0.576	0.01705	4724.19
rs116863628	GCST90199774	Oleoylcarnitine levels	18	77446000	G	A	0.883	0.186	G	A	-0.01765	0.058	0.608	0.02758	7724.08
rs2215983	GCST90199774	Oleoylcarnitine levels	7	12038283	C	T	0.385	0.085	C	T	-0.009552	0.022	0.735	0.03442	9706.9
rs762808	GCST90199774	Oleoylcarnitine levels	6	32829689	A	G	0.504	0.094	A	G	-0.03045	0.035	0.955	0.04492	12807.3
rs9273368	GCST90199774	Oleoylcarnitine levels	6	32658698	A	G	0.641	0.063	A	G	0.003852	0.017	0.129	0.16298	53019.4
rs116437995	GCST90199775	Gamma-glutamylisoleucine levels	1	34072289	T	C	1.334	0.284	T	C	0.01714	0.065	0.586	0.01705	4724.19
rs116863628	GCST90199775	Gamma-glutamylisoleucine levels	18	77446000	G	A	0.883	0.186	G	A	0.02278	0.057	0.676	0.02758	7724.08
rs762808	GCST90199775	Gamma-glutamylisoleucine levels	6	32829689	A	G	0.504	0.094	A	G	0.009516	0.034	0.518	0.04492	12807.3
rs9273368	GCST90199775	Gamma-glutamylisoleucine levels	6	32658698	A	G	0.641	0.063	A	G	0.007297	0.017	0.19	0.16298	53019.4
rs116863628	GCST90199776	Malonylcarnitine levels	18	77446000	G	A	0.883	0.186	G	A	0.03211	0.066	0.84	0.02758	7724.08
rs117704068	GCST90199776	Malonylcarnitine levels	8	51126677	C	T	0.959	0.212	C	T	-0.03473	0.063	0.912	0.02283	6362.63
rs3858782	GCST90199776	Malonylcarnitine levels	13	99105482	A	C	0.309	0.067	A	C	-0.001198	0.02	0.545	0.03886	11007.9
rs762808	GCST90199776	Malonylcarnitine levels	6	32829689	A	G	0.504	0.094	A	G	0.007338	0.041	0.549	0.04492	12807.3
rs926771	GCST90199776	Malonylcarnitine levels	14	32777017	T	C	0.469	0.104	T	C	-0.007193	0.034	0.66	0.03177	8933.37
rs9273368	GCST90199776	Malonylcarnitine levels	6	32658698	A	G	0.641	0.063	A	G	-0.007078	0.02	0.264	0.16298	53019.4
rs116863628	GCST90199777	1-palmitoleoyl-GPC (16:1) levels	18	77446000	G	A	0.883	0.186	G	A	-0.002143	0.058	0.438	0.02758	7724.08
rs2215983	GCST90199777	1-palmitoleoyl-GPC (16:1) levels	7	12038283	C	T	0.385	0.085	C	T	0.006493	0.022	0.632	0.03442	9706.9
rs3858782	GCST90199777	1-palmitoleoyl-GPC (16:1) levels	13	99105482	A	C	0.309	0.067	A	C	0.003819	0.017	0.569	0.03886	11007.9
rs762808	GCST90199777	1-palmitoleoyl-GPC (16:1) levels	6	32829689	A	G	0.504	0.094	A	G	0.01933	0.035	0.71	0.04492	12807.3
rs926771	GCST90199777	1-palmitoleoyl-GPC (16:1) levels	14	32777017	T	C	0.469	0.104	T	C	0.002063	0.029	0.484	0.03177	8933.37
rs9273368	GCST90199777	1-palmitoleoyl-GPC (16:1) levels	6	32658698	A	G	0.641	0.063	A	G	0.009711	0.017	0.24	0.16298	53019.4
rs116863628	GCST90199778	N-methyl-2-pyridone-5-carboxamide levels	18	77446000	G	A	0.883	0.186	G	A	0.01413	0.059	0.568	0.02758	7724.08
rs9273368	GCST90199778	N-methyl-2-pyridone-5-carboxamide levels	6	32658698	A	G	0.641	0.063	A	G	0.01585	0.017	0.41	0.16298	53019.4
rs117704068	GCST90199779	Gamma-glutamyl-2-aminobutyrate levels	8	51126677	C	T	0.959	0.212	C	T	0.0305	0.057	0.821	0.02283	6362.63
rs2215983	GCST90199779	Gamma-glutamyl-2-aminobutyrate levels	7	12038283	C	T	0.385	0.085	C	T	-0.01303	0.023	0.849	0.03442	9706.9
rs3858782	GCST90199779	Gamma-glutamyl-2-aminobutyrate levels	13	99105482	A	C	0.309	0.067	A	C	0.008668	0.018	0.763	0.03886	11007.9
rs762808	GCST90199779	Gamma-glutamyl-2-aminobutyrate levels	6	32829689	A	G	0.504	0.094	A	G	0.03026	0.037	0.936	0.04492	12807.3
rs926771	GCST90199779	Gamma-glutamyl-2-aminobutyrate levels	14	32777017	T	C	0.469	0.104	T	C	0.00355	0.03	0.525	0.03177	8933.37
rs9273368	GCST90199779	Gamma-glutamyl-2-aminobutyrate levels	6	32658698	A	G	0.641	0.063	A	G	0.01317	0.018	0.332	0.16298	53019.4
rs116437995	GCST90199780	1-stearoyl-GPG (18:0) levels	1	34072289	T	C	1.334	0.284	T	C	-0.0434	0.073	0.883	0.01705	4724.19
rs116863628	GCST90199780	1-stearoyl-GPG (18:0) levels	18	77446000	G	A	0.883	0.186	G	A	-0.03607	0.065	0.847	0.02758	7724.08
rs3858782	GCST90199780	1-stearoyl-GPG (18:0) levels	13	99105482	A	C	0.309	0.067	A	C	0.006861	0.02	0.71	0.03886	11007.9
rs762808	GCST90199780	1-stearoyl-GPG (18:0) levels	6	32829689	A	G	0.504	0.094	A	G	0.02807	0.039	0.894	0.04492	12807.3
rs9273368	GCST90199780	1-stearoyl-GPG (18:0) levels	6	32658698	A	G	0.641	0.063	A	G	-0.01675	0.019	0.471	0.16298	53019.4
rs117704068	GCST90199781	Hexanoylglycine levels	8	51126677	C	T	0.959	0.212	C	T	0.02567	0.064	0.787	0.02283	6362.63
rs9273368	GCST90199781	Hexanoylglycine levels	6	32658698	A	G	0.641	0.063	A	G	0.02235	0.02	0.698	0.16298	53019.4
rs116863628	GCST90199782	Glutamine degradant levels	18	77446000	G	A	0.883	0.186	G	A	0.02083	0.049	0.691	0.02758	7724.08
rs117704068	GCST90199782	Glutamine degradant levels	8	51126677	C	T	0.959	0.212	C	T	-0.03209	0.046	0.931	0.02283	6362.63
rs762808	GCST90199782	Glutamine degradant levels	6	32829689	A	G	0.504	0.094	A	G	-0.009826	0.03	0.552	0.04492	12807.3
rs926771	GCST90199782	Glutamine degradant levels	14	32777017	T	C	0.469	0.104	T	C	0.005121	0.024	0.572	0.03177	8933.37
rs9273368	GCST90199782	Glutamine degradant levels	6	32658698	A	G	0.641	0.063	A	G	0.00348	0.014	0.132	0.16298	53019.4
rs116437995	GCST90199783	5-methyluridine (ribothymidine) levels	1	34072289	T	C	1.334	0.284	T	C	0.04679	0.067	0.907	0.01705	4724.19
rs116863628	GCST90199783	5-methyluridine (ribothymidine) levels	18	77446000	G	A	0.883	0.186	G	A	0.01934	0.059	0.627	0.02758	7724.08
rs117704068	GCST90199783	5-methyluridine (ribothymidine) levels	8	51126677	C	T	0.959	0.212	C	T	0.01496	0.054	0.616	0.02283	6362.63
rs2215983	GCST90199783	5-methyluridine (ribothymidine) levels	7	12038283	C	T	0.385	0.085	C	T	-0.002751	0.022	0.518	0.03442	9706.9
rs3858782	GCST90199783	5-methyluridine (ribothymidine) levels	13	99105482	A	C	0.309	0.067	A	C	-0.004123	0.018	0.58	0.03886	11007.9
rs926771	GCST90199783	5-methyluridine (ribothymidine) levels	14	32777017	T	C	0.469	0.104	T	C	-0.02101	0.029	0.958	0.03177	8933.37
rs116863628	GCST90199784	Cysteine-glutathione disulfide levels	18	77446000	G	A	0.883	0.186	G	A	0.03303	0.061	0.8	0.02758	7724.08
rs762808	GCST90199784	Cysteine-glutathione disulfide levels	6	32829689	A	G	0.504	0.094	A	G	0.02013	0.036	0.726	0.04492	12807.3
rs926771	GCST90199784	Cysteine-glutathione disulfide levels	14	32777017	T	C	0.469	0.104	T	C	-0.009148	0.03	0.653	0.03177	8933.37
rs9273368	GCST90199784	Cysteine-glutathione disulfide levels	6	32658698	A	G	0.641	0.063	A	G	-0.01203	0.018	0.304	0.16298	53019.4
rs116437995	GCST90199785	Isovalerylglycine levels	1	34072289	T	C	1.334	0.284	T	C	0.02017	0.072	0.637	0.01705	4724.19
rs117704068	GCST90199785	Isovalerylglycine levels	8	51126677	C	T	0.959	0.212	C	T	0.008848	0.061	0.563	0.02283	6362.63
rs926771	GCST90199785	Isovalerylglycine levels	14	32777017	T	C	0.469	0.104	T	C	0.02085	0.032	0.948	0.03177	8933.37
rs9273368	GCST90199785	Isovalerylglycine levels	6	32658698	A	G	0.641	0.063	A	G	-0.002875	0.019	0.142	0.16298	53019.4
rs2215983	GCST90199786	2-hydroxy-3-methylvalerate levels	7	12038283	C	T	0.385	0.085	C	T	-0.01166	0.021	0.829	0.03442	9706.9
rs3858782	GCST90199786	2-hydroxy-3-methylvalerate levels	13	99105482	A	C	0.309	0.067	A	C	-0.003793	0.017	0.574	0.03886	11007.9
rs762808	GCST90199786	2-hydroxy-3-methylvalerate levels	6	32829689	A	G	0.504	0.094	A	G	-0.01838	0.033	0.709	0.04492	12807.3
rs926771	GCST90199786	2-hydroxy-3-methylvalerate levels	14	32777017	T	C	0.469	0.104	T	C	0.01694	0.027	0.874	0.03177	8933.37
rs9273368	GCST90199786	2-hydroxy-3-methylvalerate levels	6	32658698	A	G	0.641	0.063	A	G	-0.009099	0.016	0.235	0.16298	53019.4
rs116437995	GCST90199787	Homostachydrine levels	1	34072289	T	C	1.334	0.284	T	C	-0.0168	0.065	0.581	0.01705	4724.19
rs116863628	GCST90199787	Homostachydrine levels	18	77446000	G	A	0.883	0.186	G	A	-0.02873	0.057	0.749	0.02758	7724.08
rs117704068	GCST90199787	Homostachydrine levels	8	51126677	C	T	0.959	0.212	C	T	0.001747	0.053	0.457	0.02283	6362.63
rs3858782	GCST90199787	Homostachydrine levels	13	99105482	A	C	0.309	0.067	A	C	0.003077	0.017	0.541	0.03886	11007.9
rs926771	GCST90199787	Homostachydrine levels	14	32777017	T	C	0.469	0.104	T	C	-0.009939	0.028	0.67	0.03177	8933.37
rs9273368	GCST90199787	Homostachydrine levels	6	32658698	A	G	0.641	0.063	A	G	0.002832	0.017	0.115	0.16298	53019.4
rs116863628	GCST90199788	1-arachidonoyl-gpc (20:4n6) levels	18	77446000	G	A	0.883	0.186	G	A	0.01386	0.059	0.561	0.02758	7724.08
rs2215983	GCST90199788	1-arachidonoyl-gpc (20:4n6) levels	7	12038283	C	T	0.385	0.085	C	T	-0.006578	0.022	0.632	0.03442	9706.9
rs9273368	GCST90199788	1-arachidonoyl-gpc (20:4n6) levels	6	32658698	A	G	0.641	0.063	A	G	0.01108	0.017	0.268	0.16298	53019.4
rs116863628	GCST90199789	2-palmitoyl-GPC (16:0) levels	18	77446000	G	A	0.883	0.186	G	A	0.02618	0.059	0.707	0.02758	7724.08
rs2215983	GCST90199789	2-palmitoyl-GPC (16:0) levels	7	12038283	C	T	0.385	0.085	C	T	-9.064e-05	0.022	0.441	0.03442	9706.9
rs3858782	GCST90199789	2-palmitoyl-GPC (16:0) levels	13	99105482	A	C	0.309	0.067	A	C	-0.00036	0.018	0.443	0.03886	11007.9
rs762808	GCST90199789	2-palmitoyl-GPC (16:0) levels	6	32829689	A	G	0.504	0.094	A	G	-0.01863	0.036	0.686	0.04492	12807.3
rs926771	GCST90199789	2-palmitoyl-GPC (16:0) levels	14	32777017	T	C	0.469	0.104	T	C	0.01326	0.029	0.746	0.03177	8933.37
rs9273368	GCST90199789	2-palmitoyl-GPC (16:0) levels	6	32658698	A	G	0.641	0.063	A	G	-0.01001	0.017	0.241	0.16298	53019.4
rs116863628	GCST90199790	2-palmitoleoyl-GPC (16:1) levels	18	77446000	G	A	0.883	0.186	G	A	0.006348	0.064	0.525	0.02758	7724.08
rs2215983	GCST90199790	2-palmitoleoyl-GPC (16:1) levels	7	12038283	C	T	0.385	0.085	C	T	-0.003345	0.024	0.574	0.03442	9706.9
rs3858782	GCST90199790	2-palmitoleoyl-GPC (16:1) levels	13	99105482	A	C	0.309	0.067	A	C	-0.008158	0.019	0.767	0.03886	11007.9
rs762808	GCST90199790	2-palmitoleoyl-GPC (16:1) levels	6	32829689	A	G	0.504	0.094	A	G	0.006536	0.039	0.505	0.04492	12807.3
rs926771	GCST90199790	2-palmitoleoyl-GPC (16:1) levels	14	32777017	T	C	0.469	0.104	T	C	0.006326	0.032	0.617	0.03177	8933.37
rs9273368	GCST90199790	2-palmitoleoyl-GPC (16:1) levels	6	32658698	A	G	0.641	0.063	A	G	0.02636	0.019	0.849	0.16298	53019.4
rs116863628	GCST90199791	1-arachidonoyl-GPE (20:4n6) levels	18	77446000	G	A	0.883	0.186	G	A	-0.03947	0.059	0.878	0.02758	7724.08
rs2215983	GCST90199791	1-arachidonoyl-GPE (20:4n6) levels	7	12038283	C	T	0.385	0.085	C	T	0.00779	0.022	0.67	0.03442	9706.9
rs926771	GCST90199791	1-arachidonoyl-GPE (20:4n6) levels	14	32777017	T	C	0.469	0.104	T	C	0.01355	0.029	0.755	0.03177	8933.37
rs9273368	GCST90199791	1-arachidonoyl-GPE (20:4n6) levels	6	32658698	A	G	0.641	0.063	A	G	0.007926	0.017	0.197	0.16298	53019.4
rs116863628	GCST90199792	1-palmitoyl-GPE (16:0) levels	18	77446000	G	A	0.883	0.186	G	A	0.02034	0.058	0.639	0.02758	7724.08
rs2215983	GCST90199792	1-palmitoyl-GPE (16:0) levels	7	12038283	C	T	0.385	0.085	C	T	-0.004765	0.022	0.576	0.03442	9706.9
rs3858782	GCST90199792	1-palmitoyl-GPE (16:0) levels	13	99105482	A	C	0.309	0.067	A	C	0.006706	0.018	0.681	0.03886	11007.9
rs926771	GCST90199792	1-palmitoyl-GPE (16:0) levels	14	32777017	T	C	0.469	0.104	T	C	-0.01072	0.029	0.686	0.03177	8933.37
rs9273368	GCST90199792	1-palmitoyl-GPE (16:0) levels	6	32658698	A	G	0.641	0.063	A	G	-0.003155	0.017	0.118	0.16298	53019.4
rs116437995	GCST90199793	1-linoleoyl-GPE (18:2) levels	1	34072289	T	C	1.334	0.284	T	C	0.008023	0.067	0.492	0.01705	4724.19
rs2215983	GCST90199793	1-linoleoyl-GPE (18:2) levels	7	12038283	C	T	0.385	0.085	C	T	0.01617	0.022	0.96	0.03442	9706.9
rs3858782	GCST90199793	1-linoleoyl-GPE (18:2) levels	13	99105482	A	C	0.309	0.067	A	C	-0.0005603	0.018	0.449	0.03886	11007.9
rs762808	GCST90199793	1-linoleoyl-GPE (18:2) levels	6	32829689	A	G	0.504	0.094	A	G	0.001282	0.035	0.376	0.04492	12807.3
rs926771	GCST90199793	1-linoleoyl-GPE (18:2) levels	14	32777017	T	C	0.469	0.104	T	C	-0.008153	0.029	0.62	0.03177	8933.37
rs9273368	GCST90199793	1-linoleoyl-GPE (18:2) levels	6	32658698	A	G	0.641	0.063	A	G	-0.009678	0.017	0.233	0.16298	53019.4
rs116863628	GCST90199794	1-oleoyl-GPE (18:1) levels	18	77446000	G	A	0.883	0.186	G	A	-0.0003919	0.059	0.419	0.02758	7724.08
rs2215983	GCST90199794	1-oleoyl-GPE (18:1) levels	7	12038283	C	T	0.385	0.085	C	T	-0.0002535	0.022	0.444	0.03442	9706.9
rs3858782	GCST90199794	1-oleoyl-GPE (18:1) levels	13	99105482	A	C	0.309	0.067	A	C	0.003903	0.018	0.568	0.03886	11007.9
rs762808	GCST90199794	1-oleoyl-GPE (18:1) levels	6	32829689	A	G	0.504	0.094	A	G	0.02847	0.035	0.9	0.04492	12807.3
rs926771	GCST90199794	1-oleoyl-GPE (18:1) levels	14	32777017	T	C	0.469	0.104	T	C	0.0127	0.029	0.733	0.03177	8933.37
rs9273368	GCST90199794	1-oleoyl-GPE (18:1) levels	6	32658698	A	G	0.641	0.063	A	G	-0.02162	0.017	0.613	0.16298	53019.4
rs116863628	GCST90199795	2-hydroxypalmitate levels	18	77446000	G	A	0.883	0.186	G	A	-0.009159	0.058	0.511	0.02758	7724.08
rs2215983	GCST90199795	2-hydroxypalmitate levels	7	12038283	C	T	0.385	0.085	C	T	0.01513	0.022	0.933	0.03442	9706.9
rs3858782	GCST90199795	2-hydroxypalmitate levels	13	99105482	A	C	0.309	0.067	A	C	-0.006917	0.017	0.693	0.03886	11007.9
rs926771	GCST90199795	2-hydroxypalmitate levels	14	32777017	T	C	0.469	0.104	T	C	0.01932	0.029	0.917	0.03177	8933.37
rs9273368	GCST90199795	2-hydroxypalmitate levels	6	32658698	A	G	0.641	0.063	A	G	0.006119	0.017	0.166	0.16298	53019.4
rs116437995	GCST90199796	Docosapentaenoate (n6 DPA; 22:5n6) levels	1	34072289	T	C	1.334	0.284	T	C	-0.05302	0.069	0.993	0.01705	4724.19
rs116863628	GCST90199796	Docosapentaenoate (n6 DPA; 22:5n6) levels	18	77446000	G	A	0.883	0.186	G	A	-0.03025	0.06	0.779	0.02758	7724.08
rs762808	GCST90199796	Docosapentaenoate (n6 DPA; 22:5n6) levels	6	32829689	A	G	0.504	0.094	A	G	-0.02142	0.037	0.761	0.04492	12807.3
rs926771	GCST90199796	Docosapentaenoate (n6 DPA; 22:5n6) levels	14	32777017	T	C	0.469	0.104	T	C	-0.0115	0.03	0.722	0.03177	8933.37
rs9273368	GCST90199796	Docosapentaenoate (n6 DPA; 22:5n6) levels	6	32658698	A	G	0.641	0.063	A	G	-0.01184	0.018	0.312	0.16298	53019.4
rs2215983	GCST90199797	Gulonate levels	7	12038283	C	T	0.385	0.085	C	T	0.01102	0.021	0.818	0.03442	9706.9
rs762808	GCST90199797	Gulonate levels	6	32829689	A	G	0.504	0.094	A	G	0.0131	0.033	0.613	0.04492	12807.3
rs116437995	GCST90199798	Isobutyrylglycine levels	1	34072289	T	C	1.334	0.284	T	C	0.007691	0.071	0.51	0.01705	4724.19
rs117704068	GCST90199798	Isobutyrylglycine levels	8	51126677	C	T	0.959	0.212	C	T	0.02643	0.058	0.774	0.02283	6362.63
rs2215983	GCST90199798	Isobutyrylglycine levels	7	12038283	C	T	0.385	0.085	C	T	0.006533	0.023	0.646	0.03442	9706.9
rs762808	GCST90199798	Isobutyrylglycine levels	6	32829689	A	G	0.504	0.094	A	G	-0.009814	0.038	0.536	0.04492	12807.3
rs9273368	GCST90199798	Isobutyrylglycine levels	6	32658698	A	G	0.641	0.063	A	G	0.02192	0.018	0.636	0.16298	53019.4
rs116437995	GCST90199799	Glutarylcarnitine (c5-dc) levels	1	34072289	T	C	1.334	0.284	T	C	0.01359	0.065	0.549	0.01705	4724.19
rs116863628	GCST90199799	Glutarylcarnitine (c5-dc) levels	18	77446000	G	A	0.883	0.186	G	A	-0.00435	0.058	0.461	0.02758	7724.08
rs117704068	GCST90199799	Glutarylcarnitine (c5-dc) levels	8	51126677	C	T	0.959	0.212	C	T	-0.005423	0.053	0.499	0.02283	6362.63
rs2215983	GCST90199799	Glutarylcarnitine (c5-dc) levels	7	12038283	C	T	0.385	0.085	C	T	0.007273	0.021	0.66	0.03442	9706.9
rs762808	GCST90199799	Glutarylcarnitine (c5-dc) levels	6	32829689	A	G	0.504	0.094	A	G	-0.01311	0.035	0.584	0.04492	12807.3
rs926771	GCST90199799	Glutarylcarnitine (c5-dc) levels	14	32777017	T	C	0.469	0.104	T	C	-0.01912	0.028	0.914	0.03177	8933.37
rs116437995	GCST90199800	Carnitine C5:1 levels	1	34072289	T	C	1.334	0.284	T	C	-0.02442	0.066	0.664	0.01705	4724.19
rs116863628	GCST90199800	Carnitine C5:1 levels	18	77446000	G	A	0.883	0.186	G	A	-0.008699	0.059	0.509	0.02758	7724.08
rs926771	GCST90199800	Carnitine C5:1 levels	14	32777017	T	C	0.469	0.104	T	C	-0.003956	0.029	0.529	0.03177	8933.37
rs9273368	GCST90199800	Carnitine C5:1 levels	6	32658698	A	G	0.641	0.063	A	G	0.007722	0.017	0.199	0.16298	53019.4
rs116863628	GCST90199801	Hydroquinone sulfate levels	18	77446000	G	A	0.883	0.186	G	A	0.04123	0.061	0.908	0.02758	7724.08
rs117704068	GCST90199801	Hydroquinone sulfate levels	8	51126677	C	T	0.959	0.212	C	T	-0.008126	0.057	0.542	0.02283	6362.63
rs2215983	GCST90199801	Hydroquinone sulfate levels	7	12038283	C	T	0.385	0.085	C	T	0.011	0.023	0.785	0.03442	9706.9
rs3858782	GCST90199801	Hydroquinone sulfate levels	13	99105482	A	C	0.309	0.067	A	C	0.01235	0.018	0.921	0.03886	11007.9
rs9273368	GCST90199801	Hydroquinone sulfate levels	6	32658698	A	G	0.641	0.063	A	G	0.008105	0.018	0.217	0.16298	53019.4
rs116863628	GCST90199802	Beta-hydroxyisovaleroylcarnitine levels	18	77446000	G	A	0.883	0.186	G	A	-0.04428	0.058	0.951	0.02758	7724.08
rs117704068	GCST90199802	Beta-hydroxyisovaleroylcarnitine levels	8	51126677	C	T	0.959	0.212	C	T	-0.001104	0.054	0.45	0.02283	6362.63
rs2215983	GCST90199802	Beta-hydroxyisovaleroylcarnitine levels	7	12038283	C	T	0.385	0.085	C	T	-0.006816	0.022	0.643	0.03442	9706.9
rs762808	GCST90199802	Beta-hydroxyisovaleroylcarnitine levels	6	32829689	A	G	0.504	0.094	A	G	0.002501	0.035	0.396	0.04492	12807.3
rs9273368	GCST90199802	Beta-hydroxyisovaleroylcarnitine levels	6	32658698	A	G	0.641	0.063	A	G	-0.01095	0.017	0.269	0.16298	53019.4
rs116863628	GCST90199803	Catechol sulfate levels	18	77446000	G	A	0.883	0.186	G	A	0.02975	0.059	0.75	0.02758	7724.08
rs2215983	GCST90199803	Catechol sulfate levels	7	12038283	C	T	0.385	0.085	C	T	-0.000797	0.022	0.46	0.03442	9706.9
rs762808	GCST90199803	Catechol sulfate levels	6	32829689	A	G	0.504	0.094	A	G	-0.009388	0.036	0.509	0.04492	12807.3
rs926771	GCST90199803	Catechol sulfate levels	14	32777017	T	C	0.469	0.104	T	C	-0.0157	0.029	0.809	0.03177	8933.37
rs9273368	GCST90199803	Catechol sulfate levels	6	32658698	A	G	0.641	0.063	A	G	0.003155	0.017	0.118	0.16298	53019.4
rs116437995	GCST90199804	7-alpha-hydroxy-3-oxo-4-cholestenoate (7-hoca) levels	1	34072289	T	C	1.334	0.284	T	C	-0.05446	0.067	0.999	0.01705	4724.19
rs762808	GCST90199804	7-alpha-hydroxy-3-oxo-4-cholestenoate (7-hoca) levels	6	32829689	A	G	0.504	0.094	A	G	-0.005375	0.035	0.441	0.04492	12807.3
rs9273368	GCST90199804	7-alpha-hydroxy-3-oxo-4-cholestenoate (7-hoca) levels	6	32658698	A	G	0.641	0.063	A	G	-0.007183	0.017	0.184	0.16298	53019.4
rs116437995	GCST90199805	Octadecanedioate levels	1	34072289	T	C	1.334	0.284	T	C	-0.04916	0.067	0.94	0.01705	4724.19
rs116863628	GCST90199805	Octadecanedioate levels	18	77446000	G	A	0.883	0.186	G	A	0.01378	0.058	0.563	0.02758	7724.08
rs117704068	GCST90199805	Octadecanedioate levels	8	51126677	C	T	0.959	0.212	C	T	0.01647	0.054	0.635	0.02283	6362.63
rs2215983	GCST90199805	Octadecanedioate levels	7	12038283	C	T	0.385	0.085	C	T	0.01649	0.022	0.979	0.03442	9706.9
rs3858782	GCST90199805	Octadecanedioate levels	13	99105482	A	C	0.309	0.067	A	C	-0.00504	0.018	0.616	0.03886	11007.9
rs9273368	GCST90199805	Octadecanedioate levels	6	32658698	A	G	0.641	0.063	A	G	0.02185	0.017	0.633	0.16298	53019.4
rs116437995	GCST90199806	Tetradecanedioate (C14-DC) levels	1	34072289	T	C	1.334	0.284	T	C	0.004065	0.065	0.457	0.01705	4724.19
rs116863628	GCST90199806	Tetradecanedioate (C14-DC) levels	18	77446000	G	A	0.883	0.186	G	A	-0.02352	0.057	0.683	0.02758	7724.08
rs117704068	GCST90199806	Tetradecanedioate (C14-DC) levels	8	51126677	C	T	0.959	0.212	C	T	-0.007953	0.053	0.529	0.02283	6362.63
rs3858782	GCST90199806	Tetradecanedioate (C14-DC) levels	13	99105482	A	C	0.309	0.067	A	C	-0.002882	0.017	0.534	0.03886	11007.9
rs762808	GCST90199806	Tetradecanedioate (C14-DC) levels	6	32829689	A	G	0.504	0.094	A	G	0.03204	0.034	1	0.04492	12807.3
rs9273368	GCST90199806	Tetradecanedioate (C14-DC) levels	6	32658698	A	G	0.641	0.063	A	G	0.01388	0.017	0.354	0.16298	53019.4
rs116437995	GCST90199807	Hexadecanedioate (C16-DC) levels	1	34072289	T	C	1.334	0.284	T	C	0.005178	0.065	0.468	0.01705	4724.19
rs116863628	GCST90199807	Hexadecanedioate (C16-DC) levels	18	77446000	G	A	0.883	0.186	G	A	0.005799	0.057	0.476	0.02758	7724.08
rs117704068	GCST90199807	Hexadecanedioate (C16-DC) levels	8	51126677	C	T	0.959	0.212	C	T	0.02401	0.053	0.742	0.02283	6362.63
rs3858782	GCST90199807	Hexadecanedioate (C16-DC) levels	13	99105482	A	C	0.309	0.067	A	C	0.001286	0.017	0.476	0.03886	11007.9
rs9273368	GCST90199807	Hexadecanedioate (C16-DC) levels	6	32658698	A	G	0.641	0.063	A	G	0.01905	0.017	0.535	0.16298	53019.4
rs116437995	GCST90199808	Glycerophosphoethanolamine levels	1	34072289	T	C	1.334	0.284	T	C	0.01445	0.067	0.554	0.01705	4724.19
rs116863628	GCST90199808	Glycerophosphoethanolamine levels	18	77446000	G	A	0.883	0.186	G	A	0.009086	0.059	0.509	0.02758	7724.08
rs3858782	GCST90199808	Glycerophosphoethanolamine levels	13	99105482	A	C	0.309	0.067	A	C	0.007972	0.018	0.732	0.03886	11007.9
rs762808	GCST90199808	Glycerophosphoethanolamine levels	6	32829689	A	G	0.504	0.094	A	G	-0.01674	0.035	0.651	0.04492	12807.3
rs926771	GCST90199808	Glycerophosphoethanolamine levels	14	32777017	T	C	0.469	0.104	T	C	0.01561	0.029	0.81	0.03177	8933.37
rs9273368	GCST90199808	Glycerophosphoethanolamine levels	6	32658698	A	G	0.641	0.063	A	G	0.006782	0.017	0.176	0.16298	53019.4
rs3858782	GCST90199809	Taurolithocholate 3-sulfate levels	13	99105482	A	C	0.309	0.067	A	C	-0.005788	0.018	0.644	0.03886	11007.9
rs762808	GCST90199809	Taurolithocholate 3-sulfate levels	6	32829689	A	G	0.504	0.094	A	G	-0.01224	0.036	0.564	0.04492	12807.3
rs926771	GCST90199809	Taurolithocholate 3-sulfate levels	14	32777017	T	C	0.469	0.104	T	C	-0.02252	0.029	0.995	0.03177	8933.37
rs9273368	GCST90199809	Taurolithocholate 3-sulfate levels	6	32658698	A	G	0.641	0.063	A	G	-0.005957	0.017	0.164	0.16298	53019.4
rs116863628	GCST90199810	1-palmitoyl-GPI (16:0) levels	18	77446000	G	A	0.883	0.186	G	A	0.02157	0.058	0.658	0.02758	7724.08
rs3858782	GCST90199810	1-palmitoyl-GPI (16:0) levels	13	99105482	A	C	0.309	0.067	A	C	0.004828	0.017	0.609	0.03886	11007.9
rs762808	GCST90199810	1-palmitoyl-GPI (16:0) levels	6	32829689	A	G	0.504	0.094	A	G	0.004888	0.035	0.435	0.04492	12807.3
rs9273368	GCST90199810	1-palmitoyl-GPI (16:0) levels	6	32658698	A	G	0.641	0.063	A	G	0.02189	0.017	0.643	0.16298	53019.4
rs2215983	GCST90199811	Glycolithocholate sulfate levels	7	12038283	C	T	0.385	0.085	C	T	0.00938	0.022	0.725	0.03442	9706.9
rs762808	GCST90199811	Glycolithocholate sulfate levels	6	32829689	A	G	0.504	0.094	A	G	-0.03177	0.036	0.969	0.04492	12807.3
rs926771	GCST90199811	Glycolithocholate sulfate levels	14	32777017	T	C	0.469	0.104	T	C	-0.01562	0.029	0.811	0.03177	8933.37
rs9273368	GCST90199811	Glycolithocholate sulfate levels	6	32658698	A	G	0.641	0.063	A	G	-0.003552	0.017	0.126	0.16298	53019.4
rs116437995	GCST90199812	3-(3-hydroxyphenyl)propionate levels	1	34072289	T	C	1.334	0.284	T	C	0.0143	0.072	0.574	0.01705	4724.19
rs117704068	GCST90199812	3-(3-hydroxyphenyl)propionate levels	8	51126677	C	T	0.959	0.212	C	T	0.04126	0.059	0.967	0.02283	6362.63
rs3858782	GCST90199812	3-(3-hydroxyphenyl)propionate levels	13	99105482	A	C	0.309	0.067	A	C	0.001613	0.019	0.511	0.03886	11007.9
rs762808	GCST90199812	3-(3-hydroxyphenyl)propionate levels	6	32829689	A	G	0.504	0.094	A	G	0.02686	0.038	0.87	0.04492	12807.3
rs926771	GCST90199812	3-(3-hydroxyphenyl)propionate levels	14	32777017	T	C	0.469	0.104	T	C	0.006337	0.031	0.599	0.03177	8933.37
rs116437995	GCST90199813	Deoxycarnitine levels	1	34072289	T	C	1.334	0.284	T	C	-0.01099	0.06	0.531	0.01705	4724.19
rs116863628	GCST90199813	Deoxycarnitine levels	18	77446000	G	A	0.883	0.186	G	A	0.03077	0.053	0.808	0.02758	7724.08
rs9273368	GCST90199813	Deoxycarnitine levels	6	32658698	A	G	0.641	0.063	A	G	0.02367	0.016	0.808	0.16298	53019.4
rs116863628	GCST90199815	1-ribosyl-imidazoleacetate levels	18	77446000	G	A	0.883	0.186	G	A	0.03942	0.054	0.923	0.02758	7724.08
rs117704068	GCST90199815	1-ribosyl-imidazoleacetate levels	8	51126677	C	T	0.959	0.212	C	T	-0.0384	0.051	0.975	0.02283	6362.63
rs762808	GCST90199815	1-ribosyl-imidazoleacetate levels	6	32829689	A	G	0.504	0.094	A	G	-0.02185	0.033	0.795	0.04492	12807.3
rs9273368	GCST90199815	1-ribosyl-imidazoleacetate levels	6	32658698	A	G	0.641	0.063	A	G	0.01394	0.016	0.381	0.16298	53019.4
rs116863628	GCST90199816	3,4-dihydroxybutyrate levels	18	77446000	G	A	0.883	0.186	G	A	0.02166	0.056	0.67	0.02758	7724.08
rs117704068	GCST90199816	3,4-dihydroxybutyrate levels	8	51126677	C	T	0.959	0.212	C	T	0.01799	0.052	0.668	0.02283	6362.63
rs762808	GCST90199816	3,4-dihydroxybutyrate levels	6	32829689	A	G	0.504	0.094	A	G	0.008297	0.033	0.503	0.04492	12807.3
rs926771	GCST90199816	3,4-dihydroxybutyrate levels	14	32777017	T	C	0.469	0.104	T	C	0.003528	0.027	0.522	0.03177	8933.37
rs116437995	GCST90199817	Indoleacetylglutamine levels	1	34072289	T	C	1.334	0.284	T	C	0.004669	0.076	0.524	0.01705	4724.19
rs117704068	GCST90199817	Indoleacetylglutamine levels	8	51126677	C	T	0.959	0.212	C	T	0.0005018	0.062	0.506	0.02283	6362.63
rs2215983	GCST90199817	Indoleacetylglutamine levels	7	12038283	C	T	0.385	0.085	C	T	0.0006565	0.024	0.519	0.03442	9706.9
rs3858782	GCST90199817	Indoleacetylglutamine levels	13	99105482	A	C	0.309	0.067	A	C	0.00731	0.02	0.749	0.03886	11007.9
rs762808	GCST90199817	Indoleacetylglutamine levels	6	32829689	A	G	0.504	0.094	A	G	0.02123	0.04	0.787	0.04492	12807.3
rs2215983	GCST90199818	Mannitol/sorbitol levels	7	12038283	C	T	0.385	0.085	C	T	-0.01375	0.022	0.876	0.03442	9706.9
rs762808	GCST90199818	Mannitol/sorbitol levels	6	32829689	A	G	0.504	0.094	A	G	-0.0145	0.035	0.608	0.04492	12807.3
rs926771	GCST90199818	Mannitol/sorbitol levels	14	32777017	T	C	0.469	0.104	T	C	0.01318	0.029	0.748	0.03177	8933.37
rs9273368	GCST90199818	Mannitol/sorbitol levels	6	32658698	A	G	0.641	0.063	A	G	0.005388	0.017	0.153	0.16298	53019.4
rs116437995	GCST90199819	Tryptophan betaine levels	1	34072289	T	C	1.334	0.284	T	C	0.02975	0.067	0.713	0.01705	4724.19
rs116863628	GCST90199819	Tryptophan betaine levels	18	77446000	G	A	0.883	0.186	G	A	0.01811	0.059	0.61	0.02758	7724.08
rs2215983	GCST90199819	Tryptophan betaine levels	7	12038283	C	T	0.385	0.085	C	T	0.006111	0.022	0.618	0.03442	9706.9
rs926771	GCST90199819	Tryptophan betaine levels	14	32777017	T	C	0.469	0.104	T	C	-0.02113	0.029	0.957	0.03177	8933.37
rs9273368	GCST90199819	Tryptophan betaine levels	6	32658698	A	G	0.641	0.063	A	G	-0.001386	0.017	0.097	0.16298	53019.4
rs116437995	GCST90199820	Dihomo-linolenate (20:3n3 or n6) levels	1	34072289	T	C	1.334	0.284	T	C	-0.04657	0.066	0.915	0.01705	4724.19
rs116863628	GCST90199820	Dihomo-linolenate (20:3n3 or n6) levels	18	77446000	G	A	0.883	0.186	G	A	-0.001159	0.058	0.427	0.02758	7724.08
rs2215983	GCST90199820	Dihomo-linolenate (20:3n3 or n6) levels	7	12038283	C	T	0.385	0.085	C	T	-0.008213	0.021	0.691	0.03442	9706.9
rs3858782	GCST90199820	Dihomo-linolenate (20:3n3 or n6) levels	13	99105482	A	C	0.309	0.067	A	C	-0.001175	0.017	0.471	0.03886	11007.9
rs926771	GCST90199820	Dihomo-linolenate (20:3n3 or n6) levels	14	32777017	T	C	0.469	0.104	T	C	-0.01275	0.028	0.742	0.03177	8933.37
rs9273368	GCST90199820	Dihomo-linolenate (20:3n3 or n6) levels	6	32658698	A	G	0.641	0.063	A	G	0.001472	0.017	0.097	0.16298	53019.4
rs116863628	GCST90199821	1-linoleoyl-GPI (18:2) levels	18	77446000	G	A	0.883	0.186	G	A	-0.01353	0.058	0.56	0.02758	7724.08
rs117704068	GCST90199821	1-linoleoyl-GPI (18:2) levels	8	51126677	C	T	0.959	0.212	C	T	-0.008855	0.054	0.538	0.02283	6362.63
rs2215983	GCST90199821	1-linoleoyl-GPI (18:2) levels	7	12038283	C	T	0.385	0.085	C	T	0.011	0.022	0.785	0.03442	9706.9
rs762808	GCST90199821	1-linoleoyl-GPI (18:2) levels	6	32829689	A	G	0.504	0.094	A	G	-0.02617	0.035	0.859	0.04492	12807.3
rs926771	GCST90199821	1-linoleoyl-GPI (18:2) levels	14	32777017	T	C	0.469	0.104	T	C	-0.01376	0.028	0.767	0.03177	8933.37
rs9273368	GCST90199821	1-linoleoyl-GPI (18:2) levels	6	32658698	A	G	0.641	0.063	A	G	0.0007712	0.017	0.089	0.16298	53019.4
rs116437995	GCST90199822	1-oleoyl-GPI (18:1) levels	1	34072289	T	C	1.334	0.284	T	C	0.03905	0.067	0.819	0.01705	4724.19
rs116863628	GCST90199822	1-oleoyl-GPI (18:1) levels	18	77446000	G	A	0.883	0.186	G	A	-0.02651	0.059	0.713	0.02758	7724.08
rs117704068	GCST90199822	1-oleoyl-GPI (18:1) levels	8	51126677	C	T	0.959	0.212	C	T	-0.01159	0.054	0.571	0.02283	6362.63
rs762808	GCST90199822	1-oleoyl-GPI (18:1) levels	6	32829689	A	G	0.504	0.094	A	G	0.01836	0.035	0.685	0.04492	12807.3
rs926771	GCST90199822	1-oleoyl-GPI (18:1) levels	14	32777017	T	C	0.469	0.104	T	C	0.0142	0.029	0.773	0.03177	8933.37
rs9273368	GCST90199822	1-oleoyl-GPI (18:1) levels	6	32658698	A	G	0.641	0.063	A	G	0.0116	0.017	0.282	0.16298	53019.4
rs116437995	GCST90199823	O-cresol sulfate levels	1	34072289	T	C	1.334	0.284	T	C	0.02706	0.074	0.692	0.01705	4724.19
rs116863628	GCST90199823	O-cresol sulfate levels	18	77446000	G	A	0.883	0.186	G	A	-0.01074	0.063	0.55	0.02758	7724.08
rs926771	GCST90199823	O-cresol sulfate levels	14	32777017	T	C	0.469	0.104	T	C	0.001416	0.031	0.495	0.03177	8933.37
rs9273368	GCST90199823	O-cresol sulfate levels	6	32658698	A	G	0.641	0.063	A	G	0.01089	0.018	0.291	0.16298	53019.4
rs116437995	GCST90199824	4-vinylphenol sulfate levels	1	34072289	T	C	1.334	0.284	T	C	-0.01875	0.067	0.596	0.01705	4724.19
rs116863628	GCST90199824	4-vinylphenol sulfate levels	18	77446000	G	A	0.883	0.186	G	A	0.01972	0.059	0.627	0.02758	7724.08
rs117704068	GCST90199824	4-vinylphenol sulfate levels	8	51126677	C	T	0.959	0.212	C	T	-0.03484	0.055	0.881	0.02283	6362.63
rs2215983	GCST90199824	4-vinylphenol sulfate levels	7	12038283	C	T	0.385	0.085	C	T	0.01571	0.022	0.943	0.03442	9706.9
rs762808	GCST90199824	4-vinylphenol sulfate levels	6	32829689	A	G	0.504	0.094	A	G	-0.01355	0.035	0.586	0.04492	12807.3
rs9273368	GCST90199824	4-vinylphenol sulfate levels	6	32658698	A	G	0.641	0.063	A	G	0.005572	0.017	0.154	0.16298	53019.4
rs3858782	GCST90199825	Pyrraline levels	13	99105482	A	C	0.309	0.067	A	C	-0.004165	0.018	0.586	0.03886	11007.9
rs762808	GCST90199825	Pyrraline levels	6	32829689	A	G	0.504	0.094	A	G	-0.01114	0.036	0.551	0.04492	12807.3
rs9273368	GCST90199825	Pyrraline levels	6	32658698	A	G	0.641	0.063	A	G	-0.0001293	0.018	0.089	0.16298	53019.4
rs116437995	GCST90199826	N6-acetyllysine levels	1	34072289	T	C	1.334	0.284	T	C	0.04257	0.066	0.866	0.01705	4724.19
rs116863628	GCST90199826	N6-acetyllysine levels	18	77446000	G	A	0.883	0.186	G	A	0.007063	0.058	0.489	0.02758	7724.08
rs117704068	GCST90199826	N6-acetyllysine levels	8	51126677	C	T	0.959	0.212	C	T	0.03402	0.054	0.88	0.02283	6362.63
rs2215983	GCST90199826	N6-acetyllysine levels	7	12038283	C	T	0.385	0.085	C	T	0.005756	0.022	0.608	0.03442	9706.9
rs762808	GCST90199826	N6-acetyllysine levels	6	32829689	A	G	0.504	0.094	A	G	-0.01051	0.035	0.534	0.04492	12807.3
rs9273368	GCST90199826	N6-acetyllysine levels	6	32658698	A	G	0.641	0.063	A	G	0.01573	0.017	0.408	0.16298	53019.4
rs116437995	GCST90199827	Thymol sulfate levels	1	34072289	T	C	1.334	0.284	T	C	-0.01293	0.068	0.542	0.01705	4724.19
rs117704068	GCST90199827	Thymol sulfate levels	8	51126677	C	T	0.959	0.212	C	T	0.02406	0.055	0.735	0.02283	6362.63
rs3858782	GCST90199827	Thymol sulfate levels	13	99105482	A	C	0.309	0.067	A	C	-0.01066	0.018	0.848	0.03886	11007.9
rs762808	GCST90199827	Thymol sulfate levels	6	32829689	A	G	0.504	0.094	A	G	-0.0003456	0.036	0.368	0.04492	12807.3
rs926771	GCST90199827	Thymol sulfate levels	14	32777017	T	C	0.469	0.104	T	C	-0.0039	0.029	0.527	0.03177	8933.37
rs9273368	GCST90199827	Thymol sulfate levels	6	32658698	A	G	0.641	0.063	A	G	-0.005454	0.017	0.157	0.16298	53019.4
rs116863628	GCST90199828	N-acetylserine levels	18	77446000	G	A	0.883	0.186	G	A	-0.008745	0.055	0.513	0.02758	7724.08
rs117704068	GCST90199828	N-acetylserine levels	8	51126677	C	T	0.959	0.212	C	T	-0.03689	0.051	0.948	0.02283	6362.63
rs926771	GCST90199828	N-acetylserine levels	14	32777017	T	C	0.469	0.104	T	C	0.007178	0.027	0.61	0.03177	8933.37
rs116863628	GCST90199829	3-methyladipate levels	18	77446000	G	A	0.883	0.186	G	A	-0.01517	0.062	0.613	0.02758	7724.08
rs2215983	GCST90199829	3-methyladipate levels	7	12038283	C	T	0.385	0.085	C	T	-0.003607	0.023	0.576	0.03442	9706.9
rs3858782	GCST90199829	3-methyladipate levels	13	99105482	A	C	0.309	0.067	A	C	0.005363	0.019	0.66	0.03886	11007.9
rs9273368	GCST90199829	3-methyladipate levels	6	32658698	A	G	0.641	0.063	A	G	0.01903	0.018	0.572	0.16298	53019.4
rs116437995	GCST90199830	4-ethylphenylsulfate levels	1	34072289	T	C	1.334	0.284	T	C	0.01954	0.068	0.605	0.01705	4724.19
rs117704068	GCST90199830	4-ethylphenylsulfate levels	8	51126677	C	T	0.959	0.212	C	T	-0.02618	0.055	0.764	0.02283	6362.63
rs762808	GCST90199830	4-ethylphenylsulfate levels	6	32829689	A	G	0.504	0.094	A	G	0.02467	0.035	0.818	0.04492	12807.3
rs9273368	GCST90199830	4-ethylphenylsulfate levels	6	32658698	A	G	0.641	0.063	A	G	0.01267	0.017	0.314	0.16298	53019.4
rs116863628	GCST90199831	1-stearoyl-2-oleoyl-GPE (18:0/18:1) levels	18	77446000	G	A	0.883	0.186	G	A	0.02238	0.059	0.66	0.02758	7724.08
rs117704068	GCST90199831	1-stearoyl-2-oleoyl-GPE (18:0/18:1) levels	8	51126677	C	T	0.959	0.212	C	T	0.03504	0.055	0.884	0.02283	6362.63
rs762808	GCST90199831	1-stearoyl-2-oleoyl-GPE (18:0/18:1) levels	6	32829689	A	G	0.504	0.094	A	G	0.01432	0.035	0.602	0.04492	12807.3
rs926771	GCST90199831	1-stearoyl-2-oleoyl-GPE (18:0/18:1) levels	14	32777017	T	C	0.469	0.104	T	C	0.02267	0.029	0.998	0.03177	8933.37
rs9273368	GCST90199831	1-stearoyl-2-oleoyl-GPE (18:0/18:1) levels	6	32658698	A	G	0.641	0.063	A	G	-0.02502	0.017	0.755	0.16298	53019.4
rs116863628	GCST90199832	Dimethylarginine (sdma + adma) levels	18	77446000	G	A	0.883	0.186	G	A	0.0222	0.057	0.671	0.02758	7724.08
rs117704068	GCST90199832	Dimethylarginine (sdma + adma) levels	8	51126677	C	T	0.959	0.212	C	T	0.0001649	0.052	0.44	0.02283	6362.63
rs2215983	GCST90199832	Dimethylarginine (sdma + adma) levels	7	12038283	C	T	0.385	0.085	C	T	0.00185	0.021	0.492	0.03442	9706.9
rs762808	GCST90199832	Dimethylarginine (sdma + adma) levels	6	32829689	A	G	0.504	0.094	A	G	0.007714	0.034	0.487	0.04492	12807.3
rs116437995	GCST90199833	Hexanoylglutamine levels	1	34072289	T	C	1.334	0.284	T	C	-0.02153	0.066	0.633	0.01705	4724.19
rs116863628	GCST90199833	Hexanoylglutamine levels	18	77446000	G	A	0.883	0.186	G	A	-0.01074	0.058	0.533	0.02758	7724.08
rs3858782	GCST90199833	Hexanoylglutamine levels	13	99105482	A	C	0.309	0.067	A	C	0.008304	0.018	0.754	0.03886	11007.9
rs762808	GCST90199833	Hexanoylglutamine levels	6	32829689	A	G	0.504	0.094	A	G	0.0298	0.035	0.944	0.04492	12807.3
rs116437995	GCST90199834	Gamma-glutamylalanine levels	1	34072289	T	C	1.334	0.284	T	C	0.01562	0.07	0.583	0.01705	4724.19
rs2215983	GCST90199834	Gamma-glutamylalanine levels	7	12038283	C	T	0.385	0.085	C	T	0.006603	0.023	0.646	0.03442	9706.9
rs762808	GCST90199834	Gamma-glutamylalanine levels	6	32829689	A	G	0.504	0.094	A	G	0.02558	0.037	0.842	0.04492	12807.3
rs926771	GCST90199834	Gamma-glutamylalanine levels	14	32777017	T	C	0.469	0.104	T	C	-0.008107	0.03	0.635	0.03177	8933.37
rs9273368	GCST90199834	Gamma-glutamylalanine levels	6	32658698	A	G	0.641	0.063	A	G	0.01291	0.018	0.335	0.16298	53019.4
rs2215983	GCST90199835	5alpha-androstan-3beta,17beta-diol disulfate levels	7	12038283	C	T	0.385	0.085	C	T	-0.00454	0.019	0.594	0.03442	9706.9
rs116437995	GCST90199836	N-methylproline levels	1	34072289	T	C	1.334	0.284	T	C	-0.001909	0.067	0.436	0.01705	4724.19
rs117704068	GCST90199836	N-methylproline levels	8	51126677	C	T	0.959	0.212	C	T	-0.01	0.055	0.549	0.02283	6362.63
rs2215983	GCST90199836	N-methylproline levels	7	12038283	C	T	0.385	0.085	C	T	0.0005174	0.022	0.451	0.03442	9706.9
rs762808	GCST90199836	N-methylproline levels	6	32829689	A	G	0.504	0.094	A	G	-0.03202	0.035	0.973	0.04492	12807.3
rs926771	GCST90199836	N-methylproline levels	14	32777017	T	C	0.469	0.104	T	C	-0.01155	0.029	0.701	0.03177	8933.37
rs9273368	GCST90199836	N-methylproline levels	6	32658698	A	G	0.641	0.063	A	G	-0.02828	0.017	0.892	0.16298	53019.4
rs116437995	GCST90199837	Carotenoid levels (cryptoxanthin)	1	34072289	T	C	1.334	0.284	T	C	0.005837	0.067	0.473	0.01705	4724.19
rs117704068	GCST90199837	Carotenoid levels (cryptoxanthin)	8	51126677	C	T	0.959	0.212	C	T	0.006531	0.054	0.511	0.02283	6362.63
rs2215983	GCST90199837	Carotenoid levels (cryptoxanthin)	7	12038283	C	T	0.385	0.085	C	T	0.003818	0.022	0.548	0.03442	9706.9
rs3858782	GCST90199837	Carotenoid levels (cryptoxanthin)	13	99105482	A	C	0.309	0.067	A	C	0.004754	0.018	0.604	0.03886	11007.9
rs762808	GCST90199837	Carotenoid levels (cryptoxanthin)	6	32829689	A	G	0.504	0.094	A	G	0.02225	0.035	0.769	0.04492	12807.3
rs926771	GCST90199837	Carotenoid levels (cryptoxanthin)	14	32777017	T	C	0.469	0.104	T	C	0.01029	0.029	0.676	0.03177	8933.37
rs9273368	GCST90199837	Carotenoid levels (cryptoxanthin)	6	32658698	A	G	0.641	0.063	A	G	-0.01659	0.017	0.434	0.16298	53019.4
rs3858782	GCST90199838	5alpha-pregnan-3beta,20alpha-diol disulfate levels	13	99105482	A	C	0.309	0.067	A	C	-0.01011	0.018	0.827	0.03886	11007.9
rs762808	GCST90199838	5alpha-pregnan-3beta,20alpha-diol disulfate levels	6	32829689	A	G	0.504	0.094	A	G	0.01416	0.035	0.604	0.04492	12807.3
rs9273368	GCST90199838	5alpha-pregnan-3beta,20alpha-diol disulfate levels	6	32658698	A	G	0.641	0.063	A	G	0.02119	0.017	0.607	0.16298	53019.4
rs116437995	GCST90199839	Taurocholenate sulfate levels	1	34072289	T	C	1.334	0.284	T	C	0.03722	0.067	0.797	0.01705	4724.19
rs116863628	GCST90199839	Taurocholenate sulfate levels	18	77446000	G	A	0.883	0.186	G	A	-0.02764	0.059	0.724	0.02758	7724.08
rs3858782	GCST90199839	Taurocholenate sulfate levels	13	99105482	A	C	0.309	0.067	A	C	0.01016	0.018	0.824	0.03886	11007.9
rs762808	GCST90199839	Taurocholenate sulfate levels	6	32829689	A	G	0.504	0.094	A	G	-0.004104	0.035	0.42	0.04492	12807.3
rs926771	GCST90199839	Taurocholenate sulfate levels	14	32777017	T	C	0.469	0.104	T	C	-0.01367	0.029	0.758	0.03177	8933.37
rs9273368	GCST90199839	Taurocholenate sulfate levels	6	32658698	A	G	0.641	0.063	A	G	0.006746	0.017	0.175	0.16298	53019.4
rs116863628	GCST90199840	Pregnenediol disulfate (C21H34O8S2) levels	18	77446000	G	A	0.883	0.186	G	A	-0.01888	0.052	0.649	0.02758	7724.08
rs3858782	GCST90199840	Pregnenediol disulfate (C21H34O8S2) levels	13	99105482	A	C	0.309	0.067	A	C	-0.005286	0.016	0.649	0.03886	11007.9
rs762808	GCST90199840	Pregnenediol disulfate (C21H34O8S2) levels	6	32829689	A	G	0.504	0.094	A	G	-0.0224	0.031	0.831	0.04492	12807.3
rs9273368	GCST90199840	Pregnenediol disulfate (C21H34O8S2) levels	6	32658698	A	G	0.641	0.063	A	G	0.01687	0.015	0.514	0.16298	53019.4
rs116437995	GCST90199841	Glycocholenate sulfate levels	1	34072289	T	C	1.334	0.284	T	C	0.0264	0.067	0.678	0.01705	4724.19
rs116863628	GCST90199841	Glycocholenate sulfate levels	18	77446000	G	A	0.883	0.186	G	A	0.02726	0.059	0.722	0.02758	7724.08
rs117704068	GCST90199841	Glycocholenate sulfate levels	8	51126677	C	T	0.959	0.212	C	T	-0.03617	0.054	0.904	0.02283	6362.63
rs3858782	GCST90199841	Glycocholenate sulfate levels	13	99105482	A	C	0.309	0.067	A	C	0.007586	0.018	0.717	0.03886	11007.9
rs762808	GCST90199841	Glycocholenate sulfate levels	6	32829689	A	G	0.504	0.094	A	G	-0.01987	0.035	0.717	0.04492	12807.3
rs926771	GCST90199841	Glycocholenate sulfate levels	14	32777017	T	C	0.469	0.104	T	C	-0.01155	0.029	0.706	0.03177	8933.37
rs9273368	GCST90199841	Glycocholenate sulfate levels	6	32658698	A	G	0.641	0.063	A	G	-0.001027	0.017	0.092	0.16298	53019.4
rs3858782	GCST90199842	Androstenediol (3beta,17beta) disulfate (1) levels	13	99105482	A	C	0.309	0.067	A	C	-0.01157	0.016	0.937	0.03886	11007.9
rs762808	GCST90199842	Androstenediol (3beta,17beta) disulfate (1) levels	6	32829689	A	G	0.504	0.094	A	G	0.01295	0.032	0.602	0.04492	12807.3
rs9273368	GCST90199842	Androstenediol (3beta,17beta) disulfate (1) levels	6	32658698	A	G	0.641	0.063	A	G	0.0188	0.016	0.579	0.16298	53019.4
rs116863628	GCST90199843	Chiro-inositol levels	18	77446000	G	A	0.883	0.186	G	A	-0.01304	0.081	0.66	0.02758	7724.08
rs3858782	GCST90199843	Chiro-inositol levels	13	99105482	A	C	0.309	0.067	A	C	0.01115	0.024	0.902	0.03886	11007.9
rs762808	GCST90199843	Chiro-inositol levels	6	32829689	A	G	0.504	0.094	A	G	0.001646	0.05	0.518	0.04492	12807.3
rs926771	GCST90199843	Chiro-inositol levels	14	32777017	T	C	0.469	0.104	T	C	-0.01484	0.04	0.843	0.03177	8933.37
rs9273368	GCST90199843	Chiro-inositol levels	6	32658698	A	G	0.641	0.063	A	G	-0.002267	0.024	0.234	0.16298	53019.4
rs116437995	GCST90199844	1-palmitoyl-2-linoleoyl-GPE (16:0/18:2) levels	1	34072289	T	C	1.334	0.284	T	C	0.0477	0.067	0.92	0.01705	4724.19
rs117704068	GCST90199844	1-palmitoyl-2-linoleoyl-GPE (16:0/18:2) levels	8	51126677	C	T	0.959	0.212	C	T	0.0008417	0.054	0.446	0.02283	6362.63
rs2215983	GCST90199844	1-palmitoyl-2-linoleoyl-GPE (16:0/18:2) levels	7	12038283	C	T	0.385	0.085	C	T	0.01655	0.022	0.976	0.03442	9706.9
rs762808	GCST90199844	1-palmitoyl-2-linoleoyl-GPE (16:0/18:2) levels	6	32829689	A	G	0.504	0.094	A	G	0.0268	0.035	0.865	0.04492	12807.3
rs9273368	GCST90199844	1-palmitoyl-2-linoleoyl-GPE (16:0/18:2) levels	6	32658698	A	G	0.641	0.063	A	G	-0.01362	0.017	0.337	0.16298	53019.4
rs116437995	GCST90199845	Sphinganine-1-phosphate levels	1	34072289	T	C	1.334	0.284	T	C	-0.01777	0.068	0.59	0.01705	4724.19
rs116863628	GCST90199845	Sphinganine-1-phosphate levels	18	77446000	G	A	0.883	0.186	G	A	0.04307	0.059	0.929	0.02758	7724.08
rs117704068	GCST90199845	Sphinganine-1-phosphate levels	8	51126677	C	T	0.959	0.212	C	T	0.03051	0.055	0.826	0.02283	6362.63
rs2215983	GCST90199845	Sphinganine-1-phosphate levels	7	12038283	C	T	0.385	0.085	C	T	-0.006258	0.022	0.624	0.03442	9706.9
rs3858782	GCST90199845	Sphinganine-1-phosphate levels	13	99105482	A	C	0.309	0.067	A	C	-0.01364	0.018	0.979	0.03886	11007.9
rs926771	GCST90199845	Sphinganine-1-phosphate levels	14	32777017	T	C	0.469	0.104	T	C	0.02135	0.029	0.964	0.03177	8933.37
rs9273368	GCST90199845	Sphinganine-1-phosphate levels	6	32658698	A	G	0.641	0.063	A	G	0.01847	0.017	0.497	0.16298	53019.4
rs116437995	GCST90199846	Glycosyl-N-stearoyl-sphingosine (d18:1/18:0) levels	1	34072289	T	C	1.334	0.284	T	C	-0.007629	0.065	0.491	0.01705	4724.19
rs116863628	GCST90199846	Glycosyl-N-stearoyl-sphingosine (d18:1/18:0) levels	18	77446000	G	A	0.883	0.186	G	A	-0.01249	0.057	0.55	0.02758	7724.08
rs762808	GCST90199846	Glycosyl-N-stearoyl-sphingosine (d18:1/18:0) levels	6	32829689	A	G	0.504	0.094	A	G	0.02266	0.034	0.789	0.04492	12807.3
rs9273368	GCST90199846	Glycosyl-N-stearoyl-sphingosine (d18:1/18:0) levels	6	32658698	A	G	0.641	0.063	A	G	0.01173	0.017	0.295	0.16298	53019.4
rs116437995	GCST90199847	4-allylphenol sulfate levels	1	34072289	T	C	1.334	0.284	T	C	0.01593	0.067	0.569	0.01705	4724.19
rs3858782	GCST90199847	4-allylphenol sulfate levels	13	99105482	A	C	0.309	0.067	A	C	0.007036	0.018	0.693	0.03886	11007.9
rs926771	GCST90199847	4-allylphenol sulfate levels	14	32777017	T	C	0.469	0.104	T	C	0.01278	0.029	0.737	0.03177	8933.37
rs116437995	GCST90199848	Succinylcarnitine levels	1	34072289	T	C	1.334	0.284	T	C	0.02514	0.065	0.673	0.01705	4724.19
rs116863628	GCST90199848	Succinylcarnitine levels	18	77446000	G	A	0.883	0.186	G	A	0.03661	0.057	0.855	0.02758	7724.08
rs117704068	GCST90199848	Succinylcarnitine levels	8	51126677	C	T	0.959	0.212	C	T	0.01475	0.053	0.616	0.02283	6362.63
rs3858782	GCST90199848	Succinylcarnitine levels	13	99105482	A	C	0.309	0.067	A	C	0.01258	0.017	0.945	0.03886	11007.9
rs762808	GCST90199848	Succinylcarnitine levels	6	32829689	A	G	0.504	0.094	A	G	0.009639	0.035	0.52	0.04492	12807.3
rs9273368	GCST90199848	Succinylcarnitine levels	6	32658698	A	G	0.641	0.063	A	G	0.00714	0.017	0.187	0.16298	53019.4
rs116863628	GCST90199849	21-hydroxypregnenolone disulfate levels	18	77446000	G	A	0.883	0.186	G	A	-0.01604	0.056	0.602	0.02758	7724.08
rs3858782	GCST90199849	21-hydroxypregnenolone disulfate levels	13	99105482	A	C	0.309	0.067	A	C	0.008656	0.017	0.784	0.03886	11007.9
rs762808	GCST90199849	21-hydroxypregnenolone disulfate levels	6	32829689	A	G	0.504	0.094	A	G	0.003419	0.034	0.415	0.04492	12807.3
rs9273368	GCST90199849	21-hydroxypregnenolone disulfate levels	6	32658698	A	G	0.641	0.063	A	G	0.01216	0.016	0.318	0.16298	53019.4
rs116863628	GCST90199850	5alpha-androstan-3alpha,17alpha-diol monosulfate levels	18	77446000	G	A	0.883	0.186	G	A	-0.002249	0.07	0.525	0.02758	7724.08
rs3858782	GCST90199850	5alpha-androstan-3alpha,17alpha-diol monosulfate levels	13	99105482	A	C	0.309	0.067	A	C	-0.004759	0.021	0.676	0.03886	11007.9
rs116863628	GCST90199851	Androstenediol (3beta,17beta) disulfate (2) levels	18	77446000	G	A	0.883	0.186	G	A	-0.02434	0.053	0.724	0.02758	7724.08
rs3858782	GCST90199851	Androstenediol (3beta,17beta) disulfate (2) levels	13	99105482	A	C	0.309	0.067	A	C	0.002254	0.016	0.52	0.03886	11007.9
rs762808	GCST90199851	Androstenediol (3beta,17beta) disulfate (2) levels	6	32829689	A	G	0.504	0.094	A	G	0.004701	0.032	0.441	0.04492	12807.3
rs9273368	GCST90199851	Androstenediol (3beta,17beta) disulfate (2) levels	6	32658698	A	G	0.641	0.063	A	G	0.02126	0.015	0.708	0.16298	53019.4
rs116863628	GCST90199852	5alpha-androstan-3beta,17alpha-diol disulfate levels	18	77446000	G	A	0.883	0.186	G	A	0.02898	0.062	0.769	0.02758	7724.08
rs2215983	GCST90199852	5alpha-androstan-3beta,17alpha-diol disulfate levels	7	12038283	C	T	0.385	0.085	C	T	0.007859	0.023	0.703	0.03442	9706.9
rs3858782	GCST90199852	5alpha-androstan-3beta,17alpha-diol disulfate levels	13	99105482	A	C	0.309	0.067	A	C	-0.01221	0.019	0.935	0.03886	11007.9
rs762808	GCST90199852	5alpha-androstan-3beta,17alpha-diol disulfate levels	6	32829689	A	G	0.504	0.094	A	G	-0.006624	0.037	0.498	0.04492	12807.3
rs9273368	GCST90199852	5alpha-androstan-3beta,17alpha-diol disulfate levels	6	32658698	A	G	0.641	0.063	A	G	-0.02134	0.018	0.651	0.16298	53019.4
rs117704068	GCST90199853	5alpha-pregnan-3beta,20beta-diol monosulfate (1) levels	8	51126677	C	T	0.959	0.212	C	T	-0.02436	0.056	0.748	0.02283	6362.63
rs2215983	GCST90199853	5alpha-pregnan-3beta,20beta-diol monosulfate (1) levels	7	12038283	C	T	0.385	0.085	C	T	0.004835	0.022	0.59	0.03442	9706.9
rs3858782	GCST90199853	5alpha-pregnan-3beta,20beta-diol monosulfate (1) levels	13	99105482	A	C	0.309	0.067	A	C	-0.00974	0.018	0.817	0.03886	11007.9
rs762808	GCST90199853	5alpha-pregnan-3beta,20beta-diol monosulfate (1) levels	6	32829689	A	G	0.504	0.094	A	G	0.007457	0.036	0.49	0.04492	12807.3
rs926771	GCST90199853	5alpha-pregnan-3beta,20beta-diol monosulfate (1) levels	14	32777017	T	C	0.469	0.104	T	C	-0.01519	0.03	0.807	0.03177	8933.37
rs9273368	GCST90199853	5alpha-pregnan-3beta,20beta-diol monosulfate (1) levels	6	32658698	A	G	0.641	0.063	A	G	0.02382	0.017	0.727	0.16298	53019.4
rs116863628	GCST90199854	5alpha-pregnan-3beta,20alpha-diol monosulfate (2) levels	18	77446000	G	A	0.883	0.186	G	A	-0.02322	0.059	0.678	0.02758	7724.08
rs2215983	GCST90199854	5alpha-pregnan-3beta,20alpha-diol monosulfate (2) levels	7	12038283	C	T	0.385	0.085	C	T	0.004499	0.022	0.573	0.03442	9706.9
rs762808	GCST90199854	5alpha-pregnan-3beta,20alpha-diol monosulfate (2) levels	6	32829689	A	G	0.504	0.094	A	G	0.02667	0.036	0.866	0.04492	12807.3
rs9273368	GCST90199854	5alpha-pregnan-3beta,20alpha-diol monosulfate (2) levels	6	32658698	A	G	0.641	0.063	A	G	-0.003096	0.017	0.123	0.16298	53019.4
rs116863628	GCST90199855	5alpha-androstan-3beta,17beta-diol monosulfate (2) levels	18	77446000	G	A	0.883	0.186	G	A	0.01207	0.061	0.577	0.02758	7724.08
rs2215983	GCST90199855	5alpha-androstan-3beta,17beta-diol monosulfate (2) levels	7	12038283	C	T	0.385	0.085	C	T	-0.007695	0.022	0.709	0.03442	9706.9
rs3858782	GCST90199855	5alpha-androstan-3beta,17beta-diol monosulfate (2) levels	13	99105482	A	C	0.309	0.067	A	C	-0.01294	0.018	0.985	0.03886	11007.9
rs762808	GCST90199855	5alpha-androstan-3beta,17beta-diol monosulfate (2) levels	6	32829689	A	G	0.504	0.094	A	G	0.02645	0.035	0.906	0.04492	12807.3
rs116437995	GCST90199856	Androstenediol (3alpha, 17alpha) monosulfate (3) levels	1	34072289	T	C	1.334	0.284	T	C	-0.03009	0.059	0.764	0.01705	4724.19
rs762808	GCST90199856	Androstenediol (3alpha, 17alpha) monosulfate (3) levels	6	32829689	A	G	0.504	0.094	A	G	-0.01016	0.031	0.552	0.04492	12807.3
rs117704068	GCST90199857	5alpha-pregnan-diol disulfate levels	8	51126677	C	T	0.959	0.212	C	T	-0.01901	0.076	0.762	0.02283	6362.63
rs2215983	GCST90199857	5alpha-pregnan-diol disulfate levels	7	12038283	C	T	0.385	0.085	C	T	-0.0008734	0.031	0.601	0.03442	9706.9
rs3858782	GCST90199857	5alpha-pregnan-diol disulfate levels	13	99105482	A	C	0.309	0.067	A	C	0.01339	0.025	0.979	0.03886	11007.9
rs9273368	GCST90199857	5alpha-pregnan-diol disulfate levels	6	32658698	A	G	0.641	0.063	A	G	0.02113	0.024	0.717	0.16298	53019.4
rs116863628	GCST90199858	5alpha-androstan-3alpha,17beta-diol monosulfate (1) levels	18	77446000	G	A	0.883	0.186	G	A	-0.006495	0.061	0.499	0.02758	7724.08
rs2215983	GCST90199858	5alpha-androstan-3alpha,17beta-diol monosulfate (1) levels	7	12038283	C	T	0.385	0.085	C	T	-0.007016	0.022	0.669	0.03442	9706.9
rs3858782	GCST90199858	5alpha-androstan-3alpha,17beta-diol monosulfate (1) levels	13	99105482	A	C	0.309	0.067	A	C	-0.01194	0.018	0.925	0.03886	11007.9
rs762808	GCST90199858	5alpha-androstan-3alpha,17beta-diol monosulfate (1) levels	6	32829689	A	G	0.504	0.094	A	G	-0.0251	0.035	0.855	0.04492	12807.3
rs116437995	GCST90199859	5alpha-androstan-3alpha,17beta-diol disulfate levels	1	34072289	T	C	1.334	0.284	T	C	0.02069	0.073	0.723	0.01705	4724.19
rs116863628	GCST90199859	5alpha-androstan-3alpha,17beta-diol disulfate levels	18	77446000	G	A	0.883	0.186	G	A	0.007463	0.062	0.602	0.02758	7724.08
rs117704068	GCST90199859	5alpha-androstan-3alpha,17beta-diol disulfate levels	8	51126677	C	T	0.959	0.212	C	T	-0.03115	0.059	0.928	0.02283	6362.63
rs926771	GCST90199859	5alpha-androstan-3alpha,17beta-diol disulfate levels	14	32777017	T	C	0.469	0.104	T	C	-0.01626	0.031	0.931	0.03177	8933.37
rs9273368	GCST90199859	5alpha-androstan-3alpha,17beta-diol disulfate levels	6	32658698	A	G	0.641	0.063	A	G	0.01186	0.018	0.465	0.16298	53019.4
rs2215983	GCST90199860	Andro steroid monosulfate C19H28O6S (1) levels	7	12038283	C	T	0.385	0.085	C	T	-0.009717	0.022	0.758	0.03442	9706.9
rs762808	GCST90199860	Andro steroid monosulfate C19H28O6S (1) levels	6	32829689	A	G	0.504	0.094	A	G	0.01312	0.036	0.607	0.04492	12807.3
rs926771	GCST90199860	Andro steroid monosulfate C19H28O6S (1) levels	14	32777017	T	C	0.469	0.104	T	C	-0.00193	0.03	0.504	0.03177	8933.37
rs116863628	GCST90199861	Pregnenediol sulfate (C21H34O5S) levels	18	77446000	G	A	0.883	0.186	G	A	0.0288	0.05	0.804	0.02758	7724.08
rs2215983	GCST90199861	Pregnenediol sulfate (C21H34O5S) levels	7	12038283	C	T	0.385	0.085	C	T	0.0135	0.019	0.948	0.03442	9706.9
rs3858782	GCST90199861	Pregnenediol sulfate (C21H34O5S) levels	13	99105482	A	C	0.309	0.067	A	C	-0.001477	0.015	0.49	0.03886	11007.9
rs762808	GCST90199861	Pregnenediol sulfate (C21H34O5S) levels	6	32829689	A	G	0.504	0.094	A	G	-0.02552	0.03	0.93	0.04492	12807.3
rs9273368	GCST90199861	Pregnenediol sulfate (C21H34O5S) levels	6	32658698	A	G	0.641	0.063	A	G	-0.005271	0.015	0.164	0.16298	53019.4
rs116863628	GCST90199862	4-hydroxycoumarin levels	18	77446000	G	A	0.883	0.186	G	A	-0.009377	0.064	0.547	0.02758	7724.08
rs117704068	GCST90199862	4-hydroxycoumarin levels	8	51126677	C	T	0.959	0.212	C	T	-0.004635	0.059	0.525	0.02283	6362.63
rs926771	GCST90199862	4-hydroxycoumarin levels	14	32777017	T	C	0.469	0.104	T	C	0.009508	0.031	0.681	0.03177	8933.37
rs762808	GCST90199863	16a-hydroxy DHEA 3-sulfate levels	6	32829689	A	G	0.504	0.094	A	G	0.01808	0.034	0.694	0.04492	12807.3
rs926771	GCST90199863	16a-hydroxy DHEA 3-sulfate levels	14	32777017	T	C	0.469	0.104	T	C	-0.005628	0.028	0.568	0.03177	8933.37
rs9273368	GCST90199863	16a-hydroxy DHEA 3-sulfate levels	6	32658698	A	G	0.641	0.063	A	G	0.01285	0.017	0.33	0.16298	53019.4
rs116863628	GCST90199864	Gamma-CEHC levels	18	77446000	G	A	0.883	0.186	G	A	-0.03173	0.059	0.777	0.02758	7724.08
rs117704068	GCST90199864	Gamma-CEHC levels	8	51126677	C	T	0.959	0.212	C	T	0.0009882	0.055	0.448	0.02283	6362.63
rs3858782	GCST90199864	Gamma-CEHC levels	13	99105482	A	C	0.309	0.067	A	C	0.006233	0.018	0.659	0.03886	11007.9
rs762808	GCST90199864	Gamma-CEHC levels	6	32829689	A	G	0.504	0.094	A	G	-0.004743	0.035	0.43	0.04492	12807.3
rs9273368	GCST90199864	Gamma-CEHC levels	6	32658698	A	G	0.641	0.063	A	G	-0.01732	0.017	0.45	0.16298	53019.4
rs116863628	GCST90199865	2-hydroxyglutarate levels	18	77446000	G	A	0.883	0.186	G	A	-0.0001581	0.061	0.432	0.02758	7724.08
rs2215983	GCST90199865	2-hydroxyglutarate levels	7	12038283	C	T	0.385	0.085	C	T	-0.01561	0.023	0.939	0.03442	9706.9
rs3858782	GCST90199865	2-hydroxyglutarate levels	13	99105482	A	C	0.309	0.067	A	C	0.004027	0.018	0.584	0.03886	11007.9
rs926771	GCST90199865	2-hydroxyglutarate levels	14	32777017	T	C	0.469	0.104	T	C	-0.00283	0.03	0.511	0.03177	8933.37
rs9273368	GCST90199865	2-hydroxyglutarate levels	6	32658698	A	G	0.641	0.063	A	G	0.02072	0.018	0.584	0.16298	53019.4
rs116437995	GCST90199866	N-acetyl-beta-alanine levels	1	34072289	T	C	1.334	0.284	T	C	-0.03511	0.065	0.788	0.01705	4724.19
rs116863628	GCST90199866	N-acetyl-beta-alanine levels	18	77446000	G	A	0.883	0.186	G	A	-0.0414	0.057	0.927	0.02758	7724.08
rs2215983	GCST90199866	N-acetyl-beta-alanine levels	7	12038283	C	T	0.385	0.085	C	T	0.009839	0.021	0.752	0.03442	9706.9
rs762808	GCST90199866	N-acetyl-beta-alanine levels	6	32829689	A	G	0.504	0.094	A	G	-0.02214	0.034	0.781	0.04492	12807.3
rs926771	GCST90199866	N-acetyl-beta-alanine levels	14	32777017	T	C	0.469	0.104	T	C	0.01647	0.028	0.85	0.03177	8933.37
rs116437995	GCST90199867	Tridecenedioate (C13:1-DC) levels	1	34072289	T	C	1.334	0.284	T	C	0.03337	0.066	0.758	0.01705	4724.19
rs116863628	GCST90199867	Tridecenedioate (C13:1-DC) levels	18	77446000	G	A	0.883	0.186	G	A	-0.02734	0.058	0.73	0.02758	7724.08
rs2215983	GCST90199867	Tridecenedioate (C13:1-DC) levels	7	12038283	C	T	0.385	0.085	C	T	-0.01226	0.022	0.831	0.03442	9706.9
rs3858782	GCST90199867	Tridecenedioate (C13:1-DC) levels	13	99105482	A	C	0.309	0.067	A	C	-0.003563	0.017	0.559	0.03886	11007.9
rs762808	GCST90199867	Tridecenedioate (C13:1-DC) levels	6	32829689	A	G	0.504	0.094	A	G	0.02243	0.035	0.778	0.04492	12807.3
rs9273368	GCST90199867	Tridecenedioate (C13:1-DC) levels	6	32658698	A	G	0.641	0.063	A	G	0.01963	0.017	0.551	0.16298	53019.4
rs116863628	GCST90199868	N-acetyl-3-methylhistidine levels	18	77446000	G	A	0.883	0.186	G	A	-0.00067	0.063	0.459	0.02758	7724.08
rs117704068	GCST90199868	N-acetyl-3-methylhistidine levels	8	51126677	C	T	0.959	0.212	C	T	-0.01231	0.059	0.61	0.02283	6362.63
rs3858782	GCST90199868	N-acetyl-3-methylhistidine levels	13	99105482	A	C	0.309	0.067	A	C	0.01251	0.019	0.929	0.03886	11007.9
rs9273368	GCST90199868	N-acetyl-3-methylhistidine levels	6	32658698	A	G	0.641	0.063	A	G	0.02189	0.019	0.651	0.16298	53019.4
rs116437995	GCST90199869	2-hydroxyhippurate levels	1	34072289	T	C	1.334	0.284	T	C	-0.004326	0.068	0.459	0.01705	4724.19
rs116863628	GCST90199869	2-hydroxyhippurate levels	18	77446000	G	A	0.883	0.186	G	A	-0.04579	0.059	0.958	0.02758	7724.08
rs117704068	GCST90199869	2-hydroxyhippurate levels	8	51126677	C	T	0.959	0.212	C	T	-0.01349	0.055	0.593	0.02283	6362.63
rs3858782	GCST90199869	2-hydroxyhippurate levels	13	99105482	A	C	0.309	0.067	A	C	0.005657	0.018	0.636	0.03886	11007.9
rs762808	GCST90199869	2-hydroxyhippurate levels	6	32829689	A	G	0.504	0.094	A	G	0.02491	0.036	0.818	0.04492	12807.3
rs926771	GCST90199869	2-hydroxyhippurate levels	14	32777017	T	C	0.469	0.104	T	C	0.006731	0.029	0.586	0.03177	8933.37
rs9273368	GCST90199869	2-hydroxyhippurate levels	6	32658698	A	G	0.641	0.063	A	G	0.01414	0.017	0.349	0.16298	53019.4
rs117704068	GCST90199870	4-cholesten-3-one levels	8	51126677	C	T	0.959	0.212	C	T	0.0215	0.06	0.718	0.02283	6362.63
rs762808	GCST90199870	4-cholesten-3-one levels	6	32829689	A	G	0.504	0.094	A	G	0.01267	0.039	0.6	0.04492	12807.3
rs9273368	GCST90199870	4-cholesten-3-one levels	6	32658698	A	G	0.641	0.063	A	G	0.02282	0.019	0.682	0.16298	53019.4
rs116437995	GCST90199871	Androstenediol (3beta,17beta) monosulfate (2) levels	1	34072289	T	C	1.334	0.284	T	C	-0.006318	0.065	0.492	0.01705	4724.19
rs116863628	GCST90199871	Androstenediol (3beta,17beta) monosulfate (2) levels	18	77446000	G	A	0.883	0.186	G	A	-0.001331	0.057	0.442	0.02758	7724.08
rs117704068	GCST90199871	Androstenediol (3beta,17beta) monosulfate (2) levels	8	51126677	C	T	0.959	0.212	C	T	-0.03626	0.053	0.937	0.02283	6362.63
rs2215983	GCST90199871	Androstenediol (3beta,17beta) monosulfate (2) levels	7	12038283	C	T	0.385	0.085	C	T	0.009349	0.021	0.745	0.03442	9706.9
rs3858782	GCST90199871	Androstenediol (3beta,17beta) monosulfate (2) levels	13	99105482	A	C	0.309	0.067	A	C	-0.003356	0.017	0.566	0.03886	11007.9
rs762808	GCST90199871	Androstenediol (3beta,17beta) monosulfate (2) levels	6	32829689	A	G	0.504	0.094	A	G	0.01478	0.035	0.634	0.04492	12807.3
rs9273368	GCST90199871	Androstenediol (3beta,17beta) monosulfate (2) levels	6	32658698	A	G	0.641	0.063	A	G	0.02547	0.017	0.837	0.16298	53019.4
rs116437995	GCST90199872	Androstenediol (3beta,17beta) monosulfate (1) levels	1	34072289	T	C	1.334	0.284	T	C	-0.03824	0.059	0.871	0.01705	4724.19
rs116863628	GCST90199872	Androstenediol (3beta,17beta) monosulfate (1) levels	18	77446000	G	A	0.883	0.186	G	A	-0.02521	0.052	0.74	0.02758	7724.08
rs2215983	GCST90199872	Androstenediol (3beta,17beta) monosulfate (1) levels	7	12038283	C	T	0.385	0.085	C	T	0.01107	0.019	0.835	0.03442	9706.9
rs3858782	GCST90199872	Androstenediol (3beta,17beta) monosulfate (1) levels	13	99105482	A	C	0.309	0.067	A	C	-0.004388	0.016	0.611	0.03886	11007.9
rs762808	GCST90199872	Androstenediol (3beta,17beta) monosulfate (1) levels	6	32829689	A	G	0.504	0.094	A	G	-0.02164	0.031	0.816	0.04492	12807.3
rs9273368	GCST90199872	Androstenediol (3beta,17beta) monosulfate (1) levels	6	32658698	A	G	0.641	0.063	A	G	0.001285	0.015	0.098	0.16298	53019.4
rs116863628	GCST90199873	Pregnenolone sulfate levels	18	77446000	G	A	0.883	0.186	G	A	0.01919	0.056	0.653	0.02758	7724.08
rs2215983	GCST90199873	Pregnenolone sulfate levels	7	12038283	C	T	0.385	0.085	C	T	-0.0004151	0.021	0.463	0.03442	9706.9
rs762808	GCST90199873	Pregnenolone sulfate levels	6	32829689	A	G	0.504	0.094	A	G	0.006168	0.034	0.475	0.04492	12807.3
rs926771	GCST90199873	Pregnenolone sulfate levels	14	32777017	T	C	0.469	0.104	T	C	-0.003333	0.028	0.528	0.03177	8933.37
rs9273368	GCST90199873	Pregnenolone sulfate levels	6	32658698	A	G	0.641	0.063	A	G	0.003968	0.016	0.146	0.16298	53019.4
rs116437995	GCST90199874	S-methylmethionine levels	1	34072289	T	C	1.334	0.284	T	C	0.04809	0.075	0.924	0.01705	4724.19
rs116863628	GCST90199874	S-methylmethionine levels	18	77446000	G	A	0.883	0.186	G	A	-0.01143	0.065	0.576	0.02758	7724.08
rs117704068	GCST90199874	S-methylmethionine levels	8	51126677	C	T	0.959	0.212	C	T	-0.03763	0.061	0.928	0.02283	6362.63
rs762808	GCST90199874	S-methylmethionine levels	6	32829689	A	G	0.504	0.094	A	G	-0.004999	0.04	0.481	0.04492	12807.3
rs9273368	GCST90199874	S-methylmethionine levels	6	32658698	A	G	0.641	0.063	A	G	0.004513	0.019	0.18	0.16298	53019.4
rs762808	GCST90199875	13-HODE + 9-HODE levels	6	32829689	A	G	0.504	0.094	A	G	0.02131	0.035	0.755	0.04492	12807.3
rs926771	GCST90199875	13-HODE + 9-HODE levels	14	32777017	T	C	0.469	0.104	T	C	-0.01612	0.028	0.832	0.03177	8933.37
rs9273368	GCST90199875	13-HODE + 9-HODE levels	6	32658698	A	G	0.641	0.063	A	G	-0.01977	0.017	0.56	0.16298	53019.4
rs117704068	GCST90199876	Palmitoyl sphingomyelin (d18:1/16:0) levels	8	51126677	C	T	0.959	0.212	C	T	-0.03837	0.053	0.947	0.02283	6362.63
rs926771	GCST90199876	Palmitoyl sphingomyelin (d18:1/16:0) levels	14	32777017	T	C	0.469	0.104	T	C	0.01992	0.028	0.938	0.03177	8933.37
rs9273368	GCST90199876	Palmitoyl sphingomyelin (d18:1/16:0) levels	6	32658698	A	G	0.641	0.063	A	G	0.009529	0.017	0.236	0.16298	53019.4
rs116437995	GCST90199877	Indole-3-carboxylate levels	1	34072289	T	C	1.334	0.284	T	C	0.01974	0.085	0.69	0.01705	4724.19
rs3858782	GCST90199877	Indole-3-carboxylate levels	13	99105482	A	C	0.309	0.067	A	C	0.002815	0.022	0.624	0.03886	11007.9
rs926771	GCST90199877	Indole-3-carboxylate levels	14	32777017	T	C	0.469	0.104	T	C	0.01856	0.037	0.919	0.03177	8933.37
rs9273368	GCST90199877	Indole-3-carboxylate levels	6	32658698	A	G	0.641	0.063	A	G	0.003391	0.022	0.227	0.16298	53019.4
rs116863628	GCST90199878	Sphingomyelin (d18:1/18:1, d18:2/18:0) levels	18	77446000	G	A	0.883	0.186	G	A	0.02662	0.055	0.74	0.02758	7724.08
rs117704068	GCST90199878	Sphingomyelin (d18:1/18:1, d18:2/18:0) levels	8	51126677	C	T	0.959	0.212	C	T	0.0107	0.051	0.569	0.02283	6362.63
rs762808	GCST90199878	Sphingomyelin (d18:1/18:1, d18:2/18:0) levels	6	32829689	A	G	0.504	0.094	A	G	0.02519	0.033	0.872	0.04492	12807.3
rs9273368	GCST90199878	Sphingomyelin (d18:1/18:1, d18:2/18:0) levels	6	32658698	A	G	0.641	0.063	A	G	-0.01073	0.016	0.28	0.16298	53019.4
rs116437995	GCST90199879	Ergothioneine levels	1	34072289	T	C	1.334	0.284	T	C	0.004854	0.067	0.465	0.01705	4724.19
rs2215983	GCST90199879	Ergothioneine levels	7	12038283	C	T	0.385	0.085	C	T	-0.0002113	0.022	0.445	0.03442	9706.9
rs3858782	GCST90199879	Ergothioneine levels	13	99105482	A	C	0.309	0.067	A	C	-0.008636	0.018	0.761	0.03886	11007.9
rs762808	GCST90199879	Ergothioneine levels	6	32829689	A	G	0.504	0.094	A	G	0.01905	0.035	0.699	0.04492	12807.3
rs9273368	GCST90199879	Ergothioneine levels	6	32658698	A	G	0.641	0.063	A	G	-0.02133	0.017	0.607	0.16298	53019.4
rs116437995	GCST90199880	Cis-4-decenoylcarnitine (C10:1) levels	1	34072289	T	C	1.334	0.284	T	C	-0.003737	0.065	0.455	0.01705	4724.19
rs116863628	GCST90199880	Cis-4-decenoylcarnitine (C10:1) levels	18	77446000	G	A	0.883	0.186	G	A	0.0001381	0.057	0.418	0.02758	7724.08
rs117704068	GCST90199880	Cis-4-decenoylcarnitine (C10:1) levels	8	51126677	C	T	0.959	0.212	C	T	0.003701	0.053	0.479	0.02283	6362.63
rs2215983	GCST90199880	Cis-4-decenoylcarnitine (C10:1) levels	7	12038283	C	T	0.385	0.085	C	T	0.00378	0.021	0.549	0.03442	9706.9
rs3858782	GCST90199880	Cis-4-decenoylcarnitine (C10:1) levels	13	99105482	A	C	0.309	0.067	A	C	0.004526	0.017	0.598	0.03886	11007.9
rs762808	GCST90199880	Cis-4-decenoylcarnitine (C10:1) levels	6	32829689	A	G	0.504	0.094	A	G	0.01746	0.034	0.675	0.04492	12807.3
rs9273368	GCST90199880	Cis-4-decenoylcarnitine (C10:1) levels	6	32658698	A	G	0.641	0.063	A	G	-0.007281	0.017	0.189	0.16298	53019.4
rs116437995	GCST90199881	5-(galactosylhydroxy)-L-lysine levels	1	34072289	T	C	1.334	0.284	T	C	-0.0414	0.07	0.876	0.01705	4724.19
rs117704068	GCST90199881	5-(galactosylhydroxy)-L-lysine levels	8	51126677	C	T	0.959	0.212	C	T	-0.007727	0.057	0.563	0.02283	6362.63
rs2215983	GCST90199881	5-(galactosylhydroxy)-L-lysine levels	7	12038283	C	T	0.385	0.085	C	T	-0.0132	0.023	0.882	0.03442	9706.9
rs762808	GCST90199881	5-(galactosylhydroxy)-L-lysine levels	6	32829689	A	G	0.504	0.094	A	G	-0.02819	0.038	0.915	0.04492	12807.3
rs117704068	GCST90199882	2s,3R-dihydroxybutyrate levels	8	51126677	C	T	0.959	0.212	C	T	0.01898	0.049	0.691	0.02283	6362.63
rs3858782	GCST90199882	2s,3R-dihydroxybutyrate levels	13	99105482	A	C	0.309	0.067	A	C	0.01129	0.016	0.927	0.03886	11007.9
rs762808	GCST90199882	2s,3R-dihydroxybutyrate levels	6	32829689	A	G	0.504	0.094	A	G	0.004675	0.032	0.438	0.04492	12807.3
rs9273368	GCST90199882	2s,3R-dihydroxybutyrate levels	6	32658698	A	G	0.641	0.063	A	G	0.01132	0.016	0.305	0.16298	53019.4
rs117704068	GCST90199883	Cysteinylglycine disulfide levels	8	51126677	C	T	0.959	0.212	C	T	0.006956	0.054	0.517	0.02283	6362.63
rs762808	GCST90199883	Cysteinylglycine disulfide levels	6	32829689	A	G	0.504	0.094	A	G	0.02612	0.035	0.856	0.04492	12807.3
rs926771	GCST90199883	Cysteinylglycine disulfide levels	14	32777017	T	C	0.469	0.104	T	C	0.009171	0.029	0.649	0.03177	8933.37
rs9273368	GCST90199883	Cysteinylglycine disulfide levels	6	32658698	A	G	0.641	0.063	A	G	0.0236	0.017	0.71	0.16298	53019.4
rs116437995	GCST90199884	2,3-dihydroxyisovalerate levels	1	34072289	T	C	1.334	0.284	T	C	0.01723	0.066	0.583	0.01705	4724.19
rs116863628	GCST90199884	2,3-dihydroxyisovalerate levels	18	77446000	G	A	0.883	0.186	G	A	0.005383	0.058	0.47	0.02758	7724.08
rs117704068	GCST90199884	2,3-dihydroxyisovalerate levels	8	51126677	C	T	0.959	0.212	C	T	-0.0274	0.054	0.78	0.02283	6362.63
rs2215983	GCST90199884	2,3-dihydroxyisovalerate levels	7	12038283	C	T	0.385	0.085	C	T	-0.003819	0.022	0.547	0.03442	9706.9
rs2215983	GCST90199885	Alpha-ketoglutaramate levels	7	12038283	C	T	0.385	0.085	C	T	-0.004316	0.021	0.567	0.03442	9706.9
rs9273368	GCST90199885	Alpha-ketoglutaramate levels	6	32658698	A	G	0.641	0.063	A	G	0.003036	0.017	0.119	0.16298	53019.4
rs116437995	GCST90199886	3-methylglutaconate levels	1	34072289	T	C	1.334	0.284	T	C	0.02012	0.065	0.62	0.01705	4724.19
rs116863628	GCST90199886	3-methylglutaconate levels	18	77446000	G	A	0.883	0.186	G	A	0.02624	0.057	0.723	0.02758	7724.08
rs117704068	GCST90199886	3-methylglutaconate levels	8	51126677	C	T	0.959	0.212	C	T	-0.007222	0.052	0.523	0.02283	6362.63
rs2215983	GCST90199886	3-methylglutaconate levels	7	12038283	C	T	0.385	0.085	C	T	0.003069	0.021	0.529	0.03442	9706.9
rs9273368	GCST90199886	3-methylglutaconate levels	6	32658698	A	G	0.641	0.063	A	G	0.007586	0.017	0.199	0.16298	53019.4
rs117704068	GCST90199887	(16 or 17)-methylstearate (a19:0 or i19:0) levels	8	51126677	C	T	0.959	0.212	C	T	0.02101	0.054	0.695	0.02283	6362.63
rs2215983	GCST90199887	(16 or 17)-methylstearate (a19:0 or i19:0) levels	7	12038283	C	T	0.385	0.085	C	T	0.0006849	0.022	0.457	0.03442	9706.9
rs3858782	GCST90199887	(16 or 17)-methylstearate (a19:0 or i19:0) levels	13	99105482	A	C	0.309	0.067	A	C	-0.006096	0.017	0.658	0.03886	11007.9
rs762808	GCST90199887	(16 or 17)-methylstearate (a19:0 or i19:0) levels	6	32829689	A	G	0.504	0.094	A	G	0.007528	0.035	0.48	0.04492	12807.3
rs926771	GCST90199887	(16 or 17)-methylstearate (a19:0 or i19:0) levels	14	32777017	T	C	0.469	0.104	T	C	0.01592	0.029	0.824	0.03177	8933.37
rs9273368	GCST90199887	(16 or 17)-methylstearate (a19:0 or i19:0) levels	6	32658698	A	G	0.641	0.063	A	G	0.006711	0.017	0.177	0.16298	53019.4
rs116437995	GCST90199888	Cinnamoylglycine levels	1	34072289	T	C	1.334	0.284	T	C	-0.01899	0.067	0.612	0.01705	4724.19
rs116863628	GCST90199888	Cinnamoylglycine levels	18	77446000	G	A	0.883	0.186	G	A	0.01174	0.059	0.551	0.02758	7724.08
rs117704068	GCST90199888	Cinnamoylglycine levels	8	51126677	C	T	0.959	0.212	C	T	0.0293	0.054	0.821	0.02283	6362.63
rs2215983	GCST90199888	Cinnamoylglycine levels	7	12038283	C	T	0.385	0.085	C	T	0.01308	0.022	0.869	0.03442	9706.9
rs3858782	GCST90199888	Cinnamoylglycine levels	13	99105482	A	C	0.309	0.067	A	C	0.00862	0.018	0.774	0.03886	11007.9
rs762808	GCST90199888	Cinnamoylglycine levels	6	32829689	A	G	0.504	0.094	A	G	-0.003172	0.035	0.419	0.04492	12807.3
rs9273368	GCST90199888	Cinnamoylglycine levels	6	32658698	A	G	0.641	0.063	A	G	-0.006957	0.017	0.194	0.16298	53019.4
rs116437995	GCST90199889	2R,3R-dihydroxybutyrate levels	1	34072289	T	C	1.334	0.284	T	C	-0.03564	0.067	0.782	0.01705	4724.19
rs117704068	GCST90199889	2R,3R-dihydroxybutyrate levels	8	51126677	C	T	0.959	0.212	C	T	0.0009269	0.054	0.448	0.02283	6362.63
rs762808	GCST90199889	2R,3R-dihydroxybutyrate levels	6	32829689	A	G	0.504	0.094	A	G	-0.005749	0.035	0.449	0.04492	12807.3
rs9273368	GCST90199889	2R,3R-dihydroxybutyrate levels	6	32658698	A	G	0.641	0.063	A	G	-0.01176	0.017	0.289	0.16298	53019.4
rs116863628	GCST90199890	4-hydroxyglutamate levels	18	77446000	G	A	0.883	0.186	G	A	0.03008	0.061	0.784	0.02758	7724.08
rs117704068	GCST90199890	4-hydroxyglutamate levels	8	51126677	C	T	0.959	0.212	C	T	0.03917	0.057	0.96	0.02283	6362.63
rs926771	GCST90199890	4-hydroxyglutamate levels	14	32777017	T	C	0.469	0.104	T	C	-0.01307	0.03	0.766	0.03177	8933.37
rs9273368	GCST90199890	4-hydroxyglutamate levels	6	32658698	A	G	0.641	0.063	A	G	-0.004412	0.018	0.164	0.16298	53019.4
rs116863628	GCST90199891	S-methylcysteine levels	18	77446000	G	A	0.883	0.186	G	A	-0.03771	0.059	0.856	0.02758	7724.08
rs117704068	GCST90199891	S-methylcysteine levels	8	51126677	C	T	0.959	0.212	C	T	-0.0393	0.054	0.948	0.02283	6362.63
rs3858782	GCST90199891	S-methylcysteine levels	13	99105482	A	C	0.309	0.067	A	C	-0.006394	0.018	0.667	0.03886	11007.9
rs926771	GCST90199891	S-methylcysteine levels	14	32777017	T	C	0.469	0.104	T	C	-0.01489	0.029	0.791	0.03177	8933.37
rs9273368	GCST90199891	S-methylcysteine levels	6	32658698	A	G	0.641	0.063	A	G	-0.01183	0.017	0.288	0.16298	53019.4
rs116437995	GCST90199892	Isoursodeoxycholate levels	1	34072289	T	C	1.334	0.284	T	C	0.04879	0.068	0.927	0.01705	4724.19
rs117704068	GCST90199892	Isoursodeoxycholate levels	8	51126677	C	T	0.959	0.212	C	T	0.001807	0.055	0.457	0.02283	6362.63
rs2215983	GCST90199892	Isoursodeoxycholate levels	7	12038283	C	T	0.385	0.085	C	T	-0.01047	0.022	0.76	0.03442	9706.9
rs3858782	GCST90199892	Isoursodeoxycholate levels	13	99105482	A	C	0.309	0.067	A	C	-0.01171	0.018	0.89	0.03886	11007.9
rs762808	GCST90199892	Isoursodeoxycholate levels	6	32829689	A	G	0.504	0.094	A	G	-0.02756	0.036	0.875	0.04492	12807.3
rs926771	GCST90199892	Isoursodeoxycholate levels	14	32777017	T	C	0.469	0.104	T	C	-0.00622	0.029	0.575	0.03177	8933.37
rs9273368	GCST90199892	Isoursodeoxycholate levels	6	32658698	A	G	0.641	0.063	A	G	-0.002217	0.017	0.106	0.16298	53019.4
rs116437995	GCST90199893	Cis-4-decenoate (10:1n6) levels	1	34072289	T	C	1.334	0.284	T	C	-0.03766	0.066	0.811	0.01705	4724.19
rs116863628	GCST90199893	Cis-4-decenoate (10:1n6) levels	18	77446000	G	A	0.883	0.186	G	A	0.01642	0.058	0.596	0.02758	7724.08
rs117704068	GCST90199893	Cis-4-decenoate (10:1n6) levels	8	51126677	C	T	0.959	0.212	C	T	-0.02485	0.054	0.749	0.02283	6362.63
rs2215983	GCST90199893	Cis-4-decenoate (10:1n6) levels	7	12038283	C	T	0.385	0.085	C	T	0.006304	0.022	0.628	0.03442	9706.9
rs3858782	GCST90199893	Cis-4-decenoate (10:1n6) levels	13	99105482	A	C	0.309	0.067	A	C	0.001136	0.017	0.472	0.03886	11007.9
rs762808	GCST90199893	Cis-4-decenoate (10:1n6) levels	6	32829689	A	G	0.504	0.094	A	G	-0.03032	0.035	0.956	0.04492	12807.3
rs9273368	GCST90199893	Cis-4-decenoate (10:1n6) levels	6	32658698	A	G	0.641	0.063	A	G	-0.00564	0.017	0.16	0.16298	53019.4
rs116437995	GCST90199894	4-oxo-retinoic acid levels	1	34072289	T	C	1.334	0.284	T	C	-0.005381	0.07	0.488	0.01705	4724.19
rs117704068	GCST90199894	4-oxo-retinoic acid levels	8	51126677	C	T	0.959	0.212	C	T	0.009531	0.056	0.565	0.02283	6362.63
rs2215983	GCST90199894	4-oxo-retinoic acid levels	7	12038283	C	T	0.385	0.085	C	T	-0.01485	0.023	0.921	0.03442	9706.9
rs3858782	GCST90199894	4-oxo-retinoic acid levels	13	99105482	A	C	0.309	0.067	A	C	0.01219	0.018	0.919	0.03886	11007.9
rs762808	GCST90199894	4-oxo-retinoic acid levels	6	32829689	A	G	0.504	0.094	A	G	0.01659	0.037	0.665	0.04492	12807.3
rs926771	GCST90199894	4-oxo-retinoic acid levels	14	32777017	T	C	0.469	0.104	T	C	-0.001875	0.03	0.499	0.03177	8933.37
rs9273368	GCST90199894	4-oxo-retinoic acid levels	6	32658698	A	G	0.641	0.063	A	G	-0.006823	0.018	0.197	0.16298	53019.4
rs116437995	GCST90199895	1-lignoceroyl-GPC (24:0) levels	1	34072289	T	C	1.334	0.284	T	C	-0.02423	0.068	0.653	0.01705	4724.19
rs117704068	GCST90199895	1-lignoceroyl-GPC (24:0) levels	8	51126677	C	T	0.959	0.212	C	T	0.03681	0.055	0.91	0.02283	6362.63
rs2215983	GCST90199895	1-lignoceroyl-GPC (24:0) levels	7	12038283	C	T	0.385	0.085	C	T	-0.001031	0.022	0.467	0.03442	9706.9
rs3858782	GCST90199895	1-lignoceroyl-GPC (24:0) levels	13	99105482	A	C	0.309	0.067	A	C	-0.007738	0.018	0.722	0.03886	11007.9
rs762808	GCST90199895	1-lignoceroyl-GPC (24:0) levels	6	32829689	A	G	0.504	0.094	A	G	-0.02659	0.035	0.857	0.04492	12807.3
rs926771	GCST90199895	1-lignoceroyl-GPC (24:0) levels	14	32777017	T	C	0.469	0.104	T	C	0.01322	0.029	0.747	0.03177	8933.37
rs9273368	GCST90199895	1-lignoceroyl-GPC (24:0) levels	6	32658698	A	G	0.641	0.063	A	G	-0.02633	0.017	0.812	0.16298	53019.4
rs116437995	GCST90199896	Sulfate levels	1	34072289	T	C	1.334	0.284	T	C	0.01896	0.066	0.603	0.01705	4724.19
rs116863628	GCST90199896	Sulfate levels	18	77446000	G	A	0.883	0.186	G	A	-0.00611	0.058	0.479	0.02758	7724.08
rs117704068	GCST90199896	Sulfate levels	8	51126677	C	T	0.959	0.212	C	T	0.01069	0.054	0.562	0.02283	6362.63
rs762808	GCST90199896	Sulfate levels	6	32829689	A	G	0.504	0.094	A	G	0.01894	0.035	0.702	0.04492	12807.3
rs926771	GCST90199896	Sulfate levels	14	32777017	T	C	0.469	0.104	T	C	0.02005	0.028	0.938	0.03177	8933.37
rs9273368	GCST90199896	Sulfate levels	6	32658698	A	G	0.641	0.063	A	G	0.01762	0.017	0.474	0.16298	53019.4
rs116437995	GCST90199897	4-hydroxy-2-oxoglutaric acid levels	1	34072289	T	C	1.334	0.284	T	C	0.05405	0.069	0.984	0.01705	4724.19
rs117704068	GCST90199897	4-hydroxy-2-oxoglutaric acid levels	8	51126677	C	T	0.959	0.212	C	T	0.01645	0.056	0.637	0.02283	6362.63
rs2215983	GCST90199897	4-hydroxy-2-oxoglutaric acid levels	7	12038283	C	T	0.385	0.085	C	T	-0.01605	0.023	0.951	0.03442	9706.9
rs3858782	GCST90199897	4-hydroxy-2-oxoglutaric acid levels	13	99105482	A	C	0.309	0.067	A	C	-0.00986	0.018	0.811	0.03886	11007.9
rs762808	GCST90199897	4-hydroxy-2-oxoglutaric acid levels	6	32829689	A	G	0.504	0.094	A	G	-0.03188	0.037	0.964	0.04492	12807.3
rs926771	GCST90199897	4-hydroxy-2-oxoglutaric acid levels	14	32777017	T	C	0.469	0.104	T	C	0.002325	0.03	0.497	0.03177	8933.37
rs9273368	GCST90199897	4-hydroxy-2-oxoglutaric acid levels	6	32658698	A	G	0.641	0.063	A	G	0.01335	0.018	0.333	0.16298	53019.4
rs116437995	GCST90199898	Glycoursodeoxycholate levels	1	34072289	T	C	1.334	0.284	T	C	0.0123	0.067	0.533	0.01705	4724.19
rs116863628	GCST90199898	Glycoursodeoxycholate levels	18	77446000	G	A	0.883	0.186	G	A	0.03634	0.059	0.837	0.02758	7724.08
rs117704068	GCST90199898	Glycoursodeoxycholate levels	8	51126677	C	T	0.959	0.212	C	T	0.0399	0.055	0.953	0.02283	6362.63
rs3858782	GCST90199898	Glycoursodeoxycholate levels	13	99105482	A	C	0.309	0.067	A	C	0.008977	0.018	0.773	0.03886	11007.9
rs762808	GCST90199898	Glycoursodeoxycholate levels	6	32829689	A	G	0.504	0.094	A	G	-0.01677	0.035	0.65	0.04492	12807.3
rs926771	GCST90199898	Glycoursodeoxycholate levels	14	32777017	T	C	0.469	0.104	T	C	0.006107	0.029	0.572	0.03177	8933.37
rs9273368	GCST90199898	Glycoursodeoxycholate levels	6	32658698	A	G	0.641	0.063	A	G	-0.009112	0.017	0.222	0.16298	53019.4
rs2215983	GCST90199899	1-(1-enyl-palmitoyl)-GPC (p-16:0) levels	7	12038283	C	T	0.385	0.085	C	T	-0.005797	0.022	0.608	0.03442	9706.9
rs762808	GCST90199899	1-(1-enyl-palmitoyl)-GPC (p-16:0) levels	6	32829689	A	G	0.504	0.094	A	G	-0.01786	0.036	0.672	0.04492	12807.3
rs926771	GCST90199899	1-(1-enyl-palmitoyl)-GPC (p-16:0) levels	14	32777017	T	C	0.469	0.104	T	C	0.004435	0.029	0.536	0.03177	8933.37
rs9273368	GCST90199899	1-(1-enyl-palmitoyl)-GPC (p-16:0) levels	6	32658698	A	G	0.641	0.063	A	G	0.004787	0.017	0.144	0.16298	53019.4
rs116437995	GCST90199900	Argininate levels	1	34072289	T	C	1.334	0.284	T	C	0.02379	0.065	0.659	0.01705	4724.19
rs116863628	GCST90199900	Argininate levels	18	77446000	G	A	0.883	0.186	G	A	0.008863	0.057	0.51	0.02758	7724.08
rs117704068	GCST90199900	Argininate levels	8	51126677	C	T	0.959	0.212	C	T	-0.03674	0.053	0.927	0.02283	6362.63
rs2215983	GCST90199900	Argininate levels	7	12038283	C	T	0.385	0.085	C	T	0.01076	0.021	0.783	0.03442	9706.9
rs3858782	GCST90199900	Argininate levels	13	99105482	A	C	0.309	0.067	A	C	0.01297	0.017	0.966	0.03886	11007.9
rs762808	GCST90199900	Argininate levels	6	32829689	A	G	0.504	0.094	A	G	-0.02083	0.034	0.749	0.04492	12807.3
rs926771	GCST90199900	Argininate levels	14	32777017	T	C	0.469	0.104	T	C	-0.0145	0.028	0.791	0.03177	8933.37
rs9273368	GCST90199900	Argininate levels	6	32658698	A	G	0.641	0.063	A	G	-0.01443	0.017	0.374	0.16298	53019.4
rs116437995	GCST90199901	1-methyl-5-imidazoleacetate levels	1	34072289	T	C	1.334	0.284	T	C	-0.01903	0.066	0.606	0.01705	4724.19
rs116863628	GCST90199901	1-methyl-5-imidazoleacetate levels	18	77446000	G	A	0.883	0.186	G	A	-0.002791	0.058	0.447	0.02758	7724.08
rs3858782	GCST90199901	1-methyl-5-imidazoleacetate levels	13	99105482	A	C	0.309	0.067	A	C	0.00877	0.017	0.776	0.03886	11007.9
rs926771	GCST90199901	1-methyl-5-imidazoleacetate levels	14	32777017	T	C	0.469	0.104	T	C	0.01096	0.028	0.697	0.03177	8933.37
rs9273368	GCST90199901	1-methyl-5-imidazoleacetate levels	6	32658698	A	G	0.641	0.063	A	G	0.02835	0.017	0.939	0.16298	53019.4
rs116437995	GCST90199902	Hydantoin-5-propionate levels	1	34072289	T	C	1.334	0.284	T	C	0.0517	0.067	0.965	0.01705	4724.19
rs117704068	GCST90199902	Hydantoin-5-propionate levels	8	51126677	C	T	0.959	0.212	C	T	-0.01578	0.055	0.625	0.02283	6362.63
rs2215983	GCST90199902	Hydantoin-5-propionate levels	7	12038283	C	T	0.385	0.085	C	T	0.002721	0.022	0.517	0.03442	9706.9
rs762808	GCST90199902	Hydantoin-5-propionate levels	6	32829689	A	G	0.504	0.094	A	G	-0.02381	0.035	0.802	0.04492	12807.3
rs9273368	GCST90199902	Hydantoin-5-propionate levels	6	32658698	A	G	0.641	0.063	A	G	0.004181	0.017	0.135	0.16298	53019.4
rs116437995	GCST90199903	2-oxoarginine levels	1	34072289	T	C	1.334	0.284	T	C	0.02604	0.066	0.679	0.01705	4724.19
rs116863628	GCST90199903	2-oxoarginine levels	18	77446000	G	A	0.883	0.186	G	A	0.02954	0.058	0.756	0.02758	7724.08
rs117704068	GCST90199903	2-oxoarginine levels	8	51126677	C	T	0.959	0.212	C	T	-0.0003671	0.054	0.442	0.02283	6362.63
rs3858782	GCST90199903	2-oxoarginine levels	13	99105482	A	C	0.309	0.067	A	C	-0.008072	0.017	0.741	0.03886	11007.9
rs762808	GCST90199903	2-oxoarginine levels	6	32829689	A	G	0.504	0.094	A	G	-0.004884	0.035	0.435	0.04492	12807.3
rs926771	GCST90199903	2-oxoarginine levels	14	32777017	T	C	0.469	0.104	T	C	-0.01362	0.029	0.763	0.03177	8933.37
rs9273368	GCST90199903	2-oxoarginine levels	6	32658698	A	G	0.641	0.063	A	G	-0.01148	0.017	0.283	0.16298	53019.4
rs117704068	GCST90199904	Pantoate levels	8	51126677	C	T	0.959	0.212	C	T	-0.002966	0.055	0.486	0.02283	6362.63
rs3858782	GCST90199904	Pantoate levels	13	99105482	A	C	0.309	0.067	A	C	0.007285	0.018	0.718	0.03886	11007.9
rs762808	GCST90199904	Pantoate levels	6	32829689	A	G	0.504	0.094	A	G	-0.01286	0.036	0.592	0.04492	12807.3
rs9273368	GCST90199904	Pantoate levels	6	32658698	A	G	0.641	0.063	A	G	0.007832	0.017	0.215	0.16298	53019.4
rs116437995	GCST90199905	Formiminoglutamate levels	1	34072289	T	C	1.334	0.284	T	C	0.03801	0.064	0.832	0.01705	4724.19
rs116863628	GCST90199905	Formiminoglutamate levels	18	77446000	G	A	0.883	0.186	G	A	0.01627	0.056	0.602	0.02758	7724.08
rs117704068	GCST90199905	Formiminoglutamate levels	8	51126677	C	T	0.959	0.212	C	T	0.0176	0.052	0.661	0.02283	6362.63
rs762808	GCST90199905	Formiminoglutamate levels	6	32829689	A	G	0.504	0.094	A	G	0.01219	0.033	0.577	0.04492	12807.3
rs926771	GCST90199905	Formiminoglutamate levels	14	32777017	T	C	0.469	0.104	T	C	0.0009999	0.027	0.464	0.03177	8933.37
rs9273368	GCST90199905	Formiminoglutamate levels	6	32658698	A	G	0.641	0.063	A	G	0.009767	0.016	0.252	0.16298	53019.4
rs116863628	GCST90199906	1-(1-enyl-palmitoyl)-GPE (p-16:0) levels	18	77446000	G	A	0.883	0.186	G	A	0.01893	0.06	0.618	0.02758	7724.08
rs2215983	GCST90199906	1-(1-enyl-palmitoyl)-GPE (p-16:0) levels	7	12038283	C	T	0.385	0.085	C	T	-0.0003632	0.022	0.449	0.03442	9706.9
rs3858782	GCST90199906	1-(1-enyl-palmitoyl)-GPE (p-16:0) levels	13	99105482	A	C	0.309	0.067	A	C	-0.001511	0.018	0.483	0.03886	11007.9
rs762808	GCST90199906	1-(1-enyl-palmitoyl)-GPE (p-16:0) levels	6	32829689	A	G	0.504	0.094	A	G	-0.02783	0.036	0.883	0.04492	12807.3
rs116437995	GCST90199907	S-methylcysteine sulfoxide levels	1	34072289	T	C	1.334	0.284	T	C	-0.02767	0.066	0.694	0.01705	4724.19
rs2215983	GCST90199907	S-methylcysteine sulfoxide levels	7	12038283	C	T	0.385	0.085	C	T	0.01377	0.022	0.882	0.03442	9706.9
rs9273368	GCST90199907	S-methylcysteine sulfoxide levels	6	32658698	A	G	0.641	0.063	A	G	0.001067	0.017	0.093	0.16298	53019.4
rs117704068	GCST90199908	2-o-methylascorbic acid levels	8	51126677	C	T	0.959	0.212	C	T	-0.02848	0.052	0.816	0.02283	6362.63
rs762808	GCST90199908	2-o-methylascorbic acid levels	6	32829689	A	G	0.504	0.094	A	G	-0.0118	0.033	0.569	0.04492	12807.3
rs926771	GCST90199908	2-o-methylascorbic acid levels	14	32777017	T	C	0.469	0.104	T	C	0.01255	0.027	0.75	0.03177	8933.37
rs9273368	GCST90199908	2-o-methylascorbic acid levels	6	32658698	A	G	0.641	0.063	A	G	0.01946	0.016	0.575	0.16298	53019.4
rs116863628	GCST90199909	Eicosanedioate (C20-DC) levels	18	77446000	G	A	0.883	0.186	G	A	-0.03803	0.058	0.868	0.02758	7724.08
rs2215983	GCST90199909	Eicosanedioate (C20-DC) levels	7	12038283	C	T	0.385	0.085	C	T	0.006688	0.022	0.639	0.03442	9706.9
rs9273368	GCST90199909	Eicosanedioate (C20-DC) levels	6	32658698	A	G	0.641	0.063	A	G	-0.01394	0.017	0.352	0.16298	53019.4
rs116863628	GCST90199910	1-(1-enyl-stearoyl)-GPE (p-18:0) levels	18	77446000	G	A	0.883	0.186	G	A	-0.004445	0.06	0.46	0.02758	7724.08
rs2215983	GCST90199910	1-(1-enyl-stearoyl)-GPE (p-18:0) levels	7	12038283	C	T	0.385	0.085	C	T	-0.0001276	0.022	0.442	0.03442	9706.9
rs762808	GCST90199910	1-(1-enyl-stearoyl)-GPE (p-18:0) levels	6	32829689	A	G	0.504	0.094	A	G	-0.01074	0.035	0.534	0.04492	12807.3
rs926771	GCST90199910	1-(1-enyl-stearoyl)-GPE (p-18:0) levels	14	32777017	T	C	0.469	0.104	T	C	-0.009165	0.029	0.644	0.03177	8933.37
rs116437995	GCST90199911	Beta-citrylglutamate levels	1	34072289	T	C	1.334	0.284	T	C	0.04699	0.066	0.916	0.01705	4724.19
rs116863628	GCST90199911	Beta-citrylglutamate levels	18	77446000	G	A	0.883	0.186	G	A	-0.01816	0.059	0.612	0.02758	7724.08
rs762808	GCST90199911	Beta-citrylglutamate levels	6	32829689	A	G	0.504	0.094	A	G	-0.01282	0.035	0.576	0.04492	12807.3
rs926771	GCST90199911	Beta-citrylglutamate levels	14	32777017	T	C	0.469	0.104	T	C	-0.0006459	0.029	0.454	0.03177	8933.37
rs9273368	GCST90199911	Beta-citrylglutamate levels	6	32658698	A	G	0.641	0.063	A	G	-0.01704	0.017	0.449	0.16298	53019.4
rs116437995	GCST90199912	N-oleoyltaurine levels	1	34072289	T	C	1.334	0.284	T	C	0.006972	0.071	0.506	0.01705	4724.19
rs116863628	GCST90199912	N-oleoyltaurine levels	18	77446000	G	A	0.883	0.186	G	A	-0.02654	0.061	0.732	0.02758	7724.08
rs3858782	GCST90199912	N-oleoyltaurine levels	13	99105482	A	C	0.309	0.067	A	C	-0.0121	0.018	0.924	0.03886	11007.9
rs762808	GCST90199912	N-oleoyltaurine levels	6	32829689	A	G	0.504	0.094	A	G	-0.01123	0.037	0.569	0.04492	12807.3
rs926771	GCST90199912	N-oleoyltaurine levels	14	32777017	T	C	0.469	0.104	T	C	-0.01547	0.03	0.826	0.03177	8933.37
rs9273368	GCST90199912	N-oleoyltaurine levels	6	32658698	A	G	0.641	0.063	A	G	-0.02224	0.018	0.672	0.16298	53019.4
rs116437995	GCST90199913	Docosadioate (C22-DC) levels	1	34072289	T	C	1.334	0.284	T	C	0.0179	0.067	0.589	0.01705	4724.19
rs116863628	GCST90199913	Docosadioate (C22-DC) levels	18	77446000	G	A	0.883	0.186	G	A	0.01471	0.059	0.571	0.02758	7724.08
rs2215983	GCST90199913	Docosadioate (C22-DC) levels	7	12038283	C	T	0.385	0.085	C	T	0.006417	0.022	0.627	0.03442	9706.9
rs926771	GCST90199913	Docosadioate (C22-DC) levels	14	32777017	T	C	0.469	0.104	T	C	-0.01606	0.029	0.82	0.03177	8933.37
rs9273368	GCST90199913	Docosadioate (C22-DC) levels	6	32658698	A	G	0.641	0.063	A	G	-0.003405	0.017	0.122	0.16298	53019.4
rs116863628	GCST90199914	Oleoyl-linoleoyl-glycerol (18:1/18:2) [2] levels	18	77446000	G	A	0.883	0.186	G	A	0.02739	0.059	0.727	0.02758	7724.08
rs117704068	GCST90199914	Oleoyl-linoleoyl-glycerol (18:1/18:2) [2] levels	8	51126677	C	T	0.959	0.212	C	T	0.03252	0.055	0.849	0.02283	6362.63
rs2215983	GCST90199914	Oleoyl-linoleoyl-glycerol (18:1/18:2) [2] levels	7	12038283	C	T	0.385	0.085	C	T	0.002414	0.022	0.51	0.03442	9706.9
rs9273368	GCST90199914	Oleoyl-linoleoyl-glycerol (18:1/18:2) [2] levels	6	32658698	A	G	0.641	0.063	A	G	-0.02854	0.017	0.911	0.16298	53019.4
rs116863628	GCST90199915	Imidazole propionate levels	18	77446000	G	A	0.883	0.186	G	A	-0.02683	0.058	0.738	0.02758	7724.08
rs117704068	GCST90199915	Imidazole propionate levels	8	51126677	C	T	0.959	0.212	C	T	-0.01092	0.054	0.578	0.02283	6362.63
rs2215983	GCST90199915	Imidazole propionate levels	7	12038283	C	T	0.385	0.085	C	T	0.0136	0.022	0.89	0.03442	9706.9
rs926771	GCST90199915	Imidazole propionate levels	14	32777017	T	C	0.469	0.104	T	C	-0.01475	0.029	0.805	0.03177	8933.37
rs9273368	GCST90199915	Imidazole propionate levels	6	32658698	A	G	0.641	0.063	A	G	-0.0003389	0.017	0.094	0.16298	53019.4
rs116437995	GCST90199916	Carnitine C18:2 levels	1	34072289	T	C	1.334	0.284	T	C	0.01603	0.066	0.572	0.01705	4724.19
rs2215983	GCST90199916	Carnitine C18:2 levels	7	12038283	C	T	0.385	0.085	C	T	-0.005455	0.022	0.599	0.03442	9706.9
rs3858782	GCST90199916	Carnitine C18:2 levels	13	99105482	A	C	0.309	0.067	A	C	-0.005289	0.017	0.626	0.03886	11007.9
rs9273368	GCST90199916	Carnitine C18:2 levels	6	32658698	A	G	0.641	0.063	A	G	-0.01243	0.017	0.308	0.16298	53019.4
rs116863628	GCST90199917	Pregnanediol-3-glucuronide levels	18	77446000	G	A	0.883	0.186	G	A	0.02303	0.06	0.675	0.02758	7724.08
rs2215983	GCST90199917	Pregnanediol-3-glucuronide levels	7	12038283	C	T	0.385	0.085	C	T	0.01194	0.022	0.814	0.03442	9706.9
rs3858782	GCST90199917	Pregnanediol-3-glucuronide levels	13	99105482	A	C	0.309	0.067	A	C	0.008869	0.018	0.771	0.03886	11007.9
rs762808	GCST90199917	Pregnanediol-3-glucuronide levels	6	32829689	A	G	0.504	0.094	A	G	-0.03101	0.036	0.956	0.04492	12807.3
rs9273368	GCST90199917	Pregnanediol-3-glucuronide levels	6	32658698	A	G	0.641	0.063	A	G	-0.0003235	0.018	0.091	0.16298	53019.4
rs116863628	GCST90199918	Carboxyethyl-gaba levels	18	77446000	G	A	0.883	0.186	G	A	0.02815	0.059	0.74	0.02758	7724.08
rs117704068	GCST90199918	Carboxyethyl-gaba levels	8	51126677	C	T	0.959	0.212	C	T	0.03566	0.054	0.903	0.02283	6362.63
rs3858782	GCST90199918	Carboxyethyl-gaba levels	13	99105482	A	C	0.309	0.067	A	C	0.01119	0.018	0.878	0.03886	11007.9
rs9273368	GCST90199918	Carboxyethyl-gaba levels	6	32658698	A	G	0.641	0.063	A	G	-0.0002791	0.017	0.087	0.16298	53019.4
rs116437995	GCST90199919	Alliin levels	1	34072289	T	C	1.334	0.284	T	C	-0.03443	0.076	0.789	0.01705	4724.19
rs116863628	GCST90199919	Alliin levels	18	77446000	G	A	0.883	0.186	G	A	-0.04343	0.066	0.944	0.02758	7724.08
rs3858782	GCST90199919	Alliin levels	13	99105482	A	C	0.309	0.067	A	C	-0.001522	0.02	0.532	0.03886	11007.9
rs762808	GCST90199919	Alliin levels	6	32829689	A	G	0.504	0.094	A	G	-0.02269	0.039	0.803	0.04492	12807.3
rs9273368	GCST90199919	Alliin levels	6	32658698	A	G	0.641	0.063	A	G	0.01284	0.019	0.371	0.16298	53019.4
rs116863628	GCST90199920	Trimethylamine n-oxide levels	18	77446000	G	A	0.883	0.186	G	A	0.0006432	0.057	0.424	0.02758	7724.08
rs3858782	GCST90199920	Trimethylamine n-oxide levels	13	99105482	A	C	0.309	0.067	A	C	0.007757	0.017	0.736	0.03886	11007.9
rs9273368	GCST90199920	Trimethylamine n-oxide levels	6	32658698	A	G	0.641	0.063	A	G	0.02492	0.017	0.798	0.16298	53019.4
rs116863628	GCST90199921	Dihydroferulate levels	18	77446000	G	A	0.883	0.186	G	A	-0.0448	0.067	0.951	0.02758	7724.08
rs2215983	GCST90199921	Dihydroferulate levels	7	12038283	C	T	0.385	0.085	C	T	-0.009805	0.025	0.765	0.03442	9706.9
rs762808	GCST90199921	Dihydroferulate levels	6	32829689	A	G	0.504	0.094	A	G	0.01794	0.04	0.71	0.04492	12807.3
rs9273368	GCST90199921	Dihydroferulate levels	6	32658698	A	G	0.641	0.063	A	G	0.01034	0.02	0.306	0.16298	53019.4
rs116437995	GCST90199922	Prolylglycine levels	1	34072289	T	C	1.334	0.284	T	C	-0.006536	0.07	0.487	0.01705	4724.19
rs116863628	GCST90199922	Prolylglycine levels	18	77446000	G	A	0.883	0.186	G	A	0.02859	0.06	0.744	0.02758	7724.08
rs117704068	GCST90199922	Prolylglycine levels	8	51126677	C	T	0.959	0.212	C	T	0.02721	0.056	0.778	0.02283	6362.63
rs2215983	GCST90199922	Prolylglycine levels	7	12038283	C	T	0.385	0.085	C	T	0.01198	0.022	0.815	0.03442	9706.9
rs926771	GCST90199922	Prolylglycine levels	14	32777017	T	C	0.469	0.104	T	C	0.001549	0.03	0.481	0.03177	8933.37
rs9273368	GCST90199922	Prolylglycine levels	6	32658698	A	G	0.641	0.063	A	G	0.009123	0.018	0.231	0.16298	53019.4
rs3858782	GCST90199923	N-palmitoylglycine levels	13	99105482	A	C	0.309	0.067	A	C	-0.005181	0.017	0.624	0.03886	11007.9
rs762808	GCST90199923	N-palmitoylglycine levels	6	32829689	A	G	0.504	0.094	A	G	0.01174	0.035	0.559	0.04492	12807.3
rs926771	GCST90199923	N-palmitoylglycine levels	14	32777017	T	C	0.469	0.104	T	C	0.008912	0.028	0.645	0.03177	8933.37
rs9273368	GCST90199923	N-palmitoylglycine levels	6	32658698	A	G	0.641	0.063	A	G	-0.002463	0.017	0.11	0.16298	53019.4
rs3858782	GCST90199924	N-methyltaurine levels	13	99105482	A	C	0.309	0.067	A	C	-0.005426	0.022	0.692	0.03886	11007.9
rs926771	GCST90199924	N-methyltaurine levels	14	32777017	T	C	0.469	0.104	T	C	-0.0142	0.035	0.816	0.03177	8933.37
rs9273368	GCST90199924	N-methyltaurine levels	6	32658698	A	G	0.641	0.063	A	G	0.008396	0.021	0.304	0.16298	53019.4
rs926771	GCST90199925	Succinimide levels	14	32777017	T	C	0.469	0.104	T	C	-0.001622	0.034	0.544	0.03177	8933.37
rs9273368	GCST90199925	Succinimide levels	6	32658698	A	G	0.641	0.063	A	G	-0.01003	0.021	0.32	0.16298	53019.4
rs116437995	GCST90199926	N-acetylcarnosine levels	1	34072289	T	C	1.334	0.284	T	C	0.03272	0.053	0.848	0.01705	4724.19
rs117704068	GCST90199926	N-acetylcarnosine levels	8	51126677	C	T	0.959	0.212	C	T	0.002011	0.043	0.466	0.02283	6362.63
rs3858782	GCST90199926	N-acetylcarnosine levels	13	99105482	A	C	0.309	0.067	A	C	0.003137	0.014	0.573	0.03886	11007.9
rs762808	GCST90199926	N-acetylcarnosine levels	6	32829689	A	G	0.504	0.094	A	G	-0.005396	0.028	0.467	0.04492	12807.3
rs926771	GCST90199926	N-acetylcarnosine levels	14	32777017	T	C	0.469	0.104	T	C	0.001806	0.023	0.488	0.03177	8933.37
rs116437995	GCST90199927	Histidine betaine (hercynine) levels	1	34072289	T	C	1.334	0.284	T	C	-0.01162	0.07	0.545	0.01705	4724.19
rs116863628	GCST90199927	Histidine betaine (hercynine) levels	18	77446000	G	A	0.883	0.186	G	A	-0.0232	0.063	0.681	0.02758	7724.08
rs2215983	GCST90199927	Histidine betaine (hercynine) levels	7	12038283	C	T	0.385	0.085	C	T	-0.01631	0.023	0.962	0.03442	9706.9
rs3858782	GCST90199927	Histidine betaine (hercynine) levels	13	99105482	A	C	0.309	0.067	A	C	0.0117	0.019	0.892	0.03886	11007.9
rs762808	GCST90199927	Histidine betaine (hercynine) levels	6	32829689	A	G	0.504	0.094	A	G	0.02898	0.037	0.907	0.04492	12807.3
rs926771	GCST90199927	Histidine betaine (hercynine) levels	14	32777017	T	C	0.469	0.104	T	C	-0.006161	0.031	0.589	0.03177	8933.37
rs9273368	GCST90199927	Histidine betaine (hercynine) levels	6	32658698	A	G	0.641	0.063	A	G	-0.003993	0.018	0.147	0.16298	53019.4
rs116437995	GCST90199928	2-stearoyl-GPE (18:0) levels	1	34072289	T	C	1.334	0.284	T	C	-0.01371	0.068	0.55	0.01705	4724.19
rs116863628	GCST90199928	2-stearoyl-GPE (18:0) levels	18	77446000	G	A	0.883	0.186	G	A	-0.006964	0.059	0.491	0.02758	7724.08
rs2215983	GCST90199928	2-stearoyl-GPE (18:0) levels	7	12038283	C	T	0.385	0.085	C	T	-0.007505	0.022	0.664	0.03442	9706.9
rs762808	GCST90199928	2-stearoyl-GPE (18:0) levels	6	32829689	A	G	0.504	0.094	A	G	0.02886	0.036	0.909	0.04492	12807.3
rs926771	GCST90199928	2-stearoyl-GPE (18:0) levels	14	32777017	T	C	0.469	0.104	T	C	-0.009162	0.03	0.647	0.03177	8933.37
rs9273368	GCST90199928	2-stearoyl-GPE (18:0) levels	6	32658698	A	G	0.641	0.063	A	G	0.0108	0.017	0.265	0.16298	53019.4
rs116863628	GCST90199929	Margaroylcarnitine (C17) levels	18	77446000	G	A	0.883	0.186	G	A	-0.02208	0.059	0.663	0.02758	7724.08
rs3858782	GCST90199929	Margaroylcarnitine (C17) levels	13	99105482	A	C	0.309	0.067	A	C	-0.0119	0.018	0.906	0.03886	11007.9
rs926771	GCST90199929	Margaroylcarnitine (C17) levels	14	32777017	T	C	0.469	0.104	T	C	0.002004	0.029	0.486	0.03177	8933.37
rs9273368	GCST90199929	Margaroylcarnitine (C17) levels	6	32658698	A	G	0.641	0.063	A	G	0.005345	0.017	0.155	0.16298	53019.4
rs116437995	GCST90199930	(R)-3-hydroxybutyrylcarnitine levels	1	34072289	T	C	1.334	0.284	T	C	-0.04565	0.068	0.905	0.01705	4724.19
rs117704068	GCST90199930	(R)-3-hydroxybutyrylcarnitine levels	8	51126677	C	T	0.959	0.212	C	T	-0.02453	0.056	0.748	0.02283	6362.63
rs2215983	GCST90199930	(R)-3-hydroxybutyrylcarnitine levels	7	12038283	C	T	0.385	0.085	C	T	-0.005483	0.022	0.61	0.03442	9706.9
rs762808	GCST90199930	(R)-3-hydroxybutyrylcarnitine levels	6	32829689	A	G	0.504	0.094	A	G	0.009659	0.036	0.528	0.04492	12807.3
rs926771	GCST90199930	(R)-3-hydroxybutyrylcarnitine levels	14	32777017	T	C	0.469	0.104	T	C	0.008603	0.03	0.643	0.03177	8933.37
rs9273368	GCST90199930	(R)-3-hydroxybutyrylcarnitine levels	6	32658698	A	G	0.641	0.063	A	G	0.0005038	0.017	0.096	0.16298	53019.4
rs116437995	GCST90199931	Lanthionine levels	1	34072289	T	C	1.334	0.284	T	C	-0.04735	0.069	0.919	0.01705	4724.19
rs116863628	GCST90199931	Lanthionine levels	18	77446000	G	A	0.883	0.186	G	A	-0.02727	0.059	0.737	0.02758	7724.08
rs2215983	GCST90199931	Lanthionine levels	7	12038283	C	T	0.385	0.085	C	T	-0.0004568	0.022	0.464	0.03442	9706.9
rs926771	GCST90199931	Lanthionine levels	14	32777017	T	C	0.469	0.104	T	C	-0.01724	0.03	0.861	0.03177	8933.37
rs9273368	GCST90199931	Lanthionine levels	6	32658698	A	G	0.641	0.063	A	G	0.02808	0.018	0.907	0.16298	53019.4
rs762808	GCST90199932	Mannonate levels	6	32829689	A	G	0.504	0.094	A	G	-0.02013	0.034	0.746	0.04492	12807.3
rs3858782	GCST90199933	3b-hydroxy-5-cholenoic acid levels	13	99105482	A	C	0.309	0.067	A	C	-0.001437	0.02	0.519	0.03886	11007.9
rs762808	GCST90199933	3b-hydroxy-5-cholenoic acid levels	6	32829689	A	G	0.504	0.094	A	G	0.002481	0.039	0.437	0.04492	12807.3
rs116863628	GCST90199934	2-hydroxydecanoate levels	18	77446000	G	A	0.883	0.186	G	A	-0.01427	0.059	0.566	0.02758	7724.08
rs2215983	GCST90199934	2-hydroxydecanoate levels	7	12038283	C	T	0.385	0.085	C	T	-0.004738	0.022	0.574	0.03442	9706.9
rs3858782	GCST90199934	2-hydroxydecanoate levels	13	99105482	A	C	0.309	0.067	A	C	-0.01076	0.018	0.852	0.03886	11007.9
rs926771	GCST90199934	2-hydroxydecanoate levels	14	32777017	T	C	0.469	0.104	T	C	-0.001518	0.029	0.471	0.03177	8933.37
rs9273368	GCST90199934	2-hydroxydecanoate levels	6	32658698	A	G	0.641	0.063	A	G	-0.003817	0.017	0.127	0.16298	53019.4
rs116437995	GCST90199935	Glycohyocholate levels	1	34072289	T	C	1.334	0.284	T	C	-0.01901	0.071	0.629	0.01705	4724.19
rs116863628	GCST90199935	Glycohyocholate levels	18	77446000	G	A	0.883	0.186	G	A	-0.03412	0.063	0.826	0.02758	7724.08
rs2215983	GCST90199935	Glycohyocholate levels	7	12038283	C	T	0.385	0.085	C	T	0.0001505	0.023	0.475	0.03442	9706.9
rs3858782	GCST90199935	Glycohyocholate levels	13	99105482	A	C	0.309	0.067	A	C	0.004831	0.019	0.632	0.03886	11007.9
rs762808	GCST90199935	Glycohyocholate levels	6	32829689	A	G	0.504	0.094	A	G	0.008145	0.038	0.52	0.04492	12807.3
rs9273368	GCST90199935	Glycohyocholate levels	6	32658698	A	G	0.641	0.063	A	G	-0.01599	0.018	0.446	0.16298	53019.4
rs116863628	GCST90199936	3-methyl catechol sulfate (2) levels	18	77446000	G	A	0.883	0.186	G	A	0.0123	0.068	0.593	0.02758	7724.08
rs2215983	GCST90199936	3-methyl catechol sulfate (2) levels	7	12038283	C	T	0.385	0.085	C	T	-0.01057	0.025	0.791	0.03442	9706.9
rs3858782	GCST90199936	3-methyl catechol sulfate (2) levels	13	99105482	A	C	0.309	0.067	A	C	0.009569	0.02	0.825	0.03886	11007.9
rs762808	GCST90199936	3-methyl catechol sulfate (2) levels	6	32829689	A	G	0.504	0.094	A	G	-0.004255	0.039	0.483	0.04492	12807.3
rs9273368	GCST90199936	3-methyl catechol sulfate (2) levels	6	32658698	A	G	0.641	0.063	A	G	0.02958	0.02	0.965	0.16298	53019.4
rs116437995	GCST90199937	2-aminooctanoate levels	1	34072289	T	C	1.334	0.284	T	C	-0.008311	0.067	0.497	0.01705	4724.19
rs116863628	GCST90199937	2-aminooctanoate levels	18	77446000	G	A	0.883	0.186	G	A	0.01134	0.059	0.535	0.02758	7724.08
rs2215983	GCST90199937	2-aminooctanoate levels	7	12038283	C	T	0.385	0.085	C	T	-0.003535	0.022	0.539	0.03442	9706.9
rs3858782	GCST90199937	2-aminooctanoate levels	13	99105482	A	C	0.309	0.067	A	C	-0.01246	0.018	0.925	0.03886	11007.9
rs9273368	GCST90199937	2-aminooctanoate levels	6	32658698	A	G	0.641	0.063	A	G	-0.002874	0.017	0.116	0.16298	53019.4
rs116863628	GCST90199938	3-methyl catechol sulfate (1) levels	18	77446000	G	A	0.883	0.186	G	A	-0.03869	0.059	0.868	0.02758	7724.08
rs926771	GCST90199938	3-methyl catechol sulfate (1) levels	14	32777017	T	C	0.469	0.104	T	C	-0.007951	0.029	0.616	0.03177	8933.37
rs9273368	GCST90199938	3-methyl catechol sulfate (1) levels	6	32658698	A	G	0.641	0.063	A	G	0.005169	0.017	0.149	0.16298	53019.4
rs116863628	GCST90199939	4-methylcatechol sulfate levels	18	77446000	G	A	0.883	0.186	G	A	0.03322	0.058	0.807	0.02758	7724.08
rs117704068	GCST90199939	4-methylcatechol sulfate levels	8	51126677	C	T	0.959	0.212	C	T	0.003385	0.054	0.476	0.02283	6362.63
rs3858782	GCST90199939	4-methylcatechol sulfate levels	13	99105482	A	C	0.309	0.067	A	C	0.00711	0.017	0.702	0.03886	11007.9
rs762808	GCST90199939	4-methylcatechol sulfate levels	6	32829689	A	G	0.504	0.094	A	G	-0.02459	0.035	0.828	0.04492	12807.3
rs926771	GCST90199939	4-methylcatechol sulfate levels	14	32777017	T	C	0.469	0.104	T	C	0.01771	0.028	0.876	0.03177	8933.37
rs116863628	GCST90199940	Guaiacol sulfate levels	18	77446000	G	A	0.883	0.186	G	A	0.009947	0.059	0.518	0.02758	7724.08
rs2215983	GCST90199940	Guaiacol sulfate levels	7	12038283	C	T	0.385	0.085	C	T	0.01645	0.022	0.974	0.03442	9706.9
rs762808	GCST90199940	Guaiacol sulfate levels	6	32829689	A	G	0.504	0.094	A	G	-0.006563	0.035	0.461	0.04492	12807.3
rs926771	GCST90199940	Guaiacol sulfate levels	14	32777017	T	C	0.469	0.104	T	C	0.004055	0.029	0.526	0.03177	8933.37
rs9273368	GCST90199940	Guaiacol sulfate levels	6	32658698	A	G	0.641	0.063	A	G	0.01687	0.017	0.44	0.16298	53019.4
rs116437995	GCST90199941	Gamma-CEHC glucuronide levels	1	34072289	T	C	1.334	0.284	T	C	0.01023	0.074	0.57	0.01705	4724.19
rs116863628	GCST90199941	Gamma-CEHC glucuronide levels	18	77446000	G	A	0.883	0.186	G	A	0.03929	0.068	0.889	0.02758	7724.08
rs117704068	GCST90199941	Gamma-CEHC glucuronide levels	8	51126677	C	T	0.959	0.212	C	T	-0.004709	0.063	0.544	0.02283	6362.63
rs3858782	GCST90199941	Gamma-CEHC glucuronide levels	13	99105482	A	C	0.309	0.067	A	C	0.005189	0.02	0.665	0.03886	11007.9
rs9273368	GCST90199941	Gamma-CEHC glucuronide levels	6	32658698	A	G	0.641	0.063	A	G	0.02411	0.02	0.753	0.16298	53019.4
rs2215983	GCST90199942	Dimethyl sulfone levels	7	12038283	C	T	0.385	0.085	C	T	-0.01562	0.022	0.947	0.03442	9706.9
rs3858782	GCST90199942	Dimethyl sulfone levels	13	99105482	A	C	0.309	0.067	A	C	0.005232	0.018	0.629	0.03886	11007.9
rs926771	GCST90199942	Dimethyl sulfone levels	14	32777017	T	C	0.469	0.104	T	C	0.01686	0.029	0.85	0.03177	8933.37
rs9273368	GCST90199942	Dimethyl sulfone levels	6	32658698	A	G	0.641	0.063	A	G	-0.01745	0.017	0.472	0.16298	53019.4
rs116437995	GCST90199943	2-piperidinone levels	1	34072289	T	C	1.334	0.284	T	C	0.01259	0.066	0.538	0.01705	4724.19
rs116863628	GCST90199943	2-piperidinone levels	18	77446000	G	A	0.883	0.186	G	A	-0.002355	0.059	0.44	0.02758	7724.08
rs117704068	GCST90199943	2-piperidinone levels	8	51126677	C	T	0.959	0.212	C	T	0.01245	0.054	0.584	0.02283	6362.63
rs2215983	GCST90199943	2-piperidinone levels	7	12038283	C	T	0.385	0.085	C	T	-0.01556	0.022	0.947	0.03442	9706.9
rs3858782	GCST90199943	2-piperidinone levels	13	99105482	A	C	0.309	0.067	A	C	-0.0009406	0.017	0.464	0.03886	11007.9
rs762808	GCST90199943	2-piperidinone levels	6	32829689	A	G	0.504	0.094	A	G	0.0005727	0.035	0.367	0.04492	12807.3
rs9273368	GCST90199943	2-piperidinone levels	6	32658698	A	G	0.641	0.063	A	G	-0.0055	0.017	0.155	0.16298	53019.4
rs116863628	GCST90199944	Indolin-2-one levels	18	77446000	G	A	0.883	0.186	G	A	0.01878	0.063	0.647	0.02758	7724.08
rs116437995	GCST90199945	Sphingomyelin (d18:1/14:0, d16:1/16:0) levels	1	34072289	T	C	1.334	0.284	T	C	0.004839	0.064	0.465	0.01705	4724.19
rs116863628	GCST90199945	Sphingomyelin (d18:1/14:0, d16:1/16:0) levels	18	77446000	G	A	0.883	0.186	G	A	-0.01509	0.056	0.583	0.02758	7724.08
rs117704068	GCST90199945	Sphingomyelin (d18:1/14:0, d16:1/16:0) levels	8	51126677	C	T	0.959	0.212	C	T	0.001114	0.052	0.45	0.02283	6362.63
rs926771	GCST90199945	Sphingomyelin (d18:1/14:0, d16:1/16:0) levels	14	32777017	T	C	0.469	0.104	T	C	-0.003132	0.028	0.509	0.03177	8933.37
rs9273368	GCST90199945	Sphingomyelin (d18:1/14:0, d16:1/16:0) levels	6	32658698	A	G	0.641	0.063	A	G	-0.002327	0.016	0.109	0.16298	53019.4
rs116863628	GCST90199946	3-acetylphenol sulfate levels	18	77446000	G	A	0.883	0.186	G	A	0.04821	0.065	0.989	0.02758	7724.08
rs762808	GCST90199946	3-acetylphenol sulfate levels	6	32829689	A	G	0.504	0.094	A	G	-0.02104	0.038	0.763	0.04492	12807.3
rs926771	GCST90199946	3-acetylphenol sulfate levels	14	32777017	T	C	0.469	0.104	T	C	0.004395	0.032	0.568	0.03177	8933.37
rs9273368	GCST90199946	3-acetylphenol sulfate levels	6	32658698	A	G	0.641	0.063	A	G	0.01542	0.019	0.429	0.16298	53019.4
rs116863628	GCST90199947	Sphingomyelin (d18:2/16:0, d18:1/16:1) levels	18	77446000	G	A	0.883	0.186	G	A	0.02752	0.054	0.752	0.02758	7724.08
rs117704068	GCST90199947	Sphingomyelin (d18:2/16:0, d18:1/16:1) levels	8	51126677	C	T	0.959	0.212	C	T	-0.02167	0.05	0.724	0.02283	6362.63
rs3858782	GCST90199947	Sphingomyelin (d18:2/16:0, d18:1/16:1) levels	13	99105482	A	C	0.309	0.067	A	C	-0.005083	0.016	0.631	0.03886	11007.9
rs762808	GCST90199947	Sphingomyelin (d18:2/16:0, d18:1/16:1) levels	6	32829689	A	G	0.504	0.094	A	G	0.000646	0.033	0.367	0.04492	12807.3
rs9273368	GCST90199947	Sphingomyelin (d18:2/16:0, d18:1/16:1) levels	6	32658698	A	G	0.641	0.063	A	G	-0.002286	0.016	0.109	0.16298	53019.4
rs116437995	GCST90199948	S-allylcysteine levels	1	34072289	T	C	1.334	0.284	T	C	0.0527	0.074	0.971	0.01705	4724.19
rs762808	GCST90199948	S-allylcysteine levels	6	32829689	A	G	0.504	0.094	A	G	-0.01783	0.038	0.706	0.04492	12807.3
rs9273368	GCST90199948	S-allylcysteine levels	6	32658698	A	G	0.641	0.063	A	G	0.001483	0.019	0.13	0.16298	53019.4
rs116437995	GCST90199949	6-oxopiperidine-2-carboxylate levels	1	34072289	T	C	1.334	0.284	T	C	-0.01615	0.067	0.577	0.01705	4724.19
rs116863628	GCST90199949	6-oxopiperidine-2-carboxylate levels	18	77446000	G	A	0.883	0.186	G	A	0.04812	0.06	0.992	0.02758	7724.08
rs117704068	GCST90199949	6-oxopiperidine-2-carboxylate levels	8	51126677	C	T	0.959	0.212	C	T	-0.02511	0.056	0.745	0.02283	6362.63
rs3858782	GCST90199949	6-oxopiperidine-2-carboxylate levels	13	99105482	A	C	0.309	0.067	A	C	0.0121	0.018	0.911	0.03886	11007.9
rs9273368	GCST90199949	6-oxopiperidine-2-carboxylate levels	6	32658698	A	G	0.641	0.063	A	G	0.01129	0.017	0.28	0.16298	53019.4
rs116863628	GCST90199950	2-aminophenol sulfate levels	18	77446000	G	A	0.883	0.186	G	A	0.006372	0.058	0.48	0.02758	7724.08
rs2215983	GCST90199950	2-aminophenol sulfate levels	7	12038283	C	T	0.385	0.085	C	T	0.01679	0.022	0.988	0.03442	9706.9
rs3858782	GCST90199950	2-aminophenol sulfate levels	13	99105482	A	C	0.309	0.067	A	C	0.002772	0.018	0.528	0.03886	11007.9
rs762808	GCST90199950	2-aminophenol sulfate levels	6	32829689	A	G	0.504	0.094	A	G	-0.0147	0.035	0.612	0.04492	12807.3
rs9273368	GCST90199950	2-aminophenol sulfate levels	6	32658698	A	G	0.641	0.063	A	G	-0.004296	0.017	0.135	0.16298	53019.4
rs116437995	GCST90199951	N-acetylalliin levels	1	34072289	T	C	1.334	0.284	T	C	0.03703	0.082	0.833	0.01705	4724.19
rs926771	GCST90199951	N-acetylalliin levels	14	32777017	T	C	0.469	0.104	T	C	-0.01185	0.036	0.764	0.03177	8933.37
rs9273368	GCST90199951	N-acetylalliin levels	6	32658698	A	G	0.641	0.063	A	G	-0.009309	0.021	0.324	0.16298	53019.4
rs116863628	GCST90199952	2-aminoheptanoate levels	18	77446000	G	A	0.883	0.186	G	A	0.01528	0.058	0.579	0.02758	7724.08
rs117704068	GCST90199952	2-aminoheptanoate levels	8	51126677	C	T	0.959	0.212	C	T	0.01446	0.054	0.608	0.02283	6362.63
rs762808	GCST90199952	2-aminoheptanoate levels	6	32829689	A	G	0.504	0.094	A	G	-0.006189	0.035	0.456	0.04492	12807.3
rs926771	GCST90199952	2-aminoheptanoate levels	14	32777017	T	C	0.469	0.104	T	C	-0.0137	0.029	0.763	0.03177	8933.37
rs9273368	GCST90199952	2-aminoheptanoate levels	6	32658698	A	G	0.641	0.063	A	G	0.01852	0.017	0.503	0.16298	53019.4
rs762808	GCST90199953	3-methoxytyramine sulfate levels	6	32829689	A	G	0.504	0.094	A	G	-0.02972	0.043	0.947	0.04492	12807.3
rs926771	GCST90199953	3-methoxytyramine sulfate levels	14	32777017	T	C	0.469	0.104	T	C	0.008584	0.036	0.694	0.03177	8933.37
rs9273368	GCST90199953	3-methoxytyramine sulfate levels	6	32658698	A	G	0.641	0.063	A	G	0.01305	0.021	0.422	0.16298	53019.4
rs116863628	GCST90199954	N2,N5-diacetylornithine levels	18	77446000	G	A	0.883	0.186	G	A	-0.04291	0.059	0.947	0.02758	7724.08
rs926771	GCST90199954	N2,N5-diacetylornithine levels	14	32777017	T	C	0.469	0.104	T	C	0.009827	0.03	0.68	0.03177	8933.37
rs9273368	GCST90199954	N2,N5-diacetylornithine levels	6	32658698	A	G	0.641	0.063	A	G	0.006356	0.017	0.189	0.16298	53019.4
rs116437995	GCST90199955	Ferulic acid 4-sulfate levels	1	34072289	T	C	1.334	0.284	T	C	0.0216	0.071	0.646	0.01705	4724.19
rs117704068	GCST90199955	Ferulic acid 4-sulfate levels	8	51126677	C	T	0.959	0.212	C	T	0.03895	0.058	0.943	0.02283	6362.63
rs2215983	GCST90199955	Ferulic acid 4-sulfate levels	7	12038283	C	T	0.385	0.085	C	T	-0.009845	0.023	0.754	0.03442	9706.9
rs3858782	GCST90199955	Ferulic acid 4-sulfate levels	13	99105482	A	C	0.309	0.067	A	C	-0.002523	0.019	0.542	0.03886	11007.9
rs762808	GCST90199955	Ferulic acid 4-sulfate levels	6	32829689	A	G	0.504	0.094	A	G	0.003972	0.037	0.445	0.04492	12807.3
rs926771	GCST90199955	Ferulic acid 4-sulfate levels	14	32777017	T	C	0.469	0.104	T	C	-0.006502	0.031	0.603	0.03177	8933.37
rs9273368	GCST90199955	Ferulic acid 4-sulfate levels	6	32658698	A	G	0.641	0.063	A	G	-0.002154	0.018	0.126	0.16298	53019.4
rs116437995	GCST90199956	1H-indole-7-acetic acid levels	1	34072289	T	C	1.334	0.284	T	C	-0.01815	0.081	0.641	0.01705	4724.19
rs9273368	GCST90199956	1H-indole-7-acetic acid levels	6	32658698	A	G	0.641	0.063	A	G	0.01798	0.02	0.548	0.16298	53019.4
rs3858782	GCST90199957	3-(3-hydroxyphenyl)propionate sulfate levels	13	99105482	A	C	0.309	0.067	A	C	-0.01428	0.021	0.997	0.03886	11007.9
rs762808	GCST90199957	3-(3-hydroxyphenyl)propionate sulfate levels	6	32829689	A	G	0.504	0.094	A	G	-0.008948	0.043	0.571	0.04492	12807.3
rs926771	GCST90199957	3-(3-hydroxyphenyl)propionate sulfate levels	14	32777017	T	C	0.469	0.104	T	C	0.0141	0.035	0.804	0.03177	8933.37
rs116437995	GCST90199958	1-linolenoyl-GPC (18:3) levels	1	34072289	T	C	1.334	0.284	T	C	0.002081	0.067	0.439	0.01705	4724.19
rs116863628	GCST90199958	1-linolenoyl-GPC (18:3) levels	18	77446000	G	A	0.883	0.186	G	A	-0.01725	0.059	0.601	0.02758	7724.08
rs2215983	GCST90199958	1-linolenoyl-GPC (18:3) levels	7	12038283	C	T	0.385	0.085	C	T	0.01621	0.022	0.966	0.03442	9706.9
rs3858782	GCST90199958	1-linolenoyl-GPC (18:3) levels	13	99105482	A	C	0.309	0.067	A	C	-0.001068	0.018	0.467	0.03886	11007.9
rs762808	GCST90199958	1-linolenoyl-GPC (18:3) levels	6	32829689	A	G	0.504	0.094	A	G	0.02801	0.035	0.892	0.04492	12807.3
rs926771	GCST90199958	1-linolenoyl-GPC (18:3) levels	14	32777017	T	C	0.469	0.104	T	C	0.004414	0.029	0.534	0.03177	8933.37
rs9273368	GCST90199958	1-linolenoyl-GPC (18:3) levels	6	32658698	A	G	0.641	0.063	A	G	-0.003632	0.017	0.125	0.16298	53019.4
rs117704068	GCST90199959	O-sulfo-l-tyrosine levels	8	51126677	C	T	0.959	0.212	C	T	-0.03058	0.053	0.834	0.02283	6362.63
rs9273368	GCST90199959	O-sulfo-l-tyrosine levels	6	32658698	A	G	0.641	0.063	A	G	0.02333	0.017	0.712	0.16298	53019.4
rs116437995	GCST90199960	N-formylanthranilic acid levels	1	34072289	T	C	1.334	0.284	T	C	-0.03818	0.069	0.822	0.01705	4724.19
rs116863628	GCST90199960	N-formylanthranilic acid levels	18	77446000	G	A	0.883	0.186	G	A	0.02577	0.062	0.716	0.02758	7724.08
rs117704068	GCST90199960	N-formylanthranilic acid levels	8	51126677	C	T	0.959	0.212	C	T	0.0132	0.057	0.608	0.02283	6362.63
rs2215983	GCST90199960	N-formylanthranilic acid levels	7	12038283	C	T	0.385	0.085	C	T	0.004392	0.023	0.581	0.03442	9706.9
rs3858782	GCST90199960	N-formylanthranilic acid levels	13	99105482	A	C	0.309	0.067	A	C	0.002275	0.019	0.528	0.03886	11007.9
rs926771	GCST90199960	N-formylanthranilic acid levels	14	32777017	T	C	0.469	0.104	T	C	0.00525	0.03	0.57	0.03177	8933.37
rs9273368	GCST90199960	N-formylanthranilic acid levels	6	32658698	A	G	0.641	0.063	A	G	-0.01911	0.018	0.538	0.16298	53019.4
rs116437995	GCST90199961	Methionine sulfone levels	1	34072289	T	C	1.334	0.284	T	C	0.03698	0.063	0.819	0.01705	4724.19
rs116863628	GCST90199961	Methionine sulfone levels	18	77446000	G	A	0.883	0.186	G	A	0.01406	0.055	0.574	0.02758	7724.08
rs2215983	GCST90199961	Methionine sulfone levels	7	12038283	C	T	0.385	0.085	C	T	-0.006254	0.021	0.633	0.03442	9706.9
rs762808	GCST90199961	Methionine sulfone levels	6	32829689	A	G	0.504	0.094	A	G	0.02605	0.033	0.881	0.04492	12807.3
rs9273368	GCST90199961	Methionine sulfone levels	6	32658698	A	G	0.641	0.063	A	G	0.02849	0.016	0.989	0.16298	53019.4
rs116437995	GCST90199962	Acisoga levels	1	34072289	T	C	1.334	0.284	T	C	0.00818	0.069	0.515	0.01705	4724.19
rs116863628	GCST90199962	Acisoga levels	18	77446000	G	A	0.883	0.186	G	A	-0.0362	0.06	0.854	0.02758	7724.08
rs117704068	GCST90199962	Acisoga levels	8	51126677	C	T	0.959	0.212	C	T	0.01369	0.057	0.615	0.02283	6362.63
rs2215983	GCST90199962	Acisoga levels	7	12038283	C	T	0.385	0.085	C	T	0.01395	0.023	0.898	0.03442	9706.9
rs3858782	GCST90199962	Acisoga levels	13	99105482	A	C	0.309	0.067	A	C	0.006918	0.018	0.709	0.03886	11007.9
rs762808	GCST90199962	Acisoga levels	6	32829689	A	G	0.504	0.094	A	G	0.007873	0.036	0.507	0.04492	12807.3
rs9273368	GCST90199962	Acisoga levels	6	32658698	A	G	0.641	0.063	A	G	0.01285	0.018	0.346	0.16298	53019.4
rs117704068	GCST90199963	17alpha-hydroxypregnanolone glucuronide levels	8	51126677	C	T	0.959	0.212	C	T	-0.02135	0.056	0.794	0.02283	6362.63
rs2215983	GCST90199963	17alpha-hydroxypregnanolone glucuronide levels	7	12038283	C	T	0.385	0.085	C	T	-0.0001593	0.022	0.527	0.03442	9706.9
rs762808	GCST90199963	17alpha-hydroxypregnanolone glucuronide levels	6	32829689	A	G	0.504	0.094	A	G	-0.01173	0.036	0.662	0.04492	12807.3
rs926771	GCST90199963	17alpha-hydroxypregnanolone glucuronide levels	14	32777017	T	C	0.469	0.104	T	C	-0.01037	0.03	0.771	0.03177	8933.37
rs9273368	GCST90199963	17alpha-hydroxypregnanolone glucuronide levels	6	32658698	A	G	0.641	0.063	A	G	-0.009553	0.017	0.369	0.16298	53019.4
rs3858782	GCST90199964	Etiocholanolone glucuronide levels	13	99105482	A	C	0.309	0.067	A	C	-0.005871	0.018	0.661	0.03886	11007.9
rs762808	GCST90199964	Etiocholanolone glucuronide levels	6	32829689	A	G	0.504	0.094	A	G	-0.008221	0.035	0.506	0.04492	12807.3
rs9273368	GCST90199964	Etiocholanolone glucuronide levels	6	32658698	A	G	0.641	0.063	A	G	0.0144	0.017	0.385	0.16298	53019.4
rs116863628	GCST90199965	Fructosyllysine levels	18	77446000	G	A	0.883	0.186	G	A	0.004566	0.059	0.462	0.02758	7724.08
rs2215983	GCST90199965	Fructosyllysine levels	7	12038283	C	T	0.385	0.085	C	T	0.002268	0.022	0.501	0.03442	9706.9
rs762808	GCST90199965	Fructosyllysine levels	6	32829689	A	G	0.504	0.094	A	G	0.01593	0.035	0.634	0.04492	12807.3
rs9273368	GCST90199965	Fructosyllysine levels	6	32658698	A	G	0.641	0.063	A	G	0.02213	0.017	0.632	0.16298	53019.4
rs116863628	GCST90199966	1-(1-enyl-oleoyl)-GPE (p-18:1) levels	18	77446000	G	A	0.883	0.186	G	A	-0.02485	0.059	0.694	0.02758	7724.08
rs117704068	GCST90199966	1-(1-enyl-oleoyl)-GPE (p-18:1) levels	8	51126677	C	T	0.959	0.212	C	T	0.04235	0.055	0.994	0.02283	6362.63
rs2215983	GCST90199966	1-(1-enyl-oleoyl)-GPE (p-18:1) levels	7	12038283	C	T	0.385	0.085	C	T	-0.01569	0.022	0.947	0.03442	9706.9
rs3858782	GCST90199966	1-(1-enyl-oleoyl)-GPE (p-18:1) levels	13	99105482	A	C	0.309	0.067	A	C	-0.01321	0.018	0.963	0.03886	11007.9
rs762808	GCST90199966	1-(1-enyl-oleoyl)-GPE (p-18:1) levels	6	32829689	A	G	0.504	0.094	A	G	-0.02077	0.035	0.737	0.04492	12807.3
rs926771	GCST90199966	1-(1-enyl-oleoyl)-GPE (p-18:1) levels	14	32777017	T	C	0.469	0.104	T	C	-0.0111	0.029	0.696	0.03177	8933.37
rs9273368	GCST90199966	1-(1-enyl-oleoyl)-GPE (p-18:1) levels	6	32658698	A	G	0.641	0.063	A	G	0.01664	0.017	0.436	0.16298	53019.4
rs116437995	GCST90199967	N-acetyltaurine levels	1	34072289	T	C	1.334	0.284	T	C	-0.0191	0.062	0.619	0.01705	4724.19
rs117704068	GCST90199967	N-acetyltaurine levels	8	51126677	C	T	0.959	0.212	C	T	-0.02253	0.051	0.735	0.02283	6362.63
rs762808	GCST90199967	N-acetyltaurine levels	6	32829689	A	G	0.504	0.094	A	G	0.0207	0.033	0.766	0.04492	12807.3
rs926771	GCST90199967	N-acetyltaurine levels	14	32777017	T	C	0.469	0.104	T	C	0.01272	0.027	0.761	0.03177	8933.37
rs116437995	GCST90199968	1-palmitoyl-GPG (16:0) levels	1	34072289	T	C	1.334	0.284	T	C	-0.004882	0.069	0.478	0.01705	4724.19
rs116863628	GCST90199968	1-palmitoyl-GPG (16:0) levels	18	77446000	G	A	0.883	0.186	G	A	-0.02337	0.06	0.686	0.02758	7724.08
rs2215983	GCST90199968	1-palmitoyl-GPG (16:0) levels	7	12038283	C	T	0.385	0.085	C	T	0.004153	0.023	0.569	0.03442	9706.9
rs762808	GCST90199968	1-palmitoyl-GPG (16:0) levels	6	32829689	A	G	0.504	0.094	A	G	0.0002879	0.037	0.377	0.04492	12807.3
rs9273368	GCST90199968	1-palmitoyl-GPG (16:0) levels	6	32658698	A	G	0.641	0.063	A	G	0.004107	0.018	0.145	0.16298	53019.4
rs116437995	GCST90199969	1-oleoyl-GPG (18:1) levels	1	34072289	T	C	1.334	0.284	T	C	-0.03582	0.074	0.793	0.01705	4724.19
rs2215983	GCST90199969	1-oleoyl-GPG (18:1) levels	7	12038283	C	T	0.385	0.085	C	T	0.01453	0.024	0.91	0.03442	9706.9
rs3858782	GCST90199969	1-oleoyl-GPG (18:1) levels	13	99105482	A	C	0.309	0.067	A	C	-0.002128	0.019	0.538	0.03886	11007.9
rs762808	GCST90199969	1-oleoyl-GPG (18:1) levels	6	32829689	A	G	0.504	0.094	A	G	0.02556	0.038	0.851	0.04492	12807.3
rs926771	GCST90199969	1-oleoyl-GPG (18:1) levels	14	32777017	T	C	0.469	0.104	T	C	0.01062	0.032	0.703	0.03177	8933.37
rs9273368	GCST90199969	1-oleoyl-GPG (18:1) levels	6	32658698	A	G	0.641	0.063	A	G	0.02272	0.019	0.681	0.16298	53019.4
rs116437995	GCST90199970	Octadecenedioylcarnitine (C18:1-DC) levels	1	34072289	T	C	1.334	0.284	T	C	0.04833	0.065	0.941	0.01705	4724.19
rs116863628	GCST90199970	Octadecenedioylcarnitine (C18:1-DC) levels	18	77446000	G	A	0.883	0.186	G	A	-0.02922	0.057	0.757	0.02758	7724.08
rs117704068	GCST90199970	Octadecenedioylcarnitine (C18:1-DC) levels	8	51126677	C	T	0.959	0.212	C	T	-0.005441	0.053	0.499	0.02283	6362.63
rs2215983	GCST90199970	Octadecenedioylcarnitine (C18:1-DC) levels	7	12038283	C	T	0.385	0.085	C	T	0.003554	0.021	0.542	0.03442	9706.9
rs3858782	GCST90199970	Octadecenedioylcarnitine (C18:1-DC) levels	13	99105482	A	C	0.309	0.067	A	C	0.008264	0.017	0.753	0.03886	11007.9
rs762808	GCST90199970	Octadecenedioylcarnitine (C18:1-DC) levels	6	32829689	A	G	0.504	0.094	A	G	0.02463	0.035	0.828	0.04492	12807.3
rs926771	GCST90199970	Octadecenedioylcarnitine (C18:1-DC) levels	14	32777017	T	C	0.469	0.104	T	C	-0.022	0.028	0.999	0.03177	8933.37
rs9273368	GCST90199970	Octadecenedioylcarnitine (C18:1-DC) levels	6	32658698	A	G	0.641	0.063	A	G	0.02611	0.017	0.836	0.16298	53019.4
rs116863628	GCST90199971	3-methylglutarylcarnitine (2) levels	18	77446000	G	A	0.883	0.186	G	A	-0.009755	0.056	0.523	0.02758	7724.08
rs117704068	GCST90199971	3-methylglutarylcarnitine (2) levels	8	51126677	C	T	0.959	0.212	C	T	-0.003537	0.051	0.479	0.02283	6362.63
rs2215983	GCST90199971	3-methylglutarylcarnitine (2) levels	7	12038283	C	T	0.385	0.085	C	T	-0.008768	0.021	0.721	0.03442	9706.9
rs9273368	GCST90199971	3-methylglutarylcarnitine (2) levels	6	32658698	A	G	0.641	0.063	A	G	0.003483	0.016	0.126	0.16298	53019.4
rs116863628	GCST90199972	Sphingomyelin (d18:1/24:1, d18:2/24:0) levels	18	77446000	G	A	0.883	0.186	G	A	-0.02371	0.058	0.683	0.02758	7724.08
rs117704068	GCST90199972	Sphingomyelin (d18:1/24:1, d18:2/24:0) levels	8	51126677	C	T	0.959	0.212	C	T	-0.0265	0.053	0.773	0.02283	6362.63
rs2215983	GCST90199972	Sphingomyelin (d18:1/24:1, d18:2/24:0) levels	7	12038283	C	T	0.385	0.085	C	T	7.292e-05	0.021	0.44	0.03442	9706.9
rs3858782	GCST90199972	Sphingomyelin (d18:1/24:1, d18:2/24:0) levels	13	99105482	A	C	0.309	0.067	A	C	-0.004673	0.017	0.602	0.03886	11007.9
rs762808	GCST90199972	Sphingomyelin (d18:1/24:1, d18:2/24:0) levels	6	32829689	A	G	0.504	0.094	A	G	0.0195	0.035	0.714	0.04492	12807.3
rs926771	GCST90199972	Sphingomyelin (d18:1/24:1, d18:2/24:0) levels	14	32777017	T	C	0.469	0.104	T	C	0.01516	0.028	0.806	0.03177	8933.37
rs9273368	GCST90199972	Sphingomyelin (d18:1/24:1, d18:2/24:0) levels	6	32658698	A	G	0.641	0.063	A	G	-0.003561	0.017	0.125	0.16298	53019.4
rs116437995	GCST90199973	Methyl glucopyranoside (alpha + beta) levels	1	34072289	T	C	1.334	0.284	T	C	-0.006033	0.068	0.481	0.01705	4724.19
rs117704068	GCST90199973	Methyl glucopyranoside (alpha + beta) levels	8	51126677	C	T	0.959	0.212	C	T	0.02519	0.056	0.748	0.02283	6362.63
rs2215983	GCST90199973	Methyl glucopyranoside (alpha + beta) levels	7	12038283	C	T	0.385	0.085	C	T	0.006578	0.022	0.638	0.03442	9706.9
rs9273368	GCST90199973	Methyl glucopyranoside (alpha + beta) levels	6	32658698	A	G	0.641	0.063	A	G	-0.01518	0.018	0.39	0.16298	53019.4
rs116863628	GCST90199974	9-hydroxystearate levels	18	77446000	G	A	0.883	0.186	G	A	-0.02416	0.059	0.712	0.02758	7724.08
rs117704068	GCST90199974	9-hydroxystearate levels	8	51126677	C	T	0.959	0.212	C	T	0.03703	0.054	0.946	0.02283	6362.63
rs3858782	GCST90199974	9-hydroxystearate levels	13	99105482	A	C	0.309	0.067	A	C	0.007916	0.017	0.763	0.03886	11007.9
rs9273368	GCST90199974	9-hydroxystearate levels	6	32658698	A	G	0.641	0.063	A	G	0.01773	0.017	0.531	0.16298	53019.4
rs116437995	GCST90199975	Sphingomyelin (d18:2/14:0, d18:1/14:1) levels	1	34072289	T	C	1.334	0.284	T	C	0.03453	0.055	0.854	0.01705	4724.19
rs116863628	GCST90199975	Sphingomyelin (d18:2/14:0, d18:1/14:1) levels	18	77446000	G	A	0.883	0.186	G	A	-0.007948	0.048	0.515	0.02758	7724.08
rs3858782	GCST90199975	Sphingomyelin (d18:2/14:0, d18:1/14:1) levels	13	99105482	A	C	0.309	0.067	A	C	-0.00879	0.014	0.849	0.03886	11007.9
rs762808	GCST90199975	Sphingomyelin (d18:2/14:0, d18:1/14:1) levels	6	32829689	A	G	0.504	0.094	A	G	0.01936	0.029	0.794	0.04492	12807.3
rs926771	GCST90199975	Sphingomyelin (d18:2/14:0, d18:1/14:1) levels	14	32777017	T	C	0.469	0.104	T	C	0.007991	0.024	0.659	0.03177	8933.37
rs9273368	GCST90199975	Sphingomyelin (d18:2/14:0, d18:1/14:1) levels	6	32658698	A	G	0.641	0.063	A	G	-0.007074	0.014	0.211	0.16298	53019.4
rs116437995	GCST90199976	1-dihomo-linolenylglycerol (20:3) levels	1	34072289	T	C	1.334	0.284	T	C	0.02117	0.075	0.662	0.01705	4724.19
rs116863628	GCST90199976	1-dihomo-linolenylglycerol (20:3) levels	18	77446000	G	A	0.883	0.186	G	A	0.03928	0.065	0.9	0.02758	7724.08
rs762808	GCST90199976	1-dihomo-linolenylglycerol (20:3) levels	6	32829689	A	G	0.504	0.094	A	G	-0.01986	0.04	0.748	0.04492	12807.3
rs9273368	GCST90199976	1-dihomo-linolenylglycerol (20:3) levels	6	32658698	A	G	0.641	0.063	A	G	0.01479	0.019	0.437	0.16298	53019.4
rs116437995	GCST90199977	4-hydroxychlorothalonil levels	1	34072289	T	C	1.334	0.284	T	C	-0.05304	0.067	0.984	0.01705	4724.19
rs116863628	GCST90199977	4-hydroxychlorothalonil levels	18	77446000	G	A	0.883	0.186	G	A	-0.04054	0.058	0.9	0.02758	7724.08
rs117704068	GCST90199977	4-hydroxychlorothalonil levels	8	51126677	C	T	0.959	0.212	C	T	-0.01192	0.054	0.577	0.02283	6362.63
rs2215983	GCST90199977	4-hydroxychlorothalonil levels	7	12038283	C	T	0.385	0.085	C	T	0.008266	0.022	0.69	0.03442	9706.9
rs3858782	GCST90199977	4-hydroxychlorothalonil levels	13	99105482	A	C	0.309	0.067	A	C	0.005292	0.018	0.625	0.03886	11007.9
rs762808	GCST90199977	4-hydroxychlorothalonil levels	6	32829689	A	G	0.504	0.094	A	G	-0.009247	0.035	0.51	0.04492	12807.3
rs926771	GCST90199977	4-hydroxychlorothalonil levels	14	32777017	T	C	0.469	0.104	T	C	0.02126	0.029	0.964	0.03177	8933.37
rs9273368	GCST90199977	4-hydroxychlorothalonil levels	6	32658698	A	G	0.641	0.063	A	G	-0.007755	0.017	0.197	0.16298	53019.4
rs116437995	GCST90199978	Vanillactate levels	1	34072289	T	C	1.334	0.284	T	C	0.009898	0.064	0.524	0.01705	4724.19
rs2215983	GCST90199978	Vanillactate levels	7	12038283	C	T	0.385	0.085	C	T	0.002448	0.021	0.519	0.03442	9706.9
rs762808	GCST90199978	Vanillactate levels	6	32829689	A	G	0.504	0.094	A	G	-0.009683	0.034	0.535	0.04492	12807.3
rs9273368	GCST90199978	Vanillactate levels	6	32658698	A	G	0.641	0.063	A	G	0.003488	0.016	0.133	0.16298	53019.4
rs116437995	GCST90199979	Carnitine C14:1 levels	1	34072289	T	C	1.334	0.284	T	C	-0.01276	0.065	0.541	0.01705	4724.19
rs117704068	GCST90199979	Carnitine C14:1 levels	8	51126677	C	T	0.959	0.212	C	T	-0.03046	0.053	0.834	0.02283	6362.63
rs2215983	GCST90199979	Carnitine C14:1 levels	7	12038283	C	T	0.385	0.085	C	T	-0.01232	0.021	0.839	0.03442	9706.9
rs3858782	GCST90199979	Carnitine C14:1 levels	13	99105482	A	C	0.309	0.067	A	C	-0.005202	0.017	0.626	0.03886	11007.9
rs762808	GCST90199979	Carnitine C14:1 levels	6	32829689	A	G	0.504	0.094	A	G	-0.01087	0.034	0.544	0.04492	12807.3
rs926771	GCST90199979	Carnitine C14:1 levels	14	32777017	T	C	0.469	0.104	T	C	-0.003381	0.028	0.514	0.03177	8933.37
rs9273368	GCST90199979	Carnitine C14:1 levels	6	32658698	A	G	0.641	0.063	A	G	0.007116	0.017	0.186	0.16298	53019.4
rs116437995	GCST90199980	N-formylphenylalanine levels	1	34072289	T	C	1.334	0.284	T	C	-0.005028	0.071	0.494	0.01705	4724.19
rs116863628	GCST90199980	N-formylphenylalanine levels	18	77446000	G	A	0.883	0.186	G	A	-0.04626	0.063	0.969	0.02758	7724.08
rs117704068	GCST90199980	N-formylphenylalanine levels	8	51126677	C	T	0.959	0.212	C	T	0.02417	0.059	0.748	0.02283	6362.63
rs2215983	GCST90199980	N-formylphenylalanine levels	7	12038283	C	T	0.385	0.085	C	T	0.00612	0.024	0.638	0.03442	9706.9
rs926771	GCST90199980	N-formylphenylalanine levels	14	32777017	T	C	0.469	0.104	T	C	0.00431	0.031	0.557	0.03177	8933.37
rs9273368	GCST90199980	N-formylphenylalanine levels	6	32658698	A	G	0.641	0.063	A	G	0.02476	0.019	0.752	0.16298	53019.4
rs116437995	GCST90199981	2-acetamidophenol sulfate levels	1	34072289	T	C	1.334	0.284	T	C	0.03981	0.072	0.842	0.01705	4724.19
rs2215983	GCST90199981	2-acetamidophenol sulfate levels	7	12038283	C	T	0.385	0.085	C	T	0.001874	0.024	0.524	0.03442	9706.9
rs762808	GCST90199981	2-acetamidophenol sulfate levels	6	32829689	A	G	0.504	0.094	A	G	-0.008774	0.039	0.532	0.04492	12807.3
rs926771	GCST90199981	2-acetamidophenol sulfate levels	14	32777017	T	C	0.469	0.104	T	C	-0.0143	0.032	0.79	0.03177	8933.37
rs9273368	GCST90199981	2-acetamidophenol sulfate levels	6	32658698	A	G	0.641	0.063	A	G	-0.01565	0.019	0.437	0.16298	53019.4
rs116437995	GCST90199982	4-vinylguaiacol sulfate levels	1	34072289	T	C	1.334	0.284	T	C	-0.051	0.071	0.946	0.01705	4724.19
rs117704068	GCST90199982	4-vinylguaiacol sulfate levels	8	51126677	C	T	0.959	0.212	C	T	0.02072	0.058	0.695	0.02283	6362.63
rs2215983	GCST90199982	4-vinylguaiacol sulfate levels	7	12038283	C	T	0.385	0.085	C	T	0.009528	0.023	0.74	0.03442	9706.9
rs3858782	GCST90199982	4-vinylguaiacol sulfate levels	13	99105482	A	C	0.309	0.067	A	C	-0.002204	0.019	0.524	0.03886	11007.9
rs926771	GCST90199982	4-vinylguaiacol sulfate levels	14	32777017	T	C	0.469	0.104	T	C	0.005498	0.03	0.575	0.03177	8933.37
rs9273368	GCST90199982	4-vinylguaiacol sulfate levels	6	32658698	A	G	0.641	0.063	A	G	0.002173	0.018	0.12	0.16298	53019.4
rs116437995	GCST90199983	5alpha-androstan-3alpha,17beta-diol monosulfate (2) levels	1	34072289	T	C	1.334	0.284	T	C	0.02574	0.058	0.805	0.01705	4724.19
rs116863628	GCST90199983	5alpha-androstan-3alpha,17beta-diol monosulfate (2) levels	18	77446000	G	A	0.883	0.186	G	A	0.01545	0.049	0.706	0.02758	7724.08
rs117704068	GCST90199983	5alpha-androstan-3alpha,17beta-diol monosulfate (2) levels	8	51126677	C	T	0.959	0.212	C	T	0.01332	0.046	0.71	0.02283	6362.63
rs9273368	GCST90199983	5alpha-androstan-3alpha,17beta-diol monosulfate (2) levels	6	32658698	A	G	0.641	0.063	A	G	-0.007803	0.014	0.342	0.16298	53019.4
rs3858782	GCST90199984	Vanillic alcohol sulfate levels	13	99105482	A	C	0.309	0.067	A	C	0.0118	0.022	0.92	0.03886	11007.9
rs762808	GCST90199984	Vanillic alcohol sulfate levels	6	32829689	A	G	0.504	0.094	A	G	0.003415	0.046	0.514	0.04492	12807.3
rs9273368	GCST90199984	Vanillic alcohol sulfate levels	6	32658698	A	G	0.641	0.063	A	G	-0.01282	0.022	0.425	0.16298	53019.4
rs116437995	GCST90199985	Methyl-4-hydroxybenzoate sulfate levels	1	34072289	T	C	1.334	0.284	T	C	-0.0432	0.065	0.882	0.01705	4724.19
rs116863628	GCST90199985	Methyl-4-hydroxybenzoate sulfate levels	18	77446000	G	A	0.883	0.186	G	A	-0.0003757	0.057	0.419	0.02758	7724.08
rs2215983	GCST90199985	Methyl-4-hydroxybenzoate sulfate levels	7	12038283	C	T	0.385	0.085	C	T	0.004699	0.021	0.577	0.03442	9706.9
rs3858782	GCST90199985	Methyl-4-hydroxybenzoate sulfate levels	13	99105482	A	C	0.309	0.067	A	C	0.01237	0.017	0.939	0.03886	11007.9
rs762808	GCST90199985	Methyl-4-hydroxybenzoate sulfate levels	6	32829689	A	G	0.504	0.094	A	G	0.02479	0.034	0.836	0.04492	12807.3
rs926771	GCST90199985	Methyl-4-hydroxybenzoate sulfate levels	14	32777017	T	C	0.469	0.104	T	C	0.01007	0.028	0.675	0.03177	8933.37
rs9273368	GCST90199985	Methyl-4-hydroxybenzoate sulfate levels	6	32658698	A	G	0.641	0.063	A	G	0.00252	0.017	0.11	0.16298	53019.4
rs116437995	GCST90199986	Eugenol sulfate levels	1	34072289	T	C	1.334	0.284	T	C	-0.01369	0.072	0.576	0.01705	4724.19
rs116863628	GCST90199986	Eugenol sulfate levels	18	77446000	G	A	0.883	0.186	G	A	-0.03709	0.064	0.853	0.02758	7724.08
rs2215983	GCST90199986	Eugenol sulfate levels	7	12038283	C	T	0.385	0.085	C	T	0.009214	0.024	0.739	0.03442	9706.9
rs762808	GCST90199986	Eugenol sulfate levels	6	32829689	A	G	0.504	0.094	A	G	-0.001511	0.038	0.416	0.04492	12807.3
rs926771	GCST90199986	Eugenol sulfate levels	14	32777017	T	C	0.469	0.104	T	C	-0.003374	0.031	0.542	0.03177	8933.37
rs9273368	GCST90199986	Eugenol sulfate levels	6	32658698	A	G	0.641	0.063	A	G	0.01519	0.019	0.418	0.16298	53019.4
rs116437995	GCST90199987	2-methoxyresorcinol sulfate levels	1	34072289	T	C	1.334	0.284	T	C	0.04409	0.079	0.897	0.01705	4724.19
rs116863628	GCST90199987	2-methoxyresorcinol sulfate levels	18	77446000	G	A	0.883	0.186	G	A	-0.006421	0.069	0.55	0.02758	7724.08
rs117704068	GCST90199987	2-methoxyresorcinol sulfate levels	8	51126677	C	T	0.959	0.212	C	T	-0.000564	0.065	0.515	0.02283	6362.63
rs3858782	GCST90199987	2-methoxyresorcinol sulfate levels	13	99105482	A	C	0.309	0.067	A	C	0.01195	0.021	0.917	0.03886	11007.9
rs117704068	GCST90199988	Tyramine O-sulfate levels	8	51126677	C	T	0.959	0.212	C	T	-0.0265	0.058	0.779	0.02283	6362.63
rs2215983	GCST90199988	Tyramine O-sulfate levels	7	12038283	C	T	0.385	0.085	C	T	0.01575	0.024	0.947	0.03442	9706.9
rs762808	GCST90199988	Tyramine O-sulfate levels	6	32829689	A	G	0.504	0.094	A	G	-0.01665	0.038	0.667	0.04492	12807.3
rs926771	GCST90199988	Tyramine O-sulfate levels	14	32777017	T	C	0.469	0.104	T	C	-0.01436	0.031	0.786	0.03177	8933.37
rs9273368	GCST90199988	Tyramine O-sulfate levels	6	32658698	A	G	0.641	0.063	A	G	0.002653	0.018	0.135	0.16298	53019.4
rs116437995	GCST90199989	4-methylguaiacol sulfate levels	1	34072289	T	C	1.334	0.284	T	C	-0.02414	0.072	0.676	0.01705	4724.19
rs117704068	GCST90199989	4-methylguaiacol sulfate levels	8	51126677	C	T	0.959	0.212	C	T	0.01953	0.058	0.694	0.02283	6362.63
rs2215983	GCST90199989	4-methylguaiacol sulfate levels	7	12038283	C	T	0.385	0.085	C	T	0.009727	0.023	0.758	0.03442	9706.9
rs3858782	GCST90199989	4-methylguaiacol sulfate levels	13	99105482	A	C	0.309	0.067	A	C	0.01038	0.019	0.851	0.03886	11007.9
rs762808	GCST90199989	4-methylguaiacol sulfate levels	6	32829689	A	G	0.504	0.094	A	G	-0.02303	0.037	0.804	0.04492	12807.3
rs116863628	GCST90199990	3-hydroxypyridine sulfate levels	18	77446000	G	A	0.883	0.186	G	A	-0.002794	0.058	0.443	0.02758	7724.08
rs2215983	GCST90199990	3-hydroxypyridine sulfate levels	7	12038283	C	T	0.385	0.085	C	T	-0.01143	0.022	0.797	0.03442	9706.9
rs3858782	GCST90199990	3-hydroxypyridine sulfate levels	13	99105482	A	C	0.309	0.067	A	C	0.01143	0.018	0.883	0.03886	11007.9
rs926771	GCST90199990	3-hydroxypyridine sulfate levels	14	32777017	T	C	0.469	0.104	T	C	-0.005204	0.029	0.552	0.03177	8933.37
rs9273368	GCST90199990	3-hydroxypyridine sulfate levels	6	32658698	A	G	0.641	0.063	A	G	-0.002504	0.017	0.11	0.16298	53019.4
rs2215983	GCST90199991	Arabonate/xylonate levels	7	12038283	C	T	0.385	0.085	C	T	0.01593	0.021	0.992	0.03442	9706.9
rs116863628	GCST90199992	Octadecanedioylcarnitine (C18-DC) levels	18	77446000	G	A	0.883	0.186	G	A	0.03673	0.058	0.857	0.02758	7724.08
rs117704068	GCST90199992	Octadecanedioylcarnitine (C18-DC) levels	8	51126677	C	T	0.959	0.212	C	T	-0.005819	0.054	0.509	0.02283	6362.63
rs2215983	GCST90199992	Octadecanedioylcarnitine (C18-DC) levels	7	12038283	C	T	0.385	0.085	C	T	0.01063	0.021	0.783	0.03442	9706.9
rs3858782	GCST90199992	Octadecanedioylcarnitine (C18-DC) levels	13	99105482	A	C	0.309	0.067	A	C	0.01033	0.017	0.849	0.03886	11007.9
rs926771	GCST90199992	Octadecanedioylcarnitine (C18-DC) levels	14	32777017	T	C	0.469	0.104	T	C	-0.02083	0.028	0.967	0.03177	8933.37
rs116863628	GCST90199993	Phenylacetylcarnitine levels	18	77446000	G	A	0.883	0.186	G	A	0.02843	0.058	0.747	0.02758	7724.08
rs117704068	GCST90199993	Phenylacetylcarnitine levels	8	51126677	C	T	0.959	0.212	C	T	0.02061	0.054	0.694	0.02283	6362.63
rs3858782	GCST90199993	Phenylacetylcarnitine levels	13	99105482	A	C	0.309	0.067	A	C	-0.006347	0.017	0.673	0.03886	11007.9
rs762808	GCST90199993	Phenylacetylcarnitine levels	6	32829689	A	G	0.504	0.094	A	G	-0.01761	0.035	0.678	0.04492	12807.3
rs116437995	GCST90199994	Ethylparaben sulfate levels	1	34072289	T	C	1.334	0.284	T	C	0.03537	0.074	0.81	0.01705	4724.19
rs2215983	GCST90199994	Ethylparaben sulfate levels	7	12038283	C	T	0.385	0.085	C	T	0.00543	0.024	0.646	0.03442	9706.9
rs3858782	GCST90199994	Ethylparaben sulfate levels	13	99105482	A	C	0.309	0.067	A	C	-0.006359	0.019	0.71	0.03886	11007.9
rs9273368	GCST90199994	Ethylparaben sulfate levels	6	32658698	A	G	0.641	0.063	A	G	0.000839	0.019	0.135	0.16298	53019.4
rs117704068	GCST90199995	Sphingomyelin (d18:1/20:2, d18:2/20:1, d16:1/22:2) levels	8	51126677	C	T	0.959	0.212	C	T	-0.008802	0.05	0.55	0.02283	6362.63
rs2215983	GCST90199995	Sphingomyelin (d18:1/20:2, d18:2/20:1, d16:1/22:2) levels	7	12038283	C	T	0.385	0.085	C	T	0.007173	0.02	0.675	0.03442	9706.9
rs3858782	GCST90199995	Sphingomyelin (d18:1/20:2, d18:2/20:1, d16:1/22:2) levels	13	99105482	A	C	0.309	0.067	A	C	0.00453	0.016	0.613	0.03886	11007.9
rs9273368	GCST90199995	Sphingomyelin (d18:1/20:2, d18:2/20:1, d16:1/22:2) levels	6	32658698	A	G	0.641	0.063	A	G	0.0168	0.016	0.495	0.16298	53019.4
rs116863628	GCST90199996	Sphingomyelin (d18:1/20:1, d18:2/20:0) levels	18	77446000	G	A	0.883	0.186	G	A	0.02586	0.054	0.733	0.02758	7724.08
rs117704068	GCST90199996	Sphingomyelin (d18:1/20:1, d18:2/20:0) levels	8	51126677	C	T	0.959	0.212	C	T	-0.02484	0.05	0.772	0.02283	6362.63
rs2215983	GCST90199996	Sphingomyelin (d18:1/20:1, d18:2/20:0) levels	7	12038283	C	T	0.385	0.085	C	T	0.01512	0.02	0.972	0.03442	9706.9
rs762808	GCST90199996	Sphingomyelin (d18:1/20:1, d18:2/20:0) levels	6	32829689	A	G	0.504	0.094	A	G	0.02557	0.032	0.886	0.04492	12807.3
rs926771	GCST90199996	Sphingomyelin (d18:1/20:1, d18:2/20:0) levels	14	32777017	T	C	0.469	0.104	T	C	0.01602	0.027	0.857	0.03177	8933.37
rs9273368	GCST90199996	Sphingomyelin (d18:1/20:1, d18:2/20:0) levels	6	32658698	A	G	0.641	0.063	A	G	0.008118	0.016	0.216	0.16298	53019.4
rs116863628	GCST90199997	Behenoyl sphingomyelin (d18:1/22:0) levels	18	77446000	G	A	0.883	0.186	G	A	-0.02662	0.057	0.723	0.02758	7724.08
rs117704068	GCST90199997	Behenoyl sphingomyelin (d18:1/22:0) levels	8	51126677	C	T	0.959	0.212	C	T	0.0407	0.053	0.985	0.02283	6362.63
rs3858782	GCST90199997	Behenoyl sphingomyelin (d18:1/22:0) levels	13	99105482	A	C	0.309	0.067	A	C	-0.008373	0.017	0.758	0.03886	11007.9
rs762808	GCST90199997	Behenoyl sphingomyelin (d18:1/22:0) levels	6	32829689	A	G	0.504	0.094	A	G	-0.01829	0.034	0.692	0.04492	12807.3
rs9273368	GCST90199997	Behenoyl sphingomyelin (d18:1/22:0) levels	6	32658698	A	G	0.641	0.063	A	G	-0.02725	0.017	0.893	0.16298	53019.4
rs116863628	GCST90199998	Propyl 4-hydroxybenzoate sulfate levels	18	77446000	G	A	0.883	0.186	G	A	-0.01964	0.059	0.641	0.02758	7724.08
rs117704068	GCST90199998	Propyl 4-hydroxybenzoate sulfate levels	8	51126677	C	T	0.959	0.212	C	T	0.03019	0.054	0.832	0.02283	6362.63
rs2215983	GCST90199998	Propyl 4-hydroxybenzoate sulfate levels	7	12038283	C	T	0.385	0.085	C	T	0.01653	0.022	0.984	0.03442	9706.9
rs3858782	GCST90199998	Propyl 4-hydroxybenzoate sulfate levels	13	99105482	A	C	0.309	0.067	A	C	0.006692	0.018	0.692	0.03886	11007.9
rs762808	GCST90199998	Propyl 4-hydroxybenzoate sulfate levels	6	32829689	A	G	0.504	0.094	A	G	0.03072	0.035	0.967	0.04492	12807.3
rs926771	GCST90199998	Propyl 4-hydroxybenzoate sulfate levels	14	32777017	T	C	0.469	0.104	T	C	0.01832	0.029	0.894	0.03177	8933.37
rs9273368	GCST90199998	Propyl 4-hydroxybenzoate sulfate levels	6	32658698	A	G	0.641	0.063	A	G	0.004473	0.017	0.148	0.16298	53019.4
rs117704068	GCST90199999	4-methoxyphenol sulfate levels	8	51126677	C	T	0.959	0.212	C	T	-0.009918	0.056	0.57	0.02283	6362.63
rs3858782	GCST90199999	4-methoxyphenol sulfate levels	13	99105482	A	C	0.309	0.067	A	C	0.01168	0.018	0.899	0.03886	11007.9
rs762808	GCST90199999	4-methoxyphenol sulfate levels	6	32829689	A	G	0.504	0.094	A	G	0.002494	0.037	0.417	0.04492	12807.3
rs926771	GCST90199999	4-methoxyphenol sulfate levels	14	32777017	T	C	0.469	0.104	T	C	-0.0007593	0.03	0.476	0.03177	8933.37
rs9273368	GCST90199999	4-methoxyphenol sulfate levels	6	32658698	A	G	0.641	0.063	A	G	0.006253	0.018	0.187	0.16298	53019.4
rs116437995	GCST90200000	Umbelliferone sulfate levels	1	34072289	T	C	1.334	0.284	T	C	-0.03727	0.082	0.828	0.01705	4724.19
rs3858782	GCST90200000	Umbelliferone sulfate levels	13	99105482	A	C	0.309	0.067	A	C	-0.005006	0.022	0.673	0.03886	11007.9
rs926771	GCST90200000	Umbelliferone sulfate levels	14	32777017	T	C	0.469	0.104	T	C	-0.01024	0.036	0.72	0.03177	8933.37
rs116437995	GCST90200001	Sphingomyelin (d18:1/20:0, d16:1/22:0) levels	1	34072289	T	C	1.334	0.284	T	C	0.004498	0.066	0.461	0.01705	4724.19
rs116863628	GCST90200001	Sphingomyelin (d18:1/20:0, d16:1/22:0) levels	18	77446000	G	A	0.883	0.186	G	A	-0.03142	0.058	0.783	0.02758	7724.08
rs117704068	GCST90200001	Sphingomyelin (d18:1/20:0, d16:1/22:0) levels	8	51126677	C	T	0.959	0.212	C	T	-0.01335	0.053	0.596	0.02283	6362.63
rs762808	GCST90200001	Sphingomyelin (d18:1/20:0, d16:1/22:0) levels	6	32829689	A	G	0.504	0.094	A	G	-0.000977	0.035	0.372	0.04492	12807.3
rs926771	GCST90200001	Sphingomyelin (d18:1/20:0, d16:1/22:0) levels	14	32777017	T	C	0.469	0.104	T	C	0.01511	0.028	0.804	0.03177	8933.37
rs9273368	GCST90200001	Sphingomyelin (d18:1/20:0, d16:1/22:0) levels	6	32658698	A	G	0.641	0.063	A	G	0.001645	0.017	0.1	0.16298	53019.4
rs116437995	GCST90200002	6-hydroxyindole sulfate levels	1	34072289	T	C	1.334	0.284	T	C	-0.0002705	0.067	0.424	0.01705	4724.19
rs116863628	GCST90200002	6-hydroxyindole sulfate levels	18	77446000	G	A	0.883	0.186	G	A	-0.02903	0.058	0.748	0.02758	7724.08
rs3858782	GCST90200002	6-hydroxyindole sulfate levels	13	99105482	A	C	0.309	0.067	A	C	-0.0004525	0.018	0.447	0.03886	11007.9
rs9273368	GCST90200002	6-hydroxyindole sulfate levels	6	32658698	A	G	0.641	0.063	A	G	0.0222	0.017	0.648	0.16298	53019.4
rs117704068	GCST90200003	P-cresol glucuronide levels	8	51126677	C	T	0.959	0.212	C	T	0.02198	0.053	0.721	0.02283	6362.63
rs3858782	GCST90200003	P-cresol glucuronide levels	13	99105482	A	C	0.309	0.067	A	C	0.01197	0.017	0.926	0.03886	11007.9
rs762808	GCST90200003	P-cresol glucuronide levels	6	32829689	A	G	0.504	0.094	A	G	0.007455	0.035	0.489	0.04492	12807.3
rs116437995	GCST90200004	N-carbamoylalanine levels	1	34072289	T	C	1.334	0.284	T	C	0.007045	0.07	0.509	0.01705	4724.19
rs116863628	GCST90200004	N-carbamoylalanine levels	18	77446000	G	A	0.883	0.186	G	A	0.01986	0.061	0.655	0.02758	7724.08
rs2215983	GCST90200004	N-carbamoylalanine levels	7	12038283	C	T	0.385	0.085	C	T	-0.0002437	0.023	0.471	0.03442	9706.9
rs762808	GCST90200004	N-carbamoylalanine levels	6	32829689	A	G	0.504	0.094	A	G	-0.008586	0.037	0.523	0.04492	12807.3
rs926771	GCST90200004	N-carbamoylalanine levels	14	32777017	T	C	0.469	0.104	T	C	-0.0002585	0.03	0.472	0.03177	8933.37
rs9273368	GCST90200004	N-carbamoylalanine levels	6	32658698	A	G	0.641	0.063	A	G	0.02947	0.018	0.98	0.16298	53019.4
rs116863628	GCST90200005	Citraconate/glutaconate levels	18	77446000	G	A	0.883	0.186	G	A	-0.0177	0.059	0.604	0.02758	7724.08
rs2215983	GCST90200005	Citraconate/glutaconate levels	7	12038283	C	T	0.385	0.085	C	T	-0.0158	0.022	0.946	0.03442	9706.9
rs3858782	GCST90200005	Citraconate/glutaconate levels	13	99105482	A	C	0.309	0.067	A	C	0.01174	0.018	0.892	0.03886	11007.9
rs926771	GCST90200005	Citraconate/glutaconate levels	14	32777017	T	C	0.469	0.104	T	C	-0.02045	0.029	0.935	0.03177	8933.37
rs9273368	GCST90200005	Citraconate/glutaconate levels	6	32658698	A	G	0.641	0.063	A	G	0.0205	0.017	0.567	0.16298	53019.4
rs116437995	GCST90200006	1,2,3-benzenetriol sulfate (2) levels	1	34072289	T	C	1.334	0.284	T	C	-0.02152	0.07	0.642	0.01705	4724.19
rs116863628	GCST90200006	1,2,3-benzenetriol sulfate (2) levels	18	77446000	G	A	0.883	0.186	G	A	-0.001232	0.062	0.45	0.02758	7724.08
rs3858782	GCST90200006	1,2,3-benzenetriol sulfate (2) levels	13	99105482	A	C	0.309	0.067	A	C	-0.0007285	0.019	0.477	0.03886	11007.9
rs9273368	GCST90200006	1,2,3-benzenetriol sulfate (2) levels	6	32658698	A	G	0.641	0.063	A	G	0.01384	0.018	0.365	0.16298	53019.4
rs116863628	GCST90200007	3-methoxycatechol sulfate (2) levels	18	77446000	G	A	0.883	0.186	G	A	-0.0169	0.063	0.618	0.02758	7724.08
rs117704068	GCST90200007	3-methoxycatechol sulfate (2) levels	8	51126677	C	T	0.959	0.212	C	T	-0.03233	0.058	0.856	0.02283	6362.63
rs2215983	GCST90200007	3-methoxycatechol sulfate (2) levels	7	12038283	C	T	0.385	0.085	C	T	0.01048	0.023	0.776	0.03442	9706.9
rs3858782	GCST90200007	3-methoxycatechol sulfate (2) levels	13	99105482	A	C	0.309	0.067	A	C	-0.002658	0.019	0.548	0.03886	11007.9
rs762808	GCST90200007	3-methoxycatechol sulfate (2) levels	6	32829689	A	G	0.504	0.094	A	G	-0.002003	0.037	0.416	0.04492	12807.3
rs926771	GCST90200007	3-methoxycatechol sulfate (2) levels	14	32777017	T	C	0.469	0.104	T	C	-0.002669	0.031	0.522	0.03177	8933.37
rs9273368	GCST90200007	3-methoxycatechol sulfate (2) levels	6	32658698	A	G	0.641	0.063	A	G	0.02792	0.018	0.89	0.16298	53019.4
rs116437995	GCST90200008	C-glycosyltryptophan levels	1	34072289	T	C	1.334	0.284	T	C	0.04578	0.06	0.961	0.01705	4724.19
rs116863628	GCST90200008	C-glycosyltryptophan levels	18	77446000	G	A	0.883	0.186	G	A	0.02936	0.053	0.795	0.02758	7724.08
rs117704068	GCST90200008	C-glycosyltryptophan levels	8	51126677	C	T	0.959	0.212	C	T	0.001202	0.049	0.453	0.02283	6362.63
rs2215983	GCST90200008	C-glycosyltryptophan levels	7	12038283	C	T	0.385	0.085	C	T	0.007907	0.02	0.707	0.03442	9706.9
rs762808	GCST90200008	C-glycosyltryptophan levels	6	32829689	A	G	0.504	0.094	A	G	-0.01776	0.032	0.717	0.04492	12807.3
rs926771	GCST90200008	C-glycosyltryptophan levels	14	32777017	T	C	0.469	0.104	T	C	-0.004228	0.026	0.543	0.03177	8933.37
rs116437995	GCST90200009	3-methoxycatechol sulfate (1) levels	1	34072289	T	C	1.334	0.284	T	C	0.03535	0.068	0.775	0.01705	4724.19
rs116863628	GCST90200009	3-methoxycatechol sulfate (1) levels	18	77446000	G	A	0.883	0.186	G	A	-0.02122	0.059	0.648	0.02758	7724.08
rs3858782	GCST90200009	3-methoxycatechol sulfate (1) levels	13	99105482	A	C	0.309	0.067	A	C	0.01003	0.018	0.819	0.03886	11007.9
rs762808	GCST90200009	3-methoxycatechol sulfate (1) levels	6	32829689	A	G	0.504	0.094	A	G	0.002849	0.035	0.402	0.04492	12807.3
rs926771	GCST90200009	3-methoxycatechol sulfate (1) levels	14	32777017	T	C	0.469	0.104	T	C	-0.0128	0.029	0.737	0.03177	8933.37
rs116863628	GCST90200010	Sphingomyelin (d18:1/22:1, d18:2/22:0, d16:1/24:1) levels	18	77446000	G	A	0.883	0.186	G	A	-0.0003964	0.054	0.421	0.02758	7724.08
rs117704068	GCST90200010	Sphingomyelin (d18:1/22:1, d18:2/22:0, d16:1/24:1) levels	8	51126677	C	T	0.959	0.212	C	T	-0.03266	0.05	0.891	0.02283	6362.63
rs2215983	GCST90200010	Sphingomyelin (d18:1/22:1, d18:2/22:0, d16:1/24:1) levels	7	12038283	C	T	0.385	0.085	C	T	0.004903	0.02	0.592	0.03442	9706.9
rs3858782	GCST90200010	Sphingomyelin (d18:1/22:1, d18:2/22:0, d16:1/24:1) levels	13	99105482	A	C	0.309	0.067	A	C	-0.005308	0.016	0.641	0.03886	11007.9
rs762808	GCST90200010	Sphingomyelin (d18:1/22:1, d18:2/22:0, d16:1/24:1) levels	6	32829689	A	G	0.504	0.094	A	G	0.009711	0.033	0.531	0.04492	12807.3
rs9273368	GCST90200010	Sphingomyelin (d18:1/22:1, d18:2/22:0, d16:1/24:1) levels	6	32658698	A	G	0.641	0.063	A	G	0.002016	0.016	0.106	0.16298	53019.4
rs117704068	GCST90200011	Arabitol/xylitol levels	8	51126677	C	T	0.959	0.212	C	T	-0.005931	0.051	0.509	0.02283	6362.63
rs926771	GCST90200011	Arabitol/xylitol levels	14	32777017	T	C	0.469	0.104	T	C	0.004352	0.027	0.541	0.03177	8933.37
rs9273368	GCST90200011	Arabitol/xylitol levels	6	32658698	A	G	0.641	0.063	A	G	0.02836	0.016	0.999	0.16298	53019.4
rs116437995	GCST90200012	3-hydroxyhexanoate levels	1	34072289	T	C	1.334	0.284	T	C	-0.001723	0.066	0.436	0.01705	4724.19
rs2215983	GCST90200012	3-hydroxyhexanoate levels	7	12038283	C	T	0.385	0.085	C	T	0.004984	0.021	0.585	0.03442	9706.9
rs9273368	GCST90200012	3-hydroxyhexanoate levels	6	32658698	A	G	0.641	0.063	A	G	0.02716	0.017	0.879	0.16298	53019.4
rs116437995	GCST90200013	Sphingomyelin (d18:1/22:2, d18:2/22:1, d16:1/24:2) levels	1	34072289	T	C	1.334	0.284	T	C	0.04111	0.061	0.889	0.01705	4724.19
rs117704068	GCST90200013	Sphingomyelin (d18:1/22:2, d18:2/22:1, d16:1/24:2) levels	8	51126677	C	T	0.959	0.212	C	T	0.008776	0.05	0.546	0.02283	6362.63
rs2215983	GCST90200013	Sphingomyelin (d18:1/22:2, d18:2/22:1, d16:1/24:2) levels	7	12038283	C	T	0.385	0.085	C	T	-0.0004336	0.02	0.451	0.03442	9706.9
rs3858782	GCST90200013	Sphingomyelin (d18:1/22:2, d18:2/22:1, d16:1/24:2) levels	13	99105482	A	C	0.309	0.067	A	C	0.005138	0.016	0.637	0.03886	11007.9
rs926771	GCST90200013	Sphingomyelin (d18:1/22:2, d18:2/22:1, d16:1/24:2) levels	14	32777017	T	C	0.469	0.104	T	C	0.0195	0.026	0.966	0.03177	8933.37
rs9273368	GCST90200013	Sphingomyelin (d18:1/22:2, d18:2/22:1, d16:1/24:2) levels	6	32658698	A	G	0.641	0.063	A	G	0.01962	0.016	0.614	0.16298	53019.4
rs116863628	GCST90200014	3beta-hydroxy-5-cholestenoate levels	18	77446000	G	A	0.883	0.186	G	A	0.007828	0.059	0.495	0.02758	7724.08
rs117704068	GCST90200014	3beta-hydroxy-5-cholestenoate levels	8	51126677	C	T	0.959	0.212	C	T	-0.005914	0.055	0.502	0.02283	6362.63
rs3858782	GCST90200014	3beta-hydroxy-5-cholestenoate levels	13	99105482	A	C	0.309	0.067	A	C	-0.003818	0.018	0.565	0.03886	11007.9
rs762808	GCST90200014	3beta-hydroxy-5-cholestenoate levels	6	32829689	A	G	0.504	0.094	A	G	0.02601	0.036	0.841	0.04492	12807.3
rs9273368	GCST90200014	3beta-hydroxy-5-cholestenoate levels	6	32658698	A	G	0.641	0.063	A	G	-0.01856	0.017	0.492	0.16298	53019.4
rs116437995	GCST90200015	N-acetylkynurenine (2) levels	1	34072289	T	C	1.334	0.284	T	C	0.01562	0.074	0.623	0.01705	4724.19
rs117704068	GCST90200015	N-acetylkynurenine (2) levels	8	51126677	C	T	0.959	0.212	C	T	-0.01825	0.061	0.705	0.02283	6362.63
rs762808	GCST90200015	N-acetylkynurenine (2) levels	6	32829689	A	G	0.504	0.094	A	G	0.02594	0.04	0.869	0.04492	12807.3
rs926771	GCST90200015	N-acetylkynurenine (2) levels	14	32777017	T	C	0.469	0.104	T	C	0.0126	0.033	0.769	0.03177	8933.37
rs9273368	GCST90200015	N-acetylkynurenine (2) levels	6	32658698	A	G	0.641	0.063	A	G	-0.02068	0.019	0.645	0.16298	53019.4
rs116437995	GCST90200016	Dopamine 4-sulfate levels	1	34072289	T	C	1.334	0.284	T	C	0.01158	0.071	0.564	0.01705	4724.19
rs2215983	GCST90200016	Dopamine 4-sulfate levels	7	12038283	C	T	0.385	0.085	C	T	-0.01218	0.024	0.835	0.03442	9706.9
rs3858782	GCST90200016	Dopamine 4-sulfate levels	13	99105482	A	C	0.309	0.067	A	C	-0.0141	0.019	0.999	0.03886	11007.9
rs762808	GCST90200016	Dopamine 4-sulfate levels	6	32829689	A	G	0.504	0.094	A	G	-0.0001099	0.039	0.401	0.04492	12807.3
rs926771	GCST90200016	Dopamine 4-sulfate levels	14	32777017	T	C	0.469	0.104	T	C	-0.01583	0.032	0.825	0.03177	8933.37
rs9273368	GCST90200016	Dopamine 4-sulfate levels	6	32658698	A	G	0.641	0.063	A	G	0.01317	0.019	0.366	0.16298	53019.4
rs116437995	GCST90200017	Sphingomyelin (d17:1/16:0, d18:1/15:0, d16:1/17:0) levels	1	34072289	T	C	1.334	0.284	T	C	0.03454	0.065	0.781	0.01705	4724.19
rs116863628	GCST90200017	Sphingomyelin (d17:1/16:0, d18:1/15:0, d16:1/17:0) levels	18	77446000	G	A	0.883	0.186	G	A	-0.03028	0.057	0.774	0.02758	7724.08
rs117704068	GCST90200017	Sphingomyelin (d17:1/16:0, d18:1/15:0, d16:1/17:0) levels	8	51126677	C	T	0.959	0.212	C	T	-0.02353	0.053	0.736	0.02283	6362.63
rs9273368	GCST90200017	Sphingomyelin (d17:1/16:0, d18:1/15:0, d16:1/17:0) levels	6	32658698	A	G	0.641	0.063	A	G	-0.0003007	0.017	0.084	0.16298	53019.4
rs116437995	GCST90200018	Adipoylcarnitine (C6-DC) levels	1	34072289	T	C	1.334	0.284	T	C	0.04859	0.065	0.946	0.01705	4724.19
rs116863628	GCST90200018	Adipoylcarnitine (C6-DC) levels	18	77446000	G	A	0.883	0.186	G	A	-0.01163	0.057	0.542	0.02758	7724.08
rs117704068	GCST90200018	Adipoylcarnitine (C6-DC) levels	8	51126677	C	T	0.959	0.212	C	T	-0.008003	0.053	0.532	0.02283	6362.63
rs2215983	GCST90200018	Adipoylcarnitine (C6-DC) levels	7	12038283	C	T	0.385	0.085	C	T	0.002577	0.021	0.514	0.03442	9706.9
rs762808	GCST90200018	Adipoylcarnitine (C6-DC) levels	6	32829689	A	G	0.504	0.094	A	G	0.01135	0.034	0.554	0.04492	12807.3
rs926771	GCST90200018	Adipoylcarnitine (C6-DC) levels	14	32777017	T	C	0.469	0.104	T	C	-0.01349	0.028	0.767	0.03177	8933.37
rs116863628	GCST90200019	Dopamine 3-o-sulfate levels	18	77446000	G	A	0.883	0.186	G	A	0.01269	0.059	0.548	0.02758	7724.08
rs3858782	GCST90200019	Dopamine 3-o-sulfate levels	13	99105482	A	C	0.309	0.067	A	C	-0.008425	0.018	0.752	0.03886	11007.9
rs762808	GCST90200019	Dopamine 3-o-sulfate levels	6	32829689	A	G	0.504	0.094	A	G	-7.522e-05	0.035	0.358	0.04492	12807.3
rs9273368	GCST90200019	Dopamine 3-o-sulfate levels	6	32658698	A	G	0.641	0.063	A	G	0.004639	0.017	0.14	0.16298	53019.4
rs116437995	GCST90200020	Lignoceroyl sphingomyelin (d18:1/24:0) levels	1	34072289	T	C	1.334	0.284	T	C	0.03738	0.065	0.811	0.01705	4724.19
rs116863628	GCST90200020	Lignoceroyl sphingomyelin (d18:1/24:0) levels	18	77446000	G	A	0.883	0.186	G	A	-0.0201	0.057	0.642	0.02758	7724.08
rs117704068	GCST90200020	Lignoceroyl sphingomyelin (d18:1/24:0) levels	8	51126677	C	T	0.959	0.212	C	T	0.001171	0.053	0.45	0.02283	6362.63
rs3858782	GCST90200020	Lignoceroyl sphingomyelin (d18:1/24:0) levels	13	99105482	A	C	0.309	0.067	A	C	-0.00398	0.017	0.576	0.03886	11007.9
rs762808	GCST90200020	Lignoceroyl sphingomyelin (d18:1/24:0) levels	6	32829689	A	G	0.504	0.094	A	G	-0.02723	0.034	0.889	0.04492	12807.3
rs926771	GCST90200020	Lignoceroyl sphingomyelin (d18:1/24:0) levels	14	32777017	T	C	0.469	0.104	T	C	0.0185	0.028	0.902	0.03177	8933.37
rs9273368	GCST90200020	Lignoceroyl sphingomyelin (d18:1/24:0) levels	6	32658698	A	G	0.641	0.063	A	G	-0.01587	0.017	0.421	0.16298	53019.4
rs116863628	GCST90200021	N-acetylglucosamine/n-acetylgalactosamine levels	18	77446000	G	A	0.883	0.186	G	A	-0.01788	0.057	0.624	0.02758	7724.08
rs117704068	GCST90200021	N-acetylglucosamine/n-acetylgalactosamine levels	8	51126677	C	T	0.959	0.212	C	T	0.01964	0.053	0.691	0.02283	6362.63
rs926771	GCST90200021	N-acetylglucosamine/n-acetylgalactosamine levels	14	32777017	T	C	0.469	0.104	T	C	-0.007488	0.028	0.622	0.03177	8933.37
rs9273368	GCST90200021	N-acetylglucosamine/n-acetylgalactosamine levels	6	32658698	A	G	0.641	0.063	A	G	0.02456	0.017	0.794	0.16298	53019.4
rs116437995	GCST90200022	Glycochenodeoxycholate 3-sulfate levels	1	34072289	T	C	1.334	0.284	T	C	0.01616	0.066	0.576	0.01705	4724.19
rs2215983	GCST90200022	Glycochenodeoxycholate 3-sulfate levels	7	12038283	C	T	0.385	0.085	C	T	-0.0122	0.022	0.826	0.03442	9706.9
rs3858782	GCST90200022	Glycochenodeoxycholate 3-sulfate levels	13	99105482	A	C	0.309	0.067	A	C	-0.01257	0.018	0.936	0.03886	11007.9
rs762808	GCST90200022	Glycochenodeoxycholate 3-sulfate levels	6	32829689	A	G	0.504	0.094	A	G	-0.0001823	0.035	0.364	0.04492	12807.3
rs926771	GCST90200022	Glycochenodeoxycholate 3-sulfate levels	14	32777017	T	C	0.469	0.104	T	C	0.02207	0.029	0.991	0.03177	8933.37
rs9273368	GCST90200022	Glycochenodeoxycholate 3-sulfate levels	6	32658698	A	G	0.641	0.063	A	G	0.01201	0.017	0.298	0.16298	53019.4
rs116863628	GCST90200023	Trans 3,4-methyleneheptanoate levels	18	77446000	G	A	0.883	0.186	G	A	-0.01906	0.064	0.643	0.02758	7724.08
rs2215983	GCST90200023	Trans 3,4-methyleneheptanoate levels	7	12038283	C	T	0.385	0.085	C	T	-0.01067	0.024	0.782	0.03442	9706.9
rs762808	GCST90200023	Trans 3,4-methyleneheptanoate levels	6	32829689	A	G	0.504	0.094	A	G	0.003742	0.038	0.448	0.04492	12807.3
rs9273368	GCST90200023	Trans 3,4-methyleneheptanoate levels	6	32658698	A	G	0.641	0.063	A	G	-0.02972	0.019	0.967	0.16298	53019.4
rs116437995	GCST90200024	Taurodeoxycholic acid 3-sulfate levels	1	34072289	T	C	1.334	0.284	T	C	0.04608	0.073	0.892	0.01705	4724.19
rs116863628	GCST90200024	Taurodeoxycholic acid 3-sulfate levels	18	77446000	G	A	0.883	0.186	G	A	-0.04228	0.063	0.919	0.02758	7724.08
rs2215983	GCST90200024	Taurodeoxycholic acid 3-sulfate levels	7	12038283	C	T	0.385	0.085	C	T	0.005699	0.023	0.624	0.03442	9706.9
rs3858782	GCST90200024	Taurodeoxycholic acid 3-sulfate levels	13	99105482	A	C	0.309	0.067	A	C	-0.00892	0.019	0.781	0.03886	11007.9
rs762808	GCST90200024	Taurodeoxycholic acid 3-sulfate levels	6	32829689	A	G	0.504	0.094	A	G	-0.02413	0.038	0.809	0.04492	12807.3
rs926771	GCST90200024	Taurodeoxycholic acid 3-sulfate levels	14	32777017	T	C	0.469	0.104	T	C	0.01035	0.031	0.689	0.03177	8933.37
rs9273368	GCST90200024	Taurodeoxycholic acid 3-sulfate levels	6	32658698	A	G	0.641	0.063	A	G	-0.00987	0.018	0.264	0.16298	53019.4
rs116863628	GCST90200025	Phenol glucuronide levels	18	77446000	G	A	0.883	0.186	G	A	-0.02795	0.081	0.796	0.02758	7724.08
rs117704068	GCST90200025	Phenol glucuronide levels	8	51126677	C	T	0.959	0.212	C	T	-0.01766	0.074	0.736	0.02283	6362.63
rs3858782	GCST90200025	Phenol glucuronide levels	13	99105482	A	C	0.309	0.067	A	C	0.01414	0.024	1	0.03886	11007.9
rs9273368	GCST90200025	Phenol glucuronide levels	6	32658698	A	G	0.641	0.063	A	G	0.01536	0.023	0.524	0.16298	53019.4
rs116863628	GCST90200026	Glycodeoxycholate 3-sulfate levels	18	77446000	G	A	0.883	0.186	G	A	-0.01769	0.06	0.608	0.02758	7724.08
rs762808	GCST90200026	Glycodeoxycholate 3-sulfate levels	6	32829689	A	G	0.504	0.094	A	G	-0.004354	0.036	0.429	0.04492	12807.3
rs926771	GCST90200026	Glycodeoxycholate 3-sulfate levels	14	32777017	T	C	0.469	0.104	T	C	0.01739	0.03	0.855	0.03177	8933.37
rs9273368	GCST90200026	Glycodeoxycholate 3-sulfate levels	6	32658698	A	G	0.641	0.063	A	G	-0.006727	0.017	0.179	0.16298	53019.4
rs116437995	GCST90200027	4-hydroxyphenylacetoylcarnitine levels	1	34072289	T	C	1.334	0.284	T	C	-0.03833	0.068	0.832	0.01705	4724.19
rs116863628	GCST90200027	4-hydroxyphenylacetoylcarnitine levels	18	77446000	G	A	0.883	0.186	G	A	0.00298	0.061	0.466	0.02758	7724.08
rs117704068	GCST90200027	4-hydroxyphenylacetoylcarnitine levels	8	51126677	C	T	0.959	0.212	C	T	-0.02992	0.057	0.823	0.02283	6362.63
rs2215983	GCST90200027	4-hydroxyphenylacetoylcarnitine levels	7	12038283	C	T	0.385	0.085	C	T	0.00542	0.022	0.616	0.03442	9706.9
rs926771	GCST90200027	4-hydroxyphenylacetoylcarnitine levels	14	32777017	T	C	0.469	0.104	T	C	0.005059	0.03	0.568	0.03177	8933.37
rs116863628	GCST90200028	1-stearoyl-2-oleoyl-gpc (18:0/18:1) levels	18	77446000	G	A	0.883	0.186	G	A	-0.03536	0.058	0.829	0.02758	7724.08
rs3858782	GCST90200028	1-stearoyl-2-oleoyl-gpc (18:0/18:1) levels	13	99105482	A	C	0.309	0.067	A	C	-0.01222	0.018	0.918	0.03886	11007.9
rs762808	GCST90200028	1-stearoyl-2-oleoyl-gpc (18:0/18:1) levels	6	32829689	A	G	0.504	0.094	A	G	0.007771	0.035	0.482	0.04492	12807.3
rs9273368	GCST90200028	1-stearoyl-2-oleoyl-gpc (18:0/18:1) levels	6	32658698	A	G	0.641	0.063	A	G	-0.004749	0.017	0.142	0.16298	53019.4
rs116437995	GCST90200029	Linoleoyl ethanolamide levels	1	34072289	T	C	1.334	0.284	T	C	-0.0122	0.071	0.559	0.01705	4724.19
rs3858782	GCST90200029	Linoleoyl ethanolamide levels	13	99105482	A	C	0.309	0.067	A	C	-0.007509	0.019	0.732	0.03886	11007.9
rs762808	GCST90200029	Linoleoyl ethanolamide levels	6	32829689	A	G	0.504	0.094	A	G	-0.01529	0.038	0.645	0.04492	12807.3
rs926771	GCST90200029	Linoleoyl ethanolamide levels	14	32777017	T	C	0.469	0.104	T	C	0.002721	0.031	0.525	0.03177	8933.37
rs9273368	GCST90200029	Linoleoyl ethanolamide levels	6	32658698	A	G	0.641	0.063	A	G	-0.01711	0.018	0.483	0.16298	53019.4
rs117704068	GCST90200030	1,2-dilinoleoyl-GPC (18:2/18:2) levels	8	51126677	C	T	0.959	0.212	C	T	0.008835	0.053	0.54	0.02283	6362.63
rs3858782	GCST90200030	1,2-dilinoleoyl-GPC (18:2/18:2) levels	13	99105482	A	C	0.309	0.067	A	C	-0.005491	0.017	0.635	0.03886	11007.9
rs762808	GCST90200030	1,2-dilinoleoyl-GPC (18:2/18:2) levels	6	32829689	A	G	0.504	0.094	A	G	0.005979	0.035	0.454	0.04492	12807.3
rs926771	GCST90200030	1,2-dilinoleoyl-GPC (18:2/18:2) levels	14	32777017	T	C	0.469	0.104	T	C	0.01119	0.028	0.701	0.03177	8933.37
rs9273368	GCST90200030	1,2-dilinoleoyl-GPC (18:2/18:2) levels	6	32658698	A	G	0.641	0.063	A	G	-0.0277	0.017	0.901	0.16298	53019.4
rs116863628	GCST90200031	Nonanoylcarnitine (C9) levels	18	77446000	G	A	0.883	0.186	G	A	-0.02957	0.06	0.767	0.02758	7724.08
rs117704068	GCST90200031	Nonanoylcarnitine (C9) levels	8	51126677	C	T	0.959	0.212	C	T	-0.02342	0.055	0.742	0.02283	6362.63
rs2215983	GCST90200031	Nonanoylcarnitine (C9) levels	7	12038283	C	T	0.385	0.085	C	T	0.002537	0.022	0.525	0.03442	9706.9
rs3858782	GCST90200031	Nonanoylcarnitine (C9) levels	13	99105482	A	C	0.309	0.067	A	C	0.005552	0.018	0.648	0.03886	11007.9
rs926771	GCST90200031	Nonanoylcarnitine (C9) levels	14	32777017	T	C	0.469	0.104	T	C	-0.003674	0.03	0.534	0.03177	8933.37
rs116437995	GCST90200032	2-hydroxybutyrate/2-hydroxyisobutyrate levels	1	34072289	T	C	1.334	0.284	T	C	-0.005137	0.067	0.467	0.01705	4724.19
rs2215983	GCST90200032	2-hydroxybutyrate/2-hydroxyisobutyrate levels	7	12038283	C	T	0.385	0.085	C	T	-0.007667	0.022	0.666	0.03442	9706.9
rs3858782	GCST90200032	2-hydroxybutyrate/2-hydroxyisobutyrate levels	13	99105482	A	C	0.309	0.067	A	C	0.003896	0.018	0.569	0.03886	11007.9
rs762808	GCST90200032	2-hydroxybutyrate/2-hydroxyisobutyrate levels	6	32829689	A	G	0.504	0.094	A	G	0.02594	0.036	0.84	0.04492	12807.3
rs9273368	GCST90200032	2-hydroxybutyrate/2-hydroxyisobutyrate levels	6	32658698	A	G	0.641	0.063	A	G	0.01312	0.017	0.32	0.16298	53019.4
rs116863628	GCST90200033	Sphingomyelin (d18:2/23:0, d18:1/23:1, d17:1/24:1) levels	18	77446000	G	A	0.883	0.186	G	A	0.01089	0.052	0.543	0.02758	7724.08
rs117704068	GCST90200033	Sphingomyelin (d18:2/23:0, d18:1/23:1, d17:1/24:1) levels	8	51126677	C	T	0.959	0.212	C	T	0.03322	0.048	0.919	0.02283	6362.63
rs3858782	GCST90200033	Sphingomyelin (d18:2/23:0, d18:1/23:1, d17:1/24:1) levels	13	99105482	A	C	0.309	0.067	A	C	0.002369	0.016	0.523	0.03886	11007.9
rs926771	GCST90200033	Sphingomyelin (d18:2/23:0, d18:1/23:1, d17:1/24:1) levels	14	32777017	T	C	0.469	0.104	T	C	0.007355	0.026	0.623	0.03177	8933.37
rs9273368	GCST90200033	Sphingomyelin (d18:2/23:0, d18:1/23:1, d17:1/24:1) levels	6	32658698	A	G	0.641	0.063	A	G	-0.004721	0.015	0.15	0.16298	53019.4
rs116863628	GCST90200034	Tricosanoyl sphingomyelin (d18:1/23:0) levels	18	77446000	G	A	0.883	0.186	G	A	-0.02443	0.054	0.711	0.02758	7724.08
rs117704068	GCST90200034	Tricosanoyl sphingomyelin (d18:1/23:0) levels	8	51126677	C	T	0.959	0.212	C	T	0.006906	0.05	0.521	0.02283	6362.63
rs3858782	GCST90200034	Tricosanoyl sphingomyelin (d18:1/23:0) levels	13	99105482	A	C	0.309	0.067	A	C	-0.009274	0.016	0.82	0.03886	11007.9
rs926771	GCST90200034	Tricosanoyl sphingomyelin (d18:1/23:0) levels	14	32777017	T	C	0.469	0.104	T	C	0.008177	0.027	0.638	0.03177	8933.37
rs9273368	GCST90200034	Tricosanoyl sphingomyelin (d18:1/23:0) levels	6	32658698	A	G	0.641	0.063	A	G	-0.001035	0.016	0.093	0.16298	53019.4
rs116437995	GCST90200035	Palmitoyl dihydrosphingomyelin (d18:0/16:0) levels	1	34072289	T	C	1.334	0.284	T	C	0.0277	0.065	0.7	0.01705	4724.19
rs116863628	GCST90200035	Palmitoyl dihydrosphingomyelin (d18:0/16:0) levels	18	77446000	G	A	0.883	0.186	G	A	-0.01381	0.057	0.565	0.02758	7724.08
rs117704068	GCST90200035	Palmitoyl dihydrosphingomyelin (d18:0/16:0) levels	8	51126677	C	T	0.959	0.212	C	T	-0.02143	0.053	0.704	0.02283	6362.63
rs762808	GCST90200035	Palmitoyl dihydrosphingomyelin (d18:0/16:0) levels	6	32829689	A	G	0.504	0.094	A	G	0.03175	0.034	0.993	0.04492	12807.3
rs926771	GCST90200035	Palmitoyl dihydrosphingomyelin (d18:0/16:0) levels	14	32777017	T	C	0.469	0.104	T	C	0.01075	0.028	0.691	0.03177	8933.37
rs9273368	GCST90200035	Palmitoyl dihydrosphingomyelin (d18:0/16:0) levels	6	32658698	A	G	0.641	0.063	A	G	-0.005069	0.017	0.148	0.16298	53019.4
rs116437995	GCST90200036	1-palmitoleoylglycerol (16:1) levels	1	34072289	T	C	1.334	0.284	T	C	0.01102	0.077	0.568	0.01705	4724.19
rs117704068	GCST90200036	1-palmitoleoylglycerol (16:1) levels	8	51126677	C	T	0.959	0.212	C	T	0.03761	0.062	0.926	0.02283	6362.63
rs3858782	GCST90200036	1-palmitoleoylglycerol (16:1) levels	13	99105482	A	C	0.309	0.067	A	C	0.01417	0.02	0.999	0.03886	11007.9
rs762808	GCST90200036	1-palmitoleoylglycerol (16:1) levels	6	32829689	A	G	0.504	0.094	A	G	0.008419	0.041	0.54	0.04492	12807.3
rs926771	GCST90200036	1-palmitoleoylglycerol (16:1) levels	14	32777017	T	C	0.469	0.104	T	C	-0.01062	0.033	0.714	0.03177	8933.37
rs9273368	GCST90200036	1-palmitoleoylglycerol (16:1) levels	6	32658698	A	G	0.641	0.063	A	G	0.01744	0.02	0.505	0.16298	53019.4
rs116437995	GCST90200037	1-stearoyl-2-linoleoyl-gpc (18:0/18:2) levels	1	34072289	T	C	1.334	0.284	T	C	0.02293	0.065	0.648	0.01705	4724.19
rs116863628	GCST90200037	1-stearoyl-2-linoleoyl-gpc (18:0/18:2) levels	18	77446000	G	A	0.883	0.186	G	A	0.01391	0.057	0.568	0.02758	7724.08
rs117704068	GCST90200037	1-stearoyl-2-linoleoyl-gpc (18:0/18:2) levels	8	51126677	C	T	0.959	0.212	C	T	-0.03729	0.053	0.938	0.02283	6362.63
rs3858782	GCST90200037	1-stearoyl-2-linoleoyl-gpc (18:0/18:2) levels	13	99105482	A	C	0.309	0.067	A	C	-0.01051	0.017	0.856	0.03886	11007.9
rs762808	GCST90200037	1-stearoyl-2-linoleoyl-gpc (18:0/18:2) levels	6	32829689	A	G	0.504	0.094	A	G	0.02308	0.034	0.801	0.04492	12807.3
rs926771	GCST90200037	1-stearoyl-2-linoleoyl-gpc (18:0/18:2) levels	14	32777017	T	C	0.469	0.104	T	C	-0.0162	0.028	0.84	0.03177	8933.37
rs9273368	GCST90200037	1-stearoyl-2-linoleoyl-gpc (18:0/18:2) levels	6	32658698	A	G	0.641	0.063	A	G	-0.01613	0.017	0.432	0.16298	53019.4
rs116437995	GCST90200038	1-palmitoyl-2-palmitoleoyl-gpc (16:0/16:1) levels	1	34072289	T	C	1.334	0.284	T	C	-0.02791	0.067	0.694	0.01705	4724.19
rs116863628	GCST90200038	1-palmitoyl-2-palmitoleoyl-gpc (16:0/16:1) levels	18	77446000	G	A	0.883	0.186	G	A	-0.03161	0.059	0.778	0.02758	7724.08
rs2215983	GCST90200038	1-palmitoyl-2-palmitoleoyl-gpc (16:0/16:1) levels	7	12038283	C	T	0.385	0.085	C	T	0.01476	0.022	0.914	0.03442	9706.9
rs3858782	GCST90200038	1-palmitoyl-2-palmitoleoyl-gpc (16:0/16:1) levels	13	99105482	A	C	0.309	0.067	A	C	0.00476	0.018	0.602	0.03886	11007.9
rs762808	GCST90200038	1-palmitoyl-2-palmitoleoyl-gpc (16:0/16:1) levels	6	32829689	A	G	0.504	0.094	A	G	0.01463	0.035	0.61	0.04492	12807.3
rs9273368	GCST90200038	1-palmitoyl-2-palmitoleoyl-gpc (16:0/16:1) levels	6	32658698	A	G	0.641	0.063	A	G	5.729e-06	0.017	0.081	0.16298	53019.4
rs116437995	GCST90200039	1-stearoyl-2-linoleoyl-GPE (18:0/18:2) levels	1	34072289	T	C	1.334	0.284	T	C	-0.01069	0.067	0.518	0.01705	4724.19
rs117704068	GCST90200039	1-stearoyl-2-linoleoyl-GPE (18:0/18:2) levels	8	51126677	C	T	0.959	0.212	C	T	0.03146	0.054	0.836	0.02283	6362.63
rs762808	GCST90200039	1-stearoyl-2-linoleoyl-GPE (18:0/18:2) levels	6	32829689	A	G	0.504	0.094	A	G	0.01283	0.035	0.574	0.04492	12807.3
rs9273368	GCST90200039	1-stearoyl-2-linoleoyl-GPE (18:0/18:2) levels	6	32658698	A	G	0.641	0.063	A	G	-0.02154	0.017	0.613	0.16298	53019.4
rs116863628	GCST90200040	Sphingomyelin (d18:2/24:1, d18:1/24:2) levels	18	77446000	G	A	0.883	0.186	G	A	0.009492	0.054	0.522	0.02758	7724.08
rs117704068	GCST90200040	Sphingomyelin (d18:2/24:1, d18:1/24:2) levels	8	51126677	C	T	0.959	0.212	C	T	0.00414	0.05	0.486	0.02283	6362.63
rs2215983	GCST90200040	Sphingomyelin (d18:2/24:1, d18:1/24:2) levels	7	12038283	C	T	0.385	0.085	C	T	0.0003728	0.02	0.449	0.03442	9706.9
rs3858782	GCST90200040	Sphingomyelin (d18:2/24:1, d18:1/24:2) levels	13	99105482	A	C	0.309	0.067	A	C	0.005741	0.016	0.662	0.03886	11007.9
rs9273368	GCST90200040	Sphingomyelin (d18:2/24:1, d18:1/24:2) levels	6	32658698	A	G	0.641	0.063	A	G	0.01329	0.016	0.363	0.16298	53019.4
rs116863628	GCST90200041	1-palmitoyl-2-stearoyl-gpc (16:0/18:0) levels	18	77446000	G	A	0.883	0.186	G	A	-0.03319	0.059	0.795	0.02758	7724.08
rs2215983	GCST90200041	1-palmitoyl-2-stearoyl-gpc (16:0/18:0) levels	7	12038283	C	T	0.385	0.085	C	T	0.01439	0.022	0.896	0.03442	9706.9
[truncated: 4,776 more rows]
