# Supplementary material for: Plasma metabolite octadecadienedioate: A novel protective factor against diabetes-related Charcot foot
Source: Medicine (Baltimore). 2026 Jul 31;105(31):e49973. doi: 10.1097/MD.0000000000049973 (PMC13433017; doi:10.1097/MD.0000000000049973)
Supplement: Supplementary file 5 [file medi-105-e49973-s005.xlsx]

## Sheet: S5 SigMRres
Table S5. Significant associations with P<0.05 in MR analyses and the sensitivity analysis.
Metabolite ID	Annotation	Number of IVs	R2 (%) a	F-statistics	IVW			Weighted median		Egger regression		Weighted mode		Heterogeneity		Egger		MR-PRESSO global test P	Reverse MR (IVW) c
					OR (95% CI)b	P	FDR	OR (95% CI)	P	OR (95% CI)	P	OR (95% CI)	P	Q	P	Intercept	P		Number of IVs	OR (95% CI)	P	FDR
Negative associations
GCST90200170	Octadecadienedioate (C18:2-DC) levels	32	0.16494	1629.82	0.644 (0.528-0.785)	0.0001	0.018	0.557 (0.424-0.733)	0	0.588 (0.431-0.803)	0.002	0.599 (0.461-0.778)	0.001	25.21	0.758	0.021	0.466	0.771	8	-0.019 (-0.052-0.013)	0.243	1
GCST90199783	5-methyluridine (ribothymidine) levels	25	0.18185	1653.63	0.768 (0.622-0.949)	0.015	0.973	0.712 (0.543-0.933)	0.014	0.705 (0.517-0.961)	0.037	0.699 (0.538-0.907)	0.013	21.946	0.583	0.021	0.463	0.626	6	0.003 (-0.043-0.049)	0.899	1
GCST90199805	Octadecanedioate levels	25	0.08187	696.689	0.676 (0.491-0.932)	0.017	0.973	0.616 (0.384-0.988)	0.044	0.497 (0.225-1.097)	0.097	0.589 (0.237-1.464)	0.266	25.847	0.361	0.048	0.412	0.286	8	0.015 (-0.017-0.047)	0.362	1
GCST90199807	Hexadecanedioate (C16-DC) levels	22	0.13303	1178.29	0.663 (0.504-0.872)	0.003	0.517	0.551 (0.407-0.746)	0	0.521 (0.351-0.773)	0.004	0.555 (0.417-0.740)	0.001	29.677	0.099	0.049	0.123	0.122	6	0.017 (-0.019-0.052)	0.358	1
GCST90199881	5-(galactosylhydroxy)-L-lysine levels	13	0.02824	275.25	0.618 (0.415-0.922)	0.018	0.973	0.629 (0.362-1.092)	0.1	0.974 (0.452-2.102)	0.949	0.621 (0.293-1.319)	0.239	12.411	0.413	-0.09	0.204	0.417	5	-0.024 (-0.077-0.030)	0.382	1
GCST90199912	N-oleoyltaurine levels	21	0.06965	604	0.714 (0.518-0.983)	0.039	0.987	0.663 (0.422-1.041)	0.074	0.325 (0.162-0.651)	0.005	0.643 (0.376-1.102)	0.124	23.343	0.272	0.13	0.024	0.289	8	-0.025 (-0.060-0.010)	0.159	1
GCST90199917	Pregnanediol-3-glucuronide levels	35	0.10107	1070.37	0.683 (0.519-0.899)	0.007	0.821	0.854 (0.556-1.313)	0.472	0.429 (0.232-0.794)	0.011	1.092 (0.362-3.290)	0.877	38.142	0.287	0.069	0.11	0.221	7	-0.001 (-0.037-0.035)	0.947	1
GCST90199923	N-palmitoylglycine levels	19	0.10152	896.415	0.667 (0.497-0.897)	0.007	0.821	0.756 (0.530-1.079)	0.124	0.782 (0.448-1.365)	0.399	0.753 (0.535-1.061)	0.122	21.367	0.261	-0.029	0.517	0.31	6	0.004 (-0.032-0.040)	0.82	1
GCST90199969	1-oleoyl-GPG (18:1) levels	25	0.1259	991.742	0.703 (0.547-0.904)	0.006	0.821	0.547 (0.396-0.756)	0	0.525 (0.336-0.818)	0.009	0.565 (0.407-0.785)	0.002	28.763	0.229	0.069	0.136	0.174	6	0.023 (-0.017-0.063)	0.267	1
GCST90199970	Octadecenedioylcarnitine (C18:1-DC) levels	14	0.11519	1143.58	0.688 (0.507-0.933)	0.016	0.973	0.602 (0.461-0.787)	0	0.458 (0.308-0.683)	0.002	0.581 (0.432-0.780)	0.003	22.206	0.052	0.117	0.024	0.138	9	0.019 (-0.012-0.051)	0.231	1
GCST90199992	Octadecanedioylcarnitine (C18-DC) levels	27	0.13955	1379.94	0.663 (0.534-0.822)	0.0001	0.088	0.556 (0.413-0.747)	0	0.549 (0.386-0.779)	0.002	0.558 (0.424-0.734)	0	18.495	0.857	0.043	0.191	0.77	6	0.001 (-0.044-0.047)	0.951	1
GCST90200020	Lignoceroyl sphingomyelin (d18:1/24:0) levels	25	0.04752	533.111	0.663 (0.454-0.967)	0.033	0.987	0.498 (0.288-0.861)	0.013	0.343 (0.134-0.878)	0.036	0.384 (0.148-0.998)	0.061	21.895	0.586	0.077	0.147	0.589	8	-0.012 (-0.045-0.021)	0.466	1
GCST90200023	Trans 3,4-methyleneheptanoate levels	15	0.03692	325.055	0.613 (0.391-0.962)	0.033	0.987	0.772 (0.426-1.399)	0.393	1.429 (0.494-4.133)	0.522	0.747 (0.279-1.997)	0.57	15.19	0.365	-0.111	0.111	0.372	6	-0.027 (-0.067-0.014)	0.195	1
GCST90200026	Glycodeoxycholate 3-sulfate levels	30	0.16684	1586.61	0.827 (0.691-0.989)	0.038	0.987	0.995 (0.753-1.313)	0.969	0.786 (0.603-1.024)	0.085	0.910 (0.706-1.172)	0.47	37.423	0.136	0.018	0.609	0.118	5	-0.009 (-0.050-0.031)	0.646	1
GCST90200050	5-hydroxyindole sulfate levels	18	0.05264	408.203	0.631 (0.438-0.911)	0.014	0.973	0.781 (0.463-1.316)	0.354	0.571 (0.266-1.222)	0.168	1.005 (0.455-2.218)	0.991	14.438	0.636	0.016	0.77	0.652	5	0.010 (-0.034-0.054)	0.656	1
GCST90200069	Phenylacetylglutamate levels	22	0.07258	491.675	0.679 (0.480-0.962)	0.029	0.987	0.537 (0.325-0.888)	0.015	0.683 (0.290-1.609)	0.393	0.511 (0.260-1.005)	0.065	15.439	0.8	-0.001	0.989	0.819	4	0.024 (-0.019-0.068)	0.276	1
GCST90200112	2,3-dihydroxy-2-methylbutyrate levels	14	0.03228	279.647	0.525 (0.306-0.898)	0.019	0.973	0.544 (0.252-1.175)	0.121	0.565 (0.155-2.053)	0.402	0.543 (0.188-1.569)	0.28	11.95	0.532	-0.009	0.904	0.579	6	-0.007 (-0.043-0.029)	0.712	1
GCST90200127	Behenoylcarnitine (C22) levels	26	0.08093	660.914	0.701 (0.528-0.931)	0.014	0.973	0.751 (0.511-1.104)	0.146	0.754 (0.479-1.187)	0.234	0.756 (0.540-1.059)	0.117	32.696	0.139	-0.015	0.692	0.189	4	0.008 (-0.053-0.068)	0.807	1
GCST90200164	Hexadecenedioate (C16:1-DC) levels	26	0.15577	1741.83	0.689 (0.570-0.832)	0.0001	0.081	0.611 (0.479-0.779)	0	0.555 (0.421-0.732)	0	0.628 (0.496-0.796)	0.001	22.566	0.603	0.056	0.047	0.57	5	0.007 (-0.031-0.046)	0.708	1
GCST90200165	Octadecenedioate (C18:1-DC) levels	20	0.09813	1044.67	0.645 (0.498-0.836)	0.001	0.255	0.514 (0.373-0.709)	0	0.485 (0.323-0.728)	0.003	0.541 (0.400-0.732)	0.001	19.691	0.413	0.067	0.094	0.336	8	0.004 (-0.028-0.037)	0.791	1
GCST90200213	2-naphthol sulfate levels	22	0.04977	466.008	0.681 (0.498-0.929)	0.015	0.973	0.587 (0.376-0.918)	0.02	0.662 (0.363-1.207)	0.193	0.534 (0.261-1.094)	0.101	11.945	0.941	0.005	0.917	0.939	7	0.010 (-0.027-0.046)	0.602	1
GCST90200239	Tetradecadienedioate (C14:2-DC) levels	24	0.11611	931.893	0.749 (0.567-0.991)	0.043	0.987	0.664 (0.456-0.965)	0.032	0.704 (0.417-1.190)	0.203	0.689 (0.479-0.989)	0.055	26.969	0.257	0.011	0.784	0.304	7	0.014 (-0.020-0.049)	0.417	1
GCST90200245	Eicosenedioate (C20:1-DC) levels	23	0.09255	777.916	0.719 (0.547-0.944)	0.018	0.973	0.571 (0.392-0.834)	0.004	0.472 (0.287-0.776)	0.007	0.567 (0.392-0.821)	0.007	15.86	0.823	0.083	0.061	0.715	4	-0.014 (-0.075-0.046)	0.646	1
GCST90200413	2'-deoxyuridine levels	24	0.0895	799.264	0.675 (0.472-0.965)	0.031	0.987	0.685 (0.442-1.063)	0.092	0.686 (0.324-1.455)	0.337	0.669 (0.403-1.112)	0.135	31.801	0.104	-0.002	0.961	0.133	6	-0.020 (-0.066-0.027)	0.407	1
GCST90200447	Maltose levels in coronary artery disease	20	0.06226	416.549	0.687 (0.481-0.982)	0.039	0.987	0.731 (0.453-1.182)	0.202	0.882 (0.382-2.036)	0.772	0.798 (0.363-1.753)	0.581	12.415	0.867	-0.031	0.527	0.885	2	0.001 (-0.089-0.090)	0.99	1
GCST90200578	X-18922 levels	29	0.10187	1011.12	0.705 (0.515-0.966)#	0.03	0.987	0.588 (0.389-0.890)	0.012	0.654 (0.331-1.294)	0.233	0.448 (0.246-0.816)	0.014	42.133	0.042	0.013	0.809	0.029	5	0.012 (-0.043-0.067)	0.672	1
GCST90200583	X-21807 levels	19	0.06811	404.06	0.633 (0.483-0.830)	0.001	0.255	0.725 (0.467-1.126)	0.152	0.418 (0.268-0.652)	0.001	0.743 (0.428-1.293)	0.308	16.7	0.544	0.101	0.034	0.392	7	0.008 (-0.035-0.050)	0.728	1
GCST90200586	X-21471 levels	26	0.12595	1427.62	0.756 (0.588-0.972)	0.029	0.987	0.818 (0.572-1.171)	0.273	0.732 (0.473-1.135)	0.176	0.835 (0.543-1.284)	0.419	34.199	0.104	0.008	0.865	0.081	7	0.001 (-0.034-0.037)	0.935	1
GCST90200594	X-21467 levels	35	0.17438	1553.99	0.792 (0.649-0.967)	0.022	0.987	0.646 (0.494-0.845)	0.001	0.659 (0.481-0.903)	0.014	0.644 (0.499-0.831)	0.002	37.701	0.304	0.039	0.153	0.272	8	-0.003 (-0.036-0.031)	0.874	1
GCST90200630	X-24546 levels	25	0.10356	769.528	0.692 (0.504-0.952)	0.024	0.987	0.474 (0.318-0.705)	0	0.571 (0.329-0.991)	0.058	0.467 (0.318-0.688)	0.001	36.399	0.05	0.036	0.408	0.039	4	0.004 (-0.055-0.064)	0.886	1
GCST90200670	X-26111 levels	21	0.07449	682.621	0.536 (0.366-0.785)	0.001	0.255	0.362 (0.225-0.585)	0	0.274 (0.138-0.544)	0.002	0.410 (0.248-0.679)	0.002	28.275	0.103	0.104	0.038	0.102	7	0.008 (-0.028-0.044)	0.647	1
GCST90200753	Aspartate to citrulline ratio	18	0.0496	424.05	0.497 (0.324-0.763)	0.001	0.255	0.569 (0.301-1.076)	0.083	0.705 (0.223-2.223)	0.559	0.685 (0.283-1.659)	0.414	15.401	0.567	-0.06	0.531	0.583	5	-0.014 (-0.051-0.023)	0.453	1
GCST90200846	Phenylalanine to phosphate ratio	23	0.05105	487.681	0.628 (0.442-0.890)	0.009	0.903	0.505 (0.303-0.842)	0.009	0.577 (0.268-1.242)	0.174	0.497 (0.248-0.993)	0.06	20.846	0.53	0.01	0.812	0.564	6	-0.004 (-0.040-0.033)	0.833	1
GCST90200867	Adenosine 5'-monophosphate (AMP) to isoleucine ratio	22	0.03756	451.056	0.797 (0.641-0.991)	0.041	0.987	0.825 (0.608-1.121)	0.218	0.784 (0.594-1.034)	0.1	0.827 (0.638-1.070)	0.163	16.142	0.762	0.005	0.848	0.806	4	-0.009 (-0.050-0.032)	0.666	1
Positive associations
GCST90199691	1-methylhistidine levels	29	0.08213	715.144	1.443 (1.013-2.056)	0.042	0.987	1.341 (0.828-2.170)	0.233	1.877 (0.784-4.496)	0.169	1.643 (0.710-3.802)	0.256	35.473	0.157	-0.034	0.523	0.168	6	0.004 (-0.042-0.049)	0.878	1
GCST90199724	N-acetylisoleucine levels	18	0.04549	372.443	1.592 (1.074-2.360)	0.021	0.987	1.409 (0.800-2.480)	0.235	2.061 (0.678-6.262)	0.22	1.068 (0.374-3.049)	0.904	17.537	0.419	-0.032	0.632	0.442	7	0.020 (-0.018-0.057)	0.304	1
GCST90199779	Gamma-glutamyl-2-aminobutyrate levels	23	0.05962	519.577	1.408 (1.006-1.970)	0.046	0.987	1.216 (0.751-1.967)	0.427	1.477 (0.758-2.877)	0.265	1.162 (0.638-2.115)	0.629	12.322	0.95	-0.007	0.873	0.951	8	0.019 (-0.016-0.053)	0.29	1
GCST90199810	1-palmitoyl-GPI (16:0) levels	23	0.04782	477.113	1.607 (1.134-2.276)	0.008	0.821	1.446 (0.909-2.300)	0.119	0.842 (0.417-1.703)	0.637	1.994 (0.865-4.600)	0.12	18.764	0.66	0.087	0.051	0.666	5	0.018 (-0.020-0.057)	0.353	1
GCST90199906	1-(1-enyl-palmitoyl)-GPE (p-16:0) levels	22	0.0571	493.75	1.518 (1.029-2.239)	0.035	0.987	1.347 (0.750-2.422)	0.319	2.599 (1.047-6.451)	0.053	1.016 (0.275-3.759)	0.981	20.674	0.479	-0.079	0.214	0.461	6	-0.019 (-0.066-0.029)	0.445	1
GCST90199961	Methionine sulfone levels	33	0.15853	1419.88	1.272 (1.006-1.607)	0.044	0.987	1.111 (0.787-1.568)	0.549	1.236 (0.803-1.903)	0.343	1.127 (0.793-1.602)	0.51	33.716	0.384	0.005	0.877	0.42	5	0.032 (-0.004-0.069)	0.084	1
GCST90200130	Linoleoylcholine levels	21	0.04427	453.493	1.498 (1.018-2.205)	0.04	0.987	1.287 (0.777-2.133)	0.327	1.450 (0.609-3.452)	0.412	1.053 (0.459-2.412)	0.904	15.255	0.762	0.004	0.935	0.793	7	0.018 (-0.017-0.052)	0.315	1
GCST90200134	Sphingomyelin (d18:1/25:0, d19:0/24:1, d20:1/23:0, d19:1/24:0) levels	29	0.14089	1251.39	1.224 (1.005-1.491)	0.045	0.987	1.274 (0.967-1.677)	0.085	1.224 (0.905-1.656)	0.201	1.244 (0.955-1.620)	0.117	23.055	0.73	0	0.999	0.762	6	0.001 (-0.036-0.038)	0.96	1
GCST90200141	Ethyl alpha-glucopyranoside levels	29	0.08885	613.19	1.621 (1.204-2.183)	0.001	0.255	1.548 (1.013-2.365)	0.043	2.347 (1.193-4.617)	0.02	1.474 (0.736-2.951)	0.283	28.79	0.423	-0.05	0.244	0.45	5	-0.001 (-0.046-0.043)	0.953	1
GCST90200176	Glutamine conjugate of C6H10O2 (1) levels	14	0.03023	283.342	1.886 (1.008-3.530)	0.047	0.987	1.663 (0.777-3.559)	0.19	0.407 (0.078-2.117)	0.307	1.050 (0.306-3.609)	0.939	20.009	0.095	0.169	0.076	0.117	8	0.025 (-0.008-0.057)	0.139	1
GCST90200227	3-ethylcatechol sulfate (2) levels	14	0.05793	300.879	1.600 (1.094-2.341)	0.015	0.973	1.417 (0.827-2.428)	0.204	1.194 (0.385-3.698)	0.764	1.229 (0.511-2.957)	0.652	9.176	0.759	0.041	0.599	0.774	5	0.004 (-0.047-0.054)	0.888	1
GCST90200255	3-bromo-5-chloro-2,6-dihydroxybenzoic acid levels	26	0.076	709.123	1.400 (1.018-1.926)	0.038	0.987	1.552 (0.991-2.432)	0.055	1.419 (0.750-2.685)	0.292	1.828 (1.008-3.313)	0.058	20.262	0.733	-0.002	0.962	0.725	9	-0.003 (-0.034-0.029)	0.87	1
GCST90200307	Urate levels	28	0.08812	775.401	1.407 (1.030-1.921)	0.032	0.987	1.591 (0.988-2.562)	0.056	1.389 (0.757-2.550)	0.299	1.352 (0.816-2.241)	0.252	28.271	0.397	0.002	0.963	0.401	6	0.009 (-0.025-0.043)	0.588	1
GCST90200313	N1-methyladenosine levels	32	0.0689	651.915	1.449 (1.045-2.009)	0.026	0.987	1.290 (0.820-2.028)	0.27	1.198 (0.538-2.670)	0.661	0.881 (0.390-1.992)	0.763	20.916	0.914	0.024	0.615	0.912	5	0.001 (-0.048-0.050)	0.971	1
GCST90200347	2-hydroxyhippurate (salicylurate) levels	21	0.04047	413.13	1.526 (1.021-2.281)	0.039	0.987	1.374 (0.788-2.394)	0.262	2.078 (0.896-4.820)	0.105	1.449 (0.578-3.634)	0.439	13.755	0.843	-0.039	0.423	0.837	7	-0.001 (-0.035-0.032)	0.937	1
GCST90200352	Methylsuccinate levels	22	0.0499	928.748	1.347 (1.032-1.757)	0.028	0.987	1.117 (0.782-1.597)	0.542	1.038 (0.662-1.627)	0.872	1.122 (0.771-1.634)	0.554	19.468	0.555	0.052	0.175	0.475	6	-0.010 (-0.048-0.027)	0.585	1
GCST90200384	Guanidinoacetate levels	23	0.05311	590.994	1.426 (1.035-1.964)	0.03	0.987	1.183 (0.749-1.867)	0.471	1.449 (0.736-2.853)	0.296	1.106 (0.627-1.951)	0.732	20.138	0.574	-0.002	0.959	0.598	4	-0.013 (-0.054-0.027)	0.518	1
GCST90200485	X-12100 levels	19	0.05423	466.457	1.525 (1.025-2.269)	0.038	0.987	1.433 (0.832-2.468)	0.194	1.240 (0.496-3.098)	0.652	1.481 (0.804-2.731)	0.224	21.903	0.236	0.029	0.628	0.264	6	0.014 (-0.029-0.056)	0.53	1
GCST90200508	X-12738 levels	18	0.06048	378.636	1.500 (1.034-2.175)	0.033	0.987	1.473 (0.881-2.464)	0.14	1.310 (0.611-2.809)	0.498	1.529 (0.763-3.066)	0.248	7.207	0.981	0.025	0.696	0.982	5	0.020 (-0.026-0.067)	0.39	1
GCST90200555	X-17690 levels	27	0.0774	724.371	1.444 (1.035-2.015)	0.031	0.987	1.750 (1.131-2.706)	0.012	2.483 (1.148-5.369)	0.029	1.918 (1.043-3.525)	0.046	36.797	0.078	-0.073	0.141	0.084	5	0.005 (-0.048-0.058)	0.85	1
GCST90200588	X-21742 levels	19	0.05884	387.327	1.522 (1.075-2.156)	0.018	0.973	1.702 (1.035-2.798)	0.036	2.034 (1.031-4.013)	0.056	2.015 (0.870-4.670)	0.12	17.509	0.488	-0.051	0.344	0.485	3	-0.015 (-0.066-0.036)	0.577	1
GCST90200621	X-23739 levels	26	0.06638	842.82	1.379 (1.031-1.845)	0.03	0.987	1.452 (0.953-2.212)	0.082	1.509 (0.868-2.622)	0.158	1.565 (0.967-2.532)	0.08	15.845	0.919	-0.013	0.712	0.919	7	0.002 (-0.033-0.036)	0.921	1
GCST90200640	X-24978 levels	19	0.06803	409.735	1.394 (1.028-1.891)	0.033	0.987	1.287 (0.836-1.981)	0.253	1.055 (0.554-2.010)	0.873	1.220 (0.700-2.125)	0.492	9.143	0.956	0.051	0.349	0.957	7	0.007 (-0.036-0.050)	0.742	1
GCST90200644	X-24728 levels	31	0.06689	587.487	1.516 (1.093-2.102)	0.013	0.973	1.434 (0.901-2.282)	0.128	1.395 (0.701-2.775)	0.351	1.360 (0.697-2.653)	0.374	25.548	0.698	0.012	0.79	0.712	5	0.014 (-0.023-0.051)	0.458	1
GCST90200856	Phosphate to glutamine ratio	27	0.08119	691.913	1.394 (1.005-1.933)	0.047	0.987	1.244 (0.780-1.985)	0.359	1.028 (0.494-2.142)	0.941	1.217 (0.693-2.137)	0.501	24.767	0.532	0.043	0.373	0.584	6	-0.006 (-0.042-0.030)	0.741	1
GCST90200920	Mannose to glycerol ratio	19	0.04418	402.432	1.503 (1.094-2.065)	0.012	0.973	1.535 (0.956-2.464)	0.076	1.226 (0.722-2.083)	0.461	1.582 (0.959-2.609)	0.089	13.32	0.772	0.036	0.359	0.817	8	-0.014 (-0.043-0.015)	0.348	1
Abbreviations: IVs instrumental variables, OR odds ratio per standard deviation (SD) in genetically predicted plasma level, CI confidence interval, FDR, false discovery rate by Benjamini-Hochberg method, MR-PRESSO Mendelian Randomization Pleiotropy RESidual Sum and Outlier a Variance in plasma level of metabolite explained by IVs. b Metabolites that analysed by inverse variance weighted (multipli…
