# Supplementary material for: Plasma metabolite octadecadienedioate: A novel protective factor against diabetes-related Charcot foot
Source: Medicine (Baltimore). 2026 Jul 31;105(31):e49973. doi: 10.1097/MD.0000000000049973 (PMC13433017; doi:10.1097/MD.0000000000049973)
Supplement: Supplementary file 6 [file medi-105-e49973-s006.xlsx]

## Sheet: S6 revMRres
Table S6 . Reverse MR analyses and the sensitivity analysis.
Metabolite ID	Annotation	Number of IVs	R2 (%) a	F	IVW			Weighted median		Egger regression		Weighted mode		Heterogeneity		Egger		MR-PRESSO global test Pb
					Beta (95% CI)	P	FDR	Beta (95% CI)	P	Beta (95% CI)	P	Beta (95% CI)	P	Q	P	Intercept	P
GCST90199621	Carnitine levels	5	0.27435	84558.6	0.010 (-0.029-0.049)	0.62	1	0.029 (-0.018-0.076)	0.225	0.075 (-0.049-0.200)	0.321	0.029 (-0.021-0.079)	0.317	1.783	0.776	-0.01	0.783	0.683
GCST90199622	Benzoate levels	6	0.28697	87981.8	-0.011 (-0.051-0.028)	0.567	1	-0.020 (-0.067-0.028)	0.423	-0.038 (-0.160-0.084)	0.573	-0.027 (-0.081-0.027)	0.38	1.527	0.91	0.001	0.977	0.863
GCST90199623	Maltotriose levels	5	0.23464	73039.6	0.022 (-0.029-0.074)	0.399	1	0.039 (-0.019-0.097)	0.192	-0.004 (-0.190-0.182)	0.971	0.041 (-0.029-0.111)	0.312	1.295	0.862	-0.024	0.613	0.79
GCST90199624	Hippurate levels	4	0.26119	80684.7	-0.001 (-0.043-0.041)	0.97	1	-0.004 (-0.049-0.041)	0.848	-0.027 (-0.157-0.103)	0.721	-0.006 (-0.059-0.047)	0.834	0.288	0.962	-0.033	0.543	0.949
GCST90199625	Methionine sulfoxide levels	7	0.31873	96915.2	0.021 (-0.014-0.057)	0.245	1	0.030 (-0.013-0.073)	0.169	0.058 (-0.054-0.169)	0.356	0.032 (-0.019-0.083)	0.268	2.154	0.905	0.026	0.603	0.905
GCST90199626	Xanthurenate levels	6	0.27956	85846.8	-0.011 (-0.048-0.026)	0.558	1	-0.016 (-0.063-0.031)	0.509	-0.041 (-0.172-0.089)	0.568	-0.020 (-0.071-0.030)	0.462	1.712	0.887	0.082	0.205	0.899
GCST90199628	3-methylhistidine levels	7	0.31845	96754.3	0.014 (-0.022-0.049)	0.451	1	0.014 (-0.029-0.057)	0.524	0.015 (-0.083-0.114)	0.774	0.022 (-0.029-0.073)	0.421	0.946	0.988	0.026	0.55	0.979
GCST90199629	Glycerophosphorylcholine (GPC) levels	6	0.29558	90492.1	0.011 (-0.025-0.047)	0.565	1	0.012 (-0.032-0.057)	0.581	0.026 (-0.076-0.129)	0.641	0.015 (-0.034-0.064)	0.568	0.922	0.969	-0.01	0.822	0.969
GCST90199630	Phenylacetate levels	4	0.08481	23894.1	-0.001 (-0.061-0.059)	0.969	1	-0.004 (-0.075-0.066)	0.902	-0.057 (-0.227-0.112)	0.576	-0.007 (-0.095-0.081)	0.885	0.861	0.835	0.023	0.605	0.858
GCST90199631	3-methyl-2-oxovalerate levels	5	0.31295	95474.8	0.001 (-0.037-0.039)	0.95	1	0.007 (-0.037-0.051)	0.75	-0.057 (-0.192-0.079)	0.474	-0.017 (-0.065-0.032)	0.536	1.116	0.892	0.064	0.47	0.754
GCST90199632	Tartarate levels	5	0.2914	89282.8	0.012 (-0.031-0.054)	0.587	1	0.014 (-0.036-0.065)	0.571	0.003 (-0.106-0.113)	0.954	0.015 (-0.037-0.068)	0.596	0.258	0.992	-0.026	0.581	0.993
GCST90199633	Suberate (C8-DC) levels	6	0.12104	34028	0.012 (-0.039-0.062)	0.647	1	0.010 (-0.051-0.072)	0.744	0.056 (-0.067-0.179)	0.425	0.004 (-0.075-0.084)	0.921	0.739	0.981	-0.073	0.111	0.981
GCST90199634	5-hydroxylysine levels	8	0.31423	95645.4	0.014 (-0.019-0.047)	0.408	1	0.022 (-0.019-0.063)	0.298	0.029 (-0.054-0.113)	0.519	0.024 (-0.026-0.075)	0.375	1.44	0.984	-0.05	0.143	0.982
GCST90199635	3-phenylpropionate hydrocinnamate levels	6	0.28402	87047.4	-0.025 (-0.062-0.012)	0.187	1	-0.036 (-0.080-0.007)	0.097	-0.025 (-0.135-0.086)	0.686	-0.039 (-0.090-0.012)	0.195	1.733	0.885	-0.09	0.043	0.83
GCST90199636	Kynurenine levels	4	0.09374	26464.8	-0.013 (-0.067-0.040)	0.625	1	-0.023 (-0.085-0.039)	0.471	-0.010 (-0.150-0.130)	0.903	-0.024 (-0.106-0.057)	0.599	1.294	0.73	-0.026	0.652	0.773
GCST90199637	N-acetylglutamate levels	8	0.32451	98553.6	0.021 (-0.013-0.055)	0.223	1	0.026 (-0.017-0.069)	0.242	0.000 (-0.114-0.114)	1	0.024 (-0.026-0.073)	0.381	0.709	0.998	-0.03	0.616	0.997
GCST90199638	Glycerol 3-phosphate levels	8	0.3355	101478	0.009 (-0.024-0.042)	0.607	1	0.005 (-0.037-0.047)	0.804	0.012 (-0.076-0.100)	0.795	0.001 (-0.050-0.053)	0.959	0.502	0.999	-0.002	0.953	0.999
GCST90199639	Imidazole lactate levels	4	0.2118	66676.9	0.002 (-0.037-0.041)	0.927	1	-0.005 (-0.048-0.038)	0.832	0.022 (-0.105-0.149)	0.771	-0.006 (-0.058-0.045)	0.822	0.575	0.902	0.001	0.985	0.855
GCST90199640	4-guanidinobutanoate levels	9	0.34866	105352	-0.004 (-0.034-0.027)	0.819	1	-0.006 (-0.046-0.035)	0.786	-0.005 (-0.084-0.074)	0.898	-0.007 (-0.058-0.044)	0.789	2.407	0.966	0.044	0.285	0.975
GCST90199641	Glucuronate levels	7	0.16153	45534.2	-0.002 (-0.046-0.042)	0.924	1	0.010 (-0.044-0.064)	0.718	-0.011 (-0.138-0.116)	0.874	0.006 (-0.070-0.082)	0.88	1.675	0.947	0.051	0.403	0.947
GCST90199642	Ribitol levels	4	0.2134	67106.1	0.010 (-0.032-0.052)	0.636	1	0.013 (-0.033-0.059)	0.587	-0.021 (-0.260-0.218)	0.878	0.015 (-0.034-0.064)	0.594	0.464	0.927	-0.023	0.407	0.93
GCST90199643	Glycodeoxycholate levels	8	0.32451	98553.6	-0.016 (-0.053-0.021)	0.388	1	-0.025 (-0.071-0.020)	0.274	-0.021 (-0.145-0.104)	0.754	-0.027 (-0.078-0.024)	0.33	0.795	0.997	0.068	0.262	0.995
GCST90199644	Theobromine levels	6	0.2696	83197.2	-0.007 (-0.044-0.030)	0.719	1	-0.007 (-0.051-0.038)	0.774	0.004 (-0.102-0.109)	0.95	-0.004 (-0.054-0.046)	0.893	1.394	0.925	-0.009	0.876	0.935
GCST90199645	Quinate levels	5	0.25644	79323.3	-0.009 (-0.048-0.030)	0.66	1	-0.005 (-0.050-0.041)	0.839	-0.038 (-0.148-0.071)	0.542	-0.001 (-0.052-0.050)	0.983	1.16	0.885	0.084	0.1	0.883
GCST90199646	Gentisate levels	4	0.22942	71751.4	0.010 (-0.031-0.052)	0.631	1	0.014 (-0.033-0.060)	0.558	0.063 (-0.052-0.177)	0.396	0.015 (-0.039-0.069)	0.63	1.055	0.788	0.026	0.575	0.857
GCST90199647	Theophylline levels	3	0.22499	70450.3	-0.015 (-0.062-0.031)	0.52	1	-0.022 (-0.072-0.028)	0.388	-0.090 (-0.278-0.099)	0.523	-0.025 (-0.080-0.030)	0.468	0.835	0.659	0.066	0.221	NA
GCST90199648	1,5-anhydroglucitol (1,5-ag) levels	9	0.35759	107923	0.010 (-0.021-0.042)	0.518	1	0.025 (-0.015-0.065)	0.225	0.004 (-0.083-0.090)	0.938	0.028 (-0.019-0.076)	0.28	3.048	0.931	0.02	0.552	0.89
GCST90199649	1-stearoyl-2-arachidonoyl-GPI (18:0/20:4) levels	3	0.19475	61952.7	-0.014 (-0.058-0.030)	0.524	1	-0.014 (-0.061-0.033)	0.557	-0.024 (-0.258-0.210)	0.873	-0.023 (-0.073-0.027)	0.458	0.417	0.812	0.007	0.893	NA
GCST90199650	Indolelactate levels	8	0.34157	103278	0.001 (-0.030-0.032)	0.947	1	0.008 (-0.032-0.047)	0.71	-0.000 (-0.094-0.093)	0.992	0.009 (-0.039-0.056)	0.734	1.719	0.974	0.013	0.779	0.966
GCST90199651	Docosahexaenoate DHA; 22:6n3 levels	6	0.27435	84558.6	-0.005 (-0.041-0.030)	0.77	1	-0.002 (-0.044-0.041)	0.937	-0.016 (-0.121-0.088)	0.773	0.001 (-0.045-0.048)	0.952	0.517	0.991	0.026	0.562	0.984
GCST90199652	1-stearoyl-2-oleoyl-GPS (18:0/18:1) levels	5	0.15125	42626.1	0.021 (-0.031-0.073)	0.428	1	0.015 (-0.051-0.082)	0.647	-0.004 (-0.106-0.098)	0.944	0.009 (-0.068-0.086)	0.831	0.495	0.974	-0.206	0.027	0.975
GCST90199653	1-myristoyl-2-palmitoyl-gpc (14:0/16:0) levels	5	0.2809	86182.4	0.006 (-0.032-0.044)	0.775	1	0.008 (-0.036-0.051)	0.732	-0.013 (-0.110-0.084)	0.811	0.009 (-0.042-0.059)	0.753	0.55	0.968	-0.048	0.491	0.977
GCST90199654	Paraxanthine levels in elite athletes	6	0.31845	96754.3	-0.012 (-0.051-0.026)	0.537	1	-0.028 (-0.072-0.017)	0.219	-0.070 (-0.183-0.044)	0.294	-0.027 (-0.081-0.028)	0.377	2.016	0.847	0.058	0.185	0.785
GCST90199655	4-methyl-2-oxopentanoate levels	5	0.31295	95474.8	-0.004 (-0.042-0.034)	0.852	1	-0.007 (-0.051-0.036)	0.737	-0.029 (-0.164-0.105)	0.697	-0.014 (-0.061-0.033)	0.6	0.903	0.924	-0.05	0.659	0.886
GCST90199656	3-indoxyl sulfate levels	4	0.0835	23456.2	-0.004 (-0.060-0.051)	0.881	1	-0.004 (-0.066-0.058)	0.902	-0.001 (-0.101-0.100)	0.99	0.001 (-0.084-0.085)	0.991	0.769	0.857	0.067	0.178	0.857
GCST90199657	Sphingosine 1-phosphate levels	5	0.12976	36600.9	-0.002 (-0.054-0.050)	0.951	1	0.003 (-0.061-0.067)	0.938	0.038 (-0.118-0.193)	0.668	0.006 (-0.077-0.089)	0.901	0.609	0.962	0.047	0.364	0.963
GCST90199658	Alpha-hydroxyisocaproate levels	6	0.28431	87208.3	0.000 (-0.034-0.035)	0.997	1	-0.000 (-0.039-0.038)	0.996	-0.005 (-0.118-0.108)	0.938	-0.000 (-0.045-0.044)	0.996	0.693	0.983	-0.057	0.244	0.99
GCST90199659	1-stearoyl-GPI (18:0) levels	6	0.32317	98216.2	0.016 (-0.020-0.053)	0.387	1	0.016 (-0.027-0.060)	0.463	0.032 (-0.067-0.131)	0.563	0.017 (-0.031-0.065)	0.522	0.235	0.999	0.017	0.847	0.999
GCST90199660	1,2-dipalmitoyl-gpc (16:0/16:0) levels	6	0.17252	48459.1	-0.002 (-0.048-0.043)	0.915	1	-0.005 (-0.061-0.052)	0.875	-0.026 (-0.126-0.073)	0.628	-0.017 (-0.093-0.058)	0.673	1.712	0.887	0.029	0.468	0.896
GCST90199661	Maleate levels	5	0.29693	90829.5	0.011 (-0.029-0.050)	0.599	1	0.010 (-0.037-0.057)	0.667	-0.003 (-0.164-0.158)	0.974	0.015 (-0.040-0.070)	0.629	1.322	0.858	-0.019	0.744	0.858
GCST90199662	Isovalerate (i5:0) levels	3	0.18004	57743.5	-0.012 (-0.055-0.031)	0.584	1	-0.012 (-0.058-0.034)	0.617	-0.006 (-0.140-0.127)	0.94	-0.008 (-0.059-0.043)	0.782	0.083	0.96	-0.006	0.941	NA
GCST90199663	4-acetylphenol sulfate levels	7	0.28402	87047.4	-0.005 (-0.042-0.033)	0.81	1	-0.013 (-0.059-0.033)	0.58	-0.018 (-0.124-0.089)	0.755	-0.017 (-0.066-0.033)	0.54	1.616	0.951	0.013	0.734	0.949
GCST90199664	Phenyllactate (PLA) levels in elite athletes	5	0.23549	73550.7	-0.008 (-0.045-0.029)	0.682	1	-0.009 (-0.052-0.034)	0.676	-0.020 (-0.160-0.119)	0.795	-0.010 (-0.059-0.039)	0.709	0.234	0.994	0.039	0.325	0.995
GCST90199665	N-acetylaspartate (naa) levels	8	0.38042	114286	0.008 (-0.026-0.041)	0.662	1	0.015 (-0.028-0.058)	0.489	-0.012 (-0.102-0.078)	0.804	0.019 (-0.031-0.069)	0.484	2.551	0.923	-0.046	0.258	0.932
GCST90199666	Palmitoylcarnitine levels (Metabolon platform)	9	0.35759	107923	-0.011 (-0.043-0.020)	0.482	1	-0.006 (-0.048-0.035)	0.763	0.007 (-0.080-0.093)	0.886	-0.006 (-0.055-0.044)	0.829	0.765	0.999	0	0.991	1
GCST90199667	Erythritol levels in elite athletes	3	0.08902	25002.9	-0.006 (-0.068-0.056)	0.861	1	-0.005 (-0.080-0.070)	0.903	-0.023 (-0.211-0.165)	0.85	-0.002 (-0.087-0.083)	0.968	0.382	0.826	-0.001	0.965	NA
GCST90199668	Hexanoylcarnitine levels (Biocrates platform)	8	0.3098	94344.4	0.012 (-0.020-0.045)	0.45	1	0.020 (-0.018-0.059)	0.3	0.007 (-0.085-0.099)	0.891	0.028 (-0.018-0.073)	0.278	1.551	0.98	0.06	0.25	0.96
GCST90199669	Acetylcarnitine levels (Biocrates platform)	7	0.30402	92904.1	0.009 (-0.025-0.042)	0.619	1	0.015 (-0.030-0.059)	0.523	0.067 (-0.032-0.167)	0.24	0.027 (-0.025-0.079)	0.342	2.38	0.882	0.061	0.377	0.79
GCST90199670	Iminodiacetate (IDA) levels	7	0.29718	90921.3	-0.017 (-0.052-0.018)	0.346	1	-0.023 (-0.068-0.023)	0.329	-0.024 (-0.122-0.075)	0.66	-0.025 (-0.074-0.023)	0.349	1.13	0.98	0.085	0.137	0.977
GCST90199671	Cysteine s-sulfate levels	6	0.25226	78114	-0.001 (-0.037-0.035)	0.965	1	-0.003 (-0.049-0.042)	0.885	0.032 (-0.065-0.129)	0.556	0.033 (-0.015-0.080)	0.235	3.38	0.642	0.077	0.227	0.497
GCST90199672	Oxalate (ethanedioate) levels	6	0.29275	89620.2	0.002 (-0.035-0.039)	0.915	1	-0.004 (-0.048-0.040)	0.869	0.020 (-0.110-0.151)	0.776	0.026 (-0.026-0.078)	0.368	1.856	0.869	-0.045	0.266	0.716
GCST90199673	DHEAS levels	4	0.27435	84558.6	-0.000 (-0.037-0.037)	0.99	1	0.001 (-0.041-0.043)	0.968	0.002 (-0.112-0.117)	0.97	0.003 (-0.042-0.049)	0.89	0.13	0.988	0.011	0.71	0.97
GCST90199674	3-hydroxymyristate levels	6	0.2696	83197.2	-0.006 (-0.042-0.029)	0.722	1	-0.010 (-0.053-0.034)	0.666	-0.015 (-0.117-0.086)	0.781	-0.010 (-0.059-0.039)	0.707	1.237	0.941	0.058	0.317	0.957
GCST90199675	Homoarginine levels	5	0.24204	75174.5	-0.003 (-0.039-0.032)	0.863	1	-0.003 (-0.045-0.039)	0.894	0.005 (-0.099-0.110)	0.925	-0.002 (-0.049-0.045)	0.939	0.753	0.945	0.087	0.023	0.954
GCST90199676	1-oleoylglycerol (18:1) levels	5	0.28668	87820.9	-0.005 (-0.044-0.035)	0.813	1	-0.007 (-0.051-0.036)	0.735	-0.045 (-0.155-0.065)	0.481	-0.006 (-0.059-0.046)	0.83	0.797	0.939	-0.033	0.474	0.955
GCST90199677	3-methyl-2-oxobutyrate levels	6	0.31398	95553.7	-0.010 (-0.046-0.027)	0.608	1	-0.016 (-0.060-0.029)	0.499	0.013 (-0.103-0.129)	0.841	-0.022 (-0.075-0.031)	0.448	1.296	0.935	-0.112	0.116	0.877
GCST90199678	Tartronate (hydroxymalonate) levels	7	0.16596	46835.3	-0.022 (-0.066-0.022)	0.329	1	-0.030 (-0.086-0.026)	0.299	0.011 (-0.102-0.124)	0.855	-0.037 (-0.113-0.040)	0.384	1.852	0.933	-0.004	0.918	0.929
GCST90199679	2,3-dihydroxypyridine levels	5	0.16596	46835.3	0.018 (-0.044-0.079)	0.575	1	0.016 (-0.058-0.089)	0.678	0.030 (-0.126-0.186)	0.733	0.016 (-0.081-0.112)	0.765	0.242	0.993	-0.039	0.66	0.992
GCST90199680	3-hydroxyoctanoate levels	6	0.11923	33601	0.008 (-0.036-0.052)	0.721	1	0.021 (-0.035-0.077)	0.469	-0.023 (-0.126-0.079)	0.678	0.026 (-0.051-0.103)	0.542	1.473	0.916	0.025	0.599	0.917
GCST90199681	2-hydroxyoctanoate levels	8	0.31873	96915.2	0.002 (-0.032-0.036)	0.912	1	0.006 (-0.037-0.049)	0.792	0.026 (-0.076-0.128)	0.635	0.006 (-0.042-0.054)	0.81	1.148	0.992	0.007	0.868	0.996
GCST90199682	Homocitrulline levels	5	0.12711	35827.3	-0.004 (-0.058-0.050)	0.889	1	-0.004 (-0.066-0.059)	0.911	-0.025 (-0.191-0.141)	0.788	-0.001 (-0.088-0.086)	0.979	0.164	0.997	-0.007	0.843	0.998
GCST90199683	Indoleacetate levels	5	0.12398	34962.4	0.002 (-0.049-0.053)	0.934	1	0.002 (-0.065-0.069)	0.955	-0.005 (-0.120-0.110)	0.94	0.003 (-0.085-0.091)	0.95	1.284	0.864	0.024	0.615	0.848
GCST90199684	1-linoleoylglycerol (18:2) levels	6	0.26931	82838.2	-0.005 (-0.041-0.031)	0.787	1	-0.004 (-0.047-0.039)	0.858	-0.008 (-0.098-0.082)	0.869	-0.003 (-0.052-0.046)	0.903	0.529	0.991	-0.022	0.77	0.993
GCST90199685	2-linoleoylglycerol (18:2) levels	8	0.346	104579	0.007 (-0.031-0.045)	0.732	1	0.020 (-0.026-0.066)	0.395	-0.001 (-0.102-0.099)	0.98	0.036 (-0.025-0.097)	0.284	2.899	0.894	-0.002	0.977	0.809
GCST90199686	Indolepropionate levels	10	0.38042	114286	-0.002 (-0.033-0.029)	0.897	1	-0.005 (-0.045-0.036)	0.819	-0.003 (-0.085-0.080)	0.948	-0.007 (-0.055-0.041)	0.778	2.269	0.986	-0.072	0.27	0.989
GCST90199687	Threonate levels	4	0.21758	68315.4	0.036 (-0.005-0.077)	0.084	1	0.044 (0.000-0.088)	0.049	0.084 (-0.107-0.275)	0.479	0.045 (-0.005-0.094)	0.176	0.834	0.841	-0.008	0.874	0.822
GCST90199688	N-acetylglycine levels	7	0.28402	87047.4	0.026 (-0.008-0.059)	0.141	1	0.039 (-0.004-0.082)	0.073	0.052 (-0.044-0.148)	0.34	0.041 (-0.012-0.093)	0.179	2.276	0.893	-0.022	0.56	0.855
GCST90199689	Glycolithocholate levels	4	0.06644	18732	0.010 (-0.052-0.071)	0.756	1	0.010 (-0.062-0.083)	0.778	-0.006 (-0.157-0.145)	0.949	0.013 (-0.076-0.102)	0.792	0.41	0.938	-0.011	0.793	0.941
GCST90199690	EDTA levels	8	0.19461	54903.7	-0.010 (-0.050-0.029)	0.6	1	-0.017 (-0.066-0.031)	0.489	0.019 (-0.077-0.115)	0.717	-0.023 (-0.097-0.050)	0.558	2.637	0.916	-0.047	0.469	0.923
GCST90199691	1-methylhistidine levels	6	0.14682	41325.1	0.004 (-0.042-0.049)	0.878	1	0.010 (-0.048-0.069)	0.73	-0.003 (-0.107-0.102)	0.961	0.021 (-0.058-0.100)	0.627	1.175	0.947	-0.034	0.523	0.954
GCST90199692	Citramalate levels	5	0.29115	89191.1	0.009 (-0.033-0.051)	0.672	1	0.009 (-0.041-0.058)	0.725	-0.019 (-0.159-0.120)	0.806	0.028 (-0.026-0.082)	0.366	1.89	0.756	0.047	0.349	0.723
GCST90199693	3-hydroxydecanoate levels	8	0.32107	97628.3	0.003 (-0.029-0.035)	0.851	1	0.005 (-0.037-0.047)	0.816	0.001 (-0.081-0.084)	0.975	0.021 (-0.028-0.069)	0.436	1.591	0.979	0.04	0.391	0.958
GCST90199694	1,3-dimethylurate levels	3	0.2134	67106.1	-0.002 (-0.050-0.045)	0.921	1	0.001 (-0.051-0.054)	0.958	-0.082 (-0.400-0.236)	0.702	0.004 (-0.051-0.059)	0.902	0.446	0.8	-0.022	0.658	NA
GCST90199695	Galactonate levels	7	0.28431	87208.3	-0.010 (-0.046-0.027)	0.609	1	-0.017 (-0.062-0.028)	0.469	-0.049 (-0.164-0.067)	0.446	-0.020 (-0.073-0.033)	0.495	1.563	0.955	0.071	0.354	0.939
GCST90199696	Trigonelline levels	4	0.26119	80684.7	0.010 (-0.032-0.052)	0.641	1	0.013 (-0.035-0.062)	0.587	-0.027 (-0.158-0.104)	0.725	0.019 (-0.034-0.071)	0.535	1.372	0.712	-0.031	0.451	0.759
GCST90199697	Dodecanedioate levels	7	0.18302	51559.5	-0.002 (-0.044-0.041)	0.94	1	0.004 (-0.050-0.059)	0.874	0.021 (-0.068-0.110)	0.668	0.010 (-0.059-0.080)	0.784	0.837	0.991	-0.023	0.71	0.99
GCST90199698	Isobutyrylcarnitine (c4) levels	4	0.25832	79913.3	0.024 (-0.019-0.066)	0.275	1	0.027 (-0.019-0.072)	0.257	0.036 (-0.208-0.279)	0.802	0.029 (-0.020-0.078)	0.332	0.254	0.968	0.042	0.127	0.952
GCST90199699	3-methylxanthine levels	7	0.30402	92904.1	0.014 (-0.021-0.050)	0.423	1	0.011 (-0.031-0.053)	0.597	-0.007 (-0.110-0.096)	0.897	0.010 (-0.038-0.057)	0.705	0.566	0.997	0.03	0.537	0.997
GCST90199700	3-hydroxylaurate levels	6	0.32107	97628.3	-0.008 (-0.044-0.027)	0.649	1	-0.007 (-0.049-0.034)	0.728	0.022 (-0.070-0.113)	0.669	0.002 (-0.049-0.052)	0.948	1.364	0.928	0.128	0.171	0.928
GCST90199701	Pyridoxate levels	7	0.34054	103199	-0.002 (-0.037-0.033)	0.911	1	0.005 (-0.038-0.048)	0.82	0.014 (-0.107-0.135)	0.83	0.008 (-0.045-0.060)	0.784	0.471	0.998	0.009	0.852	0.994
GCST90199702	5-hydroxyhexanoate levels	5	0.26726	82484.1	0.019 (-0.023-0.062)	0.375	1	0.016 (-0.032-0.065)	0.511	0.006 (-0.181-0.194)	0.952	0.016 (-0.042-0.073)	0.623	0.25	0.993	0.032	0.633	0.995
GCST90199703	Gamma-glutamylvaline levels	8	0.29664	90470.5	-0.004 (-0.037-0.028)	0.784	1	-0.003 (-0.043-0.037)	0.875	-0.018 (-0.110-0.075)	0.721	-0.001 (-0.049-0.046)	0.953	1.713	0.974	0.044	0.407	0.977
GCST90199704	3-hydroxysebacate levels	4	0.12104	34028	-0.014 (-0.075-0.047)	0.652	1	-0.015 (-0.085-0.055)	0.674	-0.008 (-0.151-0.135)	0.926	-0.028 (-0.123-0.068)	0.609	0.571	0.903	-0.058	0.209	0.912
GCST90199705	Propionylglycine levels	6	0.13395	37810.2	0.009 (-0.041-0.059)	0.714	1	0.012 (-0.048-0.072)	0.702	0.080 (-0.073-0.232)	0.363	0.030 (-0.058-0.118)	0.531	1.612	0.9	0.022	0.601	0.902
GCST90199706	Butyrylglycine levels	5	0.25673	79484.2	-0.011 (-0.057-0.034)	0.632	1	-0.013 (-0.067-0.040)	0.629	-0.047 (-0.214-0.119)	0.616	0.006 (-0.049-0.061)	0.838	0.953	0.917	-0.041	0.353	0.857
GCST90199707	Pro-hydroxy-pro levels	7	0.32451	98553.6	0.011 (-0.024-0.047)	0.524	1	0.010 (-0.033-0.054)	0.643	0.029 (-0.099-0.157)	0.677	0.011 (-0.041-0.062)	0.7	0.632	0.996	0.012	0.776	0.997
GCST90199708	Propionylcarnitine (c3) levels	5	0.26726	82484.1	0.005 (-0.034-0.043)	0.818	1	0.008 (-0.036-0.052)	0.728	0.001 (-0.190-0.191)	0.995	0.018 (-0.030-0.066)	0.494	1.265	0.867	-0.026	0.52	0.75
GCST90199709	Adrenate (22:4n6) levels	7	0.30611	93492	-0.003 (-0.038-0.032)	0.87	1	0.000 (-0.043-0.043)	0.988	-0.001 (-0.109-0.108)	0.993	0.001 (-0.051-0.052)	0.985	0.376	0.999	0.016	0.543	1
GCST90199710	Docosatrienoate (22:3n3) levels	7	0.30792	93754.4	-0.010 (-0.049-0.029)	0.625	1	-0.019 (-0.065-0.028)	0.428	-0.011 (-0.110-0.088)	0.833	-0.021 (-0.072-0.031)	0.468	1.162	0.979	-0.02	0.668	0.963
GCST90199711	Docosadienoate (22:2n6) levels	4	0.23361	72960.7	0.005 (-0.036-0.046)	0.798	1	0.007 (-0.038-0.052)	0.763	0.024 (-0.098-0.147)	0.734	0.008 (-0.042-0.058)	0.77	0.348	0.951	-0.188	0.014	0.957
GCST90199712	3-carboxy-4-methyl-5-propyl-2-furanpropanoate (cmpf) levels	5	0.26385	81458.3	-0.010 (-0.048-0.028)	0.601	1	-0.017 (-0.060-0.027)	0.451	-0.050 (-0.157-0.056)	0.423	-0.017 (-0.067-0.032)	0.528	1.12	0.891	-0.037	0.62	0.913
GCST90199713	Docosapentaenoate n3 DPA; 22:5n3 levels	7	0.30877	94265.5	-0.009 (-0.043-0.024)	0.588	1	-0.008 (-0.049-0.034)	0.711	-0.020 (-0.122-0.082)	0.719	-0.008 (-0.056-0.040)	0.76	1.179	0.978	-0.022	0.649	0.979
GCST90199714	3-hydroxy-2-ethylpropionate levels	6	0.28665	87921.4	0.012 (-0.024-0.048)	0.517	1	0.017 (-0.027-0.060)	0.453	-0.025 (-0.115-0.065)	0.618	0.022 (-0.027-0.071)	0.426	1.432	0.921	-0.017	0.711	0.924
GCST90199715	Myristoleate (14:1n5) levels	9	0.38042	114286	-0.005 (-0.035-0.024)	0.718	1	-0.009 (-0.045-0.026)	0.619	0.004 (-0.076-0.085)	0.919	0.019 (-0.031-0.068)	0.478	3.014	0.933	-0.07	0.24	0.873
GCST90199716	10-undecenoate (11:1n1) levels	8	0.32582	98989.7	0.000 (-0.033-0.033)	0.988	1	-0.000 (-0.041-0.041)	0.995	-0.015 (-0.102-0.073)	0.756	-0.019 (-0.067-0.029)	0.467	1.964	0.962	0.041	0.353	0.921
GCST90199717	1-methyl-4-imidazoleacetate levels	7	0.26488	81537.2	0.010 (-0.023-0.043)	0.541	1	0.011 (-0.029-0.051)	0.584	-0.012 (-0.104-0.079)	0.8	0.011 (-0.035-0.056)	0.662	0.6	0.996	-0.031	0.425	0.995
GCST90199718	Sebacate (C10-DC) levels	6	0.1381	38752.2	-0.000 (-0.046-0.046)	0.997	1	-0.002 (-0.057-0.053)	0.954	-0.002 (-0.093-0.089)	0.965	-0.002 (-0.074-0.071)	0.968	0.201	0.999	-0.051	0.126	0.999
GCST90199719	Tauro-beta-muricholate levels	3	0.05591	15732.1	0.010 (-0.069-0.090)	0.8	1	0.005 (-0.091-0.101)	0.919	-0.006 (-0.177-0.165)	0.955	0.000 (-0.110-0.111)	0.994	0.302	0.86	-0.034	0.33	98
GCST90199720	Octanoylcarnitine (c8) levels	8	0.3355	101478	-0.004 (-0.036-0.028)	0.815	1	0.003 (-0.036-0.042)	0.882	-0.000 (-0.082-0.081)	0.994	0.005 (-0.042-0.051)	0.844	0.637	0.999	0.044	0.274	0.998
GCST90199721	Stearidonate (18:4n3) levels	9	0.34866	105352	-0.003 (-0.033-0.027)	0.829	1	0.001 (-0.036-0.038)	0.954	-0.016 (-0.093-0.061)	0.698	0.002 (-0.045-0.049)	0.94	1.253	0.996	-0.039	0.447	0.995
GCST90199722	Decanoylcarnitine (C10) levels	7	0.31845	96754.3	-0.008 (-0.042-0.027)	0.657	1	-0.004 (-0.047-0.038)	0.838	0.003 (-0.094-0.099)	0.961	0.014 (-0.036-0.064)	0.594	1.568	0.955	-0.022	0.583	0.887
GCST90199723	5-dodecenoate (12:1n7) levels	8	0.31423	95645.4	-0.000 (-0.031-0.030)	0.985	1	0.013 (-0.024-0.050)	0.494	-0.012 (-0.090-0.066)	0.776	0.018 (-0.030-0.066)	0.492	2.296	0.942	-0.108	0.106	0.894
GCST90199724	N-acetylisoleucine levels	7	0.35759	107923	0.020 (-0.018-0.057)	0.304	1	0.020 (-0.026-0.066)	0.388	-0.014 (-0.116-0.088)	0.798	0.020 (-0.034-0.073)	0.499	1.327	0.97	-0.032	0.632	0.971
GCST90199725	Campesterol levels	5	0.11658	32827.5	0.018 (-0.046-0.081)	0.58	1	0.027 (-0.048-0.103)	0.477	0.034 (-0.125-0.193)	0.7	0.032 (-0.063-0.127)	0.547	0.605	0.963	0.052	0.312	0.959
GCST90199726	N-acetylthreonine levels	6	0.23045	71830.3	-0.012 (-0.046-0.022)	0.498	1	-0.018 (-0.060-0.023)	0.384	-0.011 (-0.112-0.090)	0.839	-0.029 (-0.078-0.019)	0.291	1.805	0.875	-0.085	0.119	0.815
GCST90199727	1-oleoyl-GPC (18:1) levels	6	0.30877	94265.5	-0.001 (-0.038-0.036)	0.961	1	0.007 (-0.037-0.051)	0.756	0.047 (-0.074-0.168)	0.488	0.008 (-0.040-0.056)	0.758	0.999	0.963	-0.021	0.818	0.956
GCST90199728	10-nonadecenoate (19:1n9) levels	9	0.346	104579	-0.008 (-0.039-0.023)	0.611	1	-0.004 (-0.045-0.036)	0.832	0.007 (-0.074-0.089)	0.863	0.002 (-0.046-0.050)	0.935	2.271	0.972	-0.098	0.192	0.965
GCST90199729	Piperine levels	5	0.2134	67106.1	-0.021 (-0.059-0.018)	0.298	1	-0.029 (-0.075-0.017)	0.218	0.012 (-0.122-0.146)	0.872	-0.029 (-0.081-0.022)	0.322	1.05	0.902	-0.027	0.581	0.897
GCST90199730	Carnitine C14 levels	8	0.32107	97628.3	0.010 (-0.021-0.042)	0.522	1	0.015 (-0.025-0.055)	0.456	0.017 (-0.065-0.099)	0.702	0.012 (-0.033-0.058)	0.617	1.162	0.992	-0.058	0.376	0.992
GCST90199731	10-heptadecenoate (17:1n7) levels	9	0.35759	107923	-0.010 (-0.041-0.020)	0.511	1	-0.017 (-0.055-0.021)	0.376	0.006 (-0.078-0.089)	0.899	0.010 (-0.036-0.057)	0.673	1.548	0.992	-0.041	0.589	0.979
GCST90199732	1-stearoyl-gpc (18:0) levels	5	0.25673	79484.2	-0.018 (-0.056-0.019)	0.341	1	-0.016 (-0.061-0.028)	0.47	-0.039 (-0.166-0.088)	0.588	-0.015 (-0.065-0.034)	0.58	0.428	0.98	-0.009	0.819	0.986
GCST90199733	1-palmitoyl-GPC (16:0) levels	7	0.34054	103199	-0.006 (-0.041-0.029)	0.74	1	-0.019 (-0.064-0.025)	0.402	-0.009 (-0.131-0.112)	0.886	-0.018 (-0.066-0.029)	0.472	1.541	0.957	-0.001	0.988	0.935
GCST90199734	Hyocholate levels	8	0.30714	93570.9	0.004 (-0.036-0.044)	0.848	1	0.002 (-0.047-0.052)	0.923	0.066 (-0.058-0.190)	0.335	0.002 (-0.056-0.060)	0.951	1.36	0.987	0.007	0.825	0.99
GCST90199735	N-acetylhistidine levels	5	0.23045	71830.3	0.006 (-0.034-0.046)	0.771	1	0.005 (-0.042-0.052)	0.838	0.026 (-0.137-0.189)	0.774	0.005 (-0.051-0.061)	0.874	0.711	0.95	-0.024	0.52	0.962
GCST90199736	Alpha-hydroxyisovalerate levels	7	0.34054	103199	0.015 (-0.019-0.049)	0.392	1	0.027 (-0.017-0.071)	0.237	0.049 (-0.068-0.166)	0.45	0.041 (-0.007-0.088)	0.146	2.658	0.85	0.015	0.771	0.739
GCST90199737	N-acetylproline levels	5	0.12104	34028	-0.001 (-0.056-0.055)	0.984	1	-0.008 (-0.079-0.063)	0.829	-0.056 (-0.206-0.093)	0.514	-0.022 (-0.110-0.065)	0.64	0.909	0.923	-0.032	0.503	0.923
GCST90199738	Stachydrine levels	6	0.11923	33601	-0.009 (-0.054-0.036)	0.705	1	-0.015 (-0.070-0.040)	0.592	0.010 (-0.095-0.115)	0.86	-0.022 (-0.096-0.052)	0.58	0.931	0.968	0.094	0.053	0.963
GCST90199739	Salicyluric glucuronide levels	5	0.27615	84821	-0.008 (-0.054-0.038)	0.742	1	-0.009 (-0.061-0.044)	0.747	0.000 (-0.115-0.115)	1	-0.029 (-0.092-0.034)	0.415	1.5	0.827	0.003	0.965	0.78
GCST90199740	P-cresol sulfate levels	4	0.10661	30177.8	0.009 (-0.047-0.065)	0.753	1	0.010 (-0.055-0.074)	0.772	0.018 (-0.104-0.139)	0.802	-0.012 (-0.104-0.080)	0.817	1.072	0.784	-0.019	0.747	0.788
GCST90199741	Gamma-glutamylglycine levels	4	0.23361	72960.7	0.025 (-0.015-0.066)	0.22	1	0.031 (-0.013-0.075)	0.172	0.035 (-0.084-0.155)	0.622	0.033 (-0.018-0.084)	0.294	0.72	0.868	0.013	0.621	0.852
GCST90199742	1-linoleoyl-gpc (18:2) levels	7	0.33	100199	-0.006 (-0.040-0.028)	0.737	1	-0.009 (-0.050-0.033)	0.682	-0.007 (-0.107-0.093)	0.896	-0.013 (-0.064-0.038)	0.641	1.117	0.981	-0.054	0.157	0.981
GCST90199743	Stearoylcarnitine levels	5	0.26726	82484.1	-0.001 (-0.041-0.038)	0.943	1	-0.003 (-0.047-0.041)	0.899	0.000 (-0.173-0.173)	0.998	-0.004 (-0.053-0.045)	0.888	0.404	0.982	-0.015	0.806	0.989
GCST90199744	Eicosenoate (20:1) levels	9	0.3355	101478	-0.017 (-0.048-0.014)	0.279	1	-0.016 (-0.056-0.025)	0.455	-0.011 (-0.092-0.069)	0.793	-0.014 (-0.061-0.033)	0.571	0.763	0.999	-0.034	0.636	1
GCST90199745	Aconitate [cis or trans] levels	5	0.24779	76913.4	0.015 (-0.020-0.051)	0.403	1	0.019 (-0.024-0.062)	0.387	0.034 (-0.078-0.145)	0.595	0.029 (-0.018-0.075)	0.299	1.243	0.871	0.013	0.778	0.774
GCST90199746	Erythronate levels	2	0.03442	9706.9	0.018 (-0.055-0.091)	0.626	1							0.386	0.535	0.003	0.952	98
GCST90199747	Isovalerylcarnitine (C5) levels	3	0.21758	68315.4	-0.006 (-0.048-0.037)	0.798	1	-0.005 (-0.050-0.040)	0.829	-0.040 (-0.270-0.191)	0.793	-0.004 (-0.053-0.044)	0.873	0.091	0.956	-0.025	0.7	98
GCST90199748	Linolenate [alpha or gamma; (18:3n3 or 6)] levels	7	0.26488	81537.2	-0.005 (-0.038-0.027)	0.742	1	-0.004 (-0.045-0.037)	0.85	0.004 (-0.088-0.095)	0.94	-0.003 (-0.048-0.043)	0.903	0.305	0.999	-0.048	0.411	0.999
GCST90199749	Gamma-glutamylthreonine levels	7	0.31842	96854.7	0.006 (-0.029-0.041)	0.735	1	0.009 (-0.033-0.052)	0.666	0.013 (-0.082-0.108)	0.796	-0.001 (-0.052-0.050)	0.975	1.128	0.98	-0.019	0.561	0.986
GCST90199750	Laurylcarnitine levels	8	0.30792	93754.4	0.007 (-0.025-0.038)	0.674	1	0.006 (-0.034-0.047)	0.758	0.001 (-0.082-0.083)	0.987	0.028 (-0.017-0.074)	0.261	2.168	0.95	-0.02	0.65	0.919
GCST90199751	Gamma-glutamylmethionine levels	8	0.31267	95115.8	0.002 (-0.031-0.035)	0.915	1	-0.007 (-0.049-0.035)	0.735	-0.019 (-0.106-0.068)	0.686	-0.010 (-0.062-0.042)	0.708	1.501	0.982	-0.011	0.8	0.972
GCST90199752	Epiandrosterone sulfate levels	3	0.07935	22514.2	0.017 (-0.045-0.079)	0.593	1	0.015 (-0.060-0.090)	0.693	0.144 (-0.471-0.759)	0.726	0.013 (-0.072-0.098)	0.796	0.201	0.905	0.02	0.424	98
GCST90199753	Gamma-glutamyltryptophan levels	3	0.1974	62726.3	-0.020 (-0.064-0.025)	0.39	1	-0.023 (-0.071-0.025)	0.346	-0.006 (-0.175-0.163)	0.953	-0.027 (-0.079-0.026)	0.423	0.503	0.778	-0.034	0.5	98
GCST90199754	7-methylxanthine levels	6	0.2696	83197.2	0.004 (-0.034-0.041)	0.848	1	0.006 (-0.039-0.052)	0.78	0.018 (-0.089-0.125)	0.756	0.022 (-0.025-0.069)	0.401	1.514	0.911	0.132	0.037	0.827
GCST90199755	3,7-dimethylurate levels	5	0.13838	39111.2	0.001 (-0.057-0.059)	0.97	1	0.003 (-0.069-0.074)	0.944	-0.007 (-0.146-0.133)	0.931	0.010 (-0.083-0.104)	0.837	0.571	0.966	-0.032	0.404	0.967
GCST90199756	1,7-dimethyluric acid levels	5	0.29561	90391.6	-0.003 (-0.043-0.037)	0.886	1	-0.009 (-0.055-0.038)	0.716	-0.035 (-0.163-0.093)	0.63	-0.009 (-0.060-0.042)	0.741	0.332	0.988	-0.048	0.274	0.979
GCST90199757	1,3,7-trimethylurate levels	5	0.24782	76813	-0.011 (-0.053-0.030)	0.597	1	-0.015 (-0.064-0.034)	0.537	-0.063 (-0.206-0.081)	0.454	-0.015 (-0.067-0.037)	0.596	0.827	0.935	-0.004	0.921	0.947
GCST90199758	N4-acetylcytidine levels	7	0.34054	103199	0.002 (-0.035-0.039)	0.911	1	-0.001 (-0.048-0.047)	0.983	0.009 (-0.102-0.121)	0.875	0.000 (-0.049-0.049)	0.988	1.038	0.984	-0.002	0.94	0.99
GCST90199759	Indolebutyrate levels	2	0.06776	19169.9	0.003 (-0.114-0.120)	0.961	1							0.003	0.959	0.11	0.043	98
GCST90199760	5-acetylamino-6-amino-3-methyluracil levels	6	0.29561	90391.6	0.017 (-0.021-0.055)	0.382	1	0.024 (-0.023-0.071)	0.317	0.029 (-0.083-0.141)	0.636	0.034 (-0.019-0.087)	0.266	2.037	0.844	-0.016	0.618	0.769
GCST90199761	N1-methylinosine levels	6	0.28431	87208.3	0.010 (-0.026-0.045)	0.592	1	0.025 (-0.017-0.067)	0.237	-0.015 (-0.143-0.113)	0.831	0.026 (-0.021-0.073)	0.332	2.773	0.735	0.039	0.514	0.643
GCST90199762	N6-carbamoylthreonyladenosine levels	3	0.10427	29464.7	0.007 (-0.062-0.076)	0.843	1	0.016 (-0.069-0.100)	0.714	0.005 (-0.279-0.289)	0.978	0.024 (-0.077-0.125)	0.683	0.902	0.637	0.002	0.94	98
GCST90199763	1-methylxanthine levels	5	0.26119	80684.7	-0.005 (-0.046-0.035)	0.792	1	-0.007 (-0.054-0.041)	0.782	-0.051 (-0.168-0.066)	0.459	-0.013 (-0.067-0.040)	0.647	1.385	0.847	-0.028	0.391	0.851
GCST90199764	N2,n2-dimethylguanosine levels	3	0.07669	21740.6	-0.008 (-0.071-0.054)	0.795	1	-0.007 (-0.081-0.067)	0.858	-0.034 (-0.626-0.559)	0.93	-0.005 (-0.086-0.076)	0.911	0.105	0.949	0.004	0.95	98
GCST90199765	4-hydroxyhippurate levels	4	0.21758	68315.4	0.018 (-0.022-0.058)	0.373	1	0.017 (-0.027-0.061)	0.446	0.060 (-0.127-0.247)	0.596	0.015 (-0.035-0.065)	0.607	0.223	0.974	-0.088	0.293	0.976
GCST90199766	3-(3-amino-3-carboxypropyl)uridine levels	3	0.03989	11086.8	-0.007 (-0.063-0.050)	0.82	1	-0.005 (-0.073-0.063)	0.892	-0.025 (-0.142-0.092)	0.749	-0.001 (-0.080-0.079)	0.99	0.153	0.926	-0.021	0.644	98
GCST90199767	5,6-dihydrouridine levels	4	0.09924	27744.3	-0.016 (-0.070-0.038)	0.554	1	-0.023 (-0.085-0.039)	0.467	-0.009 (-0.146-0.127)	0.905	-0.025 (-0.106-0.056)	0.584	0.347	0.951	-0.018	0.642	0.968
GCST90199768	Phenylacetylglutamine levels	4	0.1342	37901.9	0.004 (-0.053-0.062)	0.887	1	0.008 (-0.056-0.071)	0.816	-0.002 (-0.132-0.128)	0.981	0.013 (-0.065-0.091)	0.769	0.201	0.977	-0.015	0.79	0.979
GCST90199769	3-hydroxydodecanedioate levels	5	0.1342	37901.9	-0.005 (-0.061-0.052)	0.872	1	-0.017 (-0.086-0.051)	0.624	0.023 (-0.098-0.143)	0.736	-0.026 (-0.119-0.067)	0.613	1.195	0.879	0.064	0.232	0.875
GCST90199770	1-arachidonylglycerol (20:4) levels	7	0.35759	107923	0.008 (-0.028-0.043)	0.67	1	0.018 (-0.024-0.060)	0.407	0.026 (-0.071-0.123)	0.623	0.026 (-0.023-0.075)	0.333	1.671	0.947	0.056	0.217	0.894
GCST90199771	7-methylguanine levels	6	0.28665	87921.4	0.018 (-0.017-0.053)	0.305	1	0.026 (-0.016-0.067)	0.226	-0.006 (-0.098-0.085)	0.901	0.028 (-0.020-0.077)	0.306	2.06	0.841	-0.029	0.577	0.851
GCST90199772	1-stearoyl-GPE (18:0) levels	5	0.29561	90391.6	-0.005 (-0.044-0.033)	0.78	1	-0.010 (-0.054-0.034)	0.648	-0.029 (-0.152-0.094)	0.675	-0.011 (-0.064-0.042)	0.714	0.504	0.973	-0.107	0.007	0.975
GCST90199773	Phenol sulfate levels	8	0.17858	50258.4	0.001 (-0.039-0.042)	0.943	1	0.000 (-0.051-0.051)	0.996	0.010 (-0.091-0.110)	0.858	-0.003 (-0.080-0.074)	0.946	2.416	0.933	-0.005	0.944	0.936
GCST90199774	Oleoylcarnitine levels	6	0.28697	87981.8	-0.008 (-0.044-0.028)	0.673	1	-0.002 (-0.046-0.041)	0.925	0.008 (-0.103-0.120)	0.89	0.003 (-0.049-0.055)	0.91	1	0.963	-0.065	0.238	0.928
GCST90199775	Gamma-glutamylisoleucine levels	6	0.25254	78274.9	0.006 (-0.029-0.042)	0.72	1	0.012 (-0.028-0.051)	0.572	0.016 (-0.093-0.125)	0.791	0.013 (-0.034-0.060)	0.619	0.634	0.986	0.042	0.327	0.989
GCST90199776	Malonylcarnitine levels	7	0.32895	99854.6	-0.008 (-0.049-0.033)	0.705	1	-0.011 (-0.063-0.040)	0.669	-0.014 (-0.133-0.105)	0.831	-0.011 (-0.070-0.047)	0.716	0.648	0.996	-0.067	0.314	0.998
GCST90199777	1-palmitoleoyl-GPC (16:1) levels	6	0.34054	103199	0.014 (-0.023-0.051)	0.453	1	0.015 (-0.028-0.057)	0.497	0.010 (-0.113-0.133)	0.878	0.015 (-0.031-0.060)	0.554	0.217	0.999	-0.033	0.49	0.999
GCST90199778	N-methyl-2-pyridone-5-carboxamide levels	3	0.19057	60743.4	0.017 (-0.028-0.062)	0.46	1	0.022 (-0.026-0.069)	0.366	-0.074 (-0.368-0.220)	0.709	0.024 (-0.029-0.077)	0.471	0.48	0.787	-0.041	0.34	98
GCST90199779	Gamma-glutamyl-2-aminobutyrate levels	8	0.33578	101837	0.019 (-0.016-0.053)	0.29	1	0.021 (-0.026-0.068)	0.374	0.047 (-0.059-0.153)	0.417	0.021 (-0.028-0.071)	0.425	1.485	0.983	-0.007	0.873	0.99
GCST90199780	1-stearoyl-GPG (18:0) levels	6	0.2914	89282.8	-0.018 (-0.059-0.023)	0.387	1	-0.028 (-0.076-0.021)	0.268	-0.063 (-0.166-0.041)	0.301	-0.029 (-0.084-0.027)	0.358	1.598	0.902	0.069	0.291	0.918
GCST90199781	Hexanoylglycine levels	4	0.18582	59382	0.030 (-0.017-0.077)	0.212	1	0.033 (-0.019-0.085)	0.215	0.048 (-0.116-0.212)	0.623	0.034 (-0.026-0.094)	0.349	0.111	0.991	-0.133	0.009	0.986
GCST90199782	Glutamine degradant levels	6	0.29009	88846.7	0.002 (-0.030-0.033)	0.919	1	0.006 (-0.031-0.043)	0.752	-0.015 (-0.136-0.106)	0.821	0.007 (-0.038-0.051)	0.773	0.913	0.969	-0.029	0.435	0.976
GCST90199783	5-methyluridine (ribothymidine) levels	6	0.17252	48459.1	0.003 (-0.043-0.049)	0.899	1	0.006 (-0.050-0.061)	0.838	0.041 (-0.059-0.140)	0.471	0.018 (-0.057-0.093)	0.664	1.247	0.94	0.021	0.463	0.939
GCST90199784	Cysteine-glutathione disulfide levels	5	0.26726	82484.1	-0.011 (-0.052-0.030)	0.588	1	-0.019 (-0.065-0.028)	0.427	0.032 (-0.147-0.211)	0.749	-0.021 (-0.075-0.033)	0.484	1.3	0.861	-0.085	0.056	0.872
GCST90199785	Isovalerylglycine levels	4	0.23464	73039.6	0.006 (-0.038-0.050)	0.787	1	0.003 (-0.045-0.051)	0.893	-0.002 (-0.163-0.158)	0.98	-0.002 (-0.054-0.050)	0.946	0.486	0.922	-0.008	0.83	0.882
GCST90199786	2-hydroxy-3-methylvalerate levels	5	0.31295	95474.8	-0.012 (-0.050-0.025)	0.51	1	-0.014 (-0.056-0.028)	0.51	-0.012 (-0.143-0.120)	0.874	-0.017 (-0.063-0.030)	0.522	0.949	0.917	-0.026	0.576	0.939
GCST90199787	Homostachydrine levels	8	0.30108	91771.6	-0.003 (-0.035-0.029)	0.86	1	0.003 (-0.037-0.043)	0.884	-0.007 (-0.089-0.074)	0.864	0.004 (-0.044-0.052)	0.88	0.523	0.999	0.055	0.351	0.999
GCST90199788	1-arachidonoyl-gpc (20:4n6) levels	4	0.22499	70450.3	0.016 (-0.025-0.058)	0.441	1	0.017 (-0.030-0.064)	0.477	0.070 (-0.081-0.222)	0.457	0.017 (-0.039-0.074)	0.587	0.633	0.889	-0.053	0.047	0.936
GCST90199789	2-palmitoyl-GPC (16:0) levels	6	0.34054	103199	-0.006 (-0.044-0.032)	0.766	1	-0.008 (-0.052-0.037)	0.726	-0.012 (-0.137-0.114)	0.864	-0.012 (-0.062-0.037)	0.652	0.923	0.969	-0.024	0.76	0.959
GCST90199790	2-palmitoleoyl-GPC (16:1) levels	6	0.34054	103199	0.020 (-0.021-0.061)	0.339	1	0.019 (-0.032-0.070)	0.467	0.084 (-0.053-0.220)	0.295	0.041 (-0.015-0.096)	0.211	1.322	0.933	-0.049	0.36	0.838
GCST90199791	1-arachidonoyl-GPE (20:4n6) levels	5	0.25676	79383.7	0.009 (-0.030-0.048)	0.657	1	0.013 (-0.032-0.057)	0.577	-0.030 (-0.177-0.116)	0.711	0.013 (-0.037-0.062)	0.642	0.813	0.937	-0.014	0.636	0.953
GCST90199792	1-palmitoyl-GPE (16:0) levels	5	0.29561	90391.6	-0.002 (-0.041-0.037)	0.922	1	-0.005 (-0.050-0.040)	0.824	-0.008 (-0.132-0.116)	0.907	-0.006 (-0.056-0.043)	0.811	0.48	0.975	-0.102	0.247	0.985
GCST90199793	1-linoleoyl-GPE (18:2) levels	7	0.33	100199	-0.004 (-0.038-0.031)	0.838	1	-0.007 (-0.050-0.037)	0.761	-0.017 (-0.118-0.084)	0.757	-0.014 (-0.065-0.038)	0.62	0.919	0.989	-0.021	0.6	0.985
GCST90199794	1-oleoyl-GPE (18:1) levels	7	0.34054	103199	-0.013 (-0.048-0.022)	0.471	1	-0.015 (-0.058-0.028)	0.486	-0.044 (-0.166-0.077)	0.506	-0.031 (-0.083-0.022)	0.295	2.579	0.86	-0.038	0.509	0.811
GCST90199795	2-hydroxypalmitate levels	5	0.29561	90391.6	0.011 (-0.028-0.050)	0.582	1	0.010 (-0.036-0.056)	0.669	0.013 (-0.110-0.136)	0.846	0.009 (-0.041-0.059)	0.735	0.96	0.916	-0.076	0.118	0.942
GCST90199796	Docosapentaenoate (n6 DPA; 22:5n6) levels	6	0.28431	87208.3	-0.025 (-0.063-0.014)	0.207	1	-0.021 (-0.068-0.025)	0.369	-0.033 (-0.173-0.107)	0.667	-0.019 (-0.074-0.036)	0.534	0.246	0.999	0.111	0.274	0.996
GCST90199797	Gulonate levels	3	0.07935	22514.2	0.016 (-0.049-0.082)	0.626	1	0.026 (-0.052-0.104)	0.514	-0.023 (-0.215-0.169)	0.853	0.028 (-0.063-0.118)	0.609	0.199	0.905	0.029	0.617	98
GCST90199798	Isobutyrylglycine levels	6	0.28222	86620.3	0.025 (-0.014-0.063)	0.206	1	0.031 (-0.015-0.076)	0.191	0.031 (-0.085-0.147)	0.627	0.032 (-0.021-0.084)	0.287	0.689	0.984	-0.11	0.006	0.979
GCST90199799	Glutarylcarnitine (c5-dc) levels	7	0.17858	50258.4	-0.003 (-0.046-0.040)	0.881	1	0.001 (-0.052-0.053)	0.975	0.007 (-0.096-0.110)	0.906	0.006 (-0.067-0.079)	0.875	0.768	0.993	-0.039	0.394	0.993
GCST90199800	Carnitine C5:1 levels	6	0.23939	74401	0.005 (-0.031-0.041)	0.792	1	0.009 (-0.034-0.052)	0.689	-0.003 (-0.113-0.107)	0.958	0.011 (-0.039-0.061)	0.687	0.49	0.992	0.01	0.846	0.99
GCST90199801	Hydroquinone sulfate levels	6	0.28668	87820.9	0.012 (-0.026-0.050)	0.532	1	0.014 (-0.033-0.061)	0.554	0.007 (-0.104-0.118)	0.907	0.016 (-0.037-0.068)	0.585	1.305	0.934	0.037	0.495	0.95
GCST90199802	Beta-hydroxyisovaleroylcarnitine levels	6	0.29275	89620.2	-0.018 (-0.055-0.019)	0.336	1	-0.017 (-0.063-0.028)	0.459	-0.031 (-0.162-0.099)	0.661	-0.017 (-0.065-0.032)	0.533	0.514	0.992	0.018	0.64	0.995
GCST90199803	Catechol sulfate levels	5	0.30168	92191	0.001 (-0.040-0.041)	0.98	1	0.003 (-0.043-0.048)	0.909	0.047 (-0.130-0.223)	0.638	0.003 (-0.050-0.055)	0.921	0.643	0.958	-0.011	0.789	0.965
GCST90199804	7-alpha-hydroxy-3-oxo-4-cholestenoate (7-hoca) levels	4	0.22496	70550.8	-0.018 (-0.059-0.022)	0.377	1	-0.016 (-0.061-0.029)	0.485	-0.060 (-0.219-0.099)	0.536	-0.012 (-0.060-0.036)	0.666	0.312	0.958	0.087	0.096	0.928
GCST90199805	Octadecanedioate levels	8	0.30373	92545.1	0.015 (-0.017-0.047)	0.362	1	0.024 (-0.019-0.067)	0.272	0.023 (-0.058-0.104)	0.592	0.033 (-0.021-0.087)	0.269	2.956	0.889	0.048	0.412	0.857
GCST90199806	Tetradecanedioate (C14-DC) levels	7	0.31423	95645.4	0.008 (-0.026-0.042)	0.655	1	0.008 (-0.033-0.049)	0.711	-0.003 (-0.088-0.083)	0.953	0.014 (-0.036-0.063)	0.608	1.852	0.933	0.008	0.848	0.916
GCST90199807	Hexadecanedioate (C16-DC) levels	6	0.26931	82838.2	0.017 (-0.019-0.052)	0.358	1	0.025 (-0.016-0.067)	0.228	0.014 (-0.072-0.099)	0.772	0.028 (-0.018-0.075)	0.289	0.774	0.979	0.049	0.123	0.953
GCST90199808	Glycerophosphoethanolamine levels	7	0.32317	98216.2	0.008 (-0.028-0.043)	0.672	1	0.011 (-0.034-0.055)	0.643	-0.008 (-0.102-0.085)	0.865	0.012 (-0.038-0.062)	0.644	0.951	0.987	0.016	0.748	0.988
GCST90199809	Taurolithocholate 3-sulfate levels	4	0.27853	85767.9	-0.017 (-0.059-0.026)	0.442	1	-0.014 (-0.060-0.033)	0.573	0.000 (-0.147-0.147)	0.998	-0.011 (-0.063-0.041)	0.712	0.34	0.952	-0.045	0.44	0.919
GCST90199810	1-palmitoyl-GPI (16:0) levels	5	0.27435	84558.6	0.018 (-0.020-0.057)	0.353	1	0.027 (-0.017-0.072)	0.223	0.063 (-0.060-0.186)	0.388	0.033 (-0.020-0.085)	0.29	1.628	0.804	0.087	0.051	0.74
GCST90199811	Glycolithocholate sulfate levels	4	0.27409	84466.9	-0.010 (-0.052-0.032)	0.644	1	-0.008 (-0.057-0.041)	0.747	-0.027 (-0.235-0.180)	0.821	-0.006 (-0.057-0.046)	0.836	1.09	0.78	-0.037	0.492	0.825
GCST90199812	3-(3-hydroxyphenyl)propionate levels	5	0.15543	43835.4	0.023 (-0.032-0.077)	0.417	1	0.013 (-0.052-0.077)	0.7	0.032 (-0.084-0.149)	0.625	0.010 (-0.070-0.090)	0.82	0.427	0.98	-0.008	0.855	0.98
GCST90199813	Deoxycarnitine levels	5	0.20762	65467.6	0.020 (-0.015-0.054)	0.263	1	0.035 (-0.005-0.076)	0.09	-0.009 (-0.112-0.094)	0.878	0.033 (-0.013-0.078)	0.235	1.893	0.756	-0.033	0.313	0.697
GCST90199815	1-ribosyl-imidazoleacetate levels	5	0.25832	79913.3	0.011 (-0.025-0.047)	0.556	1	0.022 (-0.020-0.063)	0.307	-0.002 (-0.140-0.136)	0.978	0.023 (-0.024-0.069)	0.388	2.162	0.706	0.008	0.867	0.737
GCST90199816	3,4-dihydroxybutyrate levels	5	0.12711	35827.3	0.004 (-0.048-0.055)	0.884	1	0.016 (-0.047-0.079)	0.619	-0.015 (-0.175-0.144)	0.863	0.018 (-0.066-0.101)	0.699	0.831	0.934	0.056	0.282	0.928
GCST90199817	Indoleacetylglutamine levels	7	0.15809	44608.9	0.007 (-0.040-0.054)	0.769	1	0.003 (-0.054-0.060)	0.917	0.006 (-0.101-0.113)	0.91	0.005 (-0.070-0.080)	0.905	0.514	0.998	0.015	0.821	0.997
GCST90199818	Mannitol/sorbitol levels	5	0.27409	84466.9	-0.001 (-0.041-0.038)	0.953	1	0.000 (-0.045-0.046)	0.995	0.022 (-0.137-0.182)	0.803	0.007 (-0.042-0.056)	0.787	0.954	0.917	0.009	0.85	0.904
GCST90199819	Tryptophan betaine levels	6	0.27381	84107.9	0.004 (-0.033-0.040)	0.842	1	0.008 (-0.038-0.054)	0.73	0.031 (-0.081-0.143)	0.618	-0.002 (-0.052-0.047)	0.937	1.038	0.959	0.014	0.653	0.968
GCST90199820	Dihomo-linolenate (20:3n3 or n6) levels	7	0.31267	95115.8	-0.011 (-0.045-0.023)	0.523	1	-0.002 (-0.045-0.041)	0.926	-0.019 (-0.107-0.068)	0.681	0.001 (-0.050-0.051)	0.983	0.777	0.993	0.043	0.425	0.987
GCST90199821	1-linoleoyl-GPI (18:2) levels	7	0.32451	98553.6	-0.008 (-0.043-0.027)	0.654	1	-0.005 (-0.051-0.040)	0.821	-0.004 (-0.131-0.122)	0.95	-0.003 (-0.054-0.048)	0.922	1.246	0.975	-0.001	0.992	0.977
GCST90199822	1-oleoyl-GPI (18:1) levels	7	0.30714	93570.9	0.011 (-0.024-0.046)	0.542	1	0.017 (-0.025-0.060)	0.429	0.019 (-0.091-0.129)	0.751	0.022 (-0.026-0.069)	0.404	1.336	0.97	-0.019	0.694	0.972
GCST90199823	O-cresol sulfate levels	4	0.23939	74401	0.013 (-0.031-0.057)	0.562	1	0.016 (-0.034-0.066)	0.53	0.019 (-0.151-0.188)	0.85	0.017 (-0.036-0.070)	0.578	0.184	0.98	-0.086	0.035	0.98
GCST90199824	4-vinylphenol sulfate levels	8	0.3098	94344.4	0.005 (-0.028-0.039)	0.751	1	0.005 (-0.035-0.045)	0.796	-0.040 (-0.135-0.055)	0.444	0.007 (-0.043-0.057)	0.801	1.838	0.968	0.029	0.445	0.977
GCST90199825	Pyrraline levels	4	0.24676	76834.6	-0.002 (-0.044-0.040)	0.927	1	-0.001 (-0.048-0.045)	0.957	0.004 (-0.139-0.147)	0.961	-0.000 (-0.052-0.052)	0.996	0.191	0.979	0.03	0.455	0.983
GCST90199826	N6-acetyllysine levels	7	0.3098	94344.4	0.015 (-0.019-0.049)	0.379	1	0.022 (-0.021-0.066)	0.317	0.056 (-0.045-0.156)	0.327	0.025 (-0.022-0.072)	0.342	1.401	0.966	0.046	0.31	0.963
GCST90199827	Thymol sulfate levels	6	0.31842	96854.7	-0.007 (-0.044-0.030)	0.703	1	-0.008 (-0.052-0.035)	0.704	0.016 (-0.083-0.114)	0.77	-0.009 (-0.061-0.044)	0.762	0.55	0.99	0.046	0.433	0.993
GCST90199828	N-acetylserine levels	3	0.08218	23020.1	-0.013 (-0.078-0.053)	0.702	1	-0.012 (-0.089-0.065)	0.756	-0.072 (-0.271-0.127)	0.609	-0.014 (-0.109-0.082)	0.804	0.467	0.792	-0.015	0.757	98
GCST90199829	3-methyladipate levels	4	0.26385	81458.3	0.018 (-0.026-0.062)	0.423	1	0.024 (-0.024-0.071)	0.334	0.029 (-0.103-0.160)	0.711	0.027 (-0.027-0.081)	0.395	0.632	0.889	-0.082	0.172	0.826
GCST90199830	4-ethylphenylsulfate levels	5	0.24779	76913.4	0.011 (-0.028-0.050)	0.572	1	0.017 (-0.027-0.062)	0.437	-0.041 (-0.190-0.108)	0.626	0.018 (-0.032-0.068)	0.518	1.131	0.889	0	0.99	0.888
GCST90199831	1-stearoyl-2-oleoyl-GPE (18:0/18:1) levels	5	0.29009	88846.7	-0.008 (-0.048-0.032)	0.699	1	0.001 (-0.047-0.048)	0.973	-0.016 (-0.224-0.191)	0.887	-0.039 (-0.089-0.011)	0.201	3.297	0.509	-0.046	0.279	0.405
GCST90199832	Dimethylarginine (sdma + adma) levels	5	0.12976	36600.9	0.005 (-0.046-0.056)	0.85	1	0.003 (-0.057-0.064)	0.911	-0.002 (-0.134-0.131)	0.983	0.003 (-0.074-0.079)	0.949	0.226	0.994	-0.014	0.811	0.993
GCST90199833	Hexanoylglutamine levels	6	0.12842	36263.5	0.013 (-0.033-0.058)	0.584	1	0.010 (-0.043-0.064)	0.705	-0.024 (-0.123-0.074)	0.654	-0.005 (-0.077-0.067)	0.897	1.208	0.944	-0.052	0.29	0.944
GCST90199834	Gamma-glutamylalanine levels	7	0.29115	89191.1	0.008 (-0.028-0.044)	0.658	1	0.018 (-0.028-0.063)	0.446	0.005 (-0.107-0.116)	0.937	0.016 (-0.037-0.069)	0.577	1.51	0.959	-0.013	0.849	0.955
GCST90199835	5alpha-androstan-3beta,17beta-diol disulfate levels	2	0.03442	9706.9	-0.012 (-0.080-0.056)	0.725	1							0	0.991	0.002	0.946	98
GCST90199836	N-methylproline levels	8	0.31398	95553.7	-0.023 (-0.056-0.010)	0.173	1	-0.021 (-0.062-0.019)	0.296	-0.031 (-0.129-0.068)	0.563	-0.044 (-0.095-0.008)	0.141	1.899	0.965	0.092	0.064	0.94
GCST90199837	Carotenoid levels (cryptoxanthin)	8	0.35284	106562	-0.005 (-0.037-0.028)	0.783	1	-0.006 (-0.046-0.034)	0.761	-0.019 (-0.110-0.072)	0.701	-0.025 (-0.069-0.020)	0.319	1.646	0.977	0.056	0.322	0.952
GCST90199838	5alpha-pregnan-3beta,20alpha-diol disulfate levels	5	0.24676	76834.6	0.017 (-0.021-0.056)	0.38	1	0.029 (-0.016-0.075)	0.207	0.070 (-0.048-0.188)	0.33	0.029 (-0.024-0.082)	0.34	1.273	0.866	0.016	0.727	0.809
GCST90199839	Taurocholenate sulfate levels	6	0.32317	98216.2	0.007 (-0.030-0.044)	0.713	1	0.011 (-0.035-0.056)	0.65	0.002 (-0.098-0.103)	0.964	0.014 (-0.036-0.064)	0.611	1.106	0.954	0.044	0.128	0.966
GCST90199840	Pregnenediol disulfate (C21H34O8S2) levels	4	0.27435	84558.6	0.008 (-0.030-0.046)	0.671	1	0.007 (-0.033-0.048)	0.721	0.040 (-0.075-0.156)	0.564	0.026 (-0.018-0.070)	0.327	1.799	0.615	-0.028	0.357	0.52
GCST90199841	Glycocholenate sulfate levels	9	0.346	104579	-0.005 (-0.037-0.027)	0.763	1	-0.003 (-0.045-0.039)	0.889	-0.011 (-0.095-0.072)	0.795	-0.001 (-0.049-0.046)	0.953	1.738	0.988	0.028	0.355	0.994
GCST90199842	Androstenediol (3beta,17beta) disulfate (1) levels	4	0.24676	76834.6	0.012 (-0.026-0.050)	0.54	1	0.027 (-0.015-0.070)	0.207	0.046 (-0.065-0.158)	0.501	0.028 (-0.018-0.073)	0.316	2.036	0.565	-0.026	0.502	0.524
GCST90199843	Chiro-inositol levels	6	0.30611	93492	0.002 (-0.049-0.054)	0.926	1	-0.002 (-0.064-0.061)	0.953	-0.044 (-0.216-0.128)	0.641	-0.004 (-0.079-0.071)	0.924	0.567	0.989	-0.032	0.689	0.99
GCST90199844	1-palmitoyl-2-linoleoyl-GPE (16:0/18:2) levels	5	0.28222	86620.3	0.003 (-0.035-0.042)	0.859	1	-0.006 (-0.053-0.041)	0.816	-0.012 (-0.130-0.107)	0.861	-0.019 (-0.067-0.030)	0.487	2.265	0.687	-0.018	0.572	0.581
GCST90199845	Sphinganine-1-phosphate levels	7	0.3355	101478	0.015 (-0.019-0.050)	0.387	1	0.024 (-0.022-0.069)	0.304	0.050 (-0.040-0.140)	0.329	0.032 (-0.020-0.084)	0.278	2.503	0.868	0.027	0.698	0.871
GCST90199846	Glycosyl-N-stearoyl-sphingosine (d18:1/18:0) levels	5	0.25254	78274.9	0.010 (-0.027-0.048)	0.591	1	0.008 (-0.036-0.051)	0.729	0.001 (-0.118-0.121)	0.985	0.018 (-0.027-0.064)	0.474	0.727	0.948	0.027	0.446	0.943
GCST90199847	4-allylphenol sulfate levels	4	0.08768	24665.5	0.005 (-0.050-0.060)	0.854	1	0.016 (-0.051-0.084)	0.639	-0.019 (-0.127-0.090)	0.77	0.021 (-0.066-0.107)	0.671	0.891	0.828	-0.063	0.156	0.844
GCST90199848	Succinylcarnitine levels	7	0.31423	95645.4	0.016 (-0.017-0.050)	0.342	1	0.014 (-0.029-0.056)	0.524	0.014 (-0.074-0.101)	0.774	0.013 (-0.033-0.059)	0.595	0.517	0.998	0.037	0.418	0.998
GCST90199849	21-hydroxypregnenolone disulfate levels	5	0.27435	84558.6	0.016 (-0.021-0.054)	0.391	1	0.020 (-0.023-0.063)	0.373	-0.005 (-0.124-0.114)	0.941	0.020 (-0.027-0.067)	0.449	0.397	0.983	-0.035	0.383	0.989
GCST90199850	5alpha-androstan-3alpha,17alpha-diol monosulfate levels	4	0.06644	18732	-0.007 (-0.072-0.059)	0.841	1	-0.008 (-0.087-0.070)	0.836	-0.033 (-0.195-0.128)	0.726	-0.012 (-0.107-0.083)	0.821	0.589	0.899	-0.003	0.925	0.89
GCST90199851	Androstenediol (3beta,17beta) disulfate (2) levels	5	0.27435	84558.6	0.016 (-0.020-0.051)	0.391	1	0.018 (-0.023-0.058)	0.398	0.006 (-0.096-0.108)	0.911	0.029 (-0.014-0.073)	0.256	1.605	0.808	0.033	0.196	0.679
GCST90199852	5alpha-androstan-3beta,17alpha-diol disulfate levels	6	0.30877	94265.5	-0.020 (-0.059-0.019)	0.311	1	-0.029 (-0.077-0.019)	0.235	-0.015 (-0.143-0.113)	0.827	-0.031 (-0.085-0.022)	0.306	1.37	0.928	0.074	0.1	0.909
GCST90199853	5alpha-pregnan-3beta,20beta-diol monosulfate (1) levels	7	0.33578	101837	0.013 (-0.023-0.049)	0.494	1	0.020 (-0.028-0.068)	0.418	0.046 (-0.060-0.152)	0.434	0.031 (-0.019-0.081)	0.273	2.335	0.886	0.002	0.963	0.79
GCST90199854	5alpha-pregnan-3beta,20alpha-diol monosulfate (2) levels	6	0.26991	83257.6	0.004 (-0.033-0.042)	0.825	1	-0.003 (-0.047-0.041)	0.897	0.007 (-0.124-0.137)	0.926	-0.005 (-0.056-0.046)	0.865	1.321	0.933	-0.027	0.616	0.936
GCST90199855	5alpha-androstan-3beta,17beta-diol monosulfate (2) levels	6	0.14579	41246.2	-0.010 (-0.058-0.038)	0.674	1	-0.018 (-0.078-0.042)	0.552	0.042 (-0.097-0.180)	0.585	-0.024 (-0.100-0.052)	0.565	1.472	0.916	-0.032	0.316	0.923
GCST90199856	Androstenediol (3alpha, 17alpha) monosulfate (3) levels	4	0.06198	17531.5	-0.002 (-0.051-0.046)	0.927	1	-0.003 (-0.060-0.054)	0.907	-0.019 (-0.128-0.090)	0.762	0.013 (-0.067-0.094)	0.766	0.557	0.906	0	0.989	0.897
GCST90199857	5alpha-pregnan-diol disulfate levels	6	0.25909	80096.8	0.017 (-0.033-0.067)	0.511	1	0.025 (-0.036-0.087)	0.421	0.018 (-0.125-0.161)	0.817	0.032 (-0.043-0.107)	0.441	0.831	0.975	-0.052	0.37	0.962
GCST90199858	5alpha-androstan-3alpha,17beta-diol monosulfate (1) levels	6	0.14579	41246.2	-0.010 (-0.057-0.038)	0.684	1	-0.010 (-0.069-0.048)	0.732	0.036 (-0.102-0.174)	0.637	-0.012 (-0.090-0.066)	0.777	1.279	0.937	-0.051	0.166	0.933
GCST90199859	5alpha-androstan-3alpha,17beta-diol disulfate levels	6	0.26222	80763.6	0.006 (-0.034-0.045)	0.782	1	0.016 (-0.031-0.063)	0.501	0.016 (-0.128-0.159)	0.842	0.016 (-0.036-0.068)	0.574	1	0.963	-0.053	0.182	0.946
GCST90199860	Andro steroid monosulfate C19H28O6S (1) levels	4	0.11111	31447.5	-0.001 (-0.060-0.058)	0.979	1	0.001 (-0.067-0.068)	0.985	0.102 (-0.461-0.665)	0.756	0.002 (-0.084-0.089)	0.964	0.341	0.952	0.03	0.292	0.949
GCST90199861	Pregnenediol sulfate (C21H34O5S) levels	6	0.30877	94265.5	-0.004 (-0.037-0.028)	0.784	1	-0.008 (-0.045-0.030)	0.69	-0.017 (-0.110-0.077)	0.741	-0.009 (-0.051-0.034)	0.701	1.869	0.867	-0.01	0.791	0.887
GCST90199862	4-hydroxycoumarin levels	4	0.08218	23020.1	0.009 (-0.053-0.072)	0.768	1	0.013 (-0.060-0.085)	0.733	-0.032 (-0.210-0.147)	0.76	0.022 (-0.066-0.110)	0.66	0.242	0.971	-0.048	0.306	0.967
GCST90199863	16a-hydroxy DHEA 3-sulfate levels	3	0.23967	74760	0.017 (-0.026-0.061)	0.439	1	0.019 (-0.027-0.065)	0.419	0.068 (-0.265-0.400)	0.758	0.021 (-0.029-0.070)	0.498	0.332	0.847	0.015	0.537	98
GCST90199864	Gamma-CEHC levels	6	0.29718	90921.3	-0.012 (-0.050-0.026)	0.535	1	-0.017 (-0.063-0.029)	0.465	-0.027 (-0.132-0.077)	0.634	-0.025 (-0.078-0.028)	0.393	1.296	0.935	0.032	0.365	0.897
GCST90199865	2-hydroxyglutarate levels	7	0.29561	90391.6	0.010 (-0.026-0.047)	0.578	1	0.027 (-0.021-0.074)	0.273	0.057 (-0.054-0.167)	0.363	0.028 (-0.026-0.082)	0.348	2.069	0.913	0.027	0.553	0.846
GCST90199866	N-acetyl-beta-alanine levels	7	0.15575	43895.8	-0.013 (-0.054-0.029)	0.55	1	-0.023 (-0.074-0.027)	0.369	-0.044 (-0.149-0.061)	0.449	-0.027 (-0.096-0.042)	0.472	1.76	0.94	0.015	0.667	0.941
GCST90199867	Tridecenedioate (C13:1-DC) levels	8	0.32582	98989.7	0.011 (-0.022-0.043)	0.518	1	0.025 (-0.015-0.066)	0.221	0.045 (-0.041-0.131)	0.345	0.028 (-0.021-0.077)	0.299	2.455	0.93	-0.041	0.324	0.9
GCST90199868	N-acetyl-3-methylhistidine levels	5	0.25226	78114	0.017 (-0.025-0.059)	0.426	1	0.022 (-0.028-0.072)	0.381	-0.024 (-0.137-0.088)	0.7	0.033 (-0.022-0.087)	0.303	1.599	0.809	0.044	0.386	0.772
GCST90199869	2-hydroxyhippurate levels	7	0.346	104579	0.011 (-0.025-0.046)	0.558	1	0.019 (-0.024-0.062)	0.385	-0.016 (-0.110-0.078)	0.753	0.019 (-0.030-0.067)	0.481	1.626	0.951	-0.031	0.562	0.948
GCST90199870	4-cholesten-3-one levels	3	0.23074	72189.3	0.032 (-0.017-0.081)	0.197	1	0.032 (-0.021-0.085)	0.234	0.020 (-0.286-0.326)	0.919	0.036 (-0.019-0.090)	0.327	0.047	0.977	0.066	0.099	98
GCST90199871	Androstenediol (3beta,17beta) monosulfate (2) levels	7	0.34866	105352	0.016 (-0.018-0.050)	0.353	1	0.027 (-0.015-0.070)	0.207	0.009 (-0.079-0.096)	0.856	0.036 (-0.012-0.083)	0.194	2.315	0.889	-0.018	0.684	0.802
GCST90199872	Androstenediol (3beta,17beta) monosulfate (1) levels	7	0.32582	98989.7	-0.005 (-0.036-0.026)	0.758	1	-0.003 (-0.041-0.035)	0.88	-0.015 (-0.094-0.064)	0.721	0.001 (-0.042-0.044)	0.959	1.539	0.957	-0.035	0.265	0.958
GCST90199873	Pregnenolone sulfate levels	6	0.30168	92191	0.005 (-0.030-0.041)	0.764	1	0.005 (-0.035-0.045)	0.792	0.023 (-0.122-0.168)	0.772	0.005 (-0.046-0.056)	0.85	0.139	1	0.006	0.907	1
GCST90199874	S-methylmethionine levels	6	0.27538	84637.5	0.001 (-0.040-0.041)	0.978	1	-0.001 (-0.050-0.049)	0.978	0.020 (-0.107-0.146)	0.777	0.005 (-0.051-0.062)	0.868	0.944	0.967	-0.01	0.893	0.967
GCST90199875	13-HODE + 9-HODE levels	5	0.23967	74760	-0.019 (-0.057-0.020)	0.338	1	-0.027 (-0.068-0.015)	0.206	-0.061 (-0.217-0.095)	0.498	-0.030 (-0.080-0.021)	0.314	1.291	0.863	0.005	0.915	0.843
GCST90199876	Palmitoyl sphingomyelin (d18:1/16:0) levels	3	0.21758	68315.4	0.010 (-0.033-0.053)	0.653	1	0.013 (-0.033-0.060)	0.576	-0.109 (-0.342-0.124)	0.528	0.016 (-0.037-0.070)	0.613	1.141	0.565	0.103	0.023	98
GCST90199877	Indole-3-carboxylate levels	5	0.25066	77684.8	0.009 (-0.039-0.057)	0.72	1	0.007 (-0.048-0.062)	0.81	0.001 (-0.122-0.125)	0.984	0.007 (-0.059-0.072)	0.854	0.242	0.993	-0.003	0.959	0.992
GCST90199878	Sphingomyelin (d18:1/18:1, d18:2/18:0) levels	6	0.25832	79913.3	0.002 (-0.033-0.036)	0.924	1	0.000 (-0.040-0.041)	0.988	-0.012 (-0.133-0.109)	0.855	-0.014 (-0.062-0.033)	0.582	1.455	0.918	-0.048	0.299	0.837
GCST90199879	Ergothioneine levels	6	0.29824	91265.6	-0.012 (-0.048-0.025)	0.528	1	-0.028 (-0.072-0.015)	0.201	0.004 (-0.090-0.097)	0.941	-0.028 (-0.076-0.020)	0.306	2.159	0.827	-0.045	0.133	0.745
GCST90199880	Cis-4-decenoylcarnitine (C10:1) levels	8	0.34866	105352	0.002 (-0.031-0.034)	0.925	1	-0.002 (-0.043-0.039)	0.939	-0.008 (-0.090-0.074)	0.851	-0.008 (-0.055-0.039)	0.746	0.694	0.998	0.066	0.144	0.997
GCST90199881	5-(galactosylhydroxy)-L-lysine levels	5	0.11923	33601	-0.024 (-0.077-0.030)	0.382	1	-0.028 (-0.090-0.034)	0.379	-0.005 (-0.123-0.113)	0.943	-0.029 (-0.108-0.050)	0.515	0.484	0.975	-0.09	0.204	0.979
GCST90199882	2s,3R-dihydroxybutyrate levels	5	0.2696	83197.2	0.018 (-0.016-0.053)	0.301	1	0.018 (-0.024-0.059)	0.404	0.009 (-0.097-0.116)	0.874	0.017 (-0.031-0.064)	0.531	0.176	0.996	-0.036	0.447	0.996
GCST90199883	Cysteinylglycine disulfide levels	5	0.26251	81122.6	0.023 (-0.016-0.062)	0.246	1	0.030 (-0.017-0.076)	0.209	-0.055 (-0.234-0.124)	0.59	0.035 (-0.016-0.086)	0.252	1.776	0.777	0.016	0.767	0.739
GCST90199884	2,3-dihydroxyisovalerate levels	6	0.10189	28517.8	-0.010 (-0.054-0.035)	0.669	1	-0.014 (-0.066-0.037)	0.584	0.000 (-0.098-0.098)	0.998	-0.019 (-0.092-0.053)	0.622	0.444	0.994	-0.012	0.752	0.991
GCST90199885	Alpha-ketoglutaramate levels	4	0.1974	62726.3	0.007 (-0.031-0.046)	0.705	1	0.008 (-0.036-0.052)	0.722	0.017 (-0.119-0.154)	0.826	0.006 (-0.045-0.056)	0.838	0.276	0.965	0.066	0.12	0.969
GCST90199886	3-methylglutaconate levels	6	0.26488	81537.2	0.007 (-0.027-0.042)	0.677	1	0.011 (-0.029-0.051)	0.59	0.025 (-0.073-0.123)	0.645	0.012 (-0.037-0.060)	0.655	0.54	0.991	0.025	0.551	0.991
GCST90199887	(16 or 17)-methylstearate (a19:0 or i19:0) levels	7	0.33578	101837	0.012 (-0.022-0.047)	0.483	1	0.012 (-0.032-0.055)	0.599	0.043 (-0.060-0.146)	0.454	0.012 (-0.037-0.061)	0.644	0.686	0.995	0.013	0.763	0.998
GCST90199888	Cinnamoylglycine levels	8	0.34866	105352	0.006 (-0.028-0.039)	0.741	1	-0.007 (-0.048-0.034)	0.733	-0.022 (-0.110-0.065)	0.635	-0.011 (-0.059-0.037)	0.672	1.338	0.987	0.012	0.786	0.975
GCST90199889	2R,3R-dihydroxybutyrate levels	5	0.24779	76913.4	-0.018 (-0.056-0.019)	0.339	1	-0.019 (-0.064-0.025)	0.392	-0.010 (-0.127-0.107)	0.876	-0.020 (-0.071-0.031)	0.487	0.202	0.995	0.028	0.532	0.996
GCST90199890	4-hydroxyglutamate levels	5	0.24517	76039.4	0.005 (-0.035-0.046)	0.808	1	0.005 (-0.041-0.050)	0.84	0.024 (-0.128-0.176)	0.775	-0.007 (-0.057-0.043)	0.791	1.115	0.892	0.009	0.845	0.873
GCST90199891	S-methylcysteine levels	5	0.28402	87047.4	-0.025 (-0.064-0.014)	0.21	1	-0.020 (-0.066-0.026)	0.398	-0.035 (-0.148-0.079)	0.593	-0.019 (-0.074-0.035)	0.526	0.227	0.994	0.015	0.72	0.987
GCST90199892	Isoursodeoxycholate levels	8	0.35284	106562	-0.005 (-0.038-0.028)	0.769	1	-0.003 (-0.045-0.038)	0.871	0.032 (-0.060-0.124)	0.522	-0.003 (-0.054-0.047)	0.897	1.872	0.967	0.05	0.245	0.97
GCST90199893	Cis-4-decenoate (10:1n6) levels	9	0.34866	105352	-0.006 (-0.037-0.026)	0.72	1	-0.008 (-0.047-0.032)	0.697	-0.032 (-0.113-0.049)	0.461	-0.008 (-0.055-0.039)	0.754	1.952	0.982	-0.002	0.956	0.989
GCST90199894	4-oxo-retinoic acid levels	9	0.35284	106562	-0.002 (-0.035-0.031)	0.888	1	-0.007 (-0.048-0.034)	0.753	0.000 (-0.088-0.088)	0.999	-0.009 (-0.063-0.045)	0.747	1.683	0.989	-0.052	0.356	0.992
GCST90199895	1-lignoceroyl-GPC (24:0) levels	9	0.35284	106562	-0.016 (-0.048-0.015)	0.312	1	-0.021 (-0.061-0.018)	0.288	-0.023 (-0.109-0.062)	0.612	-0.033 (-0.079-0.013)	0.199	3.012	0.934	0.062	0.301	0.901
GCST90199896	Sulfate levels	7	0.30714	93570.9	0.017 (-0.017-0.052)	0.325	1	0.022 (-0.023-0.066)	0.34	-0.033 (-0.158-0.091)	0.624	0.025 (-0.024-0.074)	0.353	1.444	0.963	-0.043	0.353	0.961
GCST90199897	4-hydroxy-2-oxoglutaric acid levels	8	0.35284	106562	0.006 (-0.028-0.040)	0.726	1	0.018 (-0.026-0.062)	0.417	0.061 (-0.028-0.151)	0.229	0.020 (-0.030-0.070)	0.458	2.771	0.905	-0.068	0.119	0.9
GCST90199898	Glycoursodeoxycholate levels	8	0.346	104579	0.001 (-0.032-0.035)	0.936	1	-0.001 (-0.043-0.041)	0.953	-0.003 (-0.090-0.085)	0.95	-0.012 (-0.061-0.036)	0.633	1.9	0.965	-0.132	0.003	0.956
GCST90199899	1-(1-enyl-palmitoyl)-GPC (p-16:0) levels	6	0.27409	84466.9	0.001 (-0.036-0.038)	0.965	1	0.005 (-0.038-0.049)	0.814	-0.005 (-0.147-0.137)	0.95	0.008 (-0.044-0.059)	0.778	0.621	0.987	-0.076	0.12	0.985
GCST90199900	Argininate levels	10	0.38042	114286	-0.008 (-0.038-0.022)	0.592	1	-0.013 (-0.052-0.025)	0.495	-0.037 (-0.116-0.042)	0.388	-0.024 (-0.073-0.024)	0.349	2.752	0.973	-0.054	0.287	0.974
GCST90199901	1-methyl-5-imidazoleacetate levels	6	0.27824	85408.9	0.028 (-0.008-0.063)	0.131	1	0.033 (-0.011-0.077)	0.137	0.009 (-0.082-0.100)	0.854	0.040 (-0.011-0.090)	0.182	1.352	0.929	0.001	0.973	0.876
GCST90199902	Hydantoin-5-propionate levels	7	0.28222	86620.3	0.004 (-0.030-0.039)	0.802	1	0.007 (-0.035-0.048)	0.756	0.023 (-0.076-0.122)	0.666	0.006 (-0.045-0.057)	0.818	1.162	0.979	0.031	0.555	0.988
GCST90199903	2-oxoarginine levels	8	0.346	104579	-0.011 (-0.044-0.022)	0.503	1	-0.017 (-0.057-0.023)	0.411	0.024 (-0.065-0.112)	0.617	-0.020 (-0.069-0.029)	0.45	1.259	0.99	0.117	0.215	0.991
GCST90199904	Pantoate levels	5	0.2696	83197.2	0.005 (-0.035-0.045)	0.816	1	0.008 (-0.039-0.054)	0.747	-0.015 (-0.126-0.096)	0.806	0.011 (-0.038-0.061)	0.674	0.56	0.967	0.035	0.393	0.967
GCST90199905	Formiminoglutamate levels	8	0.30714	93570.9	0.013 (-0.019-0.045)	0.425	1	0.016 (-0.025-0.056)	0.448	0.034 (-0.063-0.132)	0.517	0.017 (-0.032-0.065)	0.526	0.45	1	0.023	0.536	0.999
GCST90199906	1-(1-enyl-palmitoyl)-GPE (p-16:0) levels	6	0.14579	41246.2	-0.019 (-0.066-0.029)	0.445	1	-0.019 (-0.076-0.038)	0.521	-0.025 (-0.163-0.113)	0.738	-0.030 (-0.109-0.049)	0.49	0.958	0.966	-0.079	0.214	0.968
GCST90199907	S-methylcysteine sulfoxide levels	5	0.21446	67450.4	-0.003 (-0.040-0.034)	0.878	1	-0.003 (-0.045-0.039)	0.9	-0.037 (-0.142-0.069)	0.547	-0.002 (-0.053-0.050)	0.952	0.933	0.92	-0.003	0.946	0.942
GCST90199908	2-o-methylascorbic acid levels	5	0.26251	81122.6	0.013 (-0.025-0.050)	0.511	1	0.028 (-0.016-0.072)	0.215	-0.041 (-0.212-0.130)	0.67	0.030 (-0.023-0.082)	0.328	1.711	0.789	0.004	0.928	0.689
GCST90199909	Eicosanedioate (C20-DC) levels	4	0.22499	70450.3	-0.019 (-0.060-0.021)	0.345	1	-0.023 (-0.069-0.023)	0.337	-0.055 (-0.206-0.096)	0.549	-0.023 (-0.073-0.027)	0.434	0.591	0.899	-0.039	0.596	0.925
GCST90199910	1-(1-enyl-stearoyl)-GPE (p-18:0) levels	6	0.1387	39171.6	-0.014 (-0.062-0.034)	0.57	1	-0.012 (-0.072-0.048)	0.7	0.011 (-0.147-0.168)	0.901	-0.002 (-0.076-0.072)	0.951	0.342	0.997	-0.064	0.136	0.997
GCST90199911	Beta-citrylglutamate levels	6	0.28431	87208.3	-0.009 (-0.046-0.028)	0.627	1	-0.026 (-0.070-0.018)	0.254	0.049 (-0.085-0.184)	0.512	-0.025 (-0.075-0.025)	0.372	1.689	0.89	-0.015	0.719	0.82
GCST90199912	N-oleoyltaurine levels	8	0.32317	98216.2	-0.025 (-0.060-0.010)	0.159	1	-0.034 (-0.077-0.010)	0.127	-0.023 (-0.117-0.070)	0.642	-0.035 (-0.085-0.015)	0.213	1.031	0.994	0.13	0.024	0.994
GCST90199913	Docosadioate (C22-DC) levels	6	0.27381	84107.9	-0.003 (-0.039-0.033)	0.865	1	-0.002 (-0.046-0.042)	0.924	0.016 (-0.095-0.127)	0.792	-0.004 (-0.051-0.043)	0.877	0.67	0.985	-0.081	0.071	0.987
GCST90199914	Oleoyl-linoleoyl-glycerol (18:1/18:2) [2] levels	5	0.24782	76813	-0.019 (-0.058-0.020)	0.349	1	-0.025 (-0.072-0.023)	0.307	-0.009 (-0.140-0.123)	0.906	-0.040 (-0.088-0.008)	0.18	2.462	0.651	-0.038	0.357	0.532
GCST90199915	Imidazole propionate levels	6	0.27959	85746.3	-0.001 (-0.038-0.036)	0.943	1	-0.002 (-0.045-0.041)	0.938	-0.024 (-0.152-0.104)	0.735	-0.002 (-0.053-0.049)	0.948	0.972	0.965	0.033	0.51	0.979
GCST90199916	Carnitine C18:2 levels	5	0.25332	78458.4	-0.008 (-0.045-0.029)	0.683	1	-0.018 (-0.061-0.025)	0.423	0.015 (-0.077-0.108)	0.766	-0.018 (-0.069-0.032)	0.514	1.004	0.909	-0.017	0.642	0.9
GCST90199917	Pregnanediol-3-glucuronide levels	7	0.30877	94265.5	-0.001 (-0.037-0.035)	0.947	1	-0.001 (-0.046-0.044)	0.974	-0.027 (-0.136-0.082)	0.647	0.001 (-0.051-0.053)	0.959	1.772	0.939	0.069	0.11	0.959
GCST90199918	Carboxyethyl-gaba levels	5	0.25226	78114	0.008 (-0.031-0.047)	0.679	1	0.010 (-0.034-0.054)	0.649	-0.012 (-0.115-0.092)	0.839	-0.000 (-0.052-0.051)	0.987	1.129	0.89	-0.062	0.168	0.895
GCST90199919	Alliin levels	5	0.2914	89282.8	-0.002 (-0.045-0.042)	0.941	1	0.004 (-0.046-0.053)	0.889	-0.011 (-0.125-0.103)	0.86	0.016 (-0.039-0.072)	0.598	1.424	0.84	-0.02	0.695	0.732
GCST90199920	Trimethylamine n-oxide levels	5	0.22942	71751.4	0.027 (-0.010-0.065)	0.146	1	0.029 (-0.012-0.070)	0.169	0.026 (-0.079-0.131)	0.659	0.037 (-0.011-0.085)	0.206	0.517	0.972	-0.064	0.3	0.939
GCST90199921	Dihydroferulate levels	4	0.26991	83257.6	0.005 (-0.044-0.054)	0.844	1	0.008 (-0.046-0.062)	0.766	0.013 (-0.194-0.220)	0.915	0.015 (-0.046-0.076)	0.655	1.027	0.795	-0.104	0.121	0.786
GCST90199922	Prolylglycine levels	8	0.29664	90470.5	0.014 (-0.020-0.048)	0.422	1	0.014 (-0.027-0.056)	0.493	0.014 (-0.083-0.112)	0.78	0.014 (-0.037-0.066)	0.604	0.466	1	0.007	0.871	1
GCST90199923	N-palmitoylglycine levels	6	0.27853	85767.9	0.004 (-0.032-0.040)	0.82	1	0.001 (-0.041-0.044)	0.954	0.022 (-0.093-0.137)	0.726	-0.002 (-0.054-0.049)	0.933	0.641	0.986	-0.029	0.517	0.981
GCST90199924	N-methyltaurine levels	4	0.23361	72960.7	0.002 (-0.049-0.052)	0.951	1	0.004 (-0.053-0.061)	0.89	0.028 (-0.124-0.180)	0.75	0.011 (-0.050-0.072)	0.746	0.381	0.944	0.039	0.259	0.898
GCST90199925	Succinimide levels	3	0.19475	61952.7	-0.014 (-0.067-0.039)	0.595	1	-0.016 (-0.072-0.041)	0.585	-0.035 (-0.315-0.245)	0.847	-0.016 (-0.079-0.047)	0.667	0.027	0.987	0.011	0.749	98
GCST90199926	N-acetylcarnosine levels	7	0.15543	43835.4	0.006 (-0.028-0.039)	0.738	1	0.007 (-0.035-0.048)	0.75	-0.002 (-0.077-0.073)	0.958	0.013 (-0.044-0.069)	0.672	1.13	0.98	-0.044	0.288	0.979
GCST90199927	Histidine betaine (hercynine) levels	9	0.35759	107923	-0.006 (-0.040-0.028)	0.738	1	-0.007 (-0.051-0.036)	0.736	-0.025 (-0.117-0.067)	0.61	-0.010 (-0.056-0.037)	0.689	1.815	0.986	-0.059	0.479	0.987
GCST90199928	2-stearoyl-GPE (18:0) levels	7	0.31873	96915.2	0.001 (-0.035-0.037)	0.947	1	-0.003 (-0.048-0.043)	0.908	-0.013 (-0.126-0.100)	0.83	0.017 (-0.035-0.068)	0.547	1.985	0.921	-0.042	0.313	0.902
GCST90199929	Margaroylcarnitine (C17) levels	6	0.26119	80684.7	-0.002 (-0.039-0.034)	0.9	1	0.006 (-0.037-0.050)	0.779	0.041 (-0.068-0.150)	0.501	0.008 (-0.042-0.058)	0.769	1.166	0.948	-0.038	0.415	0.939
GCST90199930	(R)-3-hydroxybutyrylcarnitine levels	6	0.31398	95553.7	-0.006 (-0.043-0.032)	0.766	1	-0.004 (-0.049-0.041)	0.86	-0.036 (-0.154-0.082)	0.581	-0.000 (-0.051-0.050)	0.989	0.775	0.979	-0.006	0.909	0.978
GCST90199931	Lanthionine levels	6	0.27381	84107.9	0.006 (-0.031-0.043)	0.76	1	0.002 (-0.046-0.050)	0.934	0.017 (-0.096-0.130)	0.788	0.044 (-0.007-0.095)	0.154	3.897	0.564	0.009	0.876	0.44
GCST90199932	Mannonate levels	3	0.04492	12807.3	-0.012 (-0.075-0.051)	0.711	1	-0.005 (-0.079-0.069)	0.895	-0.015 (-0.207-0.177)	0.902	-0.003 (-0.090-0.084)	0.947	0.236	0.889	0.009	0.742	98
GCST90199933	3b-hydroxy-5-cholenoic acid levels	3	0.08378	23815.2	-0.001 (-0.077-0.076)	0.989	1	-0.001 (-0.092-0.090)	0.986	0.004 (-0.181-0.190)	0.97	-0.002 (-0.101-0.098)	0.978	0.009	0.995	0.046	0.313	98
GCST90199934	2-hydroxydecanoate levels	6	0.29561	90391.6	-0.014 (-0.051-0.022)	0.446	1	-0.009 (-0.051-0.033)	0.659	0.014 (-0.108-0.136)	0.829	-0.007 (-0.057-0.042)	0.786	0.438	0.994	-0.005	0.932	0.993
GCST90199935	Glycohyocholate levels	8	0.32582	98989.7	-0.013 (-0.048-0.023)	0.483	1	-0.024 (-0.069-0.020)	0.281	-0.046 (-0.139-0.048)	0.375	-0.023 (-0.070-0.024)	0.371	0.923	0.996	0.011	0.845	0.994
GCST90199936	3-methyl catechol sulfate (2) levels	5	0.30877	94265.5	0.027 (-0.018-0.073)	0.239	1	0.037 (-0.016-0.089)	0.169	0.061 (-0.082-0.204)	0.464	0.042 (-0.018-0.102)	0.239	1.324	0.857	0.082	0.072	0.751
GCST90199937	2-aminooctanoate levels	6	0.2809	86182.4	-0.003 (-0.040-0.033)	0.865	1	-0.005 (-0.048-0.038)	0.819	0.027 (-0.063-0.117)	0.592	-0.005 (-0.058-0.049)	0.866	1.025	0.961	-0.041	0.352	0.973
GCST90199938	3-methyl catechol sulfate (1) levels	3	0.22233	69676.8	-0.002 (-0.047-0.044)	0.944	1	0.001 (-0.048-0.049)	0.975	-0.024 (-0.306-0.259)	0.896	0.006 (-0.044-0.056)	0.843	0.59	0.745	0.009	0.837	98
GCST90199939	4-methylcatechol sulfate levels	6	0.16596	46835.3	0.006 (-0.042-0.054)	0.806	1	0.013 (-0.044-0.070)	0.663	-0.011 (-0.123-0.102)	0.859	0.023 (-0.054-0.100)	0.584	1.507	0.912	0.093	0.087	0.917
GCST90199940	Guaiacol sulfate levels	5	0.30168	92191	0.022 (-0.018-0.062)	0.286	1	0.023 (-0.026-0.071)	0.362	0.010 (-0.164-0.184)	0.919	0.025 (-0.026-0.076)	0.391	0.485	0.975	0.054	0.25	0.976
GCST90199941	Gamma-CEHC glucuronide levels	6	0.26931	82838.2	0.023 (-0.018-0.064)	0.267	1	0.023 (-0.027-0.072)	0.371	0.027 (-0.074-0.128)	0.632	0.036 (-0.023-0.095)	0.281	0.705	0.983	-0.009	0.815	0.972
GCST90199942	Dimethyl sulfone levels	6	0.26803	82667.6	-0.013 (-0.050-0.024)	0.488	1	-0.014 (-0.057-0.029)	0.521	-0.038 (-0.155-0.079)	0.558	-0.024 (-0.074-0.027)	0.402	1.438	0.92	-0.014	0.778	0.9
GCST90199943	2-piperidinone levels	8	0.34866	105352	-0.004 (-0.037-0.028)	0.797	1	-0.004 (-0.043-0.036)	0.857	0.009 (-0.078-0.095)	0.852	-0.005 (-0.053-0.042)	0.828	0.673	0.999	0.027	0.759	0.999
GCST90199944	Indolin-2-one levels	2	0.02758	7724.08	-0.015 (-0.101-0.071)	0.725	1							0.421	0.517	-0.024	0.65	98
GCST90199945	Sphingomyelin (d18:1/14:0, d16:1/16:0) levels	6	0.26222	80763.6	-0.005 (-0.040-0.029)	0.756	1	-0.004 (-0.045-0.037)	0.852	0.010 (-0.097-0.116)	0.865	-0.003 (-0.052-0.046)	0.917	0.17	0.999	-0.017	0.507	0.999
GCST90199946	3-acetylphenol sulfate levels	4	0.26726	82484.1	0.019 (-0.028-0.066)	0.434	1	0.022 (-0.030-0.074)	0.413	0.126 (-0.160-0.413)	0.478	0.024 (-0.033-0.080)	0.476	0.92	0.821	-0.064	0.267	0.88
GCST90199947	Sphingomyelin (d18:2/16:0, d18:1/16:1) levels	6	0.29718	90921.3	0.001 (-0.033-0.035)	0.951	1	-0.003 (-0.044-0.038)	0.886	-0.005 (-0.106-0.096)	0.924	-0.006 (-0.050-0.038)	0.807	1.069	0.957	0.053	0.278	0.966
GCST90199948	S-allylcysteine levels	4	0.22496	70550.8	0.008 (-0.037-0.053)	0.731	1	0.008 (-0.042-0.059)	0.754	0.080 (-0.095-0.255)	0.464	0.006 (-0.050-0.062)	0.84	0.747	0.862	0.002	0.974	0.88
GCST90199949	6-oxopiperidine-2-carboxylate levels	7	0.26931	82838.2	0.011 (-0.024-0.045)	0.543	1	0.013 (-0.029-0.056)	0.537	0.001 (-0.084-0.086)	0.979	0.018 (-0.031-0.067)	0.505	1.733	0.943	-0.038	0.258	0.956
GCST90199950	2-aminophenol sulfate levels	6	0.30877	94265.5	0.000 (-0.037-0.037)	0.999	1	-0.005 (-0.047-0.038)	0.834	-0.023 (-0.144-0.098)	0.731	-0.006 (-0.055-0.043)	0.816	0.891	0.971	0.013	0.742	0.971
GCST90199951	N-acetylalliin levels	4	0.2118	66676.9	-0.010 (-0.059-0.039)	0.683	1	-0.016 (-0.070-0.038)	0.568	0.036 (-0.122-0.195)	0.698	-0.016 (-0.078-0.047)	0.659	0.48	0.923	-0.022	0.615	0.935
GCST90199952	2-aminoheptanoate levels	5	0.29009	88846.7	0.016 (-0.024-0.056)	0.426	1	0.022 (-0.024-0.067)	0.35	0.074 (-0.122-0.271)	0.512	0.026 (-0.023-0.075)	0.361	0.947	0.918	0.022	0.661	0.863
GCST90199953	3-methoxytyramine sulfate levels	5	0.23967	74760	0.010 (-0.038-0.058)	0.671	1	0.019 (-0.038-0.076)	0.515	0.017 (-0.180-0.214)	0.878	0.019 (-0.039-0.078)	0.555	0.791	0.94	0.02	0.636	0.941
GCST90199954	N2,N5-diacetylornithine levels	5	0.22233	69676.8	0.009 (-0.031-0.048)	0.662	1	0.011 (-0.035-0.056)	0.647	-0.047 (-0.195-0.100)	0.572	0.010 (-0.038-0.058)	0.695	1.049	0.902	-0.016	0.652	0.937
GCST90199955	Ferulic acid 4-sulfate levels	7	0.35284	106562	0.001 (-0.036-0.038)	0.975	1	-0.003 (-0.048-0.041)	0.889	0.030 (-0.070-0.129)	0.584	-0.004 (-0.054-0.046)	0.88	0.81	0.992	0.013	0.595	0.994
GCST90199956	1H-indole-7-acetic acid levels	3	0.18004	57743.5	0.013 (-0.037-0.062)	0.617	1	0.010 (-0.043-0.063)	0.702	0.023 (-0.133-0.179)	0.823	0.028 (-0.030-0.087)	0.447	0.708	0.702	0.015	0.72	98
GCST90199957	3-(3-hydroxyphenyl)propionate sulfate levels	4	0.11555	32748.6	-0.021 (-0.094-0.052)	0.575	1	-0.035 (-0.120-0.050)	0.424	-0.017 (-0.218-0.184)	0.885	-0.043 (-0.159-0.072)	0.518	0.702	0.873	-0.056	0.525	0.868
GCST90199958	1-linolenoyl-GPC (18:3) levels	8	0.35759	107923	0.005 (-0.028-0.038)	0.764	1	-0.004 (-0.046-0.039)	0.869	-0.014 (-0.109-0.080)	0.774	-0.003 (-0.052-0.047)	0.912	1.29	0.989	-0.079	0.113	0.987
GCST90199959	O-sulfo-l-tyrosine levels	3	0.18582	59382	0.017 (-0.026-0.060)	0.442	1	0.014 (-0.032-0.060)	0.539	-0.155 (-0.407-0.096)	0.439	0.036 (-0.013-0.086)	0.286	1.869	0.393	-0.019	0.68	98
GCST90199960	N-formylanthranilic acid levels	9	0.3355	101478	-0.012 (-0.045-0.021)	0.466	1	-0.026 (-0.068-0.017)	0.236	-0.028 (-0.113-0.057)	0.536	-0.027 (-0.077-0.023)	0.315	1.494	0.993	0.016	0.721	0.988
GCST90199961	Methionine sulfone levels	5	0.28697	87981.8	0.032 (-0.004-0.069)	0.084	1	0.037 (-0.005-0.080)	0.083	0.058 (-0.060-0.175)	0.406	0.042 (-0.007-0.091)	0.168	1.211	0.876	0.005	0.877	0.85
GCST90199962	Acisoga levels	9	0.34866	105352	0.015 (-0.018-0.048)	0.364	1	0.020 (-0.021-0.060)	0.342	-0.003 (-0.087-0.081)	0.944	0.019 (-0.030-0.068)	0.459	0.891	0.999	-0.102	0.012	0.999
GCST90199963	17alpha-hydroxypregnanolone glucuronide levels	6	0.29693	90829.5	-0.015 (-0.052-0.023)	0.442	1	-0.015 (-0.059-0.029)	0.499	-0.030 (-0.173-0.113)	0.701	-0.015 (-0.064-0.034)	0.578	0.117	1	0.023	0.468	1
GCST90199964	Etiocholanolone glucuronide levels	5	0.24676	76834.6	0.009 (-0.030-0.047)	0.663	1	0.020 (-0.024-0.064)	0.371	0.055 (-0.063-0.172)	0.428	0.022 (-0.026-0.070)	0.42	0.886	0.927	-0.048	0.211	0.875
GCST90199965	Fructosyllysine levels	6	0.26991	83257.6	0.022 (-0.015-0.059)	0.246	1	0.032 (-0.013-0.077)	0.166	0.058 (-0.072-0.189)	0.429	0.033 (-0.018-0.084)	0.264	0.794	0.977	0.011	0.801	0.956
GCST90199966	1-(1-enyl-oleoyl)-GPE (p-18:1) levels	9	0.36337	109562	-0.003 (-0.036-0.029)	0.835	1	-0.019 (-0.060-0.023)	0.382	0.050 (-0.046-0.146)	0.339	-0.031 (-0.078-0.017)	0.243	3.617	0.89	0.006	0.849	0.8
GCST90199967	N-acetyltaurine levels	5	0.11658	32827.5	0.010 (-0.037-0.056)	0.68	1	0.018 (-0.036-0.073)	0.51	-0.045 (-0.159-0.070)	0.5	0.033 (-0.044-0.111)	0.445	1.226	0.874	-0.049	0.24	0.867
GCST90199968	1-palmitoyl-GPG (16:0) levels	6	0.28697	87981.8	-0.002 (-0.040-0.036)	0.904	1	0.003 (-0.045-0.052)	0.888	-0.029 (-0.146-0.089)	0.659	0.005 (-0.044-0.055)	0.844	0.65	0.986	0.001	0.979	0.985
GCST90199969	1-oleoyl-GPG (18:1) levels	6	0.33	100199	0.023 (-0.017-0.063)	0.267	1	0.032 (-0.017-0.081)	0.202	0.012 (-0.100-0.125)	0.841	0.035 (-0.022-0.092)	0.279	1.416	0.923	0.069	0.136	0.909
GCST90199970	Octadecenedioylcarnitine (C18:1-DC) levels	9	0.38042	114286	0.019 (-0.012-0.051)	0.231	1	0.034 (-0.006-0.075)	0.095	0.020 (-0.062-0.101)	0.649	0.036 (-0.014-0.085)	0.195	3.192	0.922	0.117	0.024	0.889
GCST90199971	3-methylglutarylcarnitine (2) levels	6	0.24782	76813	-0.005 (-0.040-0.029)	0.759	1	-0.003 (-0.042-0.037)	0.897	0.018 (-0.091-0.127)	0.761	0.003 (-0.046-0.053)	0.904	0.486	0.993	0.058	0.142	0.981
GCST90199972	Sphingomyelin (d18:1/24:1, d18:2/24:0) levels	8	0.36337	109562	-0.006 (-0.039-0.027)	0.729	1	-0.008 (-0.049-0.034)	0.721	-0.026 (-0.123-0.070)	0.61	-0.010 (-0.059-0.040)	0.711	1.303	0.988	-0.033	0.603	0.99
GCST90199973	Methyl glucopyranoside (alpha + beta) levels	6	0.23729	73813.1	-0.012 (-0.048-0.024)	0.526	1	-0.018 (-0.062-0.026)	0.421	-0.016 (-0.117-0.085)	0.775	-0.021 (-0.071-0.029)	0.451	0.984	0.964	-0.055	0.059	0.955
GCST90199974	9-hydroxystearate levels	6	0.25226	78114	0.018 (-0.018-0.053)	0.337	1	0.027 (-0.015-0.068)	0.213	0.015 (-0.083-0.112)	0.784	0.027 (-0.022-0.076)	0.336	1.025	0.961	0	0.996	0.949
GCST90199975	Sphingomyelin (d18:2/14:0, d18:1/14:1) levels	8	0.32317	98216.2	-0.004 (-0.031-0.023)	0.785	1	-0.010 (-0.045-0.025)	0.572	0.017 (-0.056-0.090)	0.663	-0.012 (-0.051-0.027)	0.555	1.777	0.971	-0.013	0.751	0.973
GCST90199976	1-dihomo-linolenylglycerol (20:3) levels	5	0.25254	78274.9	0.012 (-0.031-0.054)	0.591	1	0.020 (-0.030-0.070)	0.43	0.065 (-0.072-0.202)	0.422	0.022 (-0.037-0.080)	0.503	1.249	0.87	-0.033	0.56	0.863
GCST90199977	4-hydroxychlorothalonil levels	8	0.38042	114286	-0.008 (-0.041-0.026)	0.644	1	-0.012 (-0.056-0.031)	0.585	-0.054 (-0.143-0.035)	0.28	-0.013 (-0.063-0.036)	0.618	2.003	0.96	-0.04	0.319	0.97
GCST90199978	Vanillactate levels	6	0.25938	80257.7	0.006 (-0.029-0.040)	0.748	1	0.006 (-0.035-0.046)	0.782	0.024 (-0.078-0.126)	0.669	0.006 (-0.044-0.056)	0.836	0.486	0.993	-0.027	0.6	0.993
GCST90199979	Carnitine C14:1 levels	9	0.35284	106562	-0.001 (-0.032-0.029)	0.933	1	-0.001 (-0.039-0.037)	0.95	0.004 (-0.079-0.086)	0.935	0.011 (-0.041-0.062)	0.698	1.447	0.994	-0.012	0.746	0.993
GCST90199980	N-formylphenylalanine levels	7	0.29664	90470.5	0.019 (-0.017-0.056)	0.302	1	0.024 (-0.021-0.069)	0.289	0.002 (-0.106-0.110)	0.97	0.036 (-0.017-0.089)	0.23	1.679	0.947	0.042	0.396	0.918
GCST90199981	2-acetamidophenol sulfate levels	6	0.29115	89191.1	-0.006 (-0.046-0.033)	0.746	1	-0.020 (-0.067-0.027)	0.406	-0.011 (-0.139-0.117)	0.874	-0.023 (-0.077-0.031)	0.446	1.547	0.908	-0.054	0.261	0.862
GCST90199982	4-vinylguaiacol sulfate levels	6	0.30792	93754.4	0.002 (-0.036-0.040)	0.926	1	0.004 (-0.041-0.049)	0.849	-0.014 (-0.113-0.085)	0.797	0.006 (-0.042-0.054)	0.825	0.868	0.973	-0.028	0.66	0.977
GCST90199983	5alpha-androstan-3alpha,17beta-diol monosulfate (2) levels	5	0.23045	71830.3	-0.004 (-0.036-0.028)	0.808	1	-0.003 (-0.040-0.035)	0.893	0.035 (-0.101-0.172)	0.649	-0.012 (-0.056-0.032)	0.619	1.014	0.908	-0.012	0.811	0.894
GCST90199984	Vanillic alcohol sulfate levels	4	0.24676	76834.6	-0.006 (-0.058-0.047)	0.831	1	-0.008 (-0.065-0.049)	0.787	-0.070 (-0.249-0.109)	0.523	-0.018 (-0.083-0.048)	0.633	0.578	0.901	0.034	0.49	0.836
GCST90199985	Methyl-4-hydroxybenzoate sulfate levels	7	0.35759	107923	0.008 (-0.026-0.042)	0.654	1	0.006 (-0.037-0.049)	0.778	-0.037 (-0.131-0.057)	0.476	0.005 (-0.040-0.050)	0.825	1.493	0.96	0.035	0.516	0.972
GCST90199986	Eugenol sulfate levels	8	0.31873	96915.2	0.004 (-0.032-0.040)	0.821	1	-0.000 (-0.044-0.043)	0.985	-0.016 (-0.126-0.093)	0.78	0.023 (-0.031-0.078)	0.431	1.35	0.987	0.011	0.801	0.974
GCST90199987	2-methoxyresorcinol sulfate levels	5	0.10633	29818.8	0.013 (-0.046-0.073)	0.658	1	0.008 (-0.064-0.080)	0.828	-0.002 (-0.111-0.107)	0.972	-0.006 (-0.102-0.090)	0.911	0.469	0.976	-0.051	0.359	0.977
GCST90199988	Tyramine O-sulfate levels	7	0.29693	90829.5	-0.002 (-0.040-0.035)	0.904	1	-0.003 (-0.052-0.045)	0.895	-0.054 (-0.185-0.077)	0.455	0.004 (-0.050-0.059)	0.882	1.569	0.955	0.03	0.586	0.965
GCST90199989	4-methylguaiacol sulfate levels	6	0.15809	44608.9	0.004 (-0.045-0.053)	0.861	1	0.011 (-0.047-0.069)	0.709	-0.020 (-0.122-0.082)	0.722	0.020 (-0.058-0.099)	0.636	1.058	0.958	0.041	0.587	0.963
GCST90199990	3-hydroxypyridine sulfate levels	5	0.29561	90391.6	-0.003 (-0.042-0.036)	0.888	1	-0.004 (-0.048-0.040)	0.857	-0.023 (-0.147-0.101)	0.743	-0.005 (-0.052-0.043)	0.86	0.737	0.947	0.009	0.858	0.961
GCST90199991	Arabonate/xylonate levels	2	0.03442	9706.9	0.008 (-0.063-0.078)	0.83	1							0.724	0.395	-0.011	0.805	98
GCST90199992	Octadecanedioylcarnitine (C18-DC) levels	6	0.15546	43734.9	0.001 (-0.044-0.047)	0.951	1	0.005 (-0.052-0.062)	0.861	-0.005 (-0.139-0.130)	0.95	0.028 (-0.052-0.107)	0.526	1.942	0.857	0.043	0.191	0.853
GCST90199993	Phenylacetylcarnitine levels	4	0.1342	37901.9	0.001 (-0.059-0.060)	0.987	1	0.002 (-0.069-0.074)	0.954	0.043 (-0.092-0.178)	0.599	0.020 (-0.073-0.114)	0.7	0.775	0.855	-0.007	0.878	0.867
GCST90199994	Ethylparaben sulfate levels	4	0.25332	78458.4	0.004 (-0.040-0.048)	0.848	1	0.004 (-0.044-0.053)	0.864	0.026 (-0.087-0.140)	0.696	0.003 (-0.052-0.059)	0.914	0.351	0.95	0.042	0.523	0.97
GCST90199995	Sphingomyelin (d18:1/20:2, d18:2/20:1, d16:1/22:2) levels	5	0.25909	80096.8	0.019 (-0.016-0.053)	0.295	1	0.020 (-0.020-0.061)	0.321	0.016 (-0.090-0.122)	0.788	0.026 (-0.021-0.074)	0.339	0.387	0.984	-0.031	0.471	0.976
GCST90199996	Sphingomyelin (d18:1/20:1, d18:2/20:0) levels	6	0.32451	98553.6	0.018 (-0.017-0.052)	0.318	1	0.020 (-0.021-0.061)	0.347	-0.038 (-0.171-0.096)	0.608	0.016 (-0.031-0.063)	0.532	1.291	0.936	-0.021	0.577	0.952
GCST90199997	Behenoyl sphingomyelin (d18:1/22:0) levels	6	0.29718	90921.3	-0.029 (-0.065-0.007)	0.114	1	-0.037 (-0.081-0.007)	0.097	-0.009 (-0.115-0.097)	0.874	-0.042 (-0.089-0.006)	0.15	1.973	0.853	-0.012	0.843	0.839
GCST90199998	Propyl 4-hydroxybenzoate sulfate levels	8	0.36337	109562	0.014 (-0.021-0.048)	0.434	1	0.014 (-0.029-0.057)	0.511	-0.025 (-0.124-0.074)	0.641	0.013 (-0.037-0.062)	0.628	2.213	0.947	0.044	0.521	0.959
GCST90199999	4-methoxyphenol sulfate levels	6	0.30136	92130.6	0.005 (-0.034-0.044)	0.793	1	0.007 (-0.038-0.053)	0.75	-0.032 (-0.145-0.082)	0.614	0.008 (-0.042-0.057)	0.775	0.69	0.984	-0.061	0.312	0.986
GCST90200000	Umbelliferone sulfate levels	3	0.08768	24665.5	-0.023 (-0.100-0.055)	0.57	1	-0.023 (-0.116-0.070)	0.634	-0.032 (-0.192-0.128)	0.765	-0.025 (-0.129-0.080)	0.686	0.016	0.992	-0.039	0.396	98
GCST90200001	Sphingomyelin (d18:1/20:0, d16:1/22:0) levels	8	0.30714	93570.9	0.002 (-0.031-0.034)	0.913	1	0.003 (-0.038-0.043)	0.901	-0.023 (-0.124-0.077)	0.664	0.002 (-0.048-0.052)	0.941	0.751	0.998	-0.02	0.719	0.997
GCST90200002	6-hydroxyindole sulfate levels	5	0.24648	76475.5	0.010 (-0.028-0.048)	0.609	1	0.011 (-0.035-0.057)	0.647	-0.004 (-0.096-0.089)	0.945	0.028 (-0.020-0.077)	0.316	2.396	0.663	0.041	0.59	0.579
GCST90200003	P-cresol glucuronide levels	3	0.10661	30177.8	0.027 (-0.040-0.094)	0.433	1	0.025 (-0.053-0.104)	0.525	0.011 (-0.151-0.173)	0.917	0.022 (-0.075-0.119)	0.699	0.081	0.961	0.034	0.519	98
GCST90200004	N-carbamoylalanine levels	7	0.31873	96915.2	0.019 (-0.018-0.055)	0.314	1	0.017 (-0.027-0.062)	0.442	0.057 (-0.058-0.173)	0.376	0.045 (-0.008-0.097)	0.149	2.007	0.919	-0.008	0.831	0.827
GCST90200005	Citraconate/glutaconate levels	5	0.29561	90391.6	0.011 (-0.028-0.050)	0.582	1	0.016 (-0.028-0.061)	0.471	0.027 (-0.099-0.152)	0.704	0.032 (-0.018-0.083)	0.276	2.646	0.619	-0.019	0.703	0.571
GCST90200006	1,2,3-benzenetriol sulfate (2) levels	5	0.24648	76475.5	0.009 (-0.031-0.050)	0.648	1	0.011 (-0.035-0.057)	0.649	0.005 (-0.093-0.103)	0.93	0.021 (-0.035-0.076)	0.503	0.488	0.975	0.032	0.365	0.946
GCST90200007	3-methoxycatechol sulfate (2) levels	7	0.36337	109562	0.016 (-0.022-0.054)	0.401	1	0.028 (-0.019-0.074)	0.243	0.021 (-0.095-0.137)	0.738	0.042 (-0.016-0.099)	0.203	2.229	0.897	0.046	0.404	0.783
GCST90200008	C-glycosyltryptophan levels	8	0.17858	50258.4	0.008 (-0.028-0.044)	0.669	1	0.006 (-0.039-0.051)	0.79	0.030 (-0.058-0.119)	0.525	0.002 (-0.058-0.061)	0.957	1.271	0.989	0.027	0.533	0.99
GCST90200009	3-methoxycatechol sulfate (1) levels	6	0.16018	45196.8	-0.000 (-0.047-0.047)	0.987	1	-0.006 (-0.062-0.051)	0.847	0.003 (-0.112-0.118)	0.961	-0.024 (-0.106-0.057)	0.584	1.164	0.948	0.028	0.437	0.945
GCST90200010	Sphingomyelin (d18:1/22:1, d18:2/22:0, d16:1/24:1) levels	7	0.3316	100628	-0.005 (-0.037-0.028)	0.784	1	0.002 (-0.038-0.041)	0.929	-0.018 (-0.109-0.073)	0.718	0.004 (-0.040-0.048)	0.876	1.035	0.984	0.068	0.193	0.986
GCST90200011	Arabitol/xylitol levels	5	0.21758	68315.4	0.016 (-0.019-0.052)	0.368	1	0.018 (-0.027-0.062)	0.44	0.050 (-0.078-0.178)	0.5	0.044 (-0.004-0.091)	0.147	3.034	0.552	-0.021	0.701	0.466
GCST90200012	3-hydroxyhexanoate levels	4	0.21446	67450.4	0.031 (-0.008-0.069)	0.118	1	0.039 (-0.007-0.084)	0.095	0.018 (-0.098-0.134)	0.788	0.040 (-0.007-0.088)	0.194	0.737	0.864	-0.062	0.343	0.822
GCST90200013	Sphingomyelin (d18:1/22:2, d18:2/22:1, d16:1/24:2) levels	7	0.30792	93754.4	0.023 (-0.008-0.053)	0.148	1	0.025 (-0.012-0.062)	0.181	0.037 (-0.046-0.121)	0.42	0.030 (-0.016-0.076)	0.246	0.653	0.995	0.092	0.052	0.991
GCST90200014	3beta-hydroxy-5-cholestenoate levels	7	0.29718	90921.3	-0.011 (-0.046-0.024)	0.545	1	-0.019 (-0.067-0.028)	0.425	0.008 (-0.092-0.107)	0.888	-0.024 (-0.075-0.027)	0.386	2.291	0.891	0.011	0.763	0.856
GCST90200015	N-acetylkynurenine (2) levels	6	0.27956	85846.8	-0.010 (-0.052-0.031)	0.621	1	-0.021 (-0.070-0.028)	0.405	-0.021 (-0.167-0.126)	0.794	-0.026 (-0.079-0.027)	0.378	1.587	0.903	0.037	0.433	0.83
GCST90200016	Dopamine 4-sulfate levels	7	0.33	100199	0.004 (-0.034-0.041)	0.841	1	0.013 (-0.035-0.061)	0.587	0.044 (-0.065-0.153)	0.468	0.019 (-0.033-0.071)	0.505	1.863	0.932	0.032	0.366	0.914
GCST90200017	Sphingomyelin (d17:1/16:0, d18:1/15:0, d16:1/17:0) levels	5	0.23045	71830.3	0.000 (-0.036-0.036)	1	1	0.002 (-0.040-0.044)	0.94	-0.009 (-0.119-0.101)	0.881	0.003 (-0.048-0.053)	0.925	0.864	0.93	-0.029	0.433	0.949
GCST90200018	Adipoylcarnitine (C6-DC) levels	7	0.17858	50258.4	0.002 (-0.039-0.044)	0.907	1	-0.005 (-0.057-0.046)	0.843	0.022 (-0.084-0.128)	0.702	-0.007 (-0.080-0.065)	0.849	0.985	0.986	0.083	0.233	0.987
GCST90200019	Dopamine 3-o-sulfate levels	6	0.27435	84558.6	0.008 (-0.029-0.045)	0.658	1	0.009 (-0.035-0.053)	0.69	0.029 (-0.080-0.138)	0.626	0.009 (-0.042-0.060)	0.737	0.671	0.985	0.054	0.162	0.988
GCST90200020	Lignoceroyl sphingomyelin (d18:1/24:0) levels	8	0.346	104579	-0.012 (-0.045-0.021)	0.466	1	-0.024 (-0.066-0.019)	0.278	-0.004 (-0.089-0.081)	0.931	-0.023 (-0.071-0.024)	0.366	2.203	0.948	0.077	0.147	0.934
GCST90200021	N-acetylglucosamine/n-acetylgalactosamine levels	6	0.24517	76039.4	0.019 (-0.016-0.055)	0.291	1	0.025 (-0.017-0.066)	0.243	0.049 (-0.075-0.173)	0.484	0.034 (-0.017-0.085)	0.245	1.54	0.908	-0.018	0.688	0.837
GCST90200022	Glycochenodeoxycholate 3-sulfate levels	6	0.33	100199	0.007 (-0.029-0.044)	0.694	1	0.015 (-0.028-0.059)	0.494	0.051 (-0.051-0.154)	0.384	0.017 (-0.031-0.064)	0.523	1.797	0.876	-0.006	0.841	0.881
GCST90200023	Trans 3,4-methyleneheptanoate levels	6	0.26991	83257.6	-0.027 (-0.067-0.014)	0.195	1	-0.031 (-0.078-0.017)	0.204	-0.019 (-0.159-0.121)	0.804	-0.039 (-0.094-0.015)	0.216	1.484	0.915	-0.111	0.111	0.843
GCST90200024	Taurodeoxycholic acid 3-sulfate levels	7	0.35759	107923	-0.009 (-0.047-0.029)	0.649	1	-0.011 (-0.058-0.035)	0.628	0.005 (-0.100-0.109)	0.935	-0.017 (-0.074-0.041)	0.592	1.732	0.943	0.049	0.162	0.946
GCST90200025	Phenol glucuronide levels	6	0.25226	78114	0.015 (-0.034-0.065)	0.55	1	0.022 (-0.035-0.079)	0.444	-0.014 (-0.148-0.121)	0.853	0.022 (-0.049-0.093)	0.567	0.678	0.984	-0.03	0.447	0.989
GCST90200026	Glycodeoxycholate 3-sulfate levels	5	0.26726	82484.1	-0.009 (-0.050-0.031)	0.646	1	-0.011 (-0.056-0.034)	0.625	-0.008 (-0.185-0.169)	0.933	-0.011 (-0.062-0.039)	0.684	0.758	0.944	0.018	0.609	0.955
GCST90200027	4-hydroxyphenylacetoylcarnitine levels	6	0.13366	37451.2	-0.005 (-0.053-0.043)	0.841	1	0.006 (-0.051-0.063)	0.838	-0.032 (-0.141-0.076)	0.592	0.012 (-0.064-0.089)	0.765	0.709	0.982	0.019	0.66	0.983
GCST90200028	1-stearoyl-2-oleoyl-gpc (18:0/18:1) levels	5	0.27435	84558.6	-0.016 (-0.055-0.023)	0.422	1	-0.017 (-0.060-0.026)	0.449	0.008 (-0.116-0.132)	0.905	-0.007 (-0.058-0.043)	0.788	0.699	0.952	0.026	0.598	0.941
GCST90200029	Linoleoyl ethanolamide levels	6	0.29558	90492.1	-0.018 (-0.056-0.020)	0.361	1	-0.025 (-0.070-0.020)	0.272	-0.022 (-0.131-0.087)	0.708	-0.026 (-0.082-0.031)	0.415	0.418	0.995	0.048	0.232	0.993
GCST90200030	1,2-dilinoleoyl-GPC (18:2/18:2) levels	6	0.30136	92130.6	-0.014 (-0.050-0.022)	0.448	1	-0.021 (-0.064-0.022)	0.339	-0.051 (-0.167-0.065)	0.439	-0.040 (-0.093-0.012)	0.192	2.984	0.703	-0.025	0.491	0.558
GCST90200031	Nonanoylcarnitine (C9) levels	7	0.15546	43734.9	0.003 (-0.041-0.047)	0.898	1	0.010 (-0.045-0.064)	0.727	-0.025 (-0.140-0.090)	0.687	0.017 (-0.053-0.088)	0.648	0.896	0.989	0.03	0.461	0.988
GCST90200032	2-hydroxybutyrate/2-hydroxyisobutyrate levels	6	0.29824	91265.6	0.010 (-0.027-0.046)	0.607	1	0.015 (-0.028-0.058)	0.497	0.022 (-0.080-0.123)	0.697	0.015 (-0.036-0.066)	0.589	1.126	0.952	-0.047	0.632	0.943
GCST90200033	Sphingomyelin (d18:2/23:0, d18:1/23:1, d17:1/24:1) levels	7	0.28402	87047.4	-0.002 (-0.033-0.029)	0.912	1	-0.004 (-0.041-0.034)	0.854	0.004 (-0.084-0.092)	0.932	-0.007 (-0.051-0.037)	0.754	1.141	0.98	0.007	0.882	0.98
GCST90200034	Tricosanoyl sphingomyelin (d18:1/23:0) levels	6	0.28402	87047.4	-0.007 (-0.041-0.027)	0.694	1	-0.006 (-0.047-0.036)	0.791	0.000 (-0.095-0.096)	0.993	-0.000 (-0.045-0.044)	0.984	0.764	0.979	-0.013	0.802	0.983
GCST90200035	Palmitoyl dihydrosphingomyelin (d18:0/16:0) levels	7	0.30714	93570.9	0.006 (-0.028-0.039)	0.746	1	0.003 (-0.038-0.045)	0.882	-0.029 (-0.136-0.078)	0.622	-0.006 (-0.054-0.041)	0.801	1.805	0.937	0.036	0.427	0.925
GCST90200036	1-palmitoleoylglycerol (16:1) levels	7	0.31842	96854.7	0.016 (-0.024-0.055)	0.439	1	0.023 (-0.026-0.072)	0.359	0.028 (-0.079-0.135)	0.628	0.027 (-0.029-0.083)	0.384	1.625	0.951	0.032	0.371	0.949
GCST90200037	1-stearoyl-2-linoleoyl-gpc (18:0/18:2) levels	8	0.346	104579	-0.018 (-0.050-0.015)	0.283	1	-0.027 (-0.069-0.016)	0.216	-0.005 (-0.090-0.079)	0.909	-0.030 (-0.076-0.016)	0.244	2.321	0.94	-0.001	0.983	0.945
GCST90200038	1-palmitoyl-2-palmitoleoyl-gpc (16:0/16:1) levels	6	0.32582	98989.7	0.002 (-0.034-0.039)	0.906	1	0.002 (-0.044-0.047)	0.938	-0.036 (-0.133-0.060)	0.503	0.001 (-0.048-0.049)	0.978	1.161	0.949	-0.005	0.919	0.962
GCST90200039	1-stearoyl-2-linoleoyl-GPE (18:0/18:2) levels	4	0.24779	76913.4	-0.015 (-0.056-0.026)	0.471	1	-0.020 (-0.069-0.028)	0.405	0.013 (-0.146-0.172)	0.884	-0.029 (-0.080-0.021)	0.337	1.544	0.672	-0.052	0.223	0.603
GCST90200040	Sphingomyelin (d18:2/24:1, d18:1/24:2) levels	7	0.28668	87820.9	0.009 (-0.022-0.041)	0.56	1	0.017 (-0.023-0.057)	0.412	-0.003 (-0.091-0.084)	0.945	0.018 (-0.027-0.062)	0.469	1.196	0.977	-0.006	0.877	0.968
GCST90200041	1-palmitoyl-2-stearoyl-gpc (16:0/18:0) levels	6	0.29561	90391.6	0.005 (-0.032-0.042)	0.787	1	0.020 (-0.025-0.065)	0.378	0.038 (-0.084-0.161)	0.576	0.023 (-0.027-0.072)	0.415	2.293	0.807	0.041	0.382	0.768
GCST90200042	Oleate/vaccenate (18:1) levels	7	0.30108	91771.6	-0.005 (-0.039-0.028)	0.753	1	0.001 (-0.041-0.042)	0.979	-0.014 (-0.099-0.071)	0.762	0.002 (-0.047-0.050)	0.947	0.986	0.986	-0.001	0.97	0.989
GCST90200043	1-palmitoyl-2-docosahexaenoyl-gpc (16:0/22:6) levels	7	0.28668	87820.9	-0.001 (-0.035-0.033)	0.961	1	0.002 (-0.040-0.044)	0.919	-0.011 (-0.104-0.083)	0.831	0.007 (-0.040-0.054)	0.782	0.759	0.993	0.033	0.568	0.993
GCST90200044	1-(1-enyl-stearoyl)-2-oleoyl-GPE (p-18:0/18:1) levels	5	0.30136	92130.6	0.030 (-0.010-0.069)	0.139	1	0.041 (-0.005-0.086)	0.08	0.054 (-0.069-0.177)	0.45	0.039 (-0.010-0.088)	0.194	0.759	0.944	-0.081	0.136	0.906
GCST90200045	1-stearoyl-2-arachidonoyl-GPE (18:0/20:4) levels	4	0.22499	70450.3	0.006 (-0.036-0.047)	0.782	1	0.002 (-0.045-0.049)	0.932	-0.043 (-0.194-0.109)	0.636	0.002 (-0.051-0.054)	0.955	0.473	0.925	-0.019	0.54	0.935
GCST90200046	1-stearoyl-2-docosahexaenoyl-gpc (18:0/22:6) levels	7	0.28668	87820.9	0.007 (-0.027-0.040)	0.687	1	0.000 (-0.041-0.042)	0.986	-0.014 (-0.107-0.079)	0.78	-0.001 (-0.049-0.046)	0.957	0.797	0.992	-0.029	0.476	0.989
GCST90200047	Sphingomyelin (d18:1/17:0, d17:1/18:0, d19:1/16:0) levels	6	0.23045	71830.3	0.002 (-0.032-0.037)	0.891	1	0.002 (-0.041-0.045)	0.926	-0.010 (-0.113-0.094)	0.864	0.014 (-0.033-0.060)	0.584	0.501	0.992	0.038	0.402	0.98
GCST90200048	1-(1-enyl-palmitoyl)-2-arachidonoyl-GPE (p-16:0/20:4) levels	3	0.07328	20714.8	0.026 (-0.039-0.090)	0.435	1	0.029 (-0.048-0.106)	0.457	0.059 (-0.114-0.233)	0.626	0.034 (-0.054-0.122)	0.531	0.2	0.905	-0.062	0.27	98
GCST90200049	Myristoyl dihydrosphingomyelin (d18:0/14:0) levels	7	0.26222	80763.6	-0.000 (-0.033-0.033)	0.983	1	-0.006 (-0.046-0.035)	0.79	-0.014 (-0.113-0.085)	0.794	-0.007 (-0.051-0.038)	0.78	1.221	0.976	0.075	0.045	0.981
GCST90200050	5-hydroxyindole sulfate levels	5	0.2809	86182.4	0.010 (-0.034-0.054)	0.656	1	0.021 (-0.032-0.073)	0.44	0.011 (-0.101-0.123)	0.863	0.025 (-0.033-0.082)	0.447	1.186	0.88	0.016	0.77	0.825
GCST90200051	1-palmitoyl-2-dihomo-linolenoyl-GPC (16:0/20:3n3 or 6) levels	5	0.30877	94265.5	-0.012 (-0.051-0.027)	0.552	1	-0.013 (-0.058-0.033)	0.587	-0.040 (-0.162-0.083)	0.572	-0.023 (-0.075-0.029)	0.437	1.686	0.793	-0.041	0.34	0.763
GCST90200052	1-(1-enyl-palmitoyl)-2-arachidonoyl-gpc (p-16:0/20:4) levels	5	0.15546	43734.9	-0.007 (-0.059-0.045)	0.79	1	0.002 (-0.061-0.065)	0.959	0.015 (-0.123-0.152)	0.849	0.006 (-0.074-0.086)	0.888	0.754	0.944	-0.006	0.829	0.94
GCST90200053	Sphingomyelin (d18:1/21:0, d17:1/22:0, d16:1/23:0) levels	8	0.30108	91771.6	-0.008 (-0.039-0.023)	0.606	1	-0.013 (-0.050-0.025)	0.507	0.022 (-0.057-0.100)	0.606	-0.014 (-0.062-0.035)	0.595	1.351	0.987	0.002	0.968	0.986
GCST90200054	1-palmitoyl-2-arachidonoyl-GPE (16:0/20:4) levels	4	0.26385	81458.3	0.020 (-0.022-0.061)	0.356	1	0.022 (-0.026-0.069)	0.368	-0.008 (-0.133-0.117)	0.911	0.009 (-0.039-0.057)	0.73	0.399	0.941	-0.006	0.886	0.87
GCST90200055	Lactosyl-N-palmitoyl-sphingosine (d18:1/16:0) levels	7	0.31295	95474.8	0.013 (-0.022-0.048)	0.48	1	0.010 (-0.032-0.051)	0.653	-0.004 (-0.119-0.111)	0.944	0.007 (-0.041-0.056)	0.778	0.503	0.998	0.008	0.855	0.998
GCST90200056	Sphingomyelin (d18:0/18:0, d19:0/17:0) levels	3	0.19057	60743.4	-0.008 (-0.052-0.037)	0.727	1	-0.006 (-0.052-0.040)	0.79	-0.141 (-0.434-0.152)	0.519	0.003 (-0.044-0.050)	0.922	0.82	0.664	0.003	0.933	98
GCST90200057	1-(1-enyl-palmitoyl)-2-oleoyl-gpc (p-16:0/18:1) levels	7	0.15125	42626.1	-0.004 (-0.046-0.038)	0.855	1	-0.006 (-0.057-0.044)	0.808	-0.013 (-0.101-0.075)	0.784	-0.006 (-0.070-0.059)	0.867	0.683	0.995	0.008	0.835	0.995
GCST90200058	1-(1-enyl-stearoyl)-2-arachidonoyl-GPE (p-18:0/20:4) levels	5	0.1728	48818.1	0.015 (-0.038-0.067)	0.578	1	0.028 (-0.036-0.092)	0.387	0.064 (-0.098-0.226)	0.497	0.032 (-0.048-0.113)	0.471	0.844	0.932	0.019	0.709	0.926
GCST90200059	Behenoyl dihydrosphingomyelin (d18:0/22:0) levels	8	0.30714	93570.9	-0.019 (-0.052-0.014)	0.256	1	-0.018 (-0.058-0.022)	0.374	-0.026 (-0.127-0.075)	0.628	-0.020 (-0.066-0.025)	0.41	0.801	0.997	-0.003	0.933	0.998
GCST90200060	1-(1-enyl-palmitoyl)-2-linoleoyl-GPC (p-16:0/18:2) levels	10	0.38042	114286	0.012 (-0.018-0.043)	0.424	1	0.015 (-0.025-0.055)	0.455	0.036 (-0.044-0.117)	0.402	0.015 (-0.036-0.065)	0.581	1.014	0.999	0.088	0.105	0.999
GCST90200061	1-(1-enyl-palmitoyl)-2-oleoyl-GPE (p-16:0/18:1) levels	6	0.1728	48818.1	-0.008 (-0.055-0.040)	0.753	1	-0.003 (-0.058-0.053)	0.925	0.001 (-0.124-0.127)	0.986	-0.002 (-0.080-0.075)	0.959	0.274	0.998	0.014	0.803	0.998
GCST90200062	1-palmitoyl-2-arachidonoyl-GPI (16:0/20:4) levels	4	0.26382	81558.7	-0.008 (-0.049-0.033)	0.704	1	-0.011 (-0.056-0.034)	0.63	0.006 (-0.100-0.112)	0.921	-0.014 (-0.065-0.037)	0.623	0.537	0.911	0.069	0.15	0.901
GCST90200063	1-palmitoyl-2-docosahexaenoyl-GPE (16:0/22:6) levels	4	0.252	78022.3	0.008 (-0.032-0.048)	0.7	1	0.008 (-0.037-0.052)	0.734	-0.003 (-0.159-0.152)	0.972	-0.001 (-0.050-0.047)	0.958	0.348	0.951	-0.027	0.519	0.906
GCST90200064	N-palmitoyl-sphinganine (d18:0/16:0) levels	5	0.14313	40472.6	-0.000 (-0.053-0.053)	0.994	1	0.000 (-0.061-0.061)	0.999	0.023 (-0.166-0.212)	0.827	0.004 (-0.073-0.082)	0.918	0.674	0.954	0.004	0.938	0.952
GCST90200065	1-stearoyl-2-docosahexaenoyl-GPE (18:0/22:6) levels	6	0.27959	85746.3	0.003 (-0.033-0.039)	0.872	1	-0.001 (-0.044-0.043)	0.981	0.007 (-0.119-0.133)	0.924	-0.003 (-0.052-0.045)	0.905	0.899	0.97	-0.037	0.395	0.967
GCST90200066	Gamma-tocopherol/beta-tocopherol levels	6	0.12711	35827.3	0.000 (-0.047-0.048)	0.984	1	-0.001 (-0.060-0.058)	0.966	0.050 (-0.084-0.184)	0.506	0.002 (-0.076-0.079)	0.971	1.196	0.945	0.049	0.445	0.942
GCST90200067	1-stearoyl-2-linoleoyl-GPI (18:0/18:2) levels	6	0.16862	47608.8	0.009 (-0.036-0.055)	0.689	1	0.008 (-0.047-0.062)	0.779	-0.009 (-0.140-0.123)	0.905	0.007 (-0.071-0.086)	0.861	0.398	0.995	-0.01	0.804	0.996
GCST90200068	1,2-dilinoleoyl-GPE (18:2/18:2) levels	8	0.34157	103278	-0.013 (-0.050-0.024)	0.488	1	-0.017 (-0.062-0.028)	0.467	-0.037 (-0.148-0.074)	0.537	-0.027 (-0.084-0.030)	0.389	1.736	0.973	-0.034	0.458	0.946
GCST90200069	Phenylacetylglutamate levels	4	0.23729	73813.1	0.024 (-0.019-0.068)	0.276	1	0.026 (-0.024-0.076)	0.309	0.017 (-0.114-0.149)	0.823	0.039 (-0.018-0.096)	0.273	0.709	0.871	-0.001	0.989	0.788
GCST90200070	1-(1-enyl-palmitoyl)-2-palmitoleoyl-GPC (P-16:0/16:1) levels	6	0.11658	32827.5	-0.003 (-0.048-0.041)	0.882	1	-0.011 (-0.064-0.042)	0.692	-0.025 (-0.132-0.082)	0.671	-0.010 (-0.079-0.058)	0.778	1.105	0.954	0.012	0.744	0.956
GCST90200071	Palmitoylcholine levels	7	0.18986	53542.3	0.007 (-0.036-0.049)	0.762	1	0.011 (-0.041-0.063)	0.677	0.037 (-0.070-0.144)	0.529	0.012 (-0.062-0.085)	0.765	1.339	0.969	0.02	0.714	0.971
GCST90200072	Thioproline levels	6	0.28222	86620.3	-0.001 (-0.037-0.036)	0.967	1	-0.007 (-0.052-0.037)	0.746	0.042 (-0.068-0.152)	0.496	-0.014 (-0.061-0.034)	0.597	1.965	0.854	-0.044	0.399	0.805
GCST90200073	1-linoleoyl-2-arachidonoyl-GPC (18:2/20:4n6) levels	6	0.27381	84107.9	-0.024 (-0.059-0.012)	0.2	1	-0.035 (-0.078-0.008)	0.112	-0.070 (-0.180-0.040)	0.28	-0.037 (-0.083-0.010)	0.187	1.858	0.868	-0.027	0.428	0.818
GCST90200074	1-linoleoyl-GPG (18:2) levels	6	0.30714	93570.9	-0.002 (-0.039-0.036)	0.933	1	-0.005 (-0.049-0.038)	0.81	0.041 (-0.097-0.178)	0.592	-0.014 (-0.063-0.035)	0.601	0.819	0.976	0.077	0.109	0.94
GCST90200075	1-(1-enyl-palmitoyl)-2-linoleoyl-GPE (p-16:0/18:2) levels	7	0.16862	47608.8	-0.008 (-0.052-0.035)	0.704	1	-0.009 (-0.062-0.044)	0.738	-0.011 (-0.123-0.102)	0.857	-0.010 (-0.082-0.061)	0.788	0.846	0.991	0.043	0.543	0.99
GCST90200076	1-(1-enyl-stearoyl)-2-linoleoyl-GPE (p-18:0/18:2) levels	9	0.36337	109562	0.004 (-0.028-0.036)	0.819	1	0.011 (-0.032-0.054)	0.618	0.023 (-0.073-0.118)	0.653	0.025 (-0.025-0.075)	0.355	3.083	0.929	-0.081	0.16	0.887
GCST90200077	1-stearoyl-2-oleoyl-GPI (18:0/18:1) levels	7	0.18302	51559.5	0.008 (-0.034-0.051)	0.708	1	-0.004 (-0.057-0.049)	0.872	-0.035 (-0.133-0.064)	0.521	-0.009 (-0.080-0.063)	0.82	1.155	0.979	-0.043	0.558	0.976
GCST90200078	1-myristoyl-2-arachidonoyl-GPC (14:0/20:4) levels	6	0.27381	84107.9	0.002 (-0.033-0.038)	0.891	1	0.001 (-0.042-0.043)	0.979	-0.052 (-0.161-0.056)	0.399	-0.005 (-0.053-0.043)	0.854	1.932	0.859	-0.024	0.551	0.88
GCST90200079	1-oleoyl-2-arachidonoyl-GPE (18:1/20:4) levels	4	0.22499	70450.3	0.017 (-0.025-0.059)	0.421	1	0.014 (-0.032-0.060)	0.55	0.005 (-0.148-0.158)	0.951	0.012 (-0.038-0.062)	0.679	0.286	0.963	-0.034	0.286	0.954
GCST90200080	1-palmitoyl-2-oleoyl-GPI (16:0/18:1) levels	8	0.346	104579	-0.002 (-0.036-0.031)	0.886	1	-0.005 (-0.046-0.036)	0.803	-0.018 (-0.107-0.071)	0.708	-0.013 (-0.062-0.036)	0.616	1.23	0.99	0.087	0.174	0.986
GCST90200081	1-oleoyl-2-docosahexaenoyl-GPC (18:1/22:6) levels	8	0.31873	96915.2	0.013 (-0.019-0.045)	0.417	1	0.020 (-0.022-0.061)	0.349	0.015 (-0.082-0.112)	0.765	0.020 (-0.029-0.069)	0.447	1.248	0.99	0.015	0.779	0.988
GCST90200082	1-oleoyl-2-linoleoyl-GPE (18:1/18:2) levels	6	0.28222	86620.3	-0.020 (-0.056-0.016)	0.275	1	-0.027 (-0.072-0.018)	0.234	0.012 (-0.095-0.119)	0.838	-0.034 (-0.082-0.014)	0.222	1.521	0.911	0.028	0.394	0.876
GCST90200083	1-(1-enyl-palmitoyl)-2-palmitoyl-GPC (P-16:0/16:0) levels	6	0.11051	31028.1	-0.005 (-0.050-0.039)	0.809	1	-0.007 (-0.060-0.045)	0.782	-0.038 (-0.134-0.057)	0.476	-0.018 (-0.093-0.057)	0.658	0.773	0.979	0.046	0.16	0.987
GCST90200084	Oleoylcholine levels	6	0.151	42534.4	0.012 (-0.033-0.058)	0.594	1	0.016 (-0.038-0.070)	0.553	0.027 (-0.091-0.145)	0.676	0.033 (-0.046-0.113)	0.446	1.587	0.903	-0.106	0.226	0.894
GCST90200085	Glycosyl-N-palmitoyl-sphingosine (d18:1/16:0) levels	5	0.07641	21381.6	0.002 (-0.048-0.052)	0.948	1	-0.012 (-0.071-0.047)	0.689	-0.012 (-0.128-0.104)	0.855	-0.013 (-0.093-0.066)	0.757	0.872	0.929	0.099	0.039	0.936
GCST90200086	Arachidonoylcholine levels	4	0.09374	26464.8	-0.010 (-0.066-0.046)	0.728	1	-0.012 (-0.075-0.050)	0.703	-0.008 (-0.154-0.137)	0.921	-0.022 (-0.107-0.063)	0.651	0.526	0.913	-0.065	0.311	0.914
GCST90200087	2-methylserine levels	3	0.05726	16069.5	0.008 (-0.059-0.074)	0.819	1	0.007 (-0.071-0.086)	0.855	0.004 (-0.151-0.159)	0.969	0.007 (-0.084-0.098)	0.897	0.003	0.998	-0.002	0.957	98
GCST90200088	(S)-3-hydroxybutyrylcarnitine levels	7	0.32107	97628.3	0.007 (-0.025-0.040)	0.653	1	0.012 (-0.029-0.052)	0.568	0.004 (-0.082-0.090)	0.929	0.015 (-0.034-0.064)	0.572	1.901	0.929	0.046	0.196	0.944
GCST90200089	Methylsuccinoylcarnitine levels	6	0.3098	94344.4	0.006 (-0.031-0.043)	0.742	1	0.020 (-0.025-0.064)	0.382	0.005 (-0.109-0.119)	0.93	0.021 (-0.030-0.071)	0.456	2.246	0.814	-0.035	0.325	0.798
GCST90200090	Dihomo-linolenoyl-choline levels	7	0.30792	93754.4	0.007 (-0.029-0.044)	0.698	1	0.006 (-0.040-0.052)	0.799	0.036 (-0.063-0.135)	0.503	0.028 (-0.025-0.081)	0.334	1.648	0.949	-0.058	0.289	0.923
GCST90200091	Docosahexaenoylcholine levels	7	0.21744	61266.4	-0.006 (-0.051-0.039)	0.795	1	-0.013 (-0.070-0.043)	0.639	0.006 (-0.097-0.109)	0.918	-0.019 (-0.093-0.055)	0.633	1.181	0.978	0.008	0.866	0.974
GCST90200092	Glycocholate glucuronide (1) levels	8	0.3098	94344.4	0.004 (-0.042-0.049)	0.878	1	-0.000 (-0.056-0.055)	0.99	0.047 (-0.085-0.178)	0.514	-0.012 (-0.076-0.053)	0.731	1.014	0.995	-0.124	0.009	0.993
GCST90200093	Caffeic acid sulfate levels	4	0.24517	76039.4	-0.015 (-0.059-0.028)	0.489	1	-0.017 (-0.065-0.031)	0.482	-0.040 (-0.259-0.179)	0.754	-0.017 (-0.072-0.037)	0.578	0.087	0.993	-0.042	0.418	0.994
GCST90200094	Ascorbic acid 2-sulfate levels	7	0.26906	82746.5	0.011 (-0.023-0.044)	0.535	1	0.026 (-0.015-0.068)	0.213	0.036 (-0.060-0.132)	0.493	0.025 (-0.022-0.073)	0.334	1.845	0.933	0.005	0.85	0.91
GCST90200095	1-linoleoyl-2-linolenoyl-GPC (18:2/18:3) levels	8	0.36337	109562	-0.009 (-0.042-0.024)	0.607	1	-0.024 (-0.066-0.017)	0.247	-0.068 (-0.172-0.036)	0.249	-0.035 (-0.085-0.015)	0.213	3.602	0.824	0.007	0.756	0.703
GCST90200096	Catechol glucuronide levels	4	0.20762	65467.6	0.017 (-0.038-0.072)	0.544	1	0.018 (-0.041-0.077)	0.551	-0.060 (-0.291-0.170)	0.659	0.029 (-0.042-0.101)	0.483	0.775	0.856	0.042	0.652	0.836
GCST90200097	Furaneol sulfate levels	8	0.3355	101478	0.001 (-0.038-0.040)	0.97	1	-0.001 (-0.052-0.050)	0.969	-0.004 (-0.107-0.100)	0.946	0.001 (-0.054-0.056)	0.977	0.658	0.999	-0.027	0.688	0.998
GCST90200098	Ceramide (d18:1/24:1) levels	10	0.38042	114286	0.011 (-0.019-0.042)	0.46	1	0.015 (-0.025-0.055)	0.463	0.003 (-0.078-0.084)	0.944	0.014 (-0.034-0.062)	0.591	0.796	1	0.023	0.571	1
GCST90200099	N-oleoylserine levels	7	0.28431	87208.3	-0.004 (-0.040-0.032)	0.828	1	-0.014 (-0.058-0.030)	0.525	-0.026 (-0.139-0.087)	0.672	-0.016 (-0.065-0.034)	0.56	1.354	0.969	0.025	0.645	0.957
GCST90200100	Perfluorooctanesulfonate (PFOS) levels	6	0.25226	78114	-0.000 (-0.034-0.033)	0.989	1	-0.008 (-0.049-0.032)	0.695	0.001 (-0.090-0.092)	0.98	-0.012 (-0.058-0.034)	0.64	1.345	0.93	0.1	0.044	0.879
GCST90200101	Pimeloylcarnitine/3-methyladipoylcarnitine (C7-DC) levels	6	0.10633	29818.8	-0.008 (-0.053-0.037)	0.742	1	-0.019 (-0.072-0.035)	0.489	0.010 (-0.081-0.100)	0.841	-0.023 (-0.102-0.056)	0.592	1.481	0.915	0.012	0.763	0.922
GCST90200102	1-palmitoleoyl-2-linolenoyl-GPC (16:1/18:3) levels	6	0.30402	92904.1	0.009 (-0.026-0.045)	0.61	1	0.008 (-0.034-0.051)	0.703	-0.012 (-0.124-0.101)	0.848	-0.008 (-0.056-0.041)	0.768	0.943	0.967	0.009	0.868	0.915
GCST90200103	Linoleoyl-arachidonoyl-glycerol (18:2/20:4) [1] levels	6	0.26726	82484.1	-0.019 (-0.058-0.020)	0.335	1	-0.035 (-0.081-0.011)	0.14	-0.018 (-0.168-0.133)	0.83	-0.032 (-0.083-0.018)	0.266	2.059	0.841	0.006	0.853	0.787
GCST90200104	Hexadecadienoate (16:2n6) levels	7	0.30373	92545.1	-0.003 (-0.035-0.030)	0.865	1	0.001 (-0.039-0.041)	0.961	-0.024 (-0.102-0.055)	0.583	-0.001 (-0.046-0.045)	0.973	1.294	0.972	-0.062	0.45	0.976
GCST90200105	Glycosyl-N-behenoyl-sphingadienine (d18:2/22:0) levels	6	0.15125	42626.1	0.001 (-0.045-0.048)	0.964	1	0.007 (-0.049-0.064)	0.8	0.006 (-0.085-0.097)	0.908	0.017 (-0.064-0.097)	0.7	1.036	0.96	0.045	0.202	0.956
GCST90200106	4-hydroxyphenylacetylglutamine levels	5	0.23549	73550.7	0.022 (-0.016-0.061)	0.253	1	0.026 (-0.018-0.071)	0.245	-0.009 (-0.154-0.135)	0.907	0.037 (-0.013-0.088)	0.223	2.066	0.724	-0.012	0.75	0.619
GCST90200107	Gamma-glutamyl-alpha-lysine levels	9	0.34157	103278	0.013 (-0.020-0.045)	0.442	1	0.019 (-0.024-0.061)	0.389	0.019 (-0.075-0.114)	0.7	0.025 (-0.028-0.079)	0.383	2.28	0.971	0.018	0.622	0.966
GCST90200108	N-palmitoyl-sphingadienine (d18:2/16:0) levels	6	0.12133	34188.9	0.019 (-0.028-0.067)	0.421	1	0.023 (-0.034-0.080)	0.434	0.016 (-0.100-0.132)	0.799	0.026 (-0.049-0.100)	0.529	0.266	0.998	-0.052	0.38	0.999
GCST90200109	Linoleoyl-arachidonoyl-glycerol (18:2/20:4) [2] levels	6	0.26991	83257.6	-0.012 (-0.050-0.027)	0.546	1	-0.011 (-0.056-0.035)	0.649	-0.038 (-0.173-0.096)	0.605	-0.035 (-0.085-0.016)	0.238	2.541	0.77	0.017	0.694	0.627
GCST90200110	Palmitoleoylcarnitine (C16:1) levels	7	0.31423	95645.4	-0.007 (-0.040-0.026)	0.693	1	-0.003 (-0.044-0.038)	0.877	0.004 (-0.079-0.087)	0.927	0.004 (-0.039-0.048)	0.85	0.927	0.988	-0.003	0.967	0.975
GCST90200111	N-stearoyl-sphingadienine (d18:2/18:0) levels	6	0.25832	79913.3	0.016 (-0.023-0.055)	0.423	1	0.031 (-0.018-0.079)	0.216	-0.039 (-0.175-0.098)	0.608	0.031 (-0.021-0.083)	0.299	2.018	0.847	0.169	0.005	0.817
GCST90200112	2,3-dihydroxy-2-methylbutyrate levels	6	0.28431	87208.3	-0.007 (-0.043-0.029)	0.712	1	-0.008 (-0.052-0.036)	0.733	0.039 (-0.080-0.158)	0.555	-0.008 (-0.058-0.041)	0.756	1.119	0.952	-0.009	0.904	0.964
GCST90200113	Stearoylcholine levels	7	0.31398	95553.7	0.019 (-0.018-0.056)	0.309	1	0.020 (-0.023-0.064)	0.358	0.045 (-0.068-0.159)	0.471	0.036 (-0.015-0.088)	0.218	1.47	0.961	0.007	0.917	0.928
GCST90200114	Glycosyl-N-tricosanoyl-sphingadienine (d18:2/23:0) levels	7	0.20039	56542.2	0.001 (-0.044-0.047)	0.952	1	0.019 (-0.039-0.077)	0.522	-0.014 (-0.154-0.127)	0.855	0.021 (-0.058-0.101)	0.617	1.3	0.972	0.021	0.657	0.974
GCST90200115	N-palmitoyl-heptadecasphingosine (d17:1/16:0) levels	6	0.26906	82746.5	-0.011 (-0.049-0.026)	0.557	1	-0.018 (-0.063-0.026)	0.422	-0.014 (-0.125-0.098)	0.822	-0.023 (-0.076-0.029)	0.42	1.604	0.901	0.02	0.664	0.874
GCST90200116	Ceramide (d18:1/14:0, d16:1/16:0) levels	3	0.10086	28438.9	-0.012 (-0.084-0.061)	0.752	1	-0.013 (-0.100-0.074)	0.776	0.069 (-0.156-0.293)	0.656	-0.016 (-0.113-0.081)	0.777	0.585	0.746	0.041	0.306	98
GCST90200117	Glycosyl-N-(2-hydroxynervonoyl)-sphingosine (d18:1/24:1(2OH)) levels	8	0.30108	91771.6	0.013 (-0.018-0.045)	0.399	1	0.007 (-0.031-0.046)	0.708	0.007 (-0.073-0.087)	0.878	0.038 (-0.007-0.084)	0.145	2.136	0.952	-0.041	0.351	0.883
GCST90200118	Glycosyl ceramide (d18:2/24:1, d18:1/24:2) levels	6	0.10633	29818.8	-0.002 (-0.046-0.041)	0.916	1	0.003 (-0.050-0.055)	0.916	-0.004 (-0.091-0.084)	0.938	0.010 (-0.063-0.083)	0.801	1.035	0.96	0.029	0.494	0.958
GCST90200119	Glycosyl ceramide (d18:1/23:1, d17:1/24:1) levels	7	0.26222	80763.6	0.006 (-0.036-0.049)	0.765	1	0.010 (-0.044-0.064)	0.718	0.020 (-0.108-0.148)	0.77	0.031 (-0.026-0.089)	0.327	2.153	0.905	-0.011	0.86	0.816
GCST90200120	Sphingadienine levels	3	0.09033	25439	-0.000 (-0.082-0.082)	0.998	1	0.002 (-0.094-0.097)	0.974	-0.030 (-0.202-0.143)	0.793	0.008 (-0.115-0.130)	0.915	0.148	0.929	-0.152	0.028	98
GCST90200121	Ceramide (d18:1/17:0, d17:1/18:0) levels	6	0.30611	93492	0.017 (-0.026-0.060)	0.446	1	0.018 (-0.034-0.069)	0.503	0.041 (-0.105-0.186)	0.613	0.019 (-0.036-0.074)	0.527	0.412	0.995	-0.057	0.251	0.997
GCST90200122	Nisinate (24:6n3) levels	10	0.38042	114286	-0.013 (-0.053-0.026)	0.509	1	-0.027 (-0.077-0.024)	0.305	-0.043 (-0.149-0.062)	0.444	-0.026 (-0.089-0.037)	0.444	1.485	0.997	0.03	0.594	0.997
GCST90200123	Sphingomyelin (d18:0/20:0, d16:0/22:0) levels	8	0.30714	93570.9	-0.007 (-0.039-0.026)	0.694	1	-0.008 (-0.049-0.033)	0.689	-0.027 (-0.128-0.074)	0.617	-0.009 (-0.057-0.040)	0.729	1.512	0.982	0.021	0.557	0.982
GCST90200124	Sphingomyelin (d18:2/24:2) levels	6	0.252	78022.3	0.010 (-0.023-0.042)	0.571	1	0.013 (-0.027-0.053)	0.523	-0.012 (-0.123-0.099)	0.84	0.018 (-0.027-0.064)	0.46	0.94	0.967	0.001	0.976	0.966
GCST90200125	Sphingomyelin (d17:2/16:0, d18:2/15:0) levels	7	0.28402	87047.4	-0.012 (-0.043-0.018)	0.428	1	-0.010 (-0.047-0.028)	0.616	-0.015 (-0.101-0.072)	0.754	-0.009 (-0.052-0.033)	0.686	0.62	0.996	0	1	0.997
GCST90200126	Sphingomyelin (d18:2/23:1) levels	6	0.25226	78114	0.011 (-0.021-0.043)	0.494	1	0.013 (-0.027-0.052)	0.531	0.012 (-0.074-0.098)	0.794	0.019 (-0.024-0.062)	0.427	1.216	0.943	0.075	0.06	0.915
GCST90200127	Behenoylcarnitine (C22) levels	4	0.10086	28438.9	0.008 (-0.053-0.068)	0.807	1	0.006 (-0.064-0.076)	0.867	-0.013 (-0.233-0.207)	0.918	-0.002 (-0.084-0.080)	0.961	0.449	0.93	-0.015	0.692	0.927
GCST90200128	Sphingomyelin (d18:2/18:1) levels	8	0.31423	95645.4	0.016 (-0.015-0.046)	0.319	1	0.027 (-0.012-0.066)	0.172	0.010 (-0.068-0.088)	0.804	0.028 (-0.015-0.071)	0.248	2.087	0.955	-0.002	0.988	0.944
GCST90200129	Sphingomyelin (d18:2/21:0, d16:2/23:0) levels	7	0.28402	87047.4	0.011 (-0.018-0.040)	0.454	1	0.007 (-0.028-0.042)	0.693	0.000 (-0.081-0.082)	0.993	0.007 (-0.033-0.046)	0.745	0.539	0.997	0.026	0.498	0.996
GCST90200130	Linoleoylcholine levels	7	0.31842	96854.7	0.018 (-0.017-0.052)	0.315	1	0.021 (-0.021-0.064)	0.326	0.063 (-0.030-0.157)	0.243	0.041 (-0.010-0.092)	0.164	2.756	0.839	0.004	0.935	0.725
GCST90200131	Sphingomyelin (d18:1/19:0, d19:1/18:0) levels	7	0.26931	82838.2	0.005 (-0.027-0.037)	0.753	1	0.003 (-0.036-0.043)	0.877	0.007 (-0.071-0.086)	0.86	0.020 (-0.024-0.064)	0.408	0.765	0.993	-0.015	0.704	0.98
GCST90200132	Linolenoylcarnitine (C18:3) levels	7	0.30373	92545.1	-0.011 (-0.045-0.023)	0.523	1	-0.011 (-0.055-0.033)	0.619	-0.015 (-0.098-0.068)	0.738	-0.038 (-0.085-0.009)	0.16	2.991	0.81	-0.063	0.353	0.709
GCST90200133	Heneicosapentaenoate (21:5n3) levels	6	0.3098	94344.4	0.012 (-0.036-0.060)	0.631	1	0.020 (-0.037-0.076)	0.491	0.047 (-0.103-0.197)	0.571	0.022 (-0.044-0.087)	0.543	0.742	0.981	-0.116	0.046	0.972
GCST90200134	Sphingomyelin (d18:1/25:0, d19:0/24:1, d20:1/23:0, d19:1/24:0) levels	6	0.24517	76039.4	0.001 (-0.036-0.038)	0.96	1	0.004 (-0.038-0.046)	0.844	-0.026 (-0.153-0.102)	0.715	0.005 (-0.050-0.059)	0.875	0.507	0.992	0	0.999	0.994
GCST90200135	Arachidoylcarnitine (C20) levels	6	0.26726	82484.1	0.005 (-0.034-0.043)	0.805	1	0.000 (-0.045-0.046)	0.986	0.018 (-0.131-0.166)	0.828	-0.001 (-0.049-0.048)	0.981	0.441	0.994	-0.007	0.825	0.995
GCST90200136	Cerotoylcarnitine (C26) levels	5	0.11661	32727	0.008 (-0.043-0.059)	0.757	1	0.007 (-0.057-0.070)	0.838	0.007 (-0.126-0.140)	0.928	0.030 (-0.054-0.113)	0.525	1.161	0.884	-0.047	0.236	0.892
GCST90200137	Lignoceroylcarnitine (C24) levels	4	0.08484	23793.6	0.004 (-0.054-0.063)	0.884	1	0.005 (-0.063-0.073)	0.879	-0.002 (-0.141-0.137)	0.98	0.008 (-0.078-0.094)	0.867	0.512	0.916	0.013	0.8	0.917
GCST90200138	Docosatrienoate (22:3n6) levels	7	0.30168	92191	0.009 (-0.034-0.053)	0.675	1	0.017 (-0.036-0.069)	0.534	0.023 (-0.137-0.183)	0.79	0.024 (-0.043-0.091)	0.508	1.217	0.976	0.042	0.554	0.956
GCST90200139	Dihomo-linolenoylcarnitine (C20:3n3 or 6) levels	4	0.2118	66676.9	-0.022 (-0.061-0.018)	0.29	1	-0.025 (-0.070-0.020)	0.272	-0.043 (-0.188-0.103)	0.623	-0.030 (-0.079-0.018)	0.306	0.806	0.848	-0.047	0.191	0.872
GCST90200140	Carotene diol (2) levels	6	0.25673	79484.2	-0.014 (-0.051-0.022)	0.432	1	-0.020 (-0.063-0.023)	0.353	0.028 (-0.087-0.143)	0.661	-0.026 (-0.075-0.023)	0.343	1.326	0.932	0.094	0.192	0.932
GCST90200141	Ethyl alpha-glucopyranoside levels	5	0.26726	82484.1	-0.001 (-0.046-0.043)	0.953	1	0.003 (-0.046-0.052)	0.91	-0.033 (-0.254-0.188)	0.789	0.012 (-0.040-0.063)	0.68	0.757	0.944	-0.05	0.244	0.87
GCST90200142	Carotene diol (1) levels	5	0.25673	79484.2	-0.009 (-0.047-0.030)	0.664	1	-0.015 (-0.058-0.028)	0.492	-0.004 (-0.144-0.137)	0.964	-0.015 (-0.062-0.032)	0.561	1.458	0.834	-0.002	0.963	0.868
GCST90200143	Nervonoylcarnitine (C24:1) levels	6	0.1387	39171.6	0.003 (-0.045-0.052)	0.899	1	0.005 (-0.054-0.064)	0.862	-0.045 (-0.202-0.113)	0.609	0.006 (-0.072-0.083)	0.889	0.752	0.98	-0.041	0.366	0.979
GCST90200144	Dihomo-linoleoylcarnitine (C20:2) levels	5	0.20762	65467.6	-0.018 (-0.056-0.020)	0.352	1	-0.029 (-0.073-0.015)	0.193	-0.059 (-0.173-0.055)	0.386	-0.027 (-0.077-0.023)	0.346	1.181	0.881	-0.09	0.026	0.863
GCST90200145	Glycosyl ceramide (d18:1/20:0, d16:1/22:0) levels	7	0.27956	85846.8	0.016 (-0.018-0.050)	0.354	1	0.021 (-0.022-0.065)	0.335	0.003 (-0.103-0.109)	0.96	0.023 (-0.024-0.069)	0.375	0.735	0.994	0.009	0.824	0.996
GCST90200146	Docosahexaenoylcarnitine (C22:6) levels	4	0.05148	14431.1	0.010 (-0.049-0.070)	0.736	1	0.004 (-0.064-0.072)	0.909	0.019 (-0.115-0.153)	0.806	0.003 (-0.083-0.088)	0.955	0.19	0.979	-0.115	0.058	0.981
GCST90200147	N,N,N-trimethyl-5-aminovalerate levels	8	0.31398	95553.7	-0.004 (-0.037-0.028)	0.785	1	-0.017 (-0.058-0.024)	0.42	-0.029 (-0.124-0.067)	0.578	-0.020 (-0.068-0.028)	0.446	2.234	0.946	0.061	0.296	0.927
GCST90200148	Eicosenoylcarnitine (C20:1) levels	10	0.38042	114286	-0.013 (-0.043-0.017)	0.408	1	-0.018 (-0.059-0.023)	0.385	-0.013 (-0.093-0.066)	0.75	-0.020 (-0.065-0.024)	0.395	2.48	0.981	-0.063	0.276	0.983
GCST90200149	Ximenoylcarnitine (C26:1) levels	5	0.16153	45534.2	-0.011 (-0.064-0.043)	0.691	1	-0.004 (-0.069-0.061)	0.904	-0.005 (-0.167-0.158)	0.958	0.006 (-0.083-0.096)	0.896	0.811	0.937	0.005	0.927	0.942
GCST90200150	Arachidonoylcarnitine (C20:4) levels	5	0.26726	82484.1	-0.014 (-0.052-0.024)	0.474	1	-0.022 (-0.067-0.023)	0.337	-0.057 (-0.225-0.110)	0.552	-0.025 (-0.075-0.025)	0.38	1.243	0.871	-0.021	0.459	0.84
GCST90200151	5-dodecenoylcarnitine (C12:1) levels	6	0.26488	81537.2	0.006 (-0.030-0.042)	0.739	1	0.016 (-0.027-0.059)	0.46	0.023 (-0.083-0.129)	0.694	0.021 (-0.026-0.068)	0.415	2.274	0.81	0.013	0.788	0.784
GCST90200152	2-butenoylglycine levels	3	0.21758	68315.4	0.021 (-0.028-0.071)	0.393	1	0.025 (-0.026-0.077)	0.337	0.071 (-0.198-0.339)	0.696	0.029 (-0.026-0.084)	0.411	0.604	0.739	0.085	0.14	98
GCST90200153	(N(1) + N(8))-acetylspermidine levels	5	0.12711	35827.3	-0.020 (-0.072-0.033)	0.46	1	-0.021 (-0.083-0.041)	0.503	0.007 (-0.154-0.168)	0.937	-0.018 (-0.094-0.059)	0.676	0.325	0.988	0.04	0.268	0.991
GCST90200154	Hydroxy-cmpf levels	5	0.24782	76813	-0.029 (-0.068-0.010)	0.144	1	-0.029 (-0.074-0.016)	0.205	-0.026 (-0.160-0.108)	0.726	-0.029 (-0.080-0.022)	0.326	0.072	0.999	-0.043	0.492	1
GCST90200155	2-furoylcarnitine levels	3	0.23967	74760	-0.003 (-0.055-0.049)	0.902	1	-0.002 (-0.058-0.053)	0.941	0.124 (-0.273-0.520)	0.65	0.005 (-0.055-0.066)	0.879	0.485	0.785	-0.05	0.215	98
GCST90200156	Cortolone glucuronide (1) levels	5	0.22496	70550.8	0.022 (-0.015-0.058)	0.243	1	0.038 (-0.005-0.080)	0.085	-0.001 (-0.116-0.114)	0.986	0.038 (-0.006-0.083)	0.167	3.298	0.509	0.01	0.824	0.5
GCST90200157	Carotene diol (3) levels	4	0.23361	72960.7	-0.009 (-0.051-0.034)	0.692	1	-0.013 (-0.058-0.032)	0.57	0.031 (-0.096-0.158)	0.679	-0.015 (-0.068-0.038)	0.611	0.999	0.801	0.007	0.865	0.823
GCST90200158	3-hydroxyoleoylcarnitine levels	8	0.32107	97628.3	0.006 (-0.027-0.039)	0.738	1	0.023 (-0.018-0.065)	0.276	0.018 (-0.067-0.104)	0.693	0.028 (-0.022-0.079)	0.31	3.193	0.867	0.036	0.538	0.813
GCST90200159	Dodecenedioate (C12:1-DC) levels	9	0.38042	114286	-0.002 (-0.033-0.030)	0.918	1	-0.005 (-0.045-0.034)	0.795	0.034 (-0.047-0.116)	0.436	0.003 (-0.045-0.051)	0.898	2.174	0.975	0.032	0.551	0.977
GCST90200160	Trans-2-hexenoylglycine levels	6	0.29718	90921.3	0.010 (-0.030-0.050)	0.624	1	0.028 (-0.020-0.075)	0.259	0.036 (-0.081-0.154)	0.576	0.026 (-0.024-0.077)	0.352	1.767	0.88	-0.008	0.847	0.801
GCST90200161	2-hydroxyarachidate levels	6	0.27824	85408.9	0.002 (-0.035-0.039)	0.929	1	-0.002 (-0.048-0.043)	0.926	0.029 (-0.065-0.123)	0.577	-0.004 (-0.054-0.046)	0.876	0.644	0.986	0.031	0.287	0.994
GCST90200162	3-hydroxyphenylacetoylglutamine levels	4	0.2134	67106.1	-0.012 (-0.062-0.038)	0.638	1	-0.015 (-0.071-0.041)	0.596	0.007 (-0.177-0.192)	0.945	-0.016 (-0.077-0.046)	0.654	0.707	0.871	0.076	0.151	0.918
GCST90200163	Heptenedioate (C7:1-DC) levels	6	0.28431	87208.3	0.013 (-0.024-0.049)	0.493	1	0.026 (-0.018-0.070)	0.249	0.033 (-0.100-0.166)	0.654	0.028 (-0.021-0.076)	0.311	2.376	0.795	0.012	0.89	0.721
GCST90200164	Hexadecenedioate (C16:1-DC) levels	5	0.25226	78114	0.007 (-0.031-0.046)	0.708	1	0.009 (-0.036-0.055)	0.681	0.029 (-0.074-0.132)	0.618	0.013 (-0.039-0.064)	0.657	0.373	0.985	0.056	0.047	0.982
GCST90200165	Octadecenedioate (C18:1-DC) levels	8	0.34866	105352	0.004 (-0.028-0.037)	0.791	1	0.005 (-0.037-0.047)	0.82	0.018 (-0.065-0.100)	0.688	0.004 (-0.041-0.049)	0.866	2.915	0.893	0.067	0.094	0.908
GCST90200166	Dihydroferulic acid sulfate levels	9	0.36337	109562	0.004 (-0.038-0.045)	0.866	1	0.002 (-0.051-0.056)	0.936	0.023 (-0.101-0.146)	0.729	0.031 (-0.027-0.088)	0.332	1.731	0.988	-0.03	0.347	0.965
GCST90200167	Glutamine conjugate of C7H12O2 levels	6	0.33	100199	0.010 (-0.025-0.046)	0.571	1	0.025 (-0.017-0.067)	0.245	0.042 (-0.059-0.143)	0.464	0.026 (-0.021-0.074)	0.324	2.3	0.806	0.059	0.299	0.765
GCST90200168	Hydroxyasparagine levels	6	0.13366	37451.2	0.011 (-0.028-0.051)	0.575	1	0.023 (-0.026-0.071)	0.361	0.015 (-0.076-0.107)	0.757	0.023 (-0.040-0.086)	0.499	1.064	0.957	-0.13	0.08	0.958
GCST90200169	Sphingomyelin (d17:1/14:0, d16:1/15:0) levels	6	0.26222	80763.6	-0.000 (-0.033-0.033)	0.997	1	0.000 (-0.040-0.040)	0.992	0.015 (-0.086-0.116)	0.791	0.000 (-0.045-0.046)	0.989	0.114	1	0.04	0.466	1
GCST90200170	Octadecadienedioate (C18:2-DC) levels	8	0.31267	95115.8	-0.019 (-0.052-0.013)	0.243	1	-0.023 (-0.065-0.018)	0.267	-0.037 (-0.124-0.050)	0.438	-0.021 (-0.068-0.026)	0.403	1.477	0.983	0.021	0.466	0.986
GCST90200171	Perfluorooctanoate (PFOA) levels	9	0.34866	105352	0.006 (-0.025-0.037)	0.722	1	0.007 (-0.032-0.047)	0.719	-0.003 (-0.082-0.077)	0.946	0.024 (-0.024-0.073)	0.358	2.459	0.964	-0.011	0.835	0.93
GCST90200172	3-carboxy-4-methyl-5-pentyl-2-furanpropionate (3-CMPFP) levels	6	0.2914	89282.8	0.002 (-0.034-0.038)	0.919	1	0.002 (-0.040-0.045)	0.922	0.013 (-0.084-0.110)	0.804	0.002 (-0.050-0.054)	0.944	0.264	0.998	-0.023	0.62	0.998
GCST90200173	Glutamine conjugate of C6H10O2 (2) levels	4	0.25938	80257.7	0.017 (-0.023-0.056)	0.408	1	0.025 (-0.021-0.071)	0.282	0.084 (-0.042-0.211)	0.322	0.029 (-0.018-0.076)	0.313	1.626	0.654	0.041	0.623	0.663
GCST90200174	3-hydroxybutyroylglycine levels	2	0.19057	60743.4	0.014 (-0.035-0.063)	0.584	1							1.139	0.286	0.009	0.869	98
GCST90200175	Glycine conjugate of C10H14O2 (1) levels	7	0.28697	87981.8	0.020 (-0.015-0.055)	0.267	1	0.018 (-0.025-0.060)	0.416	0.036 (-0.067-0.138)	0.525	0.018 (-0.034-0.070)	0.529	0.207	1	-0.03	0.508	1
GCST90200176	Glutamine conjugate of C6H10O2 (1) levels	8	0.33	100199	0.025 (-0.008-0.057)	0.139	1	0.033 (-0.008-0.074)	0.113	0.045 (-0.045-0.135)	0.365	0.035 (-0.017-0.087)	0.233	1.414	0.985	0.169	0.076	0.986
GCST90200177	N-methylhydroxyproline levels	6	0.26906	82746.5	-0.014 (-0.053-0.026)	0.496	1	-0.028 (-0.075-0.020)	0.252	0.001 (-0.117-0.120)	0.986	-0.026 (-0.083-0.032)	0.425	1.314	0.933	0.12	0.162	0.905
GCST90200178	Glucuronide of C10H18O2 (7) levels	5	0.30877	94265.5	-0.004 (-0.050-0.043)	0.874	1	-0.009 (-0.062-0.045)	0.752	-0.026 (-0.173-0.120)	0.749	-0.010 (-0.068-0.048)	0.759	0.724	0.948	-0.086	0.129	0.96
GCST90200179	Glyco-beta-muricholate levels	5	0.21446	67450.4	-0.022 (-0.062-0.018)	0.286	1	-0.030 (-0.077-0.017)	0.208	-0.055 (-0.170-0.060)	0.419	-0.037 (-0.094-0.020)	0.277	1.507	0.825	-0.023	0.482	0.758
GCST90200180	Glucuronide of C12H22O4 (1) levels	8	0.32451	98553.6	-0.004 (-0.045-0.036)	0.831	1	-0.001 (-0.052-0.049)	0.958	-0.001 (-0.137-0.135)	0.99	0.003 (-0.057-0.062)	0.928	1.069	0.994	-0.035	0.468	0.99
GCST90200181	N,n,n-trimethyl-alanylproline betaine (tmap) levels	4	0.1124	31618.2	0.009 (-0.042-0.060)	0.741	1	0.007 (-0.052-0.067)	0.804	0.033 (-0.110-0.177)	0.693	0.007 (-0.069-0.082)	0.874	0.404	0.939	-0.054	0.332	0.949
GCST90200182	Glycine conjugate of C10H12O2 levels	4	0.22942	71751.4	0.020 (-0.028-0.068)	0.412	1	0.025 (-0.030-0.079)	0.372	-0.018 (-0.150-0.114)	0.816	0.029 (-0.030-0.089)	0.403	0.881	0.83	-0.04	0.558	0.83
GCST90200183	N-acetyl-2-aminooctanoate levels	4	0.23549	73550.7	0.009 (-0.033-0.050)	0.685	1	0.007 (-0.039-0.054)	0.755	0.037 (-0.198-0.271)	0.79	0.009 (-0.042-0.060)	0.755	0.637	0.888	-0.006	0.879	0.933
GCST90200184	3-formylindole levels	7	0.35284	106562	-0.019 (-0.052-0.014)	0.261	1	-0.035 (-0.077-0.006)	0.097	-0.041 (-0.130-0.048)	0.405	-0.041 (-0.087-0.004)	0.124	2.949	0.815	-0.019	0.583	0.716
GCST90200185	Gamma-glutamylcitrulline levels	5	0.24676	76834.6	0.015 (-0.024-0.054)	0.455	1	0.015 (-0.032-0.062)	0.524	-0.034 (-0.154-0.085)	0.615	0.016 (-0.033-0.065)	0.56	1.315	0.859	-0.003	0.91	0.897
GCST90200186	8-methoxykynurenate levels	5	0.252	78022.3	0.019 (-0.024-0.061)	0.39	1	0.024 (-0.025-0.073)	0.332	-0.002 (-0.154-0.149)	0.979	0.024 (-0.033-0.081)	0.451	0.577	0.966	-0.039	0.45	0.972
GCST90200187	Tetradecadienoate (14:2) levels	8	0.31423	95645.4	-0.013 (-0.044-0.019)	0.438	1	-0.007 (-0.049-0.034)	0.722	-0.011 (-0.091-0.070)	0.802	-0.008 (-0.053-0.037)	0.73	1.384	0.986	-0.034	0.565	0.989
GCST90200188	3-amino-2-piperidone levels	5	0.23045	71830.3	0.021 (-0.015-0.058)	0.244	1	0.020 (-0.022-0.061)	0.353	0.029 (-0.081-0.138)	0.643	0.019 (-0.026-0.065)	0.453	0.066	0.999	0.006	0.912	1
GCST90200189	Glucuronide of piperine metabolite C17H21NO3 (3) levels	5	0.25832	79913.3	-0.005 (-0.049-0.039)	0.824	1	-0.003 (-0.055-0.049)	0.916	0.003 (-0.164-0.170)	0.973	-0.000 (-0.057-0.057)	0.996	0.241	0.993	-0.007	0.815	0.987
GCST90200190	Dodecadienoate (12:2) levels	7	0.30373	92545.1	-0.014 (-0.048-0.020)	0.413	1	-0.010 (-0.052-0.031)	0.633	0.007 (-0.075-0.089)	0.869	-0.009 (-0.059-0.041)	0.732	0.681	0.995	0.017	0.535	0.992
GCST90200191	N-lactoyl tyrosine levels	6	0.25332	78458.4	0.010 (-0.029-0.049)	0.622	1	0.008 (-0.038-0.054)	0.722	-0.007 (-0.107-0.094)	0.902	0.008 (-0.049-0.065)	0.785	0.708	0.983	0.014	0.77	0.988
GCST90200192	N,N-dimethylalanine levels	7	0.18567	52333	0.012 (-0.031-0.056)	0.578	1	0.009 (-0.044-0.062)	0.741	0.018 (-0.073-0.109)	0.714	-0.002 (-0.078-0.074)	0.96	0.596	0.996	0.023	0.66	0.996
GCST90200193	Ethyl beta-glucopyranoside levels	6	0.28222	86620.3	0.001 (-0.036-0.037)	0.968	1	0.000 (-0.046-0.047)	0.988	0.007 (-0.104-0.118)	0.908	-0.006 (-0.057-0.045)	0.833	1.71	0.888	-0.032	0.359	0.891
GCST90200194	N-lactoyl phenylalanine levels	6	0.23464	73039.6	0.000 (-0.034-0.035)	0.981	1	-0.010 (-0.052-0.033)	0.654	0.049 (-0.054-0.152)	0.403	-0.012 (-0.058-0.033)	0.613	1.611	0.9	0.08	0.28	0.881
GCST90200195	N-acetyl-isoputreanine levels	6	0.23464	73039.6	0.008 (-0.027-0.043)	0.64	1	0.011 (-0.031-0.052)	0.612	0.005 (-0.100-0.110)	0.928	0.013 (-0.033-0.060)	0.6	1.62	0.899	0.031	0.451	0.918
GCST90200196	2,2'-Methylenebis(6-tert-butyl-p-cresol) levels	5	0.26119	80684.7	-0.011 (-0.053-0.030)	0.593	1	-0.015 (-0.062-0.032)	0.53	0.000 (-0.134-0.135)	0.996	-0.016 (-0.070-0.038)	0.592	0.334	0.987	-0.021	0.742	0.989
GCST90200197	N-lactoyl isoleucine levels	6	0.24204	75174.5	-0.002 (-0.039-0.034)	0.909	1	-0.007 (-0.051-0.036)	0.74	-0.016 (-0.119-0.088)	0.782	-0.009 (-0.061-0.043)	0.745	1.757	0.882	-0.015	0.82	0.885
GCST90200198	2-hydroxysebacate levels	8	0.35284	106562	0.002 (-0.032-0.035)	0.918	1	-0.000 (-0.042-0.041)	0.986	-0.001 (-0.088-0.087)	0.99	0.013 (-0.038-0.063)	0.642	0.618	0.999	-0.096	0.124	0.998
GCST90200199	Ascorbic acid 3-sulfate levels	7	0.29115	89191.1	0.012 (-0.021-0.046)	0.479	1	0.018 (-0.024-0.059)	0.405	0.001 (-0.103-0.104)	0.991	0.020 (-0.027-0.066)	0.437	1.159	0.979	0.007	0.821	0.98
GCST90200200	N-lactoyl valine levels	6	0.26906	82746.5	-0.016 (-0.051-0.018)	0.357	1	-0.009 (-0.051-0.033)	0.684	-0.014 (-0.118-0.090)	0.808	-0.037 (-0.086-0.012)	0.201	1.242	0.941	0.218	0.065	0.869
GCST90200201	6-bromotryptophan levels	8	0.30714	93570.9	0.002 (-0.032-0.035)	0.915	1	-0.000 (-0.043-0.042)	0.988	0.008 (-0.095-0.112)	0.88	-0.000 (-0.049-0.049)	0.998	1.309	0.988	-0.03	0.372	0.991
GCST90200202	Delta-CEHC levels	6	0.2914	89282.8	0.003 (-0.040-0.045)	0.896	1	-0.004 (-0.053-0.046)	0.889	-0.001 (-0.108-0.106)	0.985	-0.009 (-0.066-0.047)	0.76	1.068	0.957	-0.045	0.32	0.956
GCST90200203	Indoleacetoylcarnitine levels	4	0.10427	29464.7	0.019 (-0.045-0.082)	0.567	1	0.016 (-0.054-0.086)	0.659	-0.042 (-0.248-0.163)	0.727	0.006 (-0.093-0.106)	0.906	0.405	0.939	-0.019	0.59	0.939
GCST90200204	N-acetyl leucine levels	6	0.27956	85846.8	-0.018 (-0.054-0.019)	0.345	1	-0.029 (-0.073-0.015)	0.201	0.005 (-0.111-0.121)	0.933	-0.033 (-0.084-0.019)	0.27	1.476	0.916	0.02	0.797	0.862
GCST90200205	3-indoleglyoxylic acid levels	5	0.29718	90921.3	-0.000 (-0.041-0.040)	0.987	1	-0.003 (-0.049-0.044)	0.912	-0.015 (-0.132-0.101)	0.814	-0.008 (-0.059-0.043)	0.767	0.633	0.959	-0.007	0.858	0.953
GCST90200206	Sulfate of piperine metabolite C18H21NO3 (1) levels	8	0.32895	99854.6	-0.007 (-0.043-0.029)	0.712	1	-0.005 (-0.050-0.040)	0.818	-0.023 (-0.129-0.082)	0.68	-0.008 (-0.058-0.043)	0.777	0.758	0.998	-0.119	0.066	0.999
GCST90200207	Methyl vanillate sulfate levels	5	0.24204	75174.5	-0.013 (-0.067-0.041)	0.639	1	-0.018 (-0.080-0.044)	0.564	0.033 (-0.129-0.194)	0.718	-0.036 (-0.106-0.034)	0.368	1.28	0.865	0.055	0.447	0.766
GCST90200208	Glucuronide of piperine metabolite C17H21NO3 (4) levels	7	0.30611	93492	-0.014 (-0.051-0.022)	0.435	1	-0.025 (-0.070-0.021)	0.288	-0.023 (-0.135-0.090)	0.71	-0.027 (-0.076-0.023)	0.332	1.041	0.984	-0.026	0.458	0.969
GCST90200209	Sulfate of piperine metabolite C16H19NO3 (3) levels	6	0.26119	80684.7	-0.008 (-0.046-0.029)	0.666	1	-0.013 (-0.060-0.034)	0.582	0.002 (-0.111-0.114)	0.979	-0.014 (-0.067-0.039)	0.626	0.912	0.969	-0.046	0.459	0.971
GCST90200210	Sulfate of piperine metabolite C16H19NO3 (2) levels	5	0.25226	78114	-0.014 (-0.053-0.025)	0.492	1	-0.016 (-0.060-0.029)	0.492	-0.005 (-0.116-0.106)	0.933	-0.016 (-0.068-0.036)	0.569	0.354	0.986	-0.036	0.559	0.991
GCST90200211	3-hydroxypyridine glucuronide levels	6	0.30373	92545.1	0.021 (-0.023-0.064)	0.349	1	0.026 (-0.027-0.079)	0.331	0.040 (-0.069-0.149)	0.509	0.035 (-0.027-0.096)	0.317	0.628	0.987	0.047	0.456	0.967
GCST90200212	Glucuronide of piperine metabolite C17H21NO3 (5) levels	6	0.29009	88846.7	-0.014 (-0.056-0.028)	0.509	1	-0.011 (-0.060-0.039)	0.667	0.031 (-0.131-0.193)	0.725	-0.008 (-0.062-0.046)	0.783	0.839	0.974	-0.054	0.519	0.976
GCST90200213	2-naphthol sulfate levels	7	0.33578	101837	0.010 (-0.027-0.046)	0.602	1	0.014 (-0.031-0.058)	0.543	0.008 (-0.111-0.127)	0.902	0.014 (-0.039-0.068)	0.623	0.591	0.997	0.005	0.917	0.996
GCST90200214	11beta-hydroxyandrosterone glucuronide levels	4	0.22499	70450.3	0.020 (-0.020-0.059)	0.334	1	0.020 (-0.026-0.066)	0.4	-0.007 (-0.151-0.138)	0.936	0.021 (-0.025-0.068)	0.434	0.165	0.983	0.037	0.4	0.987
GCST90200215	4-ethylcatechol sulfate levels	5	0.29561	90391.6	-0.003 (-0.042-0.036)	0.878	1	-0.006 (-0.051-0.038)	0.786	-0.029 (-0.154-0.096)	0.681	-0.011 (-0.062-0.039)	0.688	0.397	0.983	0.053	0.12	0.956
GCST90200216	Sulfate of piperine metabolite C18H21NO3 (3) levels	7	0.30136	92130.6	-0.012 (-0.050-0.025)	0.522	1	-0.014 (-0.061-0.033)	0.552	0.005 (-0.108-0.118)	0.933	-0.018 (-0.068-0.033)	0.519	1.173	0.978	-0.055	0.491	0.976
GCST90200217	(2,4 or 2,5)-dimethylphenol sulfate levels	6	0.10633	29818.8	0.024 (-0.034-0.082)	0.412	1	0.029 (-0.036-0.094)	0.383	0.034 (-0.083-0.151)	0.602	0.036 (-0.057-0.129)	0.479	0.251	0.998	-0.122	0.061	0.998
GCST90200218	11beta-hydroxyetiocholanolone glucuronide levels	8	0.34054	103199	0.004 (-0.032-0.040)	0.816	1	0.005 (-0.040-0.051)	0.817	0.005 (-0.108-0.118)	0.933	0.005 (-0.049-0.059)	0.858	0.738	0.998	0.032	0.615	0.999
GCST90200219	Cholic acid glucuronide levels	4	0.23626	73734.2	0.017 (-0.037-0.072)	0.534	1	0.020 (-0.040-0.080)	0.51	0.063 (-0.124-0.250)	0.578	0.025 (-0.042-0.092)	0.518	0.267	0.966	0.006	0.911	0.95
GCST90200220	4-allylcatechol sulfate levels	7	0.32317	98216.2	0.004 (-0.032-0.039)	0.836	1	0.011 (-0.035-0.057)	0.65	0.052 (-0.046-0.151)	0.344	0.024 (-0.025-0.074)	0.372	2.781	0.836	-0.027	0.538	0.771
GCST90200221	Glycoursodeoxycholic acid sulfate (1) levels	8	0.34866	105352	-0.008 (-0.045-0.029)	0.678	1	-0.009 (-0.056-0.039)	0.713	0.033 (-0.064-0.131)	0.528	-0.012 (-0.066-0.042)	0.668	2.087	0.955	0.041	0.4	0.958
GCST90200222	Dihydrocaffeate sulfate (2) levels	7	0.3355	101478	-0.014 (-0.053-0.026)	0.501	1	-0.020 (-0.068-0.028)	0.412	-0.018 (-0.119-0.083)	0.743	0.010 (-0.046-0.066)	0.741	1.198	0.977	0.002	0.974	0.939
GCST90200223	4-methylhexanoylglutamine levels	3	0.10505	29648.2	-0.008 (-0.088-0.071)	0.84	1	-0.011 (-0.104-0.082)	0.812	-0.039 (-0.524-0.446)	0.9	-0.012 (-0.116-0.092)	0.838	0.019	0.99	0.081	0.057	98
GCST90200224	2-ketocaprylate levels	7	0.28508	87391.7	0.005 (-0.030-0.039)	0.786	1	0.004 (-0.038-0.045)	0.858	0.010 (-0.083-0.103)	0.842	0.016 (-0.033-0.064)	0.556	0.856	0.99	0.025	0.677	0.982
GCST90200225	3-hydroxy-2-methylpyridine sulfate levels	7	0.33578	101837	-0.010 (-0.047-0.028)	0.607	1	-0.003 (-0.048-0.043)	0.914	-0.013 (-0.124-0.098)	0.828	0.007 (-0.045-0.059)	0.803	2.242	0.896	0.036	0.58	0.864
GCST90200226	5-hydroxy-2-methylpyridine sulfate levels	9	0.38042	114286	0.006 (-0.029-0.041)	0.74	1	0.001 (-0.047-0.048)	0.981	0.005 (-0.087-0.098)	0.916	0.046 (-0.010-0.101)	0.144	3.564	0.894	-0.028	0.66	0.758
GCST90200227	3-ethylcatechol sulfate (2) levels	5	0.24623	76383.8	0.004 (-0.047-0.054)	0.888	1	0.007 (-0.052-0.066)	0.819	0.033 (-0.123-0.188)	0.708	0.011 (-0.055-0.076)	0.767	0.989	0.911	0.041	0.599	0.927
GCST90200228	3-hydroxyhexanoylcarnitine (1) levels	4	0.25938	80257.7	0.022 (-0.018-0.061)	0.28	1	0.021 (-0.024-0.065)	0.364	0.032 (-0.095-0.159)	0.671	0.034 (-0.013-0.082)	0.251	0.712	0.87	0.057	0.435	0.783
GCST90200229	2,6-dihydroxybenzoic acid levels	3	0.11136	31539.3	0.013 (-0.057-0.084)	0.712	1	0.022 (-0.063-0.106)	0.619	-0.041 (-0.232-0.150)	0.748	0.028 (-0.074-0.130)	0.644	0.401	0.818	-0.128	0.084	98
GCST90200230	3-ethylcatechol sulfate (1) levels	5	0.29561	90391.6	0.024 (-0.019-0.067)	0.267	1	0.031 (-0.020-0.082)	0.236	0.049 (-0.087-0.185)	0.528	0.038 (-0.018-0.095)	0.257	1.717	0.788	0.057	0.454	0.753
GCST90200231	Lithocholate sulfate (1) levels	4	0.22233	69676.8	-0.005 (-0.048-0.038)	0.815	1	-0.004 (-0.051-0.042)	0.855	-0.001 (-0.215-0.213)	0.992	-0.001 (-0.055-0.052)	0.961	1.129	0.77	-0.099	0.096	0.832
GCST90200232	4-acetylcatechol sulfate (1) levels	7	0.36337	109562	0.012 (-0.026-0.049)	0.536	1	0.017 (-0.029-0.062)	0.469	0.020 (-0.095-0.134)	0.749	0.019 (-0.033-0.070)	0.501	1.165	0.979	-0.045	0.248	0.975
GCST90200233	2,3-dihydroxy-5-methylthio-4-pentenoate (dmtpa) levels	3	0.23967	74760	-0.000 (-0.041-0.041)	0.99	1	-0.002 (-0.048-0.043)	0.925	-0.080 (-0.393-0.233)	0.703	-0.005 (-0.049-0.038)	0.834	0.379	0.827	0.069	0.105	98
GCST90200234	Picolinoylglycine levels	5	0.25938	80257.7	-0.009 (-0.048-0.029)	0.626	1	-0.010 (-0.053-0.033)	0.66	-0.056 (-0.173-0.062)	0.42	0.004 (-0.050-0.059)	0.883	1.512	0.824	-0.007	0.877	0.789
GCST90200235	Succinoyltaurine levels	6	0.24204	75174.5	0.023 (-0.013-0.059)	0.214	1	0.020 (-0.025-0.064)	0.395	0.033 (-0.070-0.136)	0.567	0.045 (-0.004-0.093)	0.133	1.325	0.932	0.015	0.605	0.843
GCST90200236	Undecenoylcarnitine (C11:1) levels	4	0.21446	67450.4	0.004 (-0.035-0.044)	0.825	1	0.001 (-0.044-0.045)	0.982	-0.029 (-0.148-0.090)	0.678	0.000 (-0.051-0.052)	0.994	0.454	0.929	-0.024	0.484	0.94
GCST90200237	Palmitoyl-sphingosine-phosphoethanolamine (d18:1/16:0) levels	7	0.34054	103199	0.010 (-0.026-0.046)	0.579	1	0.013 (-0.029-0.055)	0.551	0.034 (-0.074-0.143)	0.562	0.015 (-0.036-0.067)	0.583	1.443	0.963	0.05	0.228	0.964
GCST90200238	Pregnenetriol disulfate levels	5	0.30611	93492	0.010 (-0.029-0.049)	0.609	1	-0.000 (-0.043-0.043)	0.991	0.066 (-0.063-0.194)	0.389	0.043 (-0.004-0.091)	0.15	4.404	0.354	-0.005	0.838	0.347
GCST90200239	Tetradecadienedioate (C14:2-DC) levels	7	0.2914	89282.8	0.014 (-0.020-0.049)	0.417	1	0.014 (-0.029-0.057)	0.527	0.023 (-0.067-0.112)	0.636	0.043 (-0.010-0.096)	0.16	2.816	0.832	0.011	0.784	0.689
GCST90200240	Hydroxy-N6,N6,N6-trimethyllysine levels	6	0.23939	74401	0.028 (-0.007-0.063)	0.116	1	0.030 (-0.011-0.072)	0.155	0.039 (-0.068-0.145)	0.516	0.036 (-0.013-0.086)	0.207	0.408	0.995	0.015	0.751	0.986
GCST90200241	Pregnenetriol sulfate levels	4	0.27435	84558.6	-0.006 (-0.042-0.030)	0.745	1	-0.003 (-0.041-0.035)	0.876	0.005 (-0.104-0.115)	0.933	-0.002 (-0.047-0.042)	0.92	0.6	0.896	-0.043	0.102	0.929
GCST90200242	Taurochenodeoxycholic acid 3-sulfate levels	4	0.28118	86541.5	0.004 (-0.041-0.048)	0.875	1	0.005 (-0.046-0.055)	0.855	0.003 (-0.147-0.154)	0.968	0.004 (-0.054-0.063)	0.89	0.083	0.994	0.061	0.125	0.996
GCST90200243	Hydroxypalmitoyl sphingomyelin (d18:1/16:0(OH)) levels	7	0.35759	107923	0.011 (-0.023-0.046)	0.516	1	0.010 (-0.032-0.052)	0.653	0.023 (-0.072-0.118)	0.659	0.008 (-0.043-0.059)	0.758	1.016	0.985	-0.014	0.738	0.987
GCST90200244	5-hydroxymethyl-2-furoylcarnitine levels	3	0.07935	22514.2	-0.028 (-0.112-0.057)	0.521	1	-0.027 (-0.125-0.070)	0.583	-0.085 (-0.926-0.756)	0.875	-0.026 (-0.143-0.091)	0.707	0.034	0.983	0.062	0.173	98
GCST90200245	Eicosenedioate (C20:1-DC) levels	4	0.14579	41246.2	-0.014 (-0.075-0.046)	0.646	1	-0.028 (-0.101-0.045)	0.449	-0.014 (-0.209-0.182)	0.904	-0.035 (-0.137-0.067)	0.546	1.05	0.789	0.083	0.061	0.778
GCST90200246	3-hydroxydecanoylcarnitine levels	7	0.32107	97628.3	0.006 (-0.028-0.040)	0.724	1	0.006 (-0.036-0.047)	0.786	0.001 (-0.084-0.086)	0.986	0.024 (-0.024-0.071)	0.369	1.708	0.945	-0.04	0.296	0.911
GCST90200247	Levulinoylcarnitine levels	2	0.1974	62726.3	0.014 (-0.040-0.069)	0.606	1							1.127	0.288	-0.07	0.208	98
GCST90200248	Cis 3,4-methyleneheptanoate levels	4	0.28118	86541.5	0.007 (-0.035-0.048)	0.752	1	-0.000 (-0.048-0.047)	0.99	-0.056 (-0.196-0.084)	0.516	-0.005 (-0.056-0.046)	0.872	0.85	0.838	0.025	0.484	0.747
GCST90200249	Branched-chain, straight-chain, or cyclopropyl 12:1 fatty acid levels	7	0.3098	94344.4	-0.011 (-0.044-0.023)	0.538	1	-0.004 (-0.047-0.040)	0.866	0.016 (-0.087-0.119)	0.772	-0.002 (-0.051-0.048)	0.952	1.432	0.964	0.079	0.01	0.955
GCST90200250	Deoxycholic acid 12-sulfate levels	4	0.22233	69676.8	0.011 (-0.034-0.055)	0.641	1	0.009 (-0.039-0.057)	0.725	0.036 (-0.186-0.258)	0.779	0.010 (-0.046-0.067)	0.747	0.372	0.946	-0.003	0.936	0.957
GCST90200251	Branched-chain, straight-chain, or cyclopropyl 10:1 fatty acid (1) levels	6	0.24173	75114.1	0.008 (-0.026-0.042)	0.654	1	0.009 (-0.033-0.051)	0.668	-0.015 (-0.100-0.070)	0.748	0.020 (-0.028-0.067)	0.455	1.637	0.897	0.044	0.253	0.874
GCST90200252	3,5-dichloro-2,6-dihydroxybenzoic acid levels	8	0.33	100199	0.016 (-0.017-0.048)	0.34	1	0.022 (-0.018-0.063)	0.283	0.003 (-0.087-0.094)	0.947	0.024 (-0.024-0.072)	0.363	0.949	0.996	-0.007	0.885	0.994
GCST90200253	Vanillic acid glycine levels	6	0.30136	92130.6	-0.011 (-0.050-0.028)	0.571	1	-0.017 (-0.063-0.029)	0.469	0.012 (-0.113-0.137)	0.856	-0.018 (-0.073-0.036)	0.54	0.873	0.972	-0.042	0.184	0.973
GCST90200254	(S)-a-amino-omega-caprolactam levels	4	0.09534	26894	-0.003 (-0.058-0.051)	0.901	1	-0.009 (-0.071-0.054)	0.782	0.013 (-0.140-0.166)	0.886	-0.014 (-0.095-0.067)	0.76	0.28	0.964	0.01	0.783	0.965
GCST90200255	3-bromo-5-chloro-2,6-dihydroxybenzoic acid levels	9	0.35284	106562	-0.003 (-0.034-0.029)	0.87	1	0.004 (-0.036-0.043)	0.849	-0.009 (-0.093-0.075)	0.843	0.014 (-0.036-0.063)	0.601	2.245	0.973	-0.002	0.962	0.965
GCST90200256	Dibutyl sulfosuccinate levels	7	0.26931	82838.2	0.006 (-0.029-0.041)	0.75	1	0.006 (-0.036-0.049)	0.77	0.037 (-0.049-0.123)	0.437	0.007 (-0.046-0.059)	0.813	1.127	0.98	0.004	0.889	0.983
GCST90200257	Metabolonic lactone sulfate levels	4	0.09534	26894	-0.014 (-0.073-0.044)	0.631	1	-0.009 (-0.079-0.060)	0.79	-0.037 (-0.202-0.128)	0.705	-0.003 (-0.086-0.081)	0.956	0.775	0.856	0.022	0.52	0.854
GCST90200258	2-hydroxy-4-(methylthio)butanoic acid levels	7	0.34054	103199	0.005 (-0.029-0.040)	0.767	1	0.003 (-0.041-0.047)	0.911	0.030 (-0.089-0.149)	0.641	0.014 (-0.035-0.062)	0.607	1.845	0.933	0	0.995	0.909
GCST90200259	Pentose acid levels	5	0.25909	80096.8	0.010 (-0.028-0.048)	0.607	1	0.012 (-0.032-0.056)	0.602	0.002 (-0.101-0.105)	0.974	0.017 (-0.032-0.066)	0.534	0.527	0.971	-0.03	0.549	0.956
GCST90200260	Branched chain 14:0 dicarboxylic acid levels	6	0.28431	87208.3	-0.029 (-0.067-0.008)	0.126	1	-0.030 (-0.075-0.016)	0.199	-0.049 (-0.172-0.074)	0.48	-0.040 (-0.094-0.014)	0.208	0.832	0.975	-0.077	0.296	0.949
GCST90200261	S-carboxyethylcysteine levels	7	0.29561	90391.6	0.022 (-0.014-0.058)	0.224	1	0.021 (-0.023-0.066)	0.343	-0.009 (-0.118-0.100)	0.881	0.023 (-0.026-0.071)	0.396	0.804	0.992	-0.091	0.122	0.995
GCST90200262	N-succinyl-phenylalanine levels	9	0.35759	107923	-0.009 (-0.046-0.028)	0.64	1	-0.006 (-0.052-0.039)	0.779	-0.024 (-0.124-0.077)	0.655	-0.008 (-0.064-0.048)	0.787	1.351	0.995	0.096	0.016	0.994
GCST90200263	(2 or 3)-decenoate (10:1n7 or n8) levels	5	0.24779	76913.4	-0.010 (-0.047-0.028)	0.62	1	-0.007 (-0.050-0.036)	0.752	-0.021 (-0.165-0.123)	0.793	0.002 (-0.046-0.051)	0.931	1.266	0.867	-0.128	0.02	0.84
GCST90200264	Bilirubin degradation product, C17H20N2O5 (2) levels	7	0.33	100199	-0.025 (-0.059-0.008)	0.142	1	-0.026 (-0.067-0.014)	0.202	-0.032 (-0.131-0.067)	0.557	-0.032 (-0.082-0.018)	0.261	0.422	0.999	-0.001	0.987	0.998
GCST90200265	Bilirubin degradation product, C16H18N2O5 (4) levels	9	0.34866	105352	-0.015 (-0.047-0.016)	0.339	1	-0.018 (-0.057-0.022)	0.374	-0.003 (-0.083-0.078)	0.953	-0.017 (-0.063-0.029)	0.498	1.388	0.994	-0.078	0.042	0.997
GCST90200266	Cis-3,4-methyleneheptanoylcarnitine levels	5	0.25938	80257.7	0.006 (-0.032-0.043)	0.763	1	0.010 (-0.035-0.054)	0.672	0.004 (-0.112-0.121)	0.945	-0.005 (-0.055-0.045)	0.85	1.972	0.741	0.071	0.036	0.769
GCST90200267	Tetrahydrocortisol glucuronide levels	3	0.18004	57743.5	0.020 (-0.018-0.058)	0.302	1	0.021 (-0.021-0.063)	0.326	0.027 (-0.091-0.145)	0.731	0.021 (-0.027-0.069)	0.475	0.027	0.986	-0.05	0.373	98
GCST90200268	N-acetyl-2-aminoadipate levels	7	0.16153	45534.2	0.018 (-0.028-0.064)	0.445	1	0.016 (-0.043-0.074)	0.601	0.015 (-0.118-0.149)	0.831	0.024 (-0.051-0.100)	0.548	1.372	0.968	0.014	0.747	0.965
GCST90200269	Bilirubin degradation product, C17H20N2O5 (1) levels	6	0.29824	91265.6	-0.026 (-0.061-0.009)	0.15	1	-0.026 (-0.069-0.017)	0.244	-0.034 (-0.133-0.065)	0.539	-0.033 (-0.081-0.014)	0.226	0.27	0.998	0.001	0.981	0.996
GCST90200270	2-methoxyhydroquinone sulfate (1) levels	6	0.27853	85767.9	0.011 (-0.028-0.049)	0.589	1	0.020 (-0.026-0.067)	0.389	0.016 (-0.107-0.139)	0.811	0.026 (-0.026-0.077)	0.373	1.635	0.897	-0.001	0.992	0.808
GCST90200271	Bilirubin degradation product, C16H18N2O5 (3) levels	8	0.3316	100628	-0.018 (-0.051-0.016)	0.3	1	-0.011 (-0.054-0.032)	0.625	0.001 (-0.095-0.097)	0.984	-0.014 (-0.065-0.037)	0.617	1.044	0.994	-0.044	0.119	0.995
GCST90200272	3-hydroxyoctanoylcarnitine (1) levels	6	0.29824	91265.6	0.015 (-0.021-0.050)	0.412	1	0.008 (-0.035-0.051)	0.716	0.024 (-0.068-0.116)	0.636	0.034 (-0.014-0.082)	0.225	1.759	0.881	-0.098	0.271	0.821
GCST90200273	2-methoxyhydroquinone sulfate (2) levels	5	0.29558	90492.1	0.017 (-0.029-0.063)	0.475	1	0.020 (-0.034-0.074)	0.471	0.029 (-0.096-0.154)	0.679	0.029 (-0.030-0.087)	0.39	1.167	0.883	0.038	0.376	0.818
GCST90200274	Cis-3,4-methyleneheptanoylglycine levels	2	0.19057	60743.4	0.011 (-0.038-0.059)	0.665	1							0.492	0.483	-0.016	0.692	98
GCST90200275	Bilirubin degradation product, C16H18N2O5 (2) levels	7	0.32582	98989.7	-0.020 (-0.054-0.014)	0.256	1	-0.022 (-0.063-0.019)	0.296	-0.032 (-0.125-0.062)	0.536	-0.023 (-0.073-0.027)	0.406	0.659	0.995	-0.046	0.155	0.995
GCST90200276	2,4-di-tert-butylphenol levels	5	0.30611	93492	-0.009 (-0.049-0.031)	0.658	1	-0.007 (-0.054-0.039)	0.761	0.011 (-0.119-0.140)	0.881	-0.006 (-0.056-0.043)	0.81	0.728	0.948	0.08	0.179	0.962
GCST90200277	Bilirubin degradation product, C16H18N2O5 (1) levels	7	0.32895	99854.6	-0.009 (-0.045-0.026)	0.601	1	-0.006 (-0.051-0.038)	0.776	-0.023 (-0.133-0.086)	0.693	-0.023 (-0.074-0.028)	0.408	1.847	0.933	-0.037	0.333	0.919
GCST90200278	3-hydroxyoctanoylcarnitine (2) levels	6	0.27615	84821	0.012 (-0.023-0.047)	0.516	1	-0.003 (-0.048-0.042)	0.897	0.007 (-0.078-0.093)	0.876	0.042 (-0.004-0.088)	0.137	2.647	0.754	-0.049	0.398	0.602
GCST90200279	Pantothenate levels	7	0.30168	92191	0.007 (-0.028-0.042)	0.705	1	0.019 (-0.024-0.062)	0.38	0.000 (-0.127-0.127)	0.999	0.024 (-0.026-0.074)	0.39	2.973	0.812	0.032	0.229	0.774
GCST90200280	5-oxoproline levels	7	0.28697	87981.8	0.004 (-0.030-0.039)	0.801	1	0.008 (-0.034-0.050)	0.71	0.003 (-0.100-0.105)	0.963	0.014 (-0.035-0.063)	0.602	0.537	0.997	-0.031	0.462	0.992
GCST90200281	Phosphoethanolamine levels	5	0.27538	84637.5	0.002 (-0.037-0.041)	0.924	1	0.004 (-0.043-0.051)	0.867	-0.011 (-0.164-0.141)	0.892	0.006 (-0.047-0.059)	0.83	0.991	0.911	-0.058	0.146	0.937
GCST90200282	Picolinate levels	8	0.36337	109562	-0.008 (-0.044-0.029)	0.682	1	-0.014 (-0.059-0.031)	0.536	-0.027 (-0.141-0.087)	0.658	-0.015 (-0.069-0.039)	0.597	0.941	0.996	-0.032	0.426	0.996
GCST90200283	3-ureidopropionate levels	5	0.12133	34188.9	-0.003 (-0.055-0.049)	0.917	1	0.008 (-0.055-0.071)	0.803	0.026 (-0.109-0.160)	0.734	0.015 (-0.071-0.101)	0.748	1.102	0.894	-0.041	0.337	0.898
GCST90200284	Erucate (22:1n9) levels	9	0.3355	101478	-0.003 (-0.034-0.028)	0.852	1	0.003 (-0.038-0.044)	0.874	0.008 (-0.073-0.090)	0.847	0.004 (-0.044-0.052)	0.875	0.734	0.999	-0.075	0.328	0.999
GCST90200285	Eicosenedioate (C20:1-DC) levels	6	0.28402	87047.4	0.023 (-0.014-0.061)	0.221	1	0.026 (-0.018-0.071)	0.246	0.020 (-0.084-0.124)	0.729	0.026 (-0.021-0.073)	0.331	0.67	0.985	0.002	0.98	0.995
GCST90200286	Allantoin levels	6	0.30714	93570.9	0.008 (-0.029-0.044)	0.679	1	0.020 (-0.024-0.065)	0.373	0.029 (-0.105-0.163)	0.695	0.019 (-0.033-0.070)	0.507	1.117	0.953	0.04	0.251	0.929
GCST90200287	N-acetylvaline levels	7	0.28431	87208.3	0.016 (-0.018-0.050)	0.35	1	0.022 (-0.020-0.064)	0.295	0.027 (-0.079-0.133)	0.639	0.025 (-0.023-0.074)	0.348	1.223	0.976	0.001	0.977	0.977
GCST90200288	N-acetylleucine levels	8	0.30714	93570.9	-0.002 (-0.036-0.032)	0.918	1	0.000 (-0.041-0.042)	0.983	0.033 (-0.071-0.137)	0.559	0.002 (-0.050-0.054)	0.936	0.776	0.998	0.005	0.885	0.997
GCST90200289	N-acetylmethionine levels	4	0.12711	35827.3	0.003 (-0.059-0.065)	0.921	1	0.007 (-0.066-0.080)	0.85	0.020 (-0.182-0.222)	0.866	0.016 (-0.077-0.108)	0.76	0.831	0.842	-0.03	0.514	0.865
GCST90200290	Glycerate levels	5	0.26516	81896.2	0.005 (-0.035-0.044)	0.814	1	0.010 (-0.034-0.054)	0.652	0.057 (-0.085-0.198)	0.489	0.014 (-0.036-0.064)	0.612	1.064	0.9	-0.061	0.192	0.889
GCST90200291	Sarcosine levels	7	0.34866	105352	-0.010 (-0.045-0.025)	0.58	1	-0.020 (-0.064-0.024)	0.376	-0.034 (-0.124-0.055)	0.486	-0.022 (-0.073-0.030)	0.442	2.124	0.908	0.094	0.188	0.918
GCST90200292	Trans-4-hydroxyproline levels	6	0.28431	87208.3	0.027 (-0.010-0.063)	0.15	1	0.032 (-0.012-0.077)	0.151	0.026 (-0.093-0.146)	0.687	0.033 (-0.020-0.086)	0.281	0.517	0.992	-0.069	0.136	0.99
GCST90200293	Thyroxine levels	9	0.34866	105352	0.006 (-0.025-0.037)	0.702	1	0.007 (-0.032-0.046)	0.728	-0.002 (-0.082-0.078)	0.964	0.031 (-0.014-0.076)	0.207	2.443	0.964	-0.065	0.4	0.912
GCST90200294	Pipecolate levels	4	0.1182	33522.1	0.001 (-0.059-0.060)	0.981	1	0.005 (-0.063-0.072)	0.887	-0.054 (-0.223-0.115)	0.594	0.023 (-0.067-0.112)	0.655	0.792	0.851	0.01	0.682	0.857
GCST90200295	Gamma-glutamyltyrosine levels	7	0.31873	96915.2	0.005 (-0.030-0.040)	0.776	1	0.000 (-0.043-0.043)	0.992	-0.028 (-0.139-0.083)	0.64	-0.005 (-0.054-0.044)	0.842	0.804	0.992	0.041	0.298	0.988
GCST90200296	Methyl indole-3-acetate levels	6	0.15125	42626.1	-0.008 (-0.057-0.041)	0.756	1	-0.016 (-0.072-0.040)	0.576	-0.016 (-0.123-0.090)	0.776	-0.024 (-0.104-0.055)	0.575	1.17	0.948	-0.012	0.818	0.955
GCST90200297	Ursodeoxycholate levels	7	0.16702	47179.6	-0.000 (-0.049-0.049)	0.988	1	0.003 (-0.056-0.062)	0.915	-0.003 (-0.126-0.121)	0.968	0.016 (-0.066-0.098)	0.714	0.717	0.994	0.015	0.823	0.995
GCST90200298	3-hydroxy-3-methylglutarate levels	4	0.24779	76913.4	0.032 (-0.007-0.070)	0.106	1	0.035 (-0.007-0.077)	0.105	0.041 (-0.108-0.191)	0.644	0.036 (-0.016-0.087)	0.266	0.205	0.977	0.117	0.078	0.976
GCST90200299	Oleoyl ethanolamide levels	9	0.35284	106562	0.002 (-0.029-0.033)	0.884	1	0.010 (-0.029-0.049)	0.616	0.042 (-0.041-0.126)	0.353	0.011 (-0.036-0.057)	0.664	1.817	0.986	-0.045	0.253	0.984
GCST90200300	4-hydroxyphenylpyruvate levels	7	0.31842	96854.7	-0.022 (-0.057-0.014)	0.23	1	-0.032 (-0.075-0.012)	0.158	-0.041 (-0.139-0.056)	0.444	-0.034 (-0.083-0.015)	0.225	1.215	0.976	-0.06	0.198	0.974
GCST90200301	Gamma-glutamylglutamine levels	6	0.28508	87391.7	-0.002 (-0.038-0.034)	0.911	1	0.014 (-0.029-0.058)	0.522	0.016 (-0.078-0.111)	0.753	0.024 (-0.027-0.075)	0.397	2.454	0.783	-0.003	0.92	0.658
GCST90200302	Alpha-tocopherol levels	7	0.29115	89191.1	0.002 (-0.033-0.036)	0.922	1	0.005 (-0.037-0.047)	0.823	-0.003 (-0.109-0.102)	0.952	0.004 (-0.047-0.055)	0.887	2.183	0.902	-0.009	0.828	0.923
GCST90200303	N-acetyl-L-alanine levels	4	0.0546	15296	-0.003 (-0.056-0.049)	0.909	1	0.006 (-0.055-0.066)	0.849	-0.067 (-0.209-0.075)	0.452	0.018 (-0.066-0.103)	0.699	1.051	0.789	0.049	0.324	0.792
GCST90200304	Citrate levels	9	0.38042	114286	0.010 (-0.022-0.041)	0.553	1	0.013 (-0.027-0.053)	0.528	-0.005 (-0.087-0.077)	0.909	0.014 (-0.034-0.061)	0.588	1.594	0.991	-0.061	0.204	0.991
GCST90200305	2-aminobutyrate levels	8	0.35284	106562	0.010 (-0.023-0.043)	0.555	1	0.010 (-0.031-0.050)	0.63	0.004 (-0.088-0.097)	0.933	0.014 (-0.034-0.062)	0.594	1.294	0.989	-0.065	0.26	0.986
GCST90200306	Butyrate/isobutyrate (4:0) levels	9	0.38042	114286	-0.001 (-0.034-0.031)	0.93	1	-0.000 (-0.041-0.041)	0.998	-0.003 (-0.088-0.082)	0.94	0.002 (-0.049-0.053)	0.94	1.347	0.995	0.002	0.97	0.996
GCST90200307	Urate levels	6	0.28431	87208.3	0.009 (-0.025-0.043)	0.588	1	0.012 (-0.030-0.053)	0.584	0.046 (-0.079-0.170)	0.512	0.020 (-0.026-0.065)	0.438	1.333	0.931	0.002	0.963	0.929
GCST90200308	3-hydroxyisobutyrate levels	5	0.27853	85767.9	-0.010 (-0.049-0.030)	0.633	1	-0.009 (-0.055-0.036)	0.696	0.012 (-0.130-0.153)	0.882	-0.004 (-0.054-0.045)	0.875	0.2	0.995	0.068	0.308	0.992
GCST90200309	Vanillylmandelate (VMA) levels	8	0.34157	103278	0.008 (-0.021-0.038)	0.576	1	0.013 (-0.025-0.050)	0.509	0.032 (-0.058-0.123)	0.51	0.024 (-0.020-0.067)	0.317	2.675	0.913	-0.055	0.306	0.906
GCST90200310	3-aminoisobutyrate levels	6	0.25909	80096.8	0.008 (-0.027-0.042)	0.66	1	0.014 (-0.028-0.057)	0.511	-0.002 (-0.100-0.097)	0.974	0.025 (-0.021-0.070)	0.335	1.976	0.853	0.031	0.204	0.795
GCST90200311	4-acetamidobutanoate levels	5	0.11658	32827.5	-0.005 (-0.053-0.044)	0.846	1	-0.012 (-0.072-0.047)	0.681	0.004 (-0.120-0.128)	0.952	-0.015 (-0.090-0.060)	0.713	0.747	0.945	-0.012	0.783	0.947
GCST90200312	2-hydroxystearate levels	6	0.29275	89620.2	0.011 (-0.026-0.049)	0.551	1	0.018 (-0.025-0.061)	0.407	0.021 (-0.111-0.154)	0.766	0.022 (-0.026-0.071)	0.41	1.767	0.88	-0.032	0.566	0.857
GCST90200313	N1-methyladenosine levels	5	0.151	42534.4	0.001 (-0.048-0.050)	0.971	1	-0.009 (-0.068-0.051)	0.776	-0.026 (-0.144-0.092)	0.692	-0.013 (-0.087-0.060)	0.742	0.626	0.96	0.024	0.615	0.97
GCST90200314	N-acetylneuraminate levels	4	0.07906	22155.2	0.029 (-0.022-0.080)	0.262	1	0.032 (-0.026-0.090)	0.285	0.041 (-0.077-0.160)	0.565	0.033 (-0.043-0.109)	0.46	0.095	0.992	-0.008	0.848	0.989
GCST90200315	Gamma-glutamylhistidine levels	8	0.31398	95553.7	0.001 (-0.033-0.034)	0.973	1	0.001 (-0.042-0.044)	0.963	0.036 (-0.063-0.135)	0.504	0.001 (-0.050-0.053)	0.96	1.333	0.988	-0.055	0.24	0.99
GCST90200316	N-acetylglucosaminylasparagine levels	8	0.32317	98216.2	0.014 (-0.018-0.047)	0.39	1	0.025 (-0.017-0.067)	0.248	-0.030 (-0.118-0.058)	0.53	0.029 (-0.018-0.077)	0.265	2.218	0.947	0.043	0.218	0.944
GCST90200317	Homovanillate (hva) levels	9	0.35284	106562	-0.011 (-0.047-0.025)	0.563	1	-0.014 (-0.060-0.032)	0.543	-0.025 (-0.121-0.072)	0.633	-0.019 (-0.075-0.038)	0.53	1.371	0.995	-0.029	0.54	0.996
GCST90200318	Acetoacetate levels	7	0.34054	103199	0.007 (-0.033-0.046)	0.74	1	0.019 (-0.030-0.069)	0.445	0.045 (-0.074-0.165)	0.49	0.027 (-0.024-0.078)	0.333	2.364	0.883	0.023	0.619	0.807
GCST90200319	Cys-gly, oxidized levels	3	0.22917	71659.6	0.020 (-0.024-0.064)	0.373	1	0.020 (-0.028-0.068)	0.41	0.006 (-0.199-0.211)	0.963	0.020 (-0.031-0.071)	0.519	0.147	0.929	0.051	0.127	98
GCST90200320	Dihomo-linoleate (20:2n6) levels	7	0.27824	85408.9	-0.010 (-0.044-0.024)	0.558	1	-0.008 (-0.050-0.034)	0.708	-0.016 (-0.104-0.072)	0.736	0.002 (-0.044-0.047)	0.95	1.069	0.983	-0.067	0.311	0.979
GCST90200321	Cholate levels	7	0.29115	89191.1	0.002 (-0.034-0.037)	0.917	1	-0.001 (-0.044-0.042)	0.968	0.010 (-0.099-0.119)	0.867	-0.004 (-0.054-0.047)	0.894	1.292	0.972	-0.021	0.744	0.982
GCST90200322	Beta-hydroxyisovalerate levels	7	0.27538	84637.5	0.014 (-0.020-0.048)	0.424	1	0.024 (-0.017-0.064)	0.257	0.024 (-0.079-0.127)	0.667	0.024 (-0.021-0.069)	0.331	1.738	0.942	0.04	0.36	0.939
GCST90200323	Creatine levels	6	0.29115	89191.1	0.006 (-0.027-0.039)	0.715	1	0.002 (-0.037-0.042)	0.91	0.024 (-0.084-0.132)	0.683	0.002 (-0.043-0.048)	0.92	0.758	0.98	0.006	0.847	0.976
GCST90200324	Anthranilate levels	3	0.20184	64027.3	0.039 (-0.013-0.090)	0.143	1	0.038 (-0.018-0.094)	0.184	0.047 (-0.099-0.192)	0.644	0.044 (-0.015-0.103)	0.282	0.094	0.954	0	0.995	98
GCST90200325	Glycerol levels	8	0.31398	95553.7	0.016 (-0.012-0.045)	0.269	1	0.015 (-0.022-0.051)	0.425	0.010 (-0.075-0.095)	0.825	0.033 (-0.005-0.071)	0.137	1.745	0.973	0.047	0.188	0.939
GCST90200326	Gamma-glutamylleucine levels	8	0.31873	96915.2	0.003 (-0.030-0.036)	0.872	1	-0.001 (-0.044-0.041)	0.949	0.008 (-0.092-0.108)	0.883	-0.008 (-0.057-0.042)	0.772	0.933	0.996	0.014	0.783	0.994
GCST90200327	Choline levels	6	0.29115	89191.1	-0.002 (-0.037-0.033)	0.916	1	0.005 (-0.038-0.047)	0.83	0.005 (-0.106-0.116)	0.93	0.007 (-0.042-0.055)	0.799	2.099	0.835	-0.042	0.44	0.828
GCST90200328	3-methoxytyrosine levels	5	0.1221	34372.4	0.007 (-0.040-0.054)	0.769	1	0.003 (-0.055-0.062)	0.912	0.014 (-0.088-0.117)	0.801	-0.002 (-0.071-0.068)	0.964	0.293	0.99	-0.016	0.776	0.985
GCST90200329	3-phosphoglycerate levels	8	0.38042	114286	-0.013 (-0.047-0.021)	0.449	1	-0.009 (-0.050-0.033)	0.677	-0.011 (-0.101-0.079)	0.822	-0.009 (-0.057-0.039)	0.728	0.747	0.998	-0.069	0.231	0.998
GCST90200330	1-palmitoyl-2-linoleoyl-gpc (16:0/18:2) levels	6	0.30611	93492	-0.014 (-0.050-0.023)	0.471	1	-0.028 (-0.071-0.015)	0.206	-0.051 (-0.175-0.073)	0.467	-0.031 (-0.082-0.020)	0.288	1.881	0.865	0.066	0.089	0.764
GCST90200331	1-palmitoyl-2-oleoyl-GPE (16:0/18:1) levels	4	0.24204	75174.5	-0.011 (-0.052-0.030)	0.593	1	-0.025 (-0.072-0.023)	0.306	-0.052 (-0.178-0.075)	0.507	-0.025 (-0.079-0.030)	0.44	1.618	0.655	-0.066	0.114	0.63
GCST90200332	1-palmitoyl-2-linoleoyl-GPI (16:0/18:2) levels	4	0.08484	23793.6	-0.001 (-0.057-0.056)	0.98	1	0.004 (-0.062-0.071)	0.901	-0.031 (-0.188-0.126)	0.736	0.022 (-0.068-0.112)	0.665	1.072	0.784	-0.031	0.526	0.797
GCST90200333	Taurocholic acid levels	8	0.34866	105352	-0.010 (-0.044-0.024)	0.574	1	-0.018 (-0.062-0.025)	0.41	0.006 (-0.084-0.096)	0.9	-0.022 (-0.072-0.029)	0.426	2.018	0.959	-0.013	0.841	0.944
GCST90200334	Taurodeoxycholate levels	8	0.34866	105352	-0.007 (-0.042-0.029)	0.72	1	-0.007 (-0.051-0.038)	0.769	-0.006 (-0.096-0.084)	0.896	-0.006 (-0.059-0.046)	0.821	0.633	0.999	0.047	0.392	0.999
GCST90200335	Stearoyl sphingomyelin (d18:1/18:0) levels	7	0.26931	82838.2	0.019 (-0.015-0.052)	0.269	1	0.017 (-0.025-0.060)	0.431	-0.001 (-0.083-0.081)	0.982	0.031 (-0.016-0.077)	0.243	0.952	0.987	0.015	0.702	0.975
GCST90200336	Ceramide (d18:1/16:0) levels	7	0.3316	100628	-0.005 (-0.040-0.029)	0.762	1	-0.016 (-0.059-0.026)	0.453	-0.011 (-0.116-0.095)	0.852	-0.019 (-0.066-0.029)	0.467	2.491	0.87	0.101	0.042	0.875
GCST90200337	Taurochenodeoxycholate levels	7	0.35284	106562	-0.010 (-0.045-0.026)	0.592	1	-0.012 (-0.055-0.031)	0.594	-0.011 (-0.106-0.084)	0.828	-0.013 (-0.066-0.039)	0.641	0.226	1	0.092	0.201	1
GCST90200338	4-hydroxyphenylacetate levels	7	0.29009	88846.7	0.005 (-0.031-0.040)	0.798	1	0.006 (-0.037-0.050)	0.775	0.016 (-0.111-0.142)	0.816	0.030 (-0.021-0.080)	0.291	2.626	0.854	-0.019	0.692	0.717
GCST90200339	5,6-dihydrothymine levels	7	0.29115	89191.1	0.003 (-0.032-0.037)	0.882	1	0.002 (-0.039-0.042)	0.935	-0.029 (-0.134-0.076)	0.611	0.001 (-0.051-0.053)	0.965	1.016	0.985	0.065	0.243	0.988
GCST90200340	1-palmitoyl-2-oleoyl-gpc (16:0/18:1) levels	6	0.2809	86182.4	-0.008 (-0.044-0.028)	0.656	1	-0.008 (-0.052-0.035)	0.713	-0.038 (-0.133-0.058)	0.481	-0.003 (-0.057-0.051)	0.906	1.305	0.934	-0.019	0.68	0.947
GCST90200341	N-stearoyl-sphingosine (d18:1/18:0) levels	3	0.19057	60743.4	-0.018 (-0.061-0.026)	0.432	1	-0.022 (-0.067-0.024)	0.352	0.027 (-0.152-0.206)	0.819	-0.022 (-0.074-0.029)	0.484	0.518	0.772	-0.024	0.703	98
GCST90200342	Glycochenodeoxycholate levels	8	0.33578	101837	-0.005 (-0.038-0.028)	0.768	1	-0.009 (-0.051-0.033)	0.672	-0.028 (-0.130-0.074)	0.607	-0.024 (-0.072-0.024)	0.361	2.809	0.902	-0.003	0.94	0.861
GCST90200343	N-formylmethionine levels	6	0.29009	88846.7	0.015 (-0.021-0.051)	0.418	1	0.031 (-0.012-0.073)	0.157	-0.024 (-0.183-0.135)	0.783	0.031 (-0.021-0.082)	0.296	2.089	0.837	0.041	0.46	0.763
GCST90200344	N6,n6,n6-trimethyllysine levels	9	0.3355	101478	0.017 (-0.014-0.047)	0.278	1	0.022 (-0.016-0.060)	0.258	-0.003 (-0.082-0.076)	0.947	0.023 (-0.024-0.070)	0.357	1.558	0.992	-0.031	0.525	0.996
GCST90200345	S-adenosylhomocysteine (SAH) levels	6	0.30714	93570.9	0.005 (-0.035-0.044)	0.814	1	0.019 (-0.029-0.066)	0.435	-0.017 (-0.160-0.126)	0.823	0.020 (-0.033-0.073)	0.49	1.182	0.947	0.041	0.285	0.892
GCST90200346	4-acetaminophen sulfate levels	4	0.22942	71751.4	-0.014 (-0.071-0.043)	0.628	1	-0.025 (-0.089-0.038)	0.436	-0.058 (-0.215-0.099)	0.545	-0.029 (-0.102-0.044)	0.493	0.968	0.809	-0.096	0.087	0.739
GCST90200347	2-hydroxyhippurate (salicylurate) levels	7	0.30108	91771.6	-0.001 (-0.035-0.032)	0.937	1	0.002 (-0.041-0.045)	0.932	0.003 (-0.084-0.091)	0.94	0.011 (-0.037-0.059)	0.667	2.358	0.884	-0.039	0.423	0.874
GCST90200348	Quinolinate levels	5	0.25254	78274.9	-0.002 (-0.038-0.034)	0.914	1	0.000 (-0.040-0.041)	0.981	0.010 (-0.105-0.126)	0.871	0.012 (-0.033-0.058)	0.623	0.928	0.921	0	0.997	0.84
GCST90200349	Eicosapentaenoate (EPA; 20:5n3) levels	7	0.30877	94265.5	0.000 (-0.033-0.034)	0.977	1	0.008 (-0.032-0.047)	0.704	0.010 (-0.092-0.113)	0.852	0.008 (-0.039-0.055)	0.746	0.747	0.993	-0.01	0.752	0.992
GCST90200350	Laurate (12:0) levels	8	0.32317	98216.2	0.005 (-0.027-0.037)	0.762	1	-0.001 (-0.042-0.040)	0.957	0.007 (-0.080-0.093)	0.886	0.033 (-0.011-0.077)	0.19	2.226	0.946	0.01	0.849	0.864
GCST90200351	N-acetylputrescine levels	5	0.17755	50179.5	0.014 (-0.039-0.066)	0.615	1	0.018 (-0.051-0.087)	0.604	-0.001 (-0.185-0.183)	0.992	0.019 (-0.063-0.101)	0.68	0.43	0.98	-0.033	0.257	0.981
GCST90200352	Methylsuccinate levels	6	0.29275	89620.2	-0.010 (-0.048-0.027)	0.585	1	-0.010 (-0.053-0.033)	0.65	0.003 (-0.129-0.135)	0.966	-0.012 (-0.059-0.034)	0.627	0.477	0.993	0.052	0.175	0.995
GCST90200353	9,10-DiHOME levels	7	0.32582	98989.7	-0.014 (-0.050-0.022)	0.443	1	-0.023 (-0.067-0.020)	0.297	-0.028 (-0.127-0.071)	0.601	-0.024 (-0.071-0.023)	0.362	1.307	0.971	-0.037	0.323	0.96
GCST90200354	Linoleate (18:2n6) levels	7	0.30108	91771.6	-0.009 (-0.042-0.025)	0.614	1	-0.011 (-0.050-0.028)	0.589	-0.021 (-0.105-0.064)	0.649	-0.011 (-0.061-0.038)	0.67	0.675	0.995	-0.07	0.265	0.995
GCST90200355	Adenosine 5'-diphosphate (ADP) levels	6	0.30714	93570.9	-0.014 (-0.064-0.035)	0.573	1	-0.024 (-0.084-0.037)	0.44	0.016 (-0.168-0.200)	0.871	-0.028 (-0.095-0.039)	0.447	0.593	0.988	-0.034	0.593	0.97
GCST90200356	Adenosine 5'-monophosphate (AMP) levels	7	0.34866	105352	-0.032 (-0.067-0.003)	0.07	1	-0.031 (-0.073-0.011)	0.153	-0.023 (-0.112-0.066)	0.632	-0.027 (-0.075-0.022)	0.328	0.405	0.999	-0.028	0.707	0.998
GCST90200357	Adenosine 3',5'-cyclic monophosphate (camp) levels	9	0.38042	114286	0.006 (-0.029-0.040)	0.752	1	0.008 (-0.034-0.051)	0.699	0.002 (-0.092-0.096)	0.968	0.027 (-0.030-0.083)	0.384	2.087	0.978	0.033	0.476	0.95
GCST90200358	Arachidonate (20:4n6) levels	7	0.34054	103199	0.000 (-0.035-0.036)	0.988	1	0.012 (-0.033-0.057)	0.593	0.048 (-0.059-0.156)	0.419	0.013 (-0.035-0.060)	0.623	1.186	0.978	0.014	0.719	0.955
GCST90200359	5-methylthioadenosine (mta) levels	6	0.27538	84637.5	0.017 (-0.019-0.052)	0.354	1	0.022 (-0.021-0.065)	0.316	0.041 (-0.070-0.151)	0.509	0.022 (-0.027-0.071)	0.412	0.449	0.994	0.064	0.171	0.997
GCST90200360	Cortisone levels	8	0.35759	107923	-0.017 (-0.050-0.016)	0.313	1	-0.030 (-0.072-0.012)	0.157	-0.004 (-0.091-0.084)	0.935	-0.032 (-0.081-0.016)	0.235	3.147	0.871	0.002	0.971	0.854
GCST90200361	Beta-alanine levels	6	0.27435	84558.6	0.009 (-0.029-0.046)	0.653	1	0.007 (-0.038-0.053)	0.749	-0.017 (-0.127-0.094)	0.782	-0.004 (-0.055-0.046)	0.877	1.056	0.958	0.005	0.922	0.926
GCST90200362	Succinate levels	6	0.26991	83257.6	-0.003 (-0.040-0.035)	0.894	1	-0.008 (-0.053-0.037)	0.735	0.008 (-0.123-0.138)	0.914	0.008 (-0.043-0.058)	0.776	0.658	0.985	0.009	0.782	0.973
GCST90200363	Phosphocholine levels	5	0.30402	92904.1	-0.020 (-0.059-0.019)	0.306	1	-0.036 (-0.082-0.009)	0.118	-0.052 (-0.170-0.065)	0.448	-0.036 (-0.085-0.014)	0.229	1.592	0.81	0.029	0.297	0.738
GCST90200364	Cysteinylglycine levels	6	0.26803	82667.6	0.011 (-0.025-0.046)	0.563	1	0.010 (-0.033-0.052)	0.658	0.055 (-0.060-0.169)	0.403	0.024 (-0.024-0.073)	0.369	1.816	0.874	0.098	0.059	0.832
GCST90200365	Phenylpyruvate levels	6	0.29009	88846.7	-0.011 (-0.048-0.026)	0.553	1	-0.016 (-0.059-0.027)	0.469	-0.010 (-0.174-0.154)	0.912	-0.028 (-0.080-0.023)	0.329	2.194	0.822	-0.004	0.942	0.716
GCST90200366	Creatinine levels	6	0.11658	32827.5	-0.009 (-0.049-0.030)	0.643	1	0.002 (-0.046-0.049)	0.939	-0.020 (-0.116-0.075)	0.696	0.003 (-0.062-0.069)	0.922	0.971	0.965	0.035	0.348	0.968
GCST90200367	3-Hydroxybutyrate levels	9	0.346	104579	0.000 (-0.032-0.032)	0.987	1	-0.006 (-0.048-0.036)	0.777	0.001 (-0.082-0.084)	0.98	0.015 (-0.035-0.064)	0.579	2.611	0.956	-0.09	0.188	0.949
GCST90200368	Cholesterol levels	6	0.29718	90921.3	-0.004 (-0.040-0.032)	0.831	1	-0.007 (-0.051-0.037)	0.765	-0.010 (-0.117-0.096)	0.861	-0.007 (-0.059-0.044)	0.79	1.423	0.922	-0.054	0.382	0.939
GCST90200369	2-hydroxyphenylacetate levels	5	0.27409	84466.9	0.002 (-0.037-0.041)	0.927	1	0.015 (-0.031-0.060)	0.532	0.052 (-0.125-0.229)	0.607	0.014 (-0.035-0.063)	0.605	1.34	0.855	-0.021	0.686	0.843
GCST90200370	Aspartate levels	3	0.20287	64106.2	-0.000 (-0.042-0.041)	0.981	1	-0.002 (-0.046-0.043)	0.937	0.065 (-0.106-0.235)	0.594	-0.010 (-0.061-0.042)	0.75	0.594	0.743	-0.004	0.958	98
GCST90200371	3-(4-hydroxyphenyl)lactate levels	5	0.2914	89282.8	0.011 (-0.026-0.049)	0.544	1	0.010 (-0.034-0.055)	0.644	-0.024 (-0.120-0.072)	0.66	0.010 (-0.039-0.060)	0.706	1.156	0.885	0.135	0.011	0.918
GCST90200372	Arginine levels	8	0.30714	93570.9	-0.013 (-0.047-0.020)	0.442	1	-0.022 (-0.064-0.020)	0.302	-0.028 (-0.131-0.075)	0.608	-0.032 (-0.084-0.020)	0.271	2.598	0.92	-0.07	0.255	0.879
GCST90200373	Gluconate levels	5	0.30168	92191	0.015 (-0.023-0.054)	0.435	1	0.018 (-0.026-0.061)	0.426	0.021 (-0.147-0.189)	0.82	0.019 (-0.029-0.067)	0.488	0.122	0.998	0.01	0.683	0.997
GCST90200374	Sphinganine levels	5	0.27615	84821	-0.011 (-0.051-0.029)	0.588	1	-0.018 (-0.066-0.030)	0.467	0.001 (-0.098-0.100)	0.989	-0.018 (-0.072-0.035)	0.537	0.458	0.977	0.025	0.751	0.969
GCST90200375	Gamma-glutamylglutamate levels	8	0.35284	106562	-0.007 (-0.039-0.026)	0.693	1	-0.018 (-0.059-0.023)	0.385	-0.019 (-0.109-0.072)	0.702	-0.019 (-0.066-0.029)	0.467	1.826	0.969	-0.15	0.017	0.971
GCST90200376	Flavin adenine dinucleotide (FAD) levels	4	0.23967	74760	-0.008 (-0.056-0.041)	0.759	1	-0.013 (-0.065-0.038)	0.611	-0.029 (-0.284-0.225)	0.843	-0.015 (-0.070-0.040)	0.637	0.668	0.881	-0.058	0.095	0.89
GCST90200377	Histidine levels	6	0.1387	39171.6	-0.011 (-0.059-0.036)	0.637	1	-0.012 (-0.070-0.046)	0.685	0.018 (-0.137-0.172)	0.834	-0.014 (-0.087-0.060)	0.731	1.029	0.96	0.033	0.394	0.961
GCST90200378	Cortisol levels (plasma)	7	0.34054	103199	-0.006 (-0.042-0.029)	0.736	1	-0.010 (-0.053-0.033)	0.646	0.007 (-0.101-0.116)	0.9	-0.014 (-0.065-0.036)	0.595	0.684	0.995	0.037	0.563	0.994
GCST90200379	Hypotaurine levels	4	0.09924	27744.3	0.008 (-0.046-0.062)	0.78	1	0.013 (-0.051-0.076)	0.698	-0.009 (-0.146-0.129)	0.914	0.030 (-0.047-0.108)	0.5	0.921	0.82	-0.014	0.74	0.802
GCST90200380	Glutarate (C5-DC) levels	6	0.31423	95645.4	0.004 (-0.034-0.042)	0.832	1	0.009 (-0.034-0.053)	0.67	-0.014 (-0.110-0.081)	0.785	0.010 (-0.041-0.061)	0.716	0.291	0.998	0.015	0.67	0.997
GCST90200381	S-1-pyrroline-5-carboxylate levels	5	0.24676	76834.6	0.013 (-0.026-0.052)	0.502	1	0.019 (-0.026-0.065)	0.403	-0.019 (-0.138-0.100)	0.773	0.020 (-0.033-0.073)	0.501	1.149	0.886	-0.069	0.231	0.892
GCST90200382	Cystine levels	9	0.3355	101478	0.011 (-0.021-0.042)	0.513	1	0.013 (-0.028-0.054)	0.533	0.001 (-0.081-0.082)	0.985	0.039 (-0.009-0.086)	0.151	3.613	0.89	0.105	0.091	0.792
GCST90200383	Cystathionine levels	4	0.20791	65826.6	0.015 (-0.026-0.057)	0.461	1	0.015 (-0.029-0.060)	0.505	-0.036 (-0.198-0.126)	0.705	0.011 (-0.040-0.063)	0.694	0.441	0.932	0.008	0.847	0.945
GCST90200384	Guanidinoacetate levels	4	0.27409	84466.9	-0.013 (-0.054-0.027)	0.518	1	-0.016 (-0.060-0.028)	0.477	-0.010 (-0.207-0.187)	0.933	-0.016 (-0.064-0.032)	0.553	0.385	0.943	-0.002	0.959	0.962
GCST90200385	Sphingosine levels	7	0.30108	91771.6	-0.009 (-0.044-0.027)	0.637	1	-0.017 (-0.063-0.029)	0.461	0.013 (-0.076-0.102)	0.787	-0.036 (-0.088-0.017)	0.232	2.875	0.824	0.001	0.982	0.708
GCST90200386	Deoxycholate levels	7	0.34054	103199	-0.015 (-0.051-0.022)	0.437	1	-0.023 (-0.066-0.021)	0.304	-0.054 (-0.180-0.073)	0.444	-0.023 (-0.075-0.029)	0.417	0.912	0.989	0.025	0.647	0.985
GCST90200387	Glycocholate levels	10	0.38042	114286	-0.021 (-0.052-0.009)	0.174	1	-0.019 (-0.060-0.021)	0.342	-0.033 (-0.115-0.049)	0.45	-0.041 (-0.089-0.007)	0.13	2.378	0.984	-0.055	0.199	0.963
GCST90200388	Palmitoleate (16:1n7) levels	9	0.34866	105352	-0.003 (-0.033-0.026)	0.819	1	-0.003 (-0.040-0.035)	0.891	0.008 (-0.069-0.085)	0.842	0.014 (-0.029-0.057)	0.536	2.021	0.98	-0.008	0.878	0.964
GCST90200389	Leucine levels	7	0.35759	107923	-0.008 (-0.042-0.027)	0.663	1	-0.002 (-0.047-0.042)	0.914	-0.037 (-0.132-0.058)	0.479	-0.039 (-0.087-0.009)	0.159	2.988	0.81	0.091	0.256	0.632
GCST90200390	Stearate (18:0) levels	8	0.35284	106562	-0.002 (-0.035-0.031)	0.918	1	0.003 (-0.038-0.043)	0.901	0.014 (-0.073-0.100)	0.767	0.007 (-0.043-0.057)	0.799	2.397	0.935	-0.109	0.116	0.93
GCST90200391	Methionine levels	8	0.19461	54903.7	0.001 (-0.039-0.041)	0.959	1	-0.006 (-0.054-0.042)	0.809	0.014 (-0.084-0.113)	0.787	-0.008 (-0.075-0.060)	0.827	0.852	0.997	0.048	0.433	0.997
GCST90200392	Orotate levels	5	0.21446	67450.4	-0.007 (-0.044-0.031)	0.725	1	0.002 (-0.040-0.044)	0.929	0.003 (-0.104-0.110)	0.959	0.001 (-0.048-0.051)	0.962	0.64	0.959	-0.034	0.206	0.951
GCST90200393	Phosphate levels (UKB data field 30810)	4	0.24233	75533.5	-0.006 (-0.047-0.035)	0.767	1	-0.002 (-0.046-0.042)	0.929	-0.037 (-0.197-0.124)	0.696	0.001 (-0.049-0.051)	0.975	0.55	0.908	-0.014	0.73	0.896
GCST90200394	Inosine levels	4	0.09033	25439	0.013 (-0.055-0.081)	0.711	1	0.014 (-0.066-0.095)	0.731	0.007 (-0.163-0.178)	0.94	0.015 (-0.079-0.109)	0.776	0.11	0.991	-0.03	0.578	0.987
GCST90200395	Inosine 5'-monophosphate (IMP) levels	6	0.31423	95645.4	-0.020 (-0.069-0.029)	0.427	1	-0.028 (-0.085-0.028)	0.328	-0.041 (-0.166-0.085)	0.559	-0.040 (-0.105-0.025)	0.285	1.302	0.935	-0.039	0.491	0.874
GCST90200396	Phenylalanine levels	4	0.25673	79484.2	-0.009 (-0.051-0.032)	0.656	1	-0.014 (-0.059-0.031)	0.532	0.018 (-0.142-0.178)	0.844	-0.015 (-0.063-0.034)	0.6	0.213	0.975	-0.056	0.343	0.96
GCST90200397	Palmitate (16:0) levels	8	0.32317	98216.2	-0.015 (-0.048-0.017)	0.362	1	-0.006 (-0.047-0.035)	0.768	-0.013 (-0.100-0.075)	0.789	-0.003 (-0.048-0.043)	0.916	1.727	0.973	-0.039	0.518	0.962
GCST90200398	Malate levels	5	0.25673	79484.2	0.018 (-0.020-0.055)	0.352	1	0.015 (-0.027-0.056)	0.494	0.001 (-0.124-0.127)	0.986	0.014 (-0.035-0.063)	0.608	0.238	0.993	-0.001	0.981	0.995
GCST90200399	Isoleucine levels	5	0.30168	92191	-0.009 (-0.049-0.030)	0.643	1	-0.021 (-0.067-0.026)	0.381	-0.097 (-0.270-0.075)	0.349	-0.028 (-0.077-0.021)	0.328	2.171	0.704	-0.072	0.083	0.579
GCST90200400	Nicotinamide levels	9	0.38042	114286	-0.001 (-0.034-0.031)	0.932	1	-0.004 (-0.046-0.037)	0.837	0.016 (-0.068-0.100)	0.722	-0.023 (-0.069-0.024)	0.373	2.28	0.971	-0.039	0.524	0.927
GCST90200401	Myo-inositol levels	7	0.2914	89282.8	0.013 (-0.021-0.047)	0.461	1	0.019 (-0.024-0.062)	0.384	0.011 (-0.076-0.099)	0.811	0.037 (-0.013-0.087)	0.197	3.397	0.758	-0.031	0.495	0.649
GCST90200402	Lysine levels	9	0.346	104579	0.001 (-0.031-0.033)	0.956	1	0.001 (-0.040-0.042)	0.95	-0.009 (-0.093-0.075)	0.842	0.002 (-0.042-0.046)	0.923	1.525	0.992	0.013	0.758	0.994
GCST90200403	Citrulline levels	7	0.32895	99854.6	0.012 (-0.023-0.048)	0.501	1	0.016 (-0.027-0.060)	0.458	0.042 (-0.067-0.152)	0.483	0.014 (-0.034-0.063)	0.581	0.699	0.995	0.023	0.596	0.996
GCST90200404	Ornithine levels	7	0.30108	91771.6	-0.004 (-0.038-0.031)	0.844	1	-0.007 (-0.050-0.037)	0.762	0.020 (-0.069-0.108)	0.682	-0.009 (-0.060-0.042)	0.734	1.105	0.981	-0.004	0.927	0.982
GCST90200405	Retinol (Vitamin A) levels	9	0.3355	101478	-0.015 (-0.046-0.016)	0.352	1	-0.020 (-0.057-0.017)	0.293	-0.031 (-0.112-0.050)	0.48	-0.032 (-0.081-0.018)	0.244	2.193	0.975	0.019	0.604	0.956
GCST90200406	1-methylnicotinamide levels	6	0.31423	95645.4	0.007 (-0.030-0.044)	0.705	1	0.000 (-0.045-0.046)	0.986	0.026 (-0.068-0.119)	0.617	-0.005 (-0.056-0.047)	0.864	1.216	0.943	0.031	0.665	0.933
GCST90200407	Uridine levels	6	0.27959	85746.3	-0.009 (-0.046-0.028)	0.631	1	-0.006 (-0.051-0.040)	0.803	0.033 (-0.097-0.163)	0.643	-0.004 (-0.055-0.048)	0.899	1.367	0.928	0.028	0.727	0.945
GCST90200408	Plasma lactate levels	4	0.24779	76913.4	0.006 (-0.035-0.046)	0.777	1	0.003 (-0.043-0.050)	0.891	-0.042 (-0.200-0.116)	0.656	0.003 (-0.049-0.054)	0.929	0.779	0.855	-0.074	0.212	0.903
GCST90200409	Pristanate levels	6	0.28222	86620.3	0.012 (-0.029-0.054)	0.567	1	0.018 (-0.030-0.066)	0.463	-0.006 (-0.133-0.120)	0.925	0.021 (-0.034-0.077)	0.49	0.37	0.996	-0.034	0.485	0.988
GCST90200410	Phytanate levels	8	0.33578	101837	0.011 (-0.022-0.045)	0.508	1	0.021 (-0.022-0.063)	0.341	0.017 (-0.085-0.119)	0.756	0.021 (-0.030-0.071)	0.447	2.29	0.942	0.072	0.15	0.94
GCST90200411	Plasma free proline levels	7	0.30611	93492	0.017 (-0.017-0.052)	0.327	1	0.013 (-0.028-0.055)	0.534	0.009 (-0.098-0.116)	0.873	0.010 (-0.036-0.056)	0.679	0.795	0.992	-0.114	0.026	0.987
GCST90200412	Glutamate levels	5	0.26222	80763.6	-0.014 (-0.050-0.023)	0.466	1	-0.012 (-0.055-0.031)	0.585	-0.023 (-0.157-0.111)	0.756	-0.014 (-0.060-0.032)	0.585	0.687	0.953	-0.028	0.707	0.959
GCST90200413	2'-deoxyuridine levels	6	0.16018	45196.8	-0.020 (-0.066-0.027)	0.407	1	-0.010 (-0.066-0.047)	0.738	-0.002 (-0.115-0.112)	0.98	-0.005 (-0.078-0.068)	0.895	0.628	0.987	-0.002	0.961	0.986
GCST90200414	Myristate (14:0) levels	9	0.34866	105352	0.002 (-0.028-0.033)	0.882	1	0.019 (-0.019-0.056)	0.335	0.023 (-0.055-0.101)	0.576	0.026 (-0.022-0.074)	0.323	3.354	0.91	0.042	0.461	0.866
GCST90200415	Serine levels	5	0.27824	85408.9	-0.003 (-0.041-0.035)	0.867	1	-0.004 (-0.047-0.039)	0.869	0.020 (-0.079-0.119)	0.718	-0.004 (-0.053-0.044)	0.875	0.94	0.919	0.059	0.104	0.942
GCST90200416	Trans-urocanate levels	7	0.29664	90470.5	0.004 (-0.030-0.038)	0.822	1	0.005 (-0.042-0.052)	0.825	0.003 (-0.099-0.104)	0.962	0.041 (-0.008-0.090)	0.152	4.08	0.666	0.049	0.328	0.523
GCST90200417	Urea levels	7	0.28431	87208.3	0.013 (-0.021-0.047)	0.452	1	0.014 (-0.028-0.056)	0.511	0.018 (-0.088-0.125)	0.749	0.014 (-0.035-0.063)	0.6	0.471	0.998	-0.022	0.441	0.999
GCST90200418	Pyridoxal levels	5	0.26991	83257.6	-0.007 (-0.046-0.033)	0.743	1	-0.005 (-0.052-0.041)	0.823	0.023 (-0.132-0.179)	0.787	-0.007 (-0.056-0.042)	0.797	0.766	0.943	0.009	0.812	0.957
GCST90200419	Glutamine levels	6	0.33	100199	-0.004 (-0.041-0.032)	0.816	1	0.001 (-0.042-0.045)	0.957	0.002 (-0.101-0.106)	0.971	0.007 (-0.042-0.056)	0.796	1.843	0.87	-0.006	0.893	0.849
GCST90200420	Taurine levels	7	0.31845	96754.3	0.011 (-0.023-0.046)	0.514	1	0.015 (-0.028-0.058)	0.492	0.034 (-0.063-0.131)	0.521	0.017 (-0.032-0.066)	0.524	1.508	0.959	-0.046	0.483	0.964
GCST90200421	Salicylate levels	6	0.28508	87391.7	-0.003 (-0.038-0.032)	0.868	1	0.001 (-0.043-0.045)	0.972	0.010 (-0.090-0.110)	0.853	0.018 (-0.032-0.068)	0.51	1.862	0.868	-0.026	0.64	0.765
GCST90200422	Serotonin levels	7	0.31423	95645.4	-0.001 (-0.038-0.036)	0.949	1	0.003 (-0.044-0.050)	0.904	0.010 (-0.083-0.104)	0.838	0.004 (-0.054-0.061)	0.905	0.919	0.988	0.002	0.971	0.989
GCST90200423	Spermidine levels	5	0.15575	43895.8	0.008 (-0.047-0.064)	0.766	1	0.002 (-0.065-0.069)	0.954	0.025 (-0.114-0.164)	0.751	0.000 (-0.080-0.081)	0.993	0.394	0.983	0.023	0.733	0.982
GCST90200424	Dimethylglycine levels	8	0.29664	90470.5	0.014 (-0.018-0.045)	0.399	1	0.013 (-0.027-0.053)	0.522	0.004 (-0.087-0.095)	0.939	0.037 (-0.014-0.088)	0.2	2.088	0.955	0.023	0.488	0.909
GCST90200425	Betaine levels	8	0.20039	56542.2	0.002 (-0.038-0.042)	0.912	1	0.012 (-0.039-0.063)	0.641	-0.022 (-0.130-0.087)	0.708	0.016 (-0.052-0.084)	0.657	1.116	0.993	0.013	0.773	0.993
GCST90200426	Xylose levels	8	0.35284	106562	0.000 (-0.036-0.037)	0.991	1	0.003 (-0.044-0.049)	0.916	-0.012 (-0.107-0.083)	0.813	0.003 (-0.053-0.059)	0.914	1.443	0.984	-0.006	0.895	0.988
GCST90200427	Tyrosine levels	7	0.33	100199	-0.010 (-0.045-0.026)	0.593	1	-0.007 (-0.052-0.037)	0.742	-0.009 (-0.104-0.086)	0.858	-0.006 (-0.058-0.045)	0.818	1.121	0.981	-0.048	0.384	0.987
GCST90200428	Caprate (10:0) levels	7	0.26931	82838.2	0.006 (-0.027-0.040)	0.708	1	0.015 (-0.027-0.057)	0.494	-0.011 (-0.094-0.071)	0.799	0.031 (-0.019-0.080)	0.268	3.024	0.806	0.01	0.868	0.684
GCST90200429	Cytidine levels	6	0.14493	40735	0.029 (-0.016-0.075)	0.209	1	0.032 (-0.020-0.085)	0.228	0.038 (-0.074-0.149)	0.544	0.035 (-0.038-0.107)	0.396	0.183	0.999	0.044	0.254	1
GCST90200430	Pyruvate levels	3	0.23074	72189.3	0.000 (-0.045-0.045)	0.991	1	0.003 (-0.045-0.051)	0.906	0.029 (-0.252-0.310)	0.874	0.004 (-0.048-0.056)	0.9	0.179	0.914	-0.086	0.132	98
GCST90200431	Alanine levels	7	0.30611	93492	-0.008 (-0.044-0.027)	0.648	1	-0.007 (-0.050-0.035)	0.742	-0.014 (-0.124-0.095)	0.81	-0.007 (-0.059-0.045)	0.789	0.404	0.999	0.033	0.56	0.999
GCST90200432	Threonine levels	7	0.33	100199	-0.003 (-0.037-0.032)	0.886	1	-0.008 (-0.052-0.036)	0.719	-0.021 (-0.122-0.080)	0.699	-0.012 (-0.063-0.039)	0.66	2.002	0.92	0.043	0.286	0.934
GCST90200433	Cytosine levels	5	0.25938	80257.7	-0.002 (-0.043-0.040)	0.932	1	-0.000 (-0.049-0.048)	0.994	0.013 (-0.117-0.142)	0.861	0.001 (-0.055-0.056)	0.979	0.33	0.988	0.09	0.182	0.988
GCST90200434	12,13-DiHOME levels	8	0.31423	95645.4	-0.001 (-0.034-0.033)	0.965	1	-0.001 (-0.043-0.041)	0.963	0.002 (-0.083-0.087)	0.966	-0.001 (-0.050-0.049)	0.975	0.765	0.998	0.075	0.092	0.998
GCST90200435	Mannose levels	7	0.28222	86620.3	0.002 (-0.032-0.036)	0.898	1	0.004 (-0.037-0.044)	0.853	-0.027 (-0.125-0.071)	0.611	0.004 (-0.044-0.052)	0.875	1.36	0.968	-0.022	0.628	0.975
GCST90200436	Caffeine levels	6	0.31845	96754.3	-0.019 (-0.057-0.019)	0.328	1	-0.024 (-0.069-0.021)	0.297	-0.000 (-0.112-0.112)	0.997	-0.036 (-0.086-0.015)	0.225	2.062	0.84	-0.009	0.846	0.817
GCST90200437	Fructose levels	8	0.33578	101837	0.002 (-0.032-0.035)	0.924	1	0.002 (-0.042-0.046)	0.929	0.004 (-0.099-0.107)	0.939	0.024 (-0.028-0.076)	0.392	1.888	0.966	-0.03	0.593	0.932
GCST90200438	Alpha-ketobutyrate levels	7	0.31398	95553.7	0.004 (-0.031-0.039)	0.83	1	0.009 (-0.034-0.052)	0.688	0.008 (-0.099-0.115)	0.891	0.012 (-0.038-0.061)	0.664	1.384	0.967	-0.059	0.175	0.97
GCST90200439	Cysteine levels	5	0.26906	82746.5	0.007 (-0.031-0.045)	0.713	1	0.014 (-0.030-0.059)	0.532	0.030 (-0.088-0.147)	0.654	0.020 (-0.029-0.069)	0.467	1.362	0.851	-0.015	0.767	0.783
GCST90200440	Blood sugar levels	4	0.23729	73813.1	-0.018 (-0.058-0.023)	0.392	1	-0.021 (-0.070-0.028)	0.397	0.027 (-0.099-0.153)	0.718	-0.044 (-0.096-0.009)	0.199	2.761	0.43	-0.049	0.123	0.41
GCST90200441	Tryptophan levels	8	0.34054	103199	0.001 (-0.032-0.034)	0.95	1	-0.010 (-0.050-0.030)	0.63	-0.029 (-0.133-0.074)	0.598	-0.016 (-0.066-0.033)	0.537	2.393	0.935	0.137	0.023	0.885
GCST90200442	Valine levels	7	0.30168	92191	-0.014 (-0.049-0.021)	0.431	1	-0.008 (-0.054-0.037)	0.716	-0.032 (-0.158-0.095)	0.643	-0.041 (-0.090-0.007)	0.148	3.195	0.784	-0.054	0.452	0.632
GCST90200443	Pseudouridine levels	3	0.08484	23793.6	0.021 (-0.042-0.084)	0.512	1	0.025 (-0.052-0.102)	0.527	0.005 (-0.148-0.158)	0.96	0.033 (-0.053-0.120)	0.529	0.29	0.865	0.05	0.436	98
GCST90200444	Dihydroorotate levels	4	0.23361	72960.7	0.010 (-0.031-0.051)	0.647	1	0.005 (-0.040-0.051)	0.821	0.038 (-0.084-0.160)	0.604	0.026 (-0.022-0.074)	0.371	0.959	0.811	0.039	0.349	0.705
GCST90200445	Caprylate (8:0) levels	7	0.27538	84637.5	0.006 (-0.029-0.041)	0.731	1	-0.001 (-0.044-0.041)	0.959	-0.040 (-0.147-0.066)	0.491	0.039 (-0.013-0.091)	0.191	3.997	0.677	-0.033	0.26	0.557
GCST90200446	Arachidate (20:0) levels	5	0.25332	78458.4	-0.019 (-0.057-0.019)	0.317	1	-0.016 (-0.060-0.028)	0.476	-0.034 (-0.128-0.061)	0.534	-0.014 (-0.064-0.037)	0.625	0.279	0.991	-0.015	0.782	0.991
GCST90200447	Maltose levels in coronary artery disease	2	0.02283	6362.63	0.001 (-0.089-0.090)	0.99	1							0.003	0.955	-0.031	0.527	98
GCST90200448	N-stearoyl-sphinganine (d18:0/18:0) levels	5	0.29558	90492.1	-0.003 (-0.046-0.040)	0.903	1	0.002 (-0.048-0.053)	0.925	0.013 (-0.105-0.131)	0.845	0.003 (-0.055-0.061)	0.927	0.248	0.993	0.029	0.468	0.989
GCST90200449	Sucrose levels	7	0.33578	101837	0.021 (-0.015-0.056)	0.25	1	0.026 (-0.017-0.070)	0.233	0.032 (-0.084-0.148)	0.614	0.033 (-0.015-0.081)	0.231	1.568	0.955	-0.023	0.523	0.94
GCST90200450	Caproate (6:0) levels	6	0.27959	85746.3	0.018 (-0.021-0.056)	0.364	1	0.025 (-0.022-0.072)	0.298	0.005 (-0.130-0.140)	0.947	0.032 (-0.019-0.083)	0.269	2.071	0.839	-0.035	0.548	0.78
GCST90200451	Nonadecanoate (19:0) levels	7	0.33	100199	-0.013 (-0.048-0.022)	0.469	1	-0.011 (-0.054-0.033)	0.634	0.019 (-0.074-0.113)	0.703	0.001 (-0.047-0.048)	0.977	1.065	0.983	-0.027	0.607	0.967
GCST90200452	Plasma free asparagine levels	8	0.33	100199	-0.006 (-0.039-0.027)	0.739	1	-0.008 (-0.050-0.033)	0.698	0.021 (-0.070-0.113)	0.667	-0.009 (-0.058-0.041)	0.738	1.219	0.99	0.043	0.223	0.993
GCST90200453	X-07765 levels	5	0.26119	80684.7	0.016 (-0.024-0.055)	0.435	1	0.012 (-0.032-0.057)	0.583	0.022 (-0.092-0.137)	0.73	0.011 (-0.039-0.061)	0.682	0.247	0.993	0.009	0.844	0.994
GCST90200454	Kynurenate levels	6	0.29009	88846.7	-0.006 (-0.043-0.031)	0.769	1	-0.008 (-0.049-0.034)	0.722	-0.010 (-0.175-0.154)	0.908	-0.008 (-0.059-0.044)	0.787	0.743	0.981	-0.026	0.498	0.988
GCST90200455	Alpha-ketoglutarate levels	5	0.252	78022.3	0.008 (-0.030-0.046)	0.682	1	0.013 (-0.031-0.058)	0.559	0.071 (-0.070-0.213)	0.396	0.016 (-0.035-0.066)	0.574	1.286	0.864	0.037	0.559	0.887
GCST90200456	X-11308 levels	10	0.38042	114286	0.003 (-0.026-0.033)	0.821	1	0.012 (-0.025-0.049)	0.531	-0.006 (-0.084-0.072)	0.884	0.010 (-0.035-0.056)	0.665	2.606	0.978	-0.041	0.339	0.979
GCST90200457	Pentadecanoate (15:0) levels	9	0.38042	114286	0.004 (-0.027-0.035)	0.797	1	0.022 (-0.018-0.063)	0.274	0.022 (-0.059-0.103)	0.607	0.025 (-0.020-0.069)	0.307	2.248	0.972	-0.016	0.735	0.954
GCST90200458	X-11315 levels	5	0.26382	81558.7	-0.012 (-0.050-0.026)	0.524	1	-0.007 (-0.051-0.037)	0.767	0.015 (-0.089-0.119)	0.797	-0.005 (-0.057-0.048)	0.862	0.457	0.978	-0.055	0.15	0.97
GCST90200459	Margarate (17:0) levels	8	0.35759	107923	-0.010 (-0.043-0.024)	0.573	1	-0.004 (-0.047-0.038)	0.837	-0.003 (-0.091-0.085)	0.949	-0.001 (-0.046-0.044)	0.973	1.48	0.983	-0.053	0.399	0.979
GCST90200460	X-11372 levels	5	0.24676	76834.6	-0.010 (-0.047-0.027)	0.591	1	-0.017 (-0.058-0.025)	0.428	-0.013 (-0.126-0.099)	0.83	-0.019 (-0.067-0.029)	0.474	1.437	0.838	-0.039	0.396	0.851
GCST90200461	X-10458 levels	4	0.1974	62726.3	0.014 (-0.027-0.055)	0.491	1	0.026 (-0.021-0.073)	0.279	0.010 (-0.135-0.154)	0.907	0.026 (-0.025-0.077)	0.393	1.074	0.783	0.044	0.487	0.724
GCST90200462	X-11299 levels	7	0.3316	100628	0.006 (-0.029-0.042)	0.723	1	0.010 (-0.035-0.054)	0.675	0.010 (-0.089-0.108)	0.856	0.013 (-0.033-0.058)	0.605	1.419	0.965	-0.1	0.187	0.969
GCST90200463	X-11478 levels	4	0.24233	75533.5	-0.002 (-0.044-0.039)	0.907	1	-0.007 (-0.054-0.040)	0.778	-0.002 (-0.167-0.162)	0.979	-0.016 (-0.068-0.036)	0.591	1.396	0.707	0.033	0.549	0.656
GCST90200464	X-11849 levels	4	0.24676	76834.6	0.002 (-0.040-0.045)	0.913	1	-0.002 (-0.050-0.047)	0.949	-0.031 (-0.157-0.095)	0.673	-0.003 (-0.058-0.051)	0.914	0.325	0.955	0.022	0.648	0.946
GCST90200465	X-11787 levels	6	0.32451	98553.6	0.028 (-0.009-0.065)	0.133	1	0.034 (-0.009-0.078)	0.123	0.025 (-0.116-0.166)	0.745	0.041 (-0.006-0.088)	0.148	1.265	0.938	0.074	0.185	0.912
GCST90200466	X-11632 levels	6	0.27409	84466.9	-0.009 (-0.046-0.029)	0.657	1	-0.017 (-0.063-0.029)	0.462	-0.031 (-0.177-0.114)	0.693	-0.018 (-0.069-0.032)	0.51	1.236	0.941	-0.059	0.235	0.941
GCST90200467	X-11852 levels	6	0.26222	80763.6	-0.025 (-0.064-0.014)	0.214	1	-0.029 (-0.077-0.019)	0.233	-0.011 (-0.152-0.131)	0.887	-0.036 (-0.085-0.014)	0.221	1.259	0.939	-0.043	0.392	0.93
GCST90200468	X-11847 levels	7	0.34054	103199	-0.005 (-0.043-0.034)	0.816	1	0.002 (-0.047-0.050)	0.939	-0.029 (-0.145-0.087)	0.646	0.004 (-0.049-0.058)	0.876	0.903	0.989	-0.053	0.393	0.989
GCST90200469	X-11483 levels	6	0.32895	99854.6	0.023 (-0.016-0.061)	0.255	1	0.032 (-0.015-0.078)	0.18	0.056 (-0.061-0.173)	0.402	0.031 (-0.023-0.085)	0.314	1.231	0.942	-0.025	0.532	0.934
GCST90200470	X-11470 levels	4	0.26382	81558.7	0.018 (-0.022-0.058)	0.373	1	0.020 (-0.025-0.065)	0.39	0.017 (-0.087-0.120)	0.784	0.035 (-0.011-0.081)	0.234	1.337	0.72	-0.008	0.819	0.644
GCST90200471	X-11381 levels	7	0.30611	93492	0.010 (-0.025-0.045)	0.576	1	0.004 (-0.039-0.046)	0.87	0.007 (-0.100-0.115)	0.897	0.004 (-0.046-0.054)	0.88	0.68	0.995	0.002	0.953	0.994
GCST90200472	X-11850 levels	7	0.29275	89620.2	-0.005 (-0.041-0.031)	0.778	1	-0.006 (-0.052-0.039)	0.784	0.025 (-0.093-0.142)	0.699	-0.006 (-0.056-0.045)	0.836	0.969	0.987	0.106	0.059	0.988
GCST90200473	X-11795 levels	4	0.20791	65826.6	-0.003 (-0.043-0.037)	0.899	1	-0.006 (-0.051-0.038)	0.783	-0.035 (-0.192-0.123)	0.71	-0.008 (-0.058-0.041)	0.759	0.417	0.937	0.075	0.268	0.925
GCST90200474	X-11444 levels	6	0.28697	87981.8	0.003 (-0.032-0.037)	0.881	1	0.010 (-0.032-0.052)	0.641	-0.001 (-0.108-0.106)	0.981	0.019 (-0.031-0.069)	0.483	2.735	0.741	0.01	0.76	0.7
GCST90200475	X-11858 levels	7	0.3098	94344.4	0.005 (-0.036-0.046)	0.806	1	-0.007 (-0.058-0.044)	0.776	0.011 (-0.112-0.134)	0.869	-0.006 (-0.061-0.049)	0.833	0.835	0.991	0.042	0.386	0.987
GCST90200476	X-11843 levels	7	0.29275	89620.2	0.007 (-0.030-0.044)	0.716	1	0.009 (-0.038-0.057)	0.706	0.013 (-0.109-0.134)	0.845	0.012 (-0.041-0.065)	0.678	1.17	0.978	0.033	0.491	0.976
GCST90200477	X-12127 levels	7	0.14416	40551.5	0.003 (-0.047-0.053)	0.9	1	-0.007 (-0.066-0.051)	0.807	-0.010 (-0.132-0.111)	0.873	-0.013 (-0.099-0.073)	0.781	0.819	0.992	-0.005	0.916	0.99
GCST90200478	X-12221 levels	9	0.38042	114286	0.011 (-0.024-0.046)	0.539	1	0.012 (-0.034-0.057)	0.611	0.034 (-0.061-0.130)	0.503	0.013 (-0.041-0.067)	0.641	1.093	0.998	0.026	0.678	1
GCST90200479	X-12283 levels	9	0.38042	114286	0.013 (-0.020-0.045)	0.438	1	0.009 (-0.034-0.051)	0.684	0.026 (-0.063-0.115)	0.587	0.010 (-0.042-0.061)	0.725	0.966	0.998	0.011	0.814	0.999
GCST90200480	X-12410 levels	8	0.35284	106562	-0.004 (-0.038-0.030)	0.822	1	0.001 (-0.041-0.044)	0.947	-0.017 (-0.106-0.073)	0.727	0.004 (-0.048-0.057)	0.872	0.704	0.998	0.032	0.448	0.998
GCST90200481	X-12104 levels	6	0.12711	35827.3	-0.004 (-0.055-0.048)	0.884	1	0.001 (-0.063-0.065)	0.979	0.027 (-0.119-0.173)	0.732	0.009 (-0.080-0.099)	0.847	0.949	0.967	-0.057	0.394	0.967
GCST90200482	X-12193 levels	7	0.3316	100628	0.005 (-0.031-0.042)	0.774	1	0.002 (-0.043-0.047)	0.923	-0.027 (-0.128-0.074)	0.628	0.002 (-0.048-0.051)	0.955	1.323	0.97	-0.022	0.652	0.977
GCST90200483	X-12216 levels	5	0.27435	84558.6	0.009 (-0.029-0.048)	0.643	1	0.011 (-0.033-0.055)	0.626	0.049 (-0.074-0.172)	0.493	0.017 (-0.033-0.067)	0.534	1.086	0.896	-0.06	0.305	0.877
GCST90200484	X-12306 levels	4	0.08324	23364.5	0.010 (-0.053-0.073)	0.751	1	0.010 (-0.062-0.082)	0.786	0.010 (-0.155-0.175)	0.918	0.010 (-0.080-0.100)	0.844	0.001	1	0	0.997	1
GCST90200485	X-12100 levels	6	0.15575	43895.8	0.014 (-0.029-0.056)	0.53	1	0.009 (-0.041-0.059)	0.722	0.008 (-0.107-0.122)	0.903	0.007 (-0.056-0.069)	0.843	0.227	0.999	0.029	0.628	0.998
GCST90200486	X-12261 levels	4	0.05042	14086.7	-0.002 (-0.079-0.076)	0.967	1	0.000 (-0.088-0.088)	0.994	0.003 (-0.196-0.203)	0.978	0.007 (-0.100-0.114)	0.904	0.092	0.993	-0.045	0.372	0.994
GCST90200487	X-11880 levels	9	0.346	104579	-0.005 (-0.036-0.026)	0.749	1	-0.017 (-0.057-0.023)	0.411	0.014 (-0.068-0.096)	0.752	-0.019 (-0.065-0.027)	0.446	2.086	0.978	-0.007	0.924	0.974
GCST90200488	X-12117 levels	7	0.29664	90470.5	0.015 (-0.019-0.048)	0.385	1	0.014 (-0.028-0.056)	0.517	-0.009 (-0.107-0.090)	0.865	0.036 (-0.013-0.085)	0.204	2.187	0.902	-0.019	0.534	0.838
GCST90200489	X-12407 levels	6	0.27615	84821	-0.003 (-0.042-0.037)	0.895	1	0.003 (-0.045-0.051)	0.902	0.004 (-0.093-0.101)	0.944	-0.032 (-0.084-0.019)	0.276	2.037	0.844	-0.076	0.138	0.701
GCST90200490	X-12101 levels	5	0.27409	84466.9	0.025 (-0.014-0.063)	0.21	1	0.028 (-0.018-0.074)	0.235	0.030 (-0.126-0.186)	0.73	0.023 (-0.028-0.074)	0.432	0.879	0.928	-0.018	0.604	0.954
GCST90200491	X-12026 levels	6	0.24204	75174.5	-0.002 (-0.037-0.032)	0.889	1	-0.000 (-0.043-0.043)	0.986	-0.042 (-0.139-0.056)	0.448	-0.001 (-0.049-0.047)	0.982	1.387	0.926	0.019	0.652	0.943
GCST90200492	X-12411 levels	7	0.30714	93570.9	-0.001 (-0.035-0.032)	0.939	1	-0.007 (-0.048-0.034)	0.725	0.017 (-0.089-0.123)	0.764	-0.006 (-0.054-0.041)	0.805	0.858	0.99	-0.053	0.19	0.988
GCST90200493	X-12013 levels	8	0.34054	103199	0.005 (-0.034-0.045)	0.786	1	0.014 (-0.037-0.064)	0.595	-0.007 (-0.132-0.118)	0.916	0.018 (-0.039-0.075)	0.556	0.955	0.996	-0.054	0.226	0.994
GCST90200494	X-12007 levels	5	0.25332	78458.4	0.012 (-0.026-0.050)	0.537	1	0.020 (-0.026-0.065)	0.394	0.034 (-0.068-0.136)	0.562	0.019 (-0.032-0.070)	0.506	0.826	0.935	0.049	0.492	0.937
GCST90200495	X-12462 levels	6	0.2809	86182.4	0.009 (-0.028-0.045)	0.644	1	0.013 (-0.031-0.058)	0.552	0.014 (-0.076-0.105)	0.775	0.015 (-0.036-0.065)	0.596	0.803	0.977	-0.036	0.633	0.976
GCST90200496	X-12714 levels	6	0.29115	89191.1	-0.013 (-0.053-0.026)	0.506	1	-0.006 (-0.053-0.042)	0.819	0.023 (-0.105-0.151)	0.74	-0.006 (-0.057-0.046)	0.84	0.667	0.985	-0.069	0.362	0.979
GCST90200497	X-12740 levels	6	0.29561	90391.6	-0.016 (-0.058-0.027)	0.473	1	-0.008 (-0.058-0.043)	0.764	-0.049 (-0.174-0.076)	0.483	-0.044 (-0.099-0.011)	0.179	1.883	0.865	-0.095	0.172	0.717
GCST90200498	X-12730 levels	7	0.3316	100628	-0.005 (-0.044-0.033)	0.787	1	-0.002 (-0.048-0.044)	0.922	-0.027 (-0.134-0.080)	0.643	-0.001 (-0.054-0.052)	0.962	0.984	0.986	0.019	0.695	0.99
GCST90200499	X-12701 levels	5	0.27853	85767.9	0.007 (-0.038-0.052)	0.756	1	0.015 (-0.036-0.066)	0.566	0.056 (-0.105-0.216)	0.545	0.018 (-0.043-0.078)	0.6	0.666	0.955	0.1	0.079	0.915
GCST90200500	X-12816 levels	4	0.2696	83197.2	0.002 (-0.051-0.055)	0.939	1	-0.000 (-0.058-0.057)	0.991	-0.059 (-0.216-0.098)	0.536	-0.007 (-0.075-0.061)	0.85	0.792	0.851	0.019	0.613	0.865
GCST90200501	X-12731 levels	6	0.27615	84821	0.000 (-0.042-0.043)	0.983	1	0.009 (-0.044-0.062)	0.737	-0.012 (-0.122-0.097)	0.838	-0.017 (-0.077-0.043)	0.606	0.592	0.988	-0.008	0.869	0.971
GCST90200502	X-12707 levels	6	0.28431	87208.3	-0.006 (-0.043-0.032)	0.772	1	-0.008 (-0.053-0.038)	0.734	0.018 (-0.119-0.156)	0.808	-0.008 (-0.059-0.043)	0.762	0.382	0.996	-0.05	0.167	0.996
GCST90200503	X-12729 levels	6	0.25332	78458.4	-0.016 (-0.054-0.022)	0.399	1	-0.020 (-0.066-0.025)	0.375	-0.027 (-0.125-0.071)	0.615	-0.023 (-0.075-0.029)	0.428	0.986	0.964	-0.016	0.572	0.964
GCST90200504	X-12830 levels	7	0.29824	91265.6	0.008 (-0.033-0.049)	0.702	1	0.020 (-0.031-0.072)	0.445	0.006 (-0.106-0.117)	0.923	0.023 (-0.038-0.083)	0.49	0.702	0.994	0.058	0.133	0.985
GCST90200505	X-12818 levels	6	0.27349	84047.5	0.000 (-0.041-0.042)	0.984	1	-0.004 (-0.053-0.044)	0.857	0.013 (-0.090-0.115)	0.821	-0.005 (-0.064-0.054)	0.872	0.802	0.977	0.014	0.762	0.981
GCST90200506	X-12812 levels	5	0.23074	72189.3	-0.021 (-0.065-0.023)	0.343	1	-0.030 (-0.080-0.021)	0.254	-0.031 (-0.191-0.130)	0.733	-0.033 (-0.091-0.026)	0.338	0.704	0.951	-0.022	0.675	0.92
GCST90200507	X-12822 levels	6	0.10189	28517.8	-0.003 (-0.048-0.042)	0.892	1	-0.005 (-0.059-0.048)	0.843	0.019 (-0.079-0.118)	0.721	-0.007 (-0.077-0.063)	0.861	0.729	0.981	0.031	0.61	0.978
GCST90200508	X-12738 levels	5	0.28668	87820.9	0.020 (-0.026-0.067)	0.39	1	0.034 (-0.020-0.088)	0.213	0.005 (-0.126-0.135)	0.948	0.037 (-0.025-0.099)	0.304	1.203	0.878	0.025	0.696	0.81
GCST90200509	X-12544 levels	4	0.24648	76475.5	-0.006 (-0.048-0.037)	0.786	1	-0.006 (-0.053-0.042)	0.811	-0.011 (-0.117-0.094)	0.852	-0.011 (-0.062-0.041)	0.712	0.204	0.977	0.013	0.812	0.972
GCST90200510	X-12680 levels	3	0.19475	61952.7	0.021 (-0.023-0.064)	0.35	1	0.027 (-0.022-0.075)	0.28	0.114 (-0.091-0.319)	0.474	0.032 (-0.020-0.085)	0.353	1.339	0.512	-0.058	0.473	98
GCST90200511	X-12906 levels	9	0.34157	103278	-0.010 (-0.042-0.022)	0.525	1	-0.035 (-0.077-0.006)	0.097	-0.040 (-0.134-0.054)	0.432	-0.043 (-0.095-0.010)	0.147	5.615	0.69	0.045	0.516	0.615
GCST90200512	X-13684 levels	7	0.3098	94344.4	-0.007 (-0.041-0.027)	0.686	1	-0.016 (-0.058-0.025)	0.442	-0.031 (-0.134-0.071)	0.577	-0.020 (-0.069-0.028)	0.442	2.074	0.913	0	0.993	0.913
GCST90200513	X-13507 levels	5	0.26251	81122.6	0.018 (-0.022-0.058)	0.384	1	0.021 (-0.026-0.069)	0.375	-0.037 (-0.220-0.146)	0.719	0.022 (-0.030-0.074)	0.454	1.004	0.909	0.072	0.177	0.929
GCST90200514	X-12851 levels	6	0.12104	34028	-0.010 (-0.059-0.039)	0.68	1	-0.006 (-0.065-0.053)	0.841	-0.002 (-0.122-0.117)	0.973	0.003 (-0.086-0.093)	0.949	0.822	0.976	0.009	0.839	0.972
GCST90200515	X-12849 levels	6	0.32895	99854.6	0.021 (-0.019-0.061)	0.306	1	0.021 (-0.025-0.067)	0.378	0.026 (-0.094-0.146)	0.694	0.019 (-0.031-0.069)	0.484	0.432	0.994	-0.087	0.11	0.994
GCST90200516	X-12847 levels	7	0.30792	93754.4	0.015 (-0.020-0.050)	0.406	1	0.023 (-0.020-0.066)	0.303	0.043 (-0.052-0.138)	0.42	0.035 (-0.020-0.090)	0.259	3.021	0.806	0.018	0.754	0.72
GCST90200517	X-13553 levels	6	0.31295	95474.8	0.007 (-0.027-0.042)	0.67	1	0.014 (-0.027-0.056)	0.501	-0.014 (-0.122-0.094)	0.813	0.018 (-0.030-0.065)	0.5	2.082	0.838	-0.015	0.683	0.861
GCST90200518	X-12839 levels	5	0.29561	90391.6	-0.010 (-0.061-0.040)	0.693	1	0.003 (-0.053-0.060)	0.904	0.011 (-0.150-0.173)	0.899	0.004 (-0.060-0.068)	0.912	0.669	0.955	0.007	0.886	0.929
GCST90200519	X-13729 levels	3	0.21889	68751.5	0.013 (-0.030-0.056)	0.553	1	0.008 (-0.039-0.055)	0.736	0.025 (-0.125-0.174)	0.8	0.035 (-0.014-0.085)	0.3	1.996	0.369	0.058	0.164	98
GCST90200520	X-13007 levels	4	0.26516	81896.2	-0.010 (-0.058-0.039)	0.699	1	-0.010 (-0.062-0.041)	0.695	0.024 (-0.165-0.213)	0.827	-0.010 (-0.069-0.050)	0.768	0.515	0.916	-0.028	0.635	0.953
GCST90200521	X-13844 levels	5	0.26222	80763.6	0.013 (-0.028-0.053)	0.539	1	0.022 (-0.023-0.067)	0.339	-0.041 (-0.192-0.110)	0.632	0.023 (-0.029-0.075)	0.44	1.156	0.885	0.038	0.592	0.866
GCST90200522	X-13728 levels	5	0.20287	64106.2	0.005 (-0.033-0.044)	0.78	1	0.011 (-0.035-0.057)	0.635	-0.018 (-0.132-0.096)	0.779	0.019 (-0.030-0.067)	0.487	1.763	0.779	0.021	0.798	0.758
GCST90200523	X-12844 levels	6	0.24648	76475.5	-0.005 (-0.041-0.031)	0.776	1	-0.007 (-0.051-0.037)	0.755	-0.035 (-0.125-0.055)	0.489	-0.008 (-0.058-0.042)	0.77	0.826	0.975	0.06	0.214	0.98
GCST90200524	X-13695 levels	9	0.34866	105352	0.002 (-0.033-0.038)	0.892	1	0.010 (-0.034-0.054)	0.65	0.022 (-0.069-0.112)	0.655	0.026 (-0.032-0.083)	0.408	2.675	0.953	0.017	0.772	0.907
GCST90200525	X-13723 levels	3	0.0546	15296	-0.030 (-0.110-0.051)	0.469	1	-0.029 (-0.125-0.066)	0.549	-0.026 (-0.278-0.226)	0.875	-0.028 (-0.137-0.081)	0.666	0.004	0.998	-0.134	0.089	98
GCST90200526	X-14056 levels	6	0.30168	92191	0.020 (-0.017-0.057)	0.299	1	0.027 (-0.018-0.073)	0.239	0.031 (-0.120-0.182)	0.71	0.035 (-0.013-0.083)	0.214	2.382	0.794	0.028	0.387	0.764
GCST90200527	X-13866 levels	7	0.2809	86182.4	0.004 (-0.029-0.038)	0.809	1	-0.001 (-0.043-0.042)	0.978	0.035 (-0.051-0.121)	0.461	0.019 (-0.030-0.067)	0.48	1.644	0.949	-0.023	0.694	0.929
GCST90200528	X-17146 levels	5	0.30877	94265.5	-0.004 (-0.045-0.037)	0.845	1	-0.005 (-0.052-0.042)	0.833	0.053 (-0.077-0.183)	0.485	0.001 (-0.049-0.051)	0.964	0.941	0.919	-0.065	0.374	0.923
GCST90200529	X-16397 levels	5	0.12398	34962.4	0.000 (-0.052-0.053)	0.986	1	-0.001 (-0.066-0.063)	0.966	0.028 (-0.089-0.145)	0.669	-0.010 (-0.090-0.071)	0.826	0.525	0.971	0.017	0.804	0.974
GCST90200530	X-17335 levels	7	0.29824	91265.6	0.019 (-0.016-0.054)	0.296	1	0.022 (-0.022-0.066)	0.336	0.030 (-0.064-0.124)	0.56	0.039 (-0.010-0.088)	0.169	1.867	0.932	0.029	0.646	0.882
GCST90200531	X-16964 levels	8	0.346	104579	0.003 (-0.032-0.037)	0.879	1	0.008 (-0.038-0.054)	0.722	-0.005 (-0.094-0.084)	0.912	-0.029 (-0.083-0.026)	0.339	2.819	0.901	-0.031	0.622	0.785
GCST90200532	X-16935 levels	7	0.31845	96754.3	0.010 (-0.025-0.045)	0.58	1	0.011 (-0.033-0.055)	0.62	0.010 (-0.089-0.110)	0.846	0.004 (-0.045-0.054)	0.866	0.779	0.993	0.048	0.25	0.992
GCST90200533	X-15486 levels	3	0.20791	65826.6	0.009 (-0.036-0.053)	0.706	1	0.007 (-0.038-0.053)	0.751	0.089 (-0.182-0.361)	0.635	0.006 (-0.044-0.056)	0.842	0.353	0.838	0.078	0.197	98
GCST90200534	X-16580 levels	7	0.30168	92191	0.019 (-0.016-0.054)	0.286	1	0.028 (-0.016-0.071)	0.218	-0.021 (-0.148-0.106)	0.761	0.030 (-0.021-0.081)	0.294	1.481	0.961	0.074	0.39	0.967
GCST90200535	X-17325 levels	7	0.32895	99854.6	-0.011 (-0.049-0.026)	0.551	1	-0.021 (-0.068-0.026)	0.383	-0.018 (-0.127-0.090)	0.755	-0.024 (-0.076-0.028)	0.395	1.577	0.954	-0.006	0.913	0.95
GCST90200536	X-17328 levels	6	0.25938	80257.7	-0.016 (-0.058-0.027)	0.463	1	-0.023 (-0.074-0.028)	0.382	-0.020 (-0.145-0.104)	0.766	-0.039 (-0.096-0.018)	0.237	2.428	0.787	-0.073	0.254	0.667
GCST90200537	X-16087 levels	4	0.22496	70550.8	-0.015 (-0.058-0.027)	0.48	1	-0.022 (-0.068-0.023)	0.339	0.027 (-0.136-0.190)	0.777	-0.024 (-0.076-0.029)	0.443	0.463	0.927	-0.041	0.365	0.894
GCST90200538	X-17010 levels	7	0.32895	99854.6	0.008 (-0.029-0.045)	0.663	1	0.012 (-0.035-0.059)	0.621	-0.002 (-0.109-0.104)	0.966	0.012 (-0.040-0.064)	0.668	0.651	0.995	-0.091	0.122	0.994
GCST90200539	X-14939 levels	4	0.24676	76834.6	-0.020 (-0.060-0.021)	0.34	1	-0.021 (-0.066-0.024)	0.365	-0.074 (-0.213-0.064)	0.403	-0.031 (-0.077-0.015)	0.277	0.715	0.87	-0.004	0.94	0.785
GCST90200540	X-15461 levels	5	0.27956	85846.8	0.024 (-0.014-0.061)	0.217	1	0.025 (-0.019-0.069)	0.261	-0.002 (-0.139-0.135)	0.981	0.026 (-0.021-0.072)	0.343	0.381	0.984	-0.004	0.917	0.988
GCST90200541	X-15523 levels	6	0.27435	84558.6	-0.009 (-0.048-0.029)	0.646	1	-0.008 (-0.053-0.038)	0.734	0.005 (-0.109-0.118)	0.937	-0.005 (-0.057-0.046)	0.844	1.37	0.928	0.019	0.444	0.941
GCST90200542	X-15728 levels	7	0.30611	93492	-0.020 (-0.056-0.017)	0.286	1	-0.024 (-0.071-0.023)	0.312	-0.038 (-0.150-0.074)	0.536	-0.031 (-0.078-0.017)	0.257	1.534	0.957	0	0.996	0.937
GCST90200543	X-15503 levels	7	0.27538	84637.5	0.003 (-0.029-0.034)	0.875	1	0.002 (-0.036-0.039)	0.929	-0.010 (-0.106-0.086)	0.843	0.016 (-0.030-0.062)	0.518	1.098	0.982	0.052	0.442	0.961
GCST90200544	X-16124 levels	2	0.1974	62726.3	-0.007 (-0.065-0.052)	0.82	1							0.332	0.565	-0.001	0.984	98
GCST90200545	X-17438 levels	7	0.29824	91265.6	-0.003 (-0.041-0.034)	0.863	1	-0.005 (-0.051-0.040)	0.818	0.022 (-0.078-0.122)	0.682	0.002 (-0.054-0.057)	0.958	1.009	0.985	-0.045	0.378	0.987
GCST90200546	X-17354 levels	5	0.26382	81558.7	-0.003 (-0.051-0.045)	0.906	1	-0.007 (-0.061-0.047)	0.792	-0.040 (-0.161-0.081)	0.562	-0.007 (-0.066-0.052)	0.826	0.578	0.965	0.056	0.473	0.975
GCST90200547	X-17654 levels	8	0.346	104579	-0.010 (-0.044-0.024)	0.561	1	-0.008 (-0.051-0.034)	0.693	-0.022 (-0.110-0.067)	0.644	-0.031 (-0.082-0.021)	0.288	1.881	0.966	-0.002	0.964	0.928
GCST90200548	X-17676 levels	6	0.32451	98553.6	0.011 (-0.027-0.049)	0.565	1	0.012 (-0.031-0.056)	0.577	0.002 (-0.143-0.147)	0.976	0.012 (-0.039-0.064)	0.653	0.304	0.998	0.002	0.952	0.998
GCST90200549	X-17367 levels	4	0.22233	69676.8	0.004 (-0.045-0.053)	0.873	1	0.002 (-0.052-0.056)	0.944	0.111 (-0.137-0.359)	0.473	-0.005 (-0.066-0.056)	0.885	0.849	0.838	-0.052	0.319	0.858
GCST90200550	X-17357 levels	6	0.28665	87921.4	-0.005 (-0.040-0.030)	0.782	1	-0.002 (-0.046-0.042)	0.929	-0.037 (-0.129-0.056)	0.481	-0.000 (-0.048-0.047)	0.987	1.802	0.876	0.055	0.228	0.882
GCST90200551	X-18886 levels	5	0.15575	43895.8	0.012 (-0.040-0.064)	0.651	1	0.010 (-0.052-0.072)	0.745	-0.012 (-0.141-0.116)	0.861	0.010 (-0.071-0.090)	0.821	0.325	0.988	0.086	0.074	0.991
GCST90200552	X-18887 levels	5	0.27349	84047.5	0.015 (-0.026-0.056)	0.474	1	0.012 (-0.035-0.059)	0.621	0.017 (-0.087-0.121)	0.772	0.008 (-0.045-0.061)	0.777	0.157	0.997	-0.002	0.977	0.994
GCST90200553	X-17653 levels	5	0.24648	76475.5	-0.013 (-0.052-0.026)	0.505	1	-0.012 (-0.057-0.033)	0.6	0.026 (-0.069-0.120)	0.633	-0.024 (-0.077-0.029)	0.419	1.141	0.888	0.067	0.222	0.866
GCST90200554	X-17346 levels	4	0.23045	71830.3	-0.012 (-0.059-0.034)	0.598	1	-0.012 (-0.064-0.039)	0.64	-0.012 (-0.205-0.181)	0.914	-0.013 (-0.071-0.045)	0.688	0.51	0.917	0.023	0.631	0.953
GCST90200555	X-17690 levels	5	0.08768	24665.5	0.005 (-0.048-0.058)	0.85	1	-0.007 (-0.071-0.057)	0.831	0.044 (-0.075-0.163)	0.523	-0.014 (-0.096-0.067)	0.748	0.773	0.942	-0.073	0.141	0.947
GCST90200556	X-18345 levels	5	0.24517	76039.4	-0.005 (-0.053-0.042)	0.827	1	-0.000 (-0.054-0.054)	0.99	0.007 (-0.174-0.187)	0.947	0.005 (-0.052-0.061)	0.875	0.774	0.942	0.01	0.801	0.912
GCST90200557	X-17685 levels	5	0.14104	39884.7	-0.002 (-0.057-0.054)	0.947	1	0.005 (-0.062-0.073)	0.879	-0.067 (-0.202-0.068)	0.401	0.022 (-0.070-0.114)	0.668	1.108	0.893	-0.009	0.869	0.899
GCST90200558	X-18888 levels	6	0.30877	94265.5	0.027 (-0.011-0.066)	0.167	1	0.036 (-0.010-0.082)	0.122	0.056 (-0.072-0.184)	0.438	0.038 (-0.015-0.092)	0.22	1.535	0.909	0.002	0.969	0.9
GCST90200559	X-18901 levels	3	0.18582	59382	-0.028 (-0.071-0.015)	0.201	1	-0.029 (-0.075-0.017)	0.222	-0.029 (-0.192-0.134)	0.786	-0.036 (-0.090-0.018)	0.323	0.49	0.783	-0.002	0.968	98
GCST90200560	X-17351 levels	8	0.34157	103278	-0.000 (-0.035-0.035)	0.999	1	0.003 (-0.041-0.048)	0.884	-0.000 (-0.109-0.108)	0.997	0.005 (-0.047-0.057)	0.866	0.667	0.999	0.048	0.536	0.999
GCST90200561	X-18779 levels	6	0.27538	84637.5	-0.011 (-0.047-0.026)	0.56	1	-0.010 (-0.054-0.034)	0.661	0.003 (-0.110-0.115)	0.965	-0.024 (-0.073-0.025)	0.385	1.923	0.86	0.016	0.78	0.824
GCST90200562	X-21286 levels	3	0.18582	59382	0.011 (-0.032-0.054)	0.621	1	0.015 (-0.032-0.061)	0.533	-0.096 (-0.350-0.158)	0.595	0.020 (-0.035-0.074)	0.55	0.862	0.65	0.065	0.226	98
GCST90200563	X-21355 levels	6	0.24623	76383.8	-0.014 (-0.050-0.022)	0.457	1	-0.017 (-0.060-0.026)	0.45	-0.037 (-0.144-0.070)	0.539	-0.006 (-0.057-0.045)	0.831	1.816	0.874	-0.073	0.118	0.883
GCST90200564	X-21319 levels	4	0.24676	76834.6	-0.007 (-0.049-0.034)	0.734	1	-0.008 (-0.054-0.038)	0.722	-0.066 (-0.207-0.076)	0.459	-0.019 (-0.072-0.034)	0.536	0.946	0.814	0.042	0.548	0.766
GCST90200565	X-21258 levels	8	0.30714	93570.9	-0.008 (-0.042-0.025)	0.627	1	-0.002 (-0.043-0.039)	0.93	0.015 (-0.089-0.119)	0.791	-0.000 (-0.050-0.049)	0.985	1.052	0.994	-0.002	0.97	0.991
GCST90200566	X-21364 levels	5	0.26991	83257.6	0.017 (-0.021-0.055)	0.377	1	0.024 (-0.021-0.070)	0.297	-0.007 (-0.150-0.136)	0.932	0.026 (-0.023-0.074)	0.356	1.289	0.863	0.056	0.211	0.885
GCST90200567	X-21353 levels	9	0.34866	105352	-0.003 (-0.034-0.028)	0.851	1	0.000 (-0.041-0.041)	0.984	-0.014 (-0.094-0.066)	0.744	0.010 (-0.039-0.059)	0.706	2.427	0.965	0.039	0.158	0.958
GCST90200568	X-19438 levels	6	0.25909	80096.8	0.016 (-0.022-0.054)	0.412	1	0.028 (-0.018-0.073)	0.23	0.057 (-0.050-0.165)	0.356	0.029 (-0.025-0.084)	0.34	1.53	0.91	-0.008	0.859	0.856
GCST90200569	X-18913 levels	8	0.30373	92545.1	-0.010 (-0.042-0.023)	0.562	1	-0.003 (-0.044-0.039)	0.893	-0.022 (-0.104-0.060)	0.619	-0.002 (-0.051-0.047)	0.939	0.518	0.999	0.042	0.419	0.997
GCST90200570	X-18921 levels	7	0.28697	87981.8	-0.001 (-0.035-0.034)	0.968	1	-0.004 (-0.047-0.038)	0.842	-0.007 (-0.109-0.095)	0.904	-0.027 (-0.076-0.021)	0.31	2.705	0.845	-0.045	0.307	0.745
GCST90200571	X-21339 levels	8	0.31423	95645.4	-0.006 (-0.039-0.027)	0.725	1	-0.002 (-0.042-0.039)	0.934	-0.000 (-0.083-0.083)	0.992	-0.004 (-0.050-0.042)	0.867	1.14	0.992	-0.026	0.632	0.993
GCST90200572	X-19299 levels	5	0.25644	79323.3	0.001 (-0.043-0.046)	0.949	1	0.008 (-0.043-0.059)	0.764	0.045 (-0.094-0.183)	0.573	0.016 (-0.049-0.081)	0.656	0.978	0.913	0.01	0.847	0.842
GCST90200573	X-18935 levels	3	0.08378	23815.2	-0.003 (-0.091-0.085)	0.945	1	-0.006 (-0.112-0.100)	0.909	0.014 (-0.197-0.225)	0.919	-0.010 (-0.124-0.105)	0.886	0.127	0.938	0.026	0.642	98
GCST90200574	X-21310 levels	5	0.15125	42626.1	-0.007 (-0.061-0.046)	0.788	1	-0.007 (-0.073-0.059)	0.829	0.013 (-0.091-0.117)	0.82	-0.006 (-0.083-0.071)	0.882	0.876	0.928	-0.013	0.819	0.937
GCST90200575	X-21283 levels	4	0.26251	81122.6	-0.007 (-0.052-0.037)	0.746	1	-0.007 (-0.056-0.042)	0.777	-0.026 (-0.263-0.211)	0.85	-0.028 (-0.079-0.024)	0.368	1.486	0.686	-0.018	0.612	0.566
GCST90200576	X-21285 levels	5	0.12842	36263.5	0.006 (-0.053-0.066)	0.836	1	0.010 (-0.062-0.082)	0.78	-0.021 (-0.138-0.096)	0.749	0.018 (-0.082-0.117)	0.748	0.822	0.935	-0.036	0.344	0.937
GCST90200578	X-18922 levels	5	0.17755	50179.5	0.012 (-0.043-0.067)	0.672	1	0.005 (-0.062-0.072)	0.885	-0.010 (-0.200-0.181)	0.926	-0.001 (-0.084-0.082)	0.982	0.54	0.969	0.013	0.809	0.967
GCST90200579	X-21442 levels	7	0.31845	96754.3	-0.017 (-0.056-0.022)	0.387	1	-0.037 (-0.085-0.012)	0.136	-0.035 (-0.143-0.073)	0.554	-0.034 (-0.085-0.016)	0.233	2.306	0.89	-0.016	0.6	0.833
GCST90200580	X-21796 levels	6	0.27959	85746.3	-0.002 (-0.037-0.032)	0.901	1	-0.002 (-0.042-0.039)	0.937	0.019 (-0.102-0.141)	0.769	-0.002 (-0.048-0.045)	0.944	1.141	0.95	0.012	0.852	0.963
GCST90200581	X-21441 levels	7	0.27381	84107.9	0.012 (-0.023-0.046)	0.506	1	0.014 (-0.028-0.056)	0.506	0.011 (-0.090-0.112)	0.842	0.016 (-0.035-0.068)	0.558	0.886	0.99	0.014	0.524	0.992
GCST90200582	X-21752 levels	3	0.20762	65467.6	-0.017 (-0.066-0.032)	0.488	1	-0.019 (-0.071-0.033)	0.473	-0.035 (-0.244-0.174)	0.796	-0.020 (-0.077-0.038)	0.573	0.296	0.862	-0.034	0.554	98
GCST90200583	X-21807 levels	7	0.31842	96854.7	0.008 (-0.035-0.050)	0.728	1	0.013 (-0.040-0.065)	0.64	0.036 (-0.074-0.147)	0.547	0.023 (-0.035-0.080)	0.473	1.071	0.983	0.101	0.034	0.969
GCST90200584	X-21736 levels	7	0.14968	42096.5	-0.015 (-0.056-0.027)	0.495	1	-0.022 (-0.073-0.030)	0.409	-0.004 (-0.103-0.094)	0.934	-0.023 (-0.091-0.044)	0.526	0.758	0.993	-0.036	0.335	0.99
GCST90200585	X-21829 levels	3	0.09377	26364.3	-0.015 (-0.083-0.054)	0.673	1	-0.010 (-0.093-0.073)	0.812	0.021 (-0.223-0.266)	0.892	-0.002 (-0.099-0.095)	0.975	0.32	0.852	0.001	0.983	98
GCST90200586	X-21471 levels	7	0.30611	93492	0.001 (-0.034-0.037)	0.935	1	0.013 (-0.030-0.055)	0.555	0.040 (-0.070-0.150)	0.507	0.012 (-0.038-0.063)	0.648	0.997	0.986	0.008	0.865	0.98
GCST90200587	X-21733 levels	6	0.27956	85846.8	0.014 (-0.025-0.053)	0.482	1	0.025 (-0.022-0.071)	0.295	0.044 (-0.095-0.182)	0.571	0.027 (-0.028-0.081)	0.378	2.16	0.827	-0.027	0.571	0.749
GCST90200588	X-21742 levels	3	0.20791	65826.6	-0.015 (-0.066-0.036)	0.577	1	-0.013 (-0.065-0.039)	0.629	-0.021 (-0.263-0.222)	0.894	-0.013 (-0.075-0.050)	0.734	0.081	0.96	-0.051	0.344	98
GCST90200589	X-21821 levels	10	0.38042	114286	0.009 (-0.022-0.041)	0.569	1	0.015 (-0.027-0.057)	0.485	0.005 (-0.078-0.089)	0.901	0.016 (-0.030-0.063)	0.511	1.25	0.999	-0.02	0.78	0.999
GCST90200590	X-21470 levels	5	0.17755	50179.5	0.002 (-0.053-0.058)	0.936	1	0.009 (-0.057-0.075)	0.783	-0.036 (-0.228-0.156)	0.737	0.013 (-0.071-0.096)	0.779	0.238	0.993	-0.015	0.755	0.995
GCST90200591	X-21383 levels	6	0.23729	73813.1	0.001 (-0.035-0.036)	0.962	1	-0.002 (-0.044-0.039)	0.916	0.003 (-0.096-0.103)	0.951	-0.008 (-0.057-0.040)	0.746	0.734	0.981	-0.038	0.234	0.975
GCST90200592	X-21607 levels	7	0.34866	105352	0.003 (-0.033-0.038)	0.885	1	0.000 (-0.043-0.043)	0.995	-0.023 (-0.113-0.068)	0.64	-0.000 (-0.053-0.052)	0.996	1.278	0.973	-0.034	0.475	0.977
GCST90200593	X-21834 levels	6	0.28118	86541.5	-0.023 (-0.062-0.016)	0.243	1	-0.025 (-0.073-0.023)	0.305	-0.098 (-0.221-0.024)	0.192	-0.042 (-0.092-0.008)	0.161	1.773	0.88	-0.105	0.056	0.807
GCST90200594	X-21467 levels	8	0.35759	107923	-0.003 (-0.036-0.031)	0.874	1	-0.005 (-0.048-0.038)	0.807	-0.036 (-0.131-0.060)	0.492	-0.005 (-0.054-0.044)	0.845	1.303	0.988	0.039	0.153	0.991
GCST90200595	X-22776 levels	8	0.36337	109562	-0.005 (-0.043-0.032)	0.779	1	-0.008 (-0.055-0.039)	0.735	0.004 (-0.104-0.113)	0.943	-0.012 (-0.067-0.043)	0.687	1.216	0.991	0.079	0.29	0.994
GCST90200596	X-23655 levels	5	0.26119	80684.7	-0.006 (-0.050-0.038)	0.784	1	-0.004 (-0.053-0.046)	0.887	-0.042 (-0.169-0.085)	0.561	-0.004 (-0.061-0.054)	0.909	0.75	0.945	-0.028	0.703	0.965
GCST90200597	X-22834 levels	6	0.25673	79484.2	-0.022 (-0.062-0.019)	0.302	1	-0.024 (-0.072-0.024)	0.332	-0.023 (-0.153-0.108)	0.749	-0.027 (-0.084-0.029)	0.389	1.119	0.952	0.009	0.888	0.943
GCST90200598	X-22771 levels	6	0.27538	84637.5	-0.022 (-0.059-0.015)	0.24	1	-0.033 (-0.078-0.011)	0.142	-0.001 (-0.117-0.114)	0.982	-0.034 (-0.081-0.013)	0.216	1.286	0.936	-0.097	0.067	0.928
GCST90200599	X-23639 levels	4	0.24648	76475.5	0.025 (-0.016-0.066)	0.23	1	0.031 (-0.015-0.078)	0.188	0.007 (-0.095-0.109)	0.906	0.035 (-0.017-0.086)	0.278	0.682	0.877	0.011	0.79	0.813
GCST90200600	X-23648 levels	6	0.27381	84107.9	0.009 (-0.028-0.047)	0.627	1	0.010 (-0.034-0.053)	0.669	0.019 (-0.096-0.134)	0.767	0.010 (-0.044-0.063)	0.74	0.644	0.986	-0.008	0.907	0.989
GCST90200601	X-23654 levels	5	0.23074	72189.3	-0.011 (-0.049-0.026)	0.564	1	-0.010 (-0.052-0.033)	0.654	-0.008 (-0.143-0.128)	0.92	-0.027 (-0.076-0.022)	0.343	0.982	0.912	0.031	0.345	0.83
GCST90200602	X-22520 levels	9	0.346	104579	0.000 (-0.039-0.040)	0.987	1	0.005 (-0.047-0.056)	0.854	-0.024 (-0.126-0.079)	0.662	0.006 (-0.054-0.066)	0.855	1.286	0.996	0.012	0.877	0.994
GCST90200603	X-23641 levels	9	0.21744	61266.4	-0.010 (-0.050-0.031)	0.633	1	-0.011 (-0.062-0.041)	0.678	-0.041 (-0.137-0.055)	0.431	-0.022 (-0.097-0.053)	0.585	1.923	0.983	-0.004	0.918	0.984
GCST90200604	X-23276 levels	6	0.29086	89030.2	0.026 (-0.020-0.071)	0.27	1	0.042 (-0.013-0.098)	0.137	0.019 (-0.112-0.150)	0.79	0.042 (-0.018-0.103)	0.231	1.105	0.954	0.025	0.553	0.916
GCST90200605	X-21845 levels	6	0.29115	89191.1	0.008 (-0.039-0.056)	0.733	1	0.006 (-0.051-0.062)	0.843	0.013 (-0.143-0.168)	0.879	0.006 (-0.060-0.073)	0.859	0.318	0.997	0.091	0.098	0.998
GCST90200606	X-22509 levels	3	0.22496	70550.8	0.005 (-0.049-0.059)	0.851	1	0.001 (-0.057-0.059)	0.971	0.046 (-0.168-0.261)	0.745	-0.001 (-0.067-0.064)	0.972	0.205	0.902	-0.002	0.958	98
GCST90200607	X-23644 levels	6	0.28668	87820.9	-0.014 (-0.051-0.024)	0.476	1	-0.030 (-0.075-0.016)	0.199	-0.009 (-0.110-0.091)	0.866	-0.029 (-0.077-0.018)	0.282	1.942	0.857	-0.063	0.215	0.796
GCST90200608	X-22162 levels	8	0.31873	96915.2	0.013 (-0.019-0.044)	0.422	1	0.035 (-0.006-0.077)	0.094	0.022 (-0.074-0.117)	0.672	0.036 (-0.012-0.084)	0.184	4.491	0.722	0.002	0.963	0.663
GCST90200609	X-23587 levels	5	0.20762	65467.6	0.000 (-0.039-0.039)	0.999	1	0.007 (-0.040-0.053)	0.781	0.011 (-0.107-0.129)	0.868	0.007 (-0.049-0.064)	0.81	0.654	0.957	-0.088	0.114	0.967
GCST90200610	X-23593 levels	7	0.30714	93570.9	0.000 (-0.034-0.034)	0.985	1	0.011 (-0.031-0.053)	0.617	-0.010 (-0.132-0.113)	0.882	0.013 (-0.034-0.059)	0.611	1.574	0.954	0.088	0.091	0.927
GCST90200611	X-23636 levels	9	0.34866	105352	-0.018 (-0.050-0.014)	0.27	1	-0.019 (-0.060-0.023)	0.374	-0.018 (-0.101-0.064)	0.675	-0.041 (-0.093-0.011)	0.165	1.952	0.982	0.077	0.373	0.954
GCST90200612	X-23678 levels	5	0.27409	84466.9	0.006 (-0.040-0.052)	0.8	1	0.006 (-0.046-0.058)	0.83	0.102 (-0.108-0.312)	0.41	0.028 (-0.030-0.085)	0.403	1.132	0.889	-0.015	0.795	0.788
GCST90200613	X-23680 levels	4	0.26991	83257.6	-0.008 (-0.050-0.034)	0.702	1	-0.009 (-0.055-0.038)	0.715	-0.072 (-0.249-0.106)	0.512	-0.009 (-0.062-0.044)	0.765	0.578	0.901	-0.001	0.981	0.925
GCST90200614	X-23780 levels	7	0.31845	96754.3	-0.013 (-0.048-0.023)	0.488	1	-0.025 (-0.068-0.018)	0.259	-0.055 (-0.164-0.054)	0.37	-0.027 (-0.076-0.023)	0.336	1.852	0.933	-0.064	0.137	0.92
GCST90200615	X-23974 levels	5	0.26488	81537.2	-0.022 (-0.061-0.018)	0.282	1	-0.028 (-0.075-0.019)	0.238	0.009 (-0.110-0.128)	0.895	-0.034 (-0.086-0.017)	0.264	1.239	0.872	-0.066	0.4	0.805
GCST90200616	X-23659 levels	9	0.34157	103278	0.007 (-0.023-0.037)	0.663	1	0.016 (-0.022-0.055)	0.396	0.001 (-0.087-0.089)	0.978	0.019 (-0.024-0.062)	0.419	2.087	0.978	-0.012	0.733	0.981
GCST90200617	X-23665 levels	8	0.36337	109562	0.022 (-0.012-0.056)	0.208	1	0.033 (-0.011-0.076)	0.138	0.039 (-0.068-0.146)	0.504	0.034 (-0.013-0.082)	0.201	1.097	0.993	0.022	0.712	0.986
GCST90200618	X-23782 levels	7	0.2914	89282.8	-0.003 (-0.037-0.030)	0.843	1	-0.002 (-0.043-0.040)	0.934	-0.037 (-0.124-0.049)	0.437	0.000 (-0.048-0.048)	0.996	1.11	0.981	-0.029	0.582	0.985
GCST90200619	X-24295 levels	3	0.24233	75533.5	0.017 (-0.027-0.062)	0.453	1	0.017 (-0.032-0.066)	0.498	0.024 (-0.187-0.234)	0.861	0.017 (-0.032-0.067)	0.565	0.013	0.994	-0.082	0.162	98
GCST90200620	X-24243 levels	7	0.32451	98553.6	0.002 (-0.034-0.039)	0.905	1	0.009 (-0.038-0.056)	0.704	0.021 (-0.113-0.154)	0.774	0.009 (-0.043-0.061)	0.752	1.476	0.961	0.032	0.603	0.956
GCST90200621	X-23739 levels	7	0.27959	85746.3	0.002 (-0.033-0.036)	0.921	1	0.002 (-0.042-0.046)	0.921	-0.036 (-0.150-0.077)	0.556	0.005 (-0.046-0.056)	0.859	1.128	0.98	-0.013	0.712	0.988
GCST90200623	X-24241 levels	9	0.35759	107923	0.010 (-0.023-0.042)	0.56	1	0.016 (-0.026-0.059)	0.446	0.004 (-0.084-0.093)	0.927	0.034 (-0.018-0.086)	0.236	3.184	0.922	0.034	0.459	0.867
GCST90200624	X-24328 levels	6	0.30373	92545.1	0.016 (-0.017-0.049)	0.345	1	0.018 (-0.022-0.057)	0.379	0.013 (-0.069-0.096)	0.767	0.028 (-0.019-0.075)	0.296	1.544	0.908	-0.037	0.437	0.895
GCST90200625	X-24456 levels	6	0.26516	81896.2	0.010 (-0.030-0.051)	0.615	1	0.022 (-0.027-0.071)	0.384	0.082 (-0.055-0.220)	0.306	0.025 (-0.029-0.080)	0.4	1.411	0.923	-0.005	0.904	0.895
GCST90200626	X-24418 levels	6	0.27349	84047.5	0.012 (-0.030-0.053)	0.582	1	0.019 (-0.031-0.069)	0.462	0.016 (-0.088-0.121)	0.773	0.024 (-0.035-0.083)	0.464	1.149	0.95	0.021	0.644	0.912
GCST90200627	X-24344 levels	7	0.28697	87981.8	0.006 (-0.037-0.049)	0.783	1	0.011 (-0.043-0.065)	0.693	0.027 (-0.100-0.154)	0.69	0.031 (-0.026-0.087)	0.332	1.899	0.929	0.011	0.85	0.859
GCST90200628	X-24556 levels	5	0.24623	76383.8	-0.001 (-0.039-0.037)	0.947	1	-0.001 (-0.045-0.044)	0.973	0.007 (-0.112-0.126)	0.914	-0.001 (-0.054-0.052)	0.974	0.628	0.96	-0.092	0.014	0.974
GCST90200629	X-24337 levels	7	0.17858	50258.4	0.011 (-0.033-0.055)	0.628	1	0.014 (-0.042-0.070)	0.634	0.015 (-0.090-0.121)	0.787	0.016 (-0.062-0.094)	0.703	1.514	0.959	-0.023	0.53	0.964
GCST90200630	X-24546 levels	4	0.11792	33163.1	0.004 (-0.055-0.064)	0.886	1	0.006 (-0.066-0.079)	0.862	-0.044 (-0.170-0.081)	0.558	0.026 (-0.067-0.119)	0.624	0.78	0.854	0.036	0.408	0.847
GCST90200631	X-24306 levels	6	0.2809	86182.4	-0.004 (-0.040-0.033)	0.837	1	-0.024 (-0.070-0.021)	0.3	-0.032 (-0.129-0.065)	0.548	-0.023 (-0.074-0.028)	0.414	2.515	0.774	0.023	0.571	0.714
GCST90200632	X-24307 levels	6	0.24623	76383.8	-0.016 (-0.052-0.020)	0.386	1	-0.016 (-0.061-0.028)	0.479	0.008 (-0.100-0.116)	0.896	-0.016 (-0.066-0.035)	0.568	0.523	0.991	0.084	0.186	0.992
GCST90200633	X-24334 levels	7	0.26222	80763.6	-0.004 (-0.038-0.030)	0.818	1	0.006 (-0.036-0.048)	0.783	-0.003 (-0.105-0.099)	0.956	0.006 (-0.042-0.055)	0.804	1.086	0.982	-0.032	0.642	0.971
GCST90200634	X-24518 levels	6	0.28697	87981.8	-0.027 (-0.067-0.013)	0.19	1	-0.039 (-0.089-0.011)	0.125	-0.076 (-0.198-0.047)	0.293	-0.042 (-0.097-0.013)	0.196	1.858	0.868	-0.045	0.303	0.834
GCST90200635	X-24494 levels	5	0.26931	82838.2	-0.009 (-0.051-0.032)	0.658	1	-0.013 (-0.060-0.035)	0.604	-0.032 (-0.134-0.069)	0.579	-0.014 (-0.068-0.040)	0.637	0.797	0.939	-0.076	0.172	0.958
GCST90200636	X-24544 levels	4	0.11136	31539.3	-0.014 (-0.071-0.044)	0.639	1	-0.017 (-0.084-0.051)	0.629	0.005 (-0.124-0.134)	0.945	-0.018 (-0.107-0.071)	0.716	0.818	0.845	-0.028	0.291	0.883
GCST90200637	X-24531 levels	5	0.14104	39884.7	-0.008 (-0.065-0.049)	0.79	1	-0.007 (-0.077-0.063)	0.841	-0.004 (-0.142-0.135)	0.962	-0.004 (-0.089-0.081)	0.935	0.3	0.99	0.027	0.625	0.992
GCST90200638	X-24811 levels	2	0.02758	7724.08	-0.014 (-0.106-0.079)	0.772	1							0.065	0.798	0.015	0.717	98
GCST90200639	X-24757 levels	4	0.23361	72960.7	0.013 (-0.035-0.061)	0.587	1	0.022 (-0.033-0.077)	0.431	-0.007 (-0.149-0.135)	0.934	0.022 (-0.039-0.083)	0.529	0.578	0.901	-0.072	0.233	0.886
GCST90200640	X-24978 levels	7	0.31398	95553.7	0.007 (-0.036-0.050)	0.742	1	0.006 (-0.047-0.058)	0.837	0.039 (-0.093-0.170)	0.59	0.005 (-0.054-0.063)	0.884	0.403	0.999	0.051	0.349	0.999
GCST90200641	X-24970 levels	10	0.38042	114286	-0.001 (-0.032-0.029)	0.924	1	-0.003 (-0.041-0.036)	0.893	-0.012 (-0.093-0.070)	0.788	-0.008 (-0.056-0.039)	0.735	1.26	0.999	-0.018	0.747	0.999
GCST90200642	X-24795 levels	3	0.23361	72960.7	0.012 (-0.046-0.070)	0.677	1	0.018 (-0.045-0.082)	0.572	0.096 (-0.094-0.287)	0.503	0.024 (-0.042-0.090)	0.555	0.821	0.663	0.04	0.213	98
GCST90200643	X-24951 levels	7	0.2914	89282.8	0.004 (-0.029-0.038)	0.802	1	0.006 (-0.037-0.049)	0.783	0.005 (-0.082-0.093)	0.907	0.008 (-0.042-0.058)	0.766	1.828	0.935	0.048	0.403	0.946
GCST90200644	X-24728 levels	5	0.25254	78274.9	0.014 (-0.023-0.051)	0.458	1	0.023 (-0.020-0.065)	0.305	0.035 (-0.110-0.181)	0.666	0.027 (-0.022-0.077)	0.339	2.232	0.693	0.012	0.79	0.693
GCST90200645	X-24565 levels	6	0.24782	76813	-0.009 (-0.059-0.041)	0.72	1	-0.007 (-0.068-0.054)	0.814	-0.013 (-0.173-0.147)	0.88	0.009 (-0.064-0.082)	0.827	0.67	0.985	0.032	0.302	0.952
GCST90200646	X-24801 levels	4	0.23045	71830.3	-0.007 (-0.047-0.034)	0.75	1	-0.006 (-0.051-0.039)	0.795	-0.046 (-0.216-0.123)	0.645	0.000 (-0.049-0.049)	0.998	0.23	0.973	-0.003	0.943	0.945
GCST90200647	X-24736 levels	2	0.07935	22514.2	0.013 (-0.099-0.125)	0.816	1							0.032	0.857	0.013	0.774	98
GCST90200648	X-24585 levels	8	0.33	100199	0.009 (-0.024-0.041)	0.605	1	0.012 (-0.029-0.054)	0.567	-0.021 (-0.111-0.068)	0.657	0.014 (-0.035-0.062)	0.591	1.616	0.978	0.064	0.126	0.986
GCST90200649	X-24588 levels	8	0.31423	95645.4	-0.001 (-0.032-0.031)	0.963	1	0.008 (-0.030-0.046)	0.669	-0.015 (-0.095-0.065)	0.73	0.011 (-0.038-0.061)	0.671	1.507	0.982	0.017	0.669	0.978
GCST90200650	X-25109 levels	5	0.23361	72960.7	-0.004 (-0.044-0.036)	0.847	1	-0.006 (-0.054-0.041)	0.795	-0.034 (-0.157-0.090)	0.631	-0.004 (-0.060-0.052)	0.897	0.987	0.912	-0.045	0.413	0.924
GCST90200651	X-24947 levels	5	0.11111	31447.5	0.004 (-0.048-0.055)	0.889	1	0.006 (-0.058-0.069)	0.863	-0.003 (-0.194-0.187)	0.974	0.007 (-0.071-0.086)	0.862	1.131	0.889	-0.001	0.984	0.901
GCST90200652	X-24949 levels	6	0.14968	42096.5	0.003 (-0.046-0.051)	0.915	1	0.007 (-0.050-0.064)	0.807	0.025 (-0.097-0.146)	0.713	0.020 (-0.061-0.101)	0.649	1.118	0.953	0.033	0.473	0.949
GCST90200653	X-24812 levels	6	0.23939	74401	0.019 (-0.018-0.056)	0.316	1	0.026 (-0.018-0.071)	0.249	0.008 (-0.105-0.122)	0.892	0.030 (-0.020-0.080)	0.293	1.33	0.932	0.091	0.02	0.905
GCST90200654	X-25217 levels	4	0.2118	66676.9	-0.007 (-0.065-0.051)	0.815	1	-0.002 (-0.070-0.066)	0.957	-0.007 (-0.196-0.183)	0.952	-0.001 (-0.077-0.074)	0.972	0.142	0.986	-0.02	0.765	0.985
GCST90200655	X-25828 levels	5	0.21446	67450.4	0.006 (-0.031-0.043)	0.754	1	0.005 (-0.039-0.049)	0.826	0.028 (-0.078-0.134)	0.638	0.027 (-0.025-0.080)	0.364	2.153	0.708	0.008	0.929	0.637
GCST90200656	X-25371 levels	5	0.22233	69676.8	-0.002 (-0.040-0.037)	0.925	1	-0.004 (-0.046-0.039)	0.861	0.013 (-0.131-0.156)	0.875	0.017 (-0.036-0.069)	0.566	1.279	0.865	-0.061	0.118	0.75
GCST90200657	X-25419 levels	7	0.30108	91771.6	0.010 (-0.024-0.045)	0.554	1	0.021 (-0.023-0.064)	0.351	0.036 (-0.055-0.126)	0.476	0.026 (-0.025-0.076)	0.355	1.812	0.936	-0.003	0.94	0.883
GCST90200658	X-25265 levels	7	0.29009	88846.7	-0.023 (-0.060-0.013)	0.207	1	-0.040 (-0.085-0.005)	0.082	-0.065 (-0.195-0.065)	0.372	-0.045 (-0.098-0.009)	0.151	2.167	0.904	-0.007	0.755	0.81
GCST90200659	X-25172 levels	5	0.30168	92191	0.008 (-0.033-0.049)	0.7	1	0.018 (-0.030-0.066)	0.453	0.076 (-0.102-0.254)	0.464	0.019 (-0.032-0.071)	0.496	1.142	0.888	-0.018	0.552	0.854
GCST90200660	X-25957 levels	10	0.38042	114286	-0.009 (-0.041-0.024)	0.6	1	-0.015 (-0.057-0.027)	0.49	-0.026 (-0.113-0.060)	0.571	-0.019 (-0.068-0.029)	0.456	1.822	0.994	0.037	0.61	0.995
GCST90200661	X-25422 levels	3	0.23549	73550.7	0.034 (-0.009-0.077)	0.121	1	0.040 (-0.006-0.086)	0.092	0.124 (-0.202-0.451)	0.592	0.041 (-0.009-0.091)	0.251	0.694	0.707	0.041	0.46	98
GCST90200662	X-25790 levels	4	0.11111	31447.5	0.004 (-0.049-0.057)	0.878	1	0.006 (-0.054-0.066)	0.841	-0.125 (-0.626-0.376)	0.673	0.010 (-0.069-0.088)	0.823	0.35	0.95	-0.066	0.463	0.954
GCST90200663	X-25420 levels	8	0.31842	96854.7	0.010 (-0.022-0.041)	0.549	1	0.013 (-0.024-0.051)	0.489	0.016 (-0.066-0.099)	0.709	0.032 (-0.016-0.080)	0.236	2.373	0.936	-0.052	0.213	0.875
GCST90200664	X-25810 levels	4	0.25332	78458.4	0.004 (-0.036-0.044)	0.855	1	0.006 (-0.038-0.050)	0.782	0.013 (-0.090-0.116)	0.826	0.003 (-0.049-0.055)	0.919	0.656	0.884	0.007	0.826	0.923
GCST90200665	X-25433 levels	7	0.29824	91265.6	0.027 (-0.012-0.066)	0.176	1	0.031 (-0.015-0.078)	0.186	0.028 (-0.076-0.131)	0.625	0.032 (-0.023-0.087)	0.293	0.259	1	0.023	0.46	1
GCST90200666	X-25343 levels	2	0.20791	65826.6	0.014 (-0.035-0.063)	0.566	1							0.621	0.431	-0.079	0.192	98
GCST90200667	X-25271 levels	5	0.27435	84558.6	0.003 (-0.037-0.042)	0.892	1	0.004 (-0.042-0.050)	0.862	0.051 (-0.074-0.176)	0.484	0.027 (-0.022-0.077)	0.343	2.581	0.63	0.039	0.609	0.516
GCST90200668	X-25520 levels	6	0.30136	92130.6	0.006 (-0.031-0.044)	0.748	1	-0.017 (-0.064-0.030)	0.476	0.060 (-0.061-0.180)	0.387	0.042 (-0.009-0.094)	0.169	3.392	0.64	0.019	0.762	0.469
GCST90200669	X-25519 levels	7	0.30402	92904.1	-0.010 (-0.045-0.025)	0.572	1	-0.009 (-0.050-0.032)	0.662	-0.021 (-0.124-0.081)	0.698	-0.029 (-0.078-0.021)	0.303	0.954	0.987	0.024	0.684	0.964
GCST90200670	X-26111 levels	7	0.3316	100628	0.008 (-0.028-0.044)	0.647	1	0.014 (-0.029-0.058)	0.522	-0.000 (-0.100-0.099)	0.997	0.019 (-0.030-0.067)	0.48	2.137	0.907	0.104	0.038	0.895
GCST90200671	X-26109 levels	5	0.23464	73039.6	0.018 (-0.021-0.058)	0.36	1	0.030 (-0.017-0.077)	0.213	0.034 (-0.088-0.156)	0.626	0.035 (-0.019-0.090)	0.271	1.792	0.774	-0.037	0.298	0.707
GCST90200672	X-26054 levels	4	0.18582	59382	0.022 (-0.017-0.062)	0.266	1	0.027 (-0.017-0.071)	0.229	-0.029 (-0.167-0.110)	0.724	0.033 (-0.017-0.083)	0.284	1.019	0.797	-0.003	0.92	0.793
GCST90200673	Carnitine C4 levels	5	0.252	78022.3	-0.014 (-0.053-0.024)	0.464	1	-0.017 (-0.063-0.029)	0.471	0.011 (-0.127-0.149)	0.887	-0.017 (-0.071-0.037)	0.568	0.27	0.992	-0.009	0.8	0.99
GCST90200674	Androsterone sulfate levels	2	0.07935	22514.2	0.002 (-0.081-0.086)	0.957	1							0	0.993	-0.013	0.563	98
GCST90200675	N-acetyltyrosine levels	7	0.31873	96915.2	0.012 (-0.025-0.048)	0.529	1	0.018 (-0.027-0.062)	0.433	-0.001 (-0.114-0.112)	0.982	0.009 (-0.043-0.062)	0.739	2.19	0.901	-0.03	0.426	0.93
GCST90200676	N-acetyl-L-glutamine levels	5	0.23549	73550.7	0.016 (-0.022-0.055)	0.406	1	0.018 (-0.026-0.061)	0.421	0.044 (-0.101-0.189)	0.594	0.020 (-0.027-0.068)	0.453	1.112	0.892	0.019	0.528	0.903
GCST90200677	N-acetylphenylalanine levels	6	0.26251	81122.6	-0.005 (-0.041-0.030)	0.776	1	-0.001 (-0.045-0.043)	0.958	-0.033 (-0.164-0.098)	0.65	0.011 (-0.034-0.056)	0.643	1.812	0.874	0.011	0.731	0.84
GCST90200678	N-acetylasparagine levels	7	0.27538	84637.5	0.004 (-0.031-0.040)	0.805	1	0.011 (-0.033-0.055)	0.633	0.021 (-0.087-0.128)	0.721	0.008 (-0.040-0.055)	0.759	1.625	0.951	0.058	0.106	0.957
GCST90200679	N-acetylarginine levels	5	0.23045	71830.3	0.008 (-0.030-0.045)	0.685	1	0.007 (-0.038-0.051)	0.772	0.014 (-0.099-0.128)	0.82	0.006 (-0.043-0.055)	0.823	0.535	0.97	0.036	0.229	0.976
GCST90200680	5-acetylamino-6-formylamino-3-methyluracil levels	6	0.29086	89030.2	-0.004 (-0.043-0.035)	0.836	1	-0.006 (-0.053-0.041)	0.805	0.038 (-0.072-0.149)	0.534	-0.008 (-0.065-0.049)	0.79	1.23	0.942	0.054	0.111	0.948
GCST90200681	Orotidine levels	7	0.151	42534.4	-0.026 (-0.066-0.014)	0.207	1	-0.030 (-0.080-0.020)	0.235	-0.041 (-0.140-0.058)	0.453	-0.031 (-0.099-0.037)	0.403	0.648	0.996	-0.004	0.875	0.994
GCST90200682	3-methylcytidine levels	7	0.30877	94265.5	-0.006 (-0.039-0.028)	0.738	1	-0.008 (-0.048-0.031)	0.679	-0.029 (-0.129-0.072)	0.602	-0.011 (-0.056-0.035)	0.662	1.071	0.983	-0.02	0.53	0.986
GCST90200683	N-acetylcitrulline levels	6	0.25673	79484.2	-0.017 (-0.056-0.021)	0.377	1	-0.026 (-0.071-0.018)	0.249	0.008 (-0.113-0.129)	0.903	-0.026 (-0.079-0.027)	0.382	1.238	0.941	-0.027	0.503	0.928
GCST90200684	N-acetyl-aspartyl-glutamate (naag) levels	5	0.24623	76383.8	0.011 (-0.029-0.050)	0.59	1	0.019 (-0.027-0.066)	0.41	0.018 (-0.102-0.139)	0.785	0.025 (-0.027-0.078)	0.396	1.764	0.779	0.027	0.536	0.724
GCST90200685	1-stearoyl-2-arachidonoyl-gpc (18:0/20:4) levels	2	0.19475	61952.7	-0.001 (-0.049-0.047)	0.966	1							0.36	0.549	-0.03	0.149	98
GCST90200686	Bilirubin (E,E) levels	4	0.24173	75114.1	-0.030 (-0.070-0.010)	0.138	1	-0.032 (-0.077-0.013)	0.167	-0.022 (-0.119-0.075)	0.701	-0.032 (-0.085-0.021)	0.321	0.075	0.995	-0.034	0.298	0.997
GCST90200687	Bilirubin (E,Z or Z,E) levels	7	0.27538	84637.5	-0.019 (-0.053-0.015)	0.279	1	-0.031 (-0.073-0.011)	0.149	-0.034 (-0.137-0.069)	0.546	-0.034 (-0.081-0.014)	0.213	2.237	0.897	-0.059	0.061	0.867
GCST90200688	Androsterone glucuronide levels	5	0.29275	89620.2	0.011 (-0.023-0.045)	0.532	1	0.017 (-0.022-0.056)	0.389	-0.005 (-0.135-0.125)	0.941	0.027 (-0.015-0.069)	0.272	2.293	0.682	-0.039	0.227	0.547
GCST90200689	N6-methyllysine levels	5	0.28222	86620.3	0.003 (-0.036-0.041)	0.895	1	0.003 (-0.043-0.049)	0.894	0.056 (-0.063-0.176)	0.424	0.003 (-0.048-0.053)	0.924	1.169	0.883	0.005	0.878	0.907
GCST90200690	N-acetyl-1-methylhistidine levels	5	0.23464	73039.6	0.014 (-0.024-0.052)	0.473	1	0.017 (-0.026-0.061)	0.438	0.017 (-0.102-0.135)	0.8	0.019 (-0.034-0.071)	0.527	0.278	0.991	0.017	0.547	0.994
GCST90200691	N-delta-acetylornithine levels	6	0.28508	87391.7	0.013 (-0.023-0.049)	0.481	1	0.016 (-0.027-0.059)	0.458	0.027 (-0.067-0.120)	0.606	0.017 (-0.034-0.069)	0.537	0.285	0.998	-0.005	0.871	0.998
GCST90200692	1-palmitoyl-2-arachidonoyl-gpc (16:0/20:4n6) levels	5	0.25332	78458.4	0.009 (-0.028-0.047)	0.627	1	0.015 (-0.029-0.059)	0.498	0.013 (-0.081-0.107)	0.805	0.022 (-0.030-0.073)	0.456	2.319	0.677	0.009	0.722	0.737
GCST90200693	Glycochenodeoxycholate glucuronide (1) levels	6	0.34054	103199	0.008 (-0.030-0.045)	0.689	1	0.007 (-0.035-0.050)	0.735	-0.009 (-0.132-0.113)	0.888	0.006 (-0.043-0.055)	0.817	1.334	0.931	0.03	0.611	0.953
GCST90200694	2'-o-methylcytidine levels	7	0.3355	101478	0.025 (-0.009-0.060)	0.152	1	0.027 (-0.018-0.071)	0.238	0.014 (-0.076-0.103)	0.775	0.029 (-0.017-0.074)	0.263	1.193	0.977	-0.053	0.122	0.983
GCST90200695	2'-o-methyluridine levels	6	0.25938	80257.7	-0.009 (-0.047-0.028)	0.63	1	-0.013 (-0.059-0.032)	0.571	-0.037 (-0.147-0.074)	0.55	-0.023 (-0.076-0.030)	0.436	1.446	0.919	0.024	0.5	0.878
GCST90200696	N6,N6-dimethyllysine levels	7	0.3098	94344.4	0.005 (-0.030-0.040)	0.764	1	0.006 (-0.037-0.049)	0.79	0.033 (-0.074-0.139)	0.575	0.012 (-0.036-0.061)	0.637	1.642	0.949	0.019	0.75	0.958
GCST90200697	N2-acetyl,N6,N6-dimethyllysine levels	4	0.26516	81896.2	0.001 (-0.042-0.043)	0.977	1	0.002 (-0.045-0.049)	0.928	0.066 (-0.102-0.233)	0.521	0.005 (-0.047-0.056)	0.871	0.975	0.807	-0.022	0.447	0.85
GCST90200698	N2-acetyl,N6-methyllysine levels	4	0.24782	76813	0.020 (-0.022-0.062)	0.358	1	0.020 (-0.028-0.068)	0.414	0.014 (-0.140-0.169)	0.873	0.019 (-0.034-0.073)	0.526	0.196	0.978	0.004	0.877	0.987
GCST90200699	Deoxycholic acid glucuronide levels	8	0.34157	103278	-0.006 (-0.039-0.027)	0.723	1	-0.000 (-0.042-0.042)	0.999	-0.025 (-0.125-0.076)	0.648	0.001 (-0.048-0.051)	0.955	2.482	0.928	0.081	0.137	0.946
GCST90200700	Decadienedioic acid (C10:2-DC) levels	7	0.27538	84637.5	0.004 (-0.030-0.039)	0.797	1	0.014 (-0.030-0.057)	0.535	-0.017 (-0.121-0.086)	0.758	0.025 (-0.022-0.073)	0.336	2.186	0.902	-0.006	0.915	0.808
GCST90200701	Bilirubin degradation product, C17H18N2O4 (1) levels	4	0.1124	31618.2	-0.010 (-0.066-0.046)	0.73	1	-0.028 (-0.097-0.042)	0.437	0.001 (-0.157-0.160)	0.988	-0.030 (-0.120-0.061)	0.567	1.182	0.757	-0.043	0.134	0.756
GCST90200702	Bilirubin degradation product, C17H18N2O4 (2) levels	3	0.11136	31539.3	-0.031 (-0.101-0.039)	0.384	1	-0.033 (-0.113-0.046)	0.412	-0.030 (-0.219-0.159)	0.806	-0.034 (-0.127-0.059)	0.55	0.015	0.992	-0.064	0.033	98
GCST90200703	Bilirubin degradation product, C17H18N2O4 (3) levels	4	0.08956	25255.5	0.001 (-0.054-0.056)	0.978	1	-0.003 (-0.067-0.061)	0.928	-0.043 (-0.170-0.084)	0.573	-0.012 (-0.101-0.077)	0.807	0.672	0.88	-0.019	0.55	0.854
GCST90200704	Bilirubin (z,z) levels	6	0.14682	41325.1	-0.010 (-0.055-0.034)	0.647	1	-0.015 (-0.069-0.039)	0.58	-0.012 (-0.119-0.095)	0.838	-0.021 (-0.098-0.056)	0.615	1.128	0.952	-0.034	0.21	0.955
GCST90200705	Ethylmalonate levels	7	0.27381	84107.9	-0.016 (-0.050-0.018)	0.357	1	-0.024 (-0.066-0.018)	0.259	-0.040 (-0.140-0.060)	0.467	-0.026 (-0.078-0.025)	0.354	1.13	0.98	0.02	0.435	0.965
GCST90200706	Biliverdin levels	6	0.29718	90921.3	-0.008 (-0.043-0.027)	0.663	1	-0.010 (-0.053-0.032)	0.63	-0.017 (-0.120-0.086)	0.764	-0.018 (-0.064-0.027)	0.465	0.516	0.992	-0.004	0.877	0.98
GCST90200707	Glycine levels	3	0.22467	70389.9	0.029 (-0.013-0.072)	0.176	1	0.029 (-0.017-0.076)	0.216	0.034 (-0.085-0.153)	0.672	0.029 (-0.021-0.080)	0.371	0.009	0.995	0.03	0.252	98
GCST90200708	X-12112 levels	5	0.28697	87981.8	-0.006 (-0.045-0.034)	0.776	1	-0.002 (-0.048-0.044)	0.926	-0.015 (-0.140-0.110)	0.826	0.002 (-0.048-0.051)	0.951	0.471	0.976	-0.037	0.208	0.952
GCST90200709	X-12798 levels	8	0.35759	107923	-0.021 (-0.055-0.013)	0.231	1	-0.022 (-0.065-0.022)	0.33	-0.041 (-0.131-0.050)	0.41	-0.040 (-0.090-0.011)	0.166	2.109	0.954	-0.048	0.082	0.909
GCST90200710	X-13431 levels	8	0.30373	92545.1	0.014 (-0.018-0.047)	0.39	1	0.021 (-0.020-0.062)	0.31	0.005 (-0.076-0.086)	0.904	0.024 (-0.022-0.069)	0.344	1.519	0.982	-0.016	0.702	0.976
GCST90200711	X-19141 levels	8	0.34157	103278	-0.023 (-0.056-0.010)	0.177	1	-0.022 (-0.063-0.019)	0.301	-0.017 (-0.117-0.083)	0.748	-0.020 (-0.071-0.030)	0.455	0.322	1	-0.009	0.778	1
GCST90200712	Spermidine to 5-methylthioadenosine (MTA) ratio	5	0.15575	43895.8	-0.004 (-0.059-0.052)	0.899	1	-0.016 (-0.088-0.057)	0.674	0.016 (-0.123-0.155)	0.835	-0.022 (-0.109-0.065)	0.648	1.377	0.848	-0.048	0.375	0.867
GCST90200713	Spermidine to ornithine ratio	5	0.24623	76383.8	-0.015 (-0.056-0.026)	0.472	1	-0.023 (-0.071-0.025)	0.352	-0.013 (-0.138-0.113)	0.853	-0.026 (-0.082-0.031)	0.426	0.991	0.911	-0.029	0.553	0.891
GCST90200714	Alpha-ketoglutarate to alpha-ketobutyrate ratio	7	0.28508	87391.7	0.009 (-0.025-0.043)	0.601	1	0.014 (-0.030-0.059)	0.528	0.000 (-0.092-0.093)	0.994	0.016 (-0.035-0.067)	0.566	1.325	0.97	0.011	0.802	0.976
GCST90200715	Alpha-ketoglutarate to glutamate ratio	7	0.30108	91771.6	0.018 (-0.015-0.051)	0.277	1	0.023 (-0.017-0.063)	0.254	0.022 (-0.060-0.105)	0.618	0.025 (-0.021-0.071)	0.327	0.765	0.993	-0.081	0.03	0.991
GCST90200716	Adenosine 5'-diphosphate (ADP) to phosphoethanolamine ratio	4	0.21758	68315.4	-0.005 (-0.060-0.050)	0.858	1	-0.007 (-0.069-0.055)	0.819	-0.007 (-0.227-0.213)	0.958	-0.011 (-0.080-0.059)	0.782	0.119	0.99	0.032	0.568	0.977
GCST90200717	3-phosphoglycerate to adenosine 5'-diphosphate (ADP) ratio	6	0.29009	88846.7	0.014 (-0.036-0.064)	0.58	1	0.016 (-0.044-0.076)	0.611	-0.001 (-0.196-0.193)	0.99	0.039 (-0.028-0.105)	0.309	1.647	0.895	0.036	0.595	0.785
GCST90200718	Alpha-ketoglutarate to succinate ratio	6	0.32107	97628.3	-0.001 (-0.037-0.036)	0.963	1	-0.003 (-0.045-0.039)	0.883	-0.018 (-0.112-0.077)	0.729	-0.004 (-0.055-0.048)	0.887	0.226	0.999	0.022	0.591	0.998
GCST90200719	Adenosine 3',5'-cyclic monophosphate (cAMP) to adenosine 5'-monophosphate (AMP) ratio	6	0.29718	90921.3	0.022 (-0.019-0.063)	0.285	1	0.030 (-0.020-0.079)	0.24	0.023 (-0.089-0.136)	0.707	0.032 (-0.026-0.089)	0.331	0.971	0.965	0.089	0.312	0.954
GCST90200720	Adenosine 5'-diphosphate (ADP) to pantothenate ratio	5	0.26726	82484.1	-0.022 (-0.074-0.031)	0.416	1	-0.028 (-0.088-0.031)	0.355	0.022 (-0.209-0.252)	0.865	-0.029 (-0.096-0.037)	0.435	0.877	0.928	-0.098	0.15	0.952
GCST90200721	Adenosine 5'-diphosphate (ADP) to phosphate ratio	6	0.26222	80763.6	-0.004 (-0.053-0.045)	0.868	1	-0.012 (-0.071-0.047)	0.687	0.027 (-0.124-0.179)	0.742	-0.013 (-0.081-0.055)	0.72	0.613	0.987	-0.007	0.859	0.988
GCST90200722	S-adenosylhomocysteine (SAH) to leucine ratio	5	0.27381	84107.9	0.025 (-0.017-0.066)	0.239	1	0.037 (-0.010-0.084)	0.125	0.001 (-0.128-0.131)	0.984	0.037 (-0.016-0.090)	0.24	0.759	0.944	0.015	0.715	0.903
GCST90200723	S-adenosylhomocysteine (SAH) to 5-methyluridine (ribothymidine) ratio	5	0.23939	74401	0.011 (-0.031-0.053)	0.622	1	0.006 (-0.041-0.054)	0.79	-0.007 (-0.139-0.125)	0.924	0.004 (-0.053-0.061)	0.897	0.317	0.989	-0.025	0.697	0.981
GCST90200724	Cholate to taurocholate ratio	7	0.31873	96915.2	0.001 (-0.036-0.039)	0.947	1	0.008 (-0.038-0.054)	0.73	-0.037 (-0.155-0.081)	0.568	0.018 (-0.035-0.071)	0.53	1.855	0.933	-0.092	0.113	0.909
GCST90200725	Adenosine 5'-diphosphate (ADP) to creatine ratio	7	0.3098	94344.4	-0.013 (-0.059-0.034)	0.589	1	-0.020 (-0.078-0.038)	0.501	0.027 (-0.111-0.165)	0.719	-0.023 (-0.090-0.045)	0.537	0.562	0.997	0.014	0.78	0.997
GCST90200726	N-acetylputrescine to (N(1) + N(8))-acetylspermidine ratio	10	0.38042	114286	0.002 (-0.029-0.032)	0.913	1	0.009 (-0.031-0.049)	0.657	-0.008 (-0.089-0.073)	0.852	0.014 (-0.034-0.063)	0.574	2.733	0.974	-0.013	0.639	0.971
GCST90200727	Adenosine 3',5'-cyclic monophosphate (cAMP) to taurocholate ratio	6	0.28665	87921.4	0.007 (-0.034-0.048)	0.732	1	0.010 (-0.040-0.061)	0.686	-0.010 (-0.117-0.097)	0.864	0.018 (-0.036-0.073)	0.538	0.871	0.972	-0.001	0.988	0.952
GCST90200728	Adenosine 5'-diphosphate (ADP) to Adenosine 5'-monophosphate (AMP) ratio	5	0.26726	82484.1	-0.025 (-0.078-0.029)	0.366	1	-0.028 (-0.089-0.033)	0.363	-0.088 (-0.324-0.147)	0.516	-0.033 (-0.101-0.034)	0.39	0.807	0.937	-0.003	0.958	0.929
GCST90200729	3-phosphoglycerate to phosphate ratio	6	0.32317	98216.2	-0.017 (-0.054-0.021)	0.382	1	-0.017 (-0.058-0.025)	0.439	-0.033 (-0.134-0.067)	0.554	-0.016 (-0.068-0.036)	0.568	0.317	0.997	-0.09	0.075	0.998
GCST90200730	Adenosine 5'-diphosphate (ADP) to fructose ratio	3	0.23074	72189.3	-0.029 (-0.089-0.032)	0.355	1	-0.037 (-0.103-0.029)	0.268	0.079 (-0.303-0.461)	0.755	-0.037 (-0.106-0.031)	0.396	0.459	0.795	-0.029	0.481	98
GCST90200731	Adenosine 5'-diphosphate (ADP) to mannose ratio	7	0.30714	93570.9	-0.021 (-0.067-0.026)	0.382	1	-0.023 (-0.081-0.034)	0.427	0.004 (-0.145-0.152)	0.965	-0.037 (-0.101-0.028)	0.313	0.834	0.991	0.015	0.774	0.986
GCST90200732	Adenosine 5'-diphosphate (ADP) to tyrosine ratio	5	0.28431	87208.3	-0.011 (-0.064-0.041)	0.672	1	-0.022 (-0.082-0.038)	0.474	0.016 (-0.187-0.218)	0.889	-0.024 (-0.093-0.046)	0.544	0.938	0.919	-0.02	0.566	0.902
GCST90200733	Adenosine 5'-diphosphate (ADP) to N-acetylglucosamine to N-acetylgalactosamine ratio	6	0.30714	93570.9	-0.013 (-0.064-0.037)	0.609	1	-0.022 (-0.083-0.040)	0.49	0.046 (-0.142-0.234)	0.657	-0.032 (-0.104-0.041)	0.433	1.12	0.952	-0.049	0.341	0.895
GCST90200734	Adenosine 5'-monophosphate (AMP) to palmitate (16:0) ratio	7	0.32582	98989.7	-0.013 (-0.047-0.022)	0.476	1	-0.011 (-0.054-0.031)	0.601	0.008 (-0.087-0.102)	0.88	-0.010 (-0.058-0.037)	0.683	0.725	0.994	-0.014	0.817	0.997
GCST90200735	Arginine to ornithine ratio	6	0.23939	74401	-0.011 (-0.047-0.025)	0.559	1	-0.010 (-0.052-0.033)	0.657	0.012 (-0.098-0.123)	0.836	-0.010 (-0.061-0.041)	0.717	1.294	0.936	0.019	0.616	0.959
GCST90200736	Adenosine 5'-diphosphate (ADP) to arginine ratio	6	0.30714	93570.9	-0.004 (-0.054-0.046)	0.872	1	-0.006 (-0.064-0.052)	0.832	0.041 (-0.143-0.225)	0.685	-0.010 (-0.074-0.054)	0.772	0.418	0.995	-0.03	0.497	0.995
GCST90200737	Adenosine 5'-diphosphate (ADP) to 2'-deoxyuridine ratio	3	0.22233	69676.8	-0.021 (-0.082-0.040)	0.502	1	-0.020 (-0.085-0.046)	0.556	-0.032 (-0.409-0.344)	0.893	-0.019 (-0.090-0.052)	0.651	0.02	0.99	0.057	0.288	98
GCST90200738	Adenosine 5'-monophosphate (AMP) to inosine 5'-monophosphate (IMP) ratio	5	0.25226	78114	-0.003 (-0.056-0.049)	0.9	1	0.007 (-0.055-0.069)	0.819	-0.028 (-0.168-0.112)	0.724	0.010 (-0.054-0.074)	0.772	0.546	0.969	0.017	0.711	0.939
GCST90200739	Adenosine 5'-monophosphate (AMP) to proline ratio	6	0.2809	86182.4	-0.017 (-0.053-0.019)	0.351	1	-0.021 (-0.064-0.023)	0.349	0.005 (-0.084-0.093)	0.923	-0.021 (-0.072-0.029)	0.441	0.929	0.968	0.04	0.461	0.98
GCST90200740	Arachidonate (20:4n6) to oleate to vaccenate (18:1) ratio	5	0.25676	79383.7	0.030 (-0.010-0.069)	0.139	1	0.036 (-0.009-0.080)	0.119	0.066 (-0.081-0.212)	0.444	0.037 (-0.013-0.088)	0.222	0.55	0.968	0.063	0.138	0.946
GCST90200741	Adenosine 5'-monophosphate (AMP) to alanine ratio	5	0.26385	81458.3	-0.019 (-0.058-0.019)	0.326	1	-0.027 (-0.074-0.021)	0.271	0.011 (-0.098-0.119)	0.86	-0.028 (-0.079-0.024)	0.354	1.145	0.887	0.07	0.159	0.888
GCST90200742	Aspartate to citrate ratio	6	0.26906	82746.5	0.003 (-0.032-0.038)	0.863	1	0.003 (-0.039-0.045)	0.9	-0.010 (-0.113-0.094)	0.863	-0.014 (-0.064-0.036)	0.608	1.106	0.954	0.012	0.853	0.904
GCST90200743	Arginine to citrulline ratio	6	0.29009	88846.7	-0.023 (-0.061-0.015)	0.229	1	-0.037 (-0.084-0.009)	0.117	-0.002 (-0.169-0.166)	0.984	-0.037 (-0.087-0.013)	0.21	2.007	0.848	0.022	0.647	0.788
GCST90200744	Arginine to glutamate ratio	5	0.26906	82746.5	-0.009 (-0.046-0.028)	0.632	1	-0.008 (-0.049-0.034)	0.725	0.042 (-0.070-0.155)	0.514	-0.008 (-0.058-0.042)	0.766	1.135	0.889	-0.007	0.875	0.919
GCST90200745	Adenosine 5'-monophosphate (AMP) to phenylalanine ratio	4	0.22499	70450.3	-0.011 (-0.052-0.031)	0.608	1	-0.018 (-0.063-0.026)	0.415	0.026 (-0.125-0.177)	0.77	-0.019 (-0.072-0.034)	0.54	1.248	0.741	0.023	0.673	0.786
GCST90200746	Adenosine 5'-diphosphate (ADP) to gluconate ratio	6	0.12133	34188.9	-0.018 (-0.080-0.045)	0.585	1	-0.023 (-0.097-0.051)	0.544	-0.033 (-0.193-0.128)	0.71	-0.031 (-0.134-0.072)	0.578	0.345	0.997	-0.003	0.966	0.998
GCST90200747	Adenosine 5'-monophosphate (AMP) to phosphate ratio	5	0.29824	91265.6	-0.026 (-0.065-0.012)	0.177	1	-0.024 (-0.068-0.020)	0.291	-0.023 (-0.125-0.080)	0.694	-0.023 (-0.071-0.024)	0.391	0.113	0.998	-0.092	0.187	0.998
GCST90200748	Aspartate to glutamate ratio	7	0.346	104579	0.014 (-0.020-0.048)	0.431	1	0.012 (-0.031-0.054)	0.595	0.027 (-0.064-0.117)	0.587	0.012 (-0.034-0.058)	0.627	1.199	0.977	0.082	0.059	0.981
GCST90200749	Arachidonate (20:4n6) to pyruvate ratio	3	0.20791	65826.6	0.001 (-0.043-0.046)	0.952	1	-0.001 (-0.048-0.046)	0.977	-0.100 (-0.373-0.172)	0.602	-0.001 (-0.052-0.050)	0.968	0.608	0.738	0.051	0.491	98
GCST90200750	Aspartate to asparagine ratio	6	0.28431	87208.3	-0.003 (-0.040-0.033)	0.855	1	-0.001 (-0.044-0.043)	0.975	0.032 (-0.101-0.166)	0.658	-0.008 (-0.055-0.040)	0.766	2.009	0.848	0.041	0.472	0.871
GCST90200751	Cortisone to cortisol ratio	5	0.26991	83257.6	-0.017 (-0.054-0.020)	0.366	1	-0.023 (-0.066-0.021)	0.311	-0.043 (-0.183-0.096)	0.585	-0.027 (-0.075-0.020)	0.324	1.302	0.861	-0.015	0.82	0.836
GCST90200752	Succinate to acetoacetate ratio	5	0.25676	79383.7	-0.010 (-0.054-0.034)	0.646	1	-0.016 (-0.067-0.036)	0.549	-0.023 (-0.186-0.140)	0.799	-0.017 (-0.076-0.042)	0.607	1.143	0.887	-0.077	0.257	0.913
GCST90200753	Aspartate to citrulline ratio	5	0.23464	73039.6	-0.014 (-0.051-0.023)	0.453	1	-0.017 (-0.060-0.025)	0.424	-0.007 (-0.121-0.107)	0.916	-0.018 (-0.066-0.030)	0.498	0.343	0.987	-0.06	0.531	0.989
GCST90200754	Sphingosine to phosphate ratio	8	0.346	104579	-0.006 (-0.040-0.028)	0.741	1	-0.010 (-0.053-0.033)	0.658	0.003 (-0.086-0.091)	0.953	-0.031 (-0.082-0.021)	0.282	3.683	0.815	-0.028	0.702	0.726
GCST90200755	Inosine 5'-monophosphate (IMP) to phosphate ratio	3	0.11136	31539.3	0.011 (-0.085-0.107)	0.818	1	0.008 (-0.098-0.115)	0.876	-0.018 (-0.277-0.240)	0.911	0.002 (-0.125-0.129)	0.978	0.06	0.971	-0.076	0.181	98
GCST90200756	Glycine to pyridoxal ratio	5	0.29561	90391.6	0.015 (-0.024-0.054)	0.459	1	0.020 (-0.025-0.064)	0.385	0.055 (-0.069-0.179)	0.45	0.024 (-0.028-0.076)	0.418	1.002	0.909	-0.013	0.84	0.884
GCST90200757	Glycine to alanine ratio	5	0.27349	84047.5	-0.002 (-0.038-0.035)	0.936	1	0.004 (-0.039-0.046)	0.86	0.000 (-0.094-0.095)	0.993	0.010 (-0.037-0.056)	0.703	1.309	0.86	-0.064	0.108	0.792
GCST90200758	Glycine to serine ratio	6	0.26931	82838.2	0.014 (-0.022-0.050)	0.448	1	0.013 (-0.031-0.057)	0.574	0.025 (-0.063-0.113)	0.601	0.012 (-0.038-0.062)	0.647	0.489	0.993	0.011	0.689	0.995
GCST90200759	Histidine to trans-urocanate ratio	6	0.15575	43895.8	0.019 (-0.028-0.066)	0.435	1	0.017 (-0.039-0.074)	0.549	0.021 (-0.106-0.148)	0.76	0.018 (-0.057-0.093)	0.66	0.821	0.976	-0.126	0.009	0.981
GCST90200760	Methionine to methionine sulfoxide ratio	7	0.17858	50258.4	-0.015 (-0.058-0.028)	0.505	1	-0.021 (-0.073-0.031)	0.424	-0.033 (-0.136-0.070)	0.555	-0.031 (-0.104-0.043)	0.444	1.968	0.923	0.057	0.252	0.927
GCST90200761	Citrulline to dimethylarginine (SDMA + ADMA) ratio	6	0.31423	95645.4	-0.002 (-0.039-0.035)	0.93	1	-0.007 (-0.051-0.038)	0.769	0.040 (-0.054-0.134)	0.451	-0.014 (-0.067-0.038)	0.621	1.504	0.913	-0.064	0.191	0.904
GCST90200762	Palmitate (16:0) to myristate (14:0) ratio	5	0.10633	29818.8	-0.000 (-0.047-0.047)	0.993	1	-0.003 (-0.059-0.054)	0.925	-0.031 (-0.127-0.065)	0.571	-0.006 (-0.084-0.073)	0.892	0.742	0.946	0.009	0.889	0.95
GCST90200763	Phosphate to N-acetylneuraminate ratio	5	0.1387	39171.6	-0.000 (-0.050-0.050)	0.992	1	0.002 (-0.060-0.063)	0.961	0.095 (-0.123-0.313)	0.455	-0.002 (-0.081-0.078)	0.968	1.303	0.861	-0.002	0.964	0.853
GCST90200765	Phosphate to alanine ratio	6	0.30402	92904.1	-0.014 (-0.050-0.023)	0.464	1	-0.013 (-0.057-0.031)	0.569	-0.002 (-0.104-0.101)	0.977	-0.011 (-0.061-0.038)	0.669	0.557	0.99	-0.019	0.763	0.99
GCST90200766	Phosphate to phosphoethanolamine ratio	5	0.27538	84637.5	0.004 (-0.035-0.043)	0.846	1	0.007 (-0.039-0.052)	0.775	0.057 (-0.097-0.210)	0.522	0.000 (-0.048-0.048)	0.996	0.61	0.962	0.094	0.231	0.968
GCST90200767	Phosphate to glucose ratio	2	0.1974	62726.3	0.025 (-0.022-0.071)	0.302	1							0.029	0.865	0.012	0.734	98
GCST90200768	Phosphate to 2'-deoxyuridine ratio	6	0.28665	87921.4	0.005 (-0.031-0.040)	0.796	1	0.005 (-0.037-0.048)	0.806	0.025 (-0.068-0.117)	0.628	0.017 (-0.030-0.065)	0.512	1.303	0.935	0.006	0.886	0.881
GCST90200769	Phosphate to mannose ratio	6	0.29115	89191.1	-0.010 (-0.046-0.026)	0.6	1	-0.013 (-0.056-0.030)	0.555	-0.018 (-0.132-0.096)	0.775	-0.013 (-0.059-0.032)	0.589	1.122	0.952	0.039	0.506	0.955
GCST90200770	Phenylalanine to tyrosine ratio	7	0.27381	84107.9	-0.012 (-0.047-0.022)	0.486	1	-0.023 (-0.067-0.020)	0.295	0.032 (-0.070-0.135)	0.565	-0.026 (-0.075-0.024)	0.351	2.034	0.917	-0.102	0.169	0.916
GCST90200771	Phosphate to fructose ratio	7	0.30402	92904.1	-0.010 (-0.045-0.025)	0.574	1	-0.017 (-0.057-0.024)	0.428	0.012 (-0.090-0.114)	0.827	-0.018 (-0.069-0.033)	0.511	1.654	0.949	0	0.993	0.961
GCST90200772	Phosphate to citrate ratio	7	0.33	100199	-0.022 (-0.057-0.013)	0.216	1	-0.027 (-0.070-0.016)	0.218	-0.029 (-0.122-0.065)	0.571	-0.028 (-0.077-0.021)	0.301	0.737	0.994	0.046	0.287	0.995
GCST90200773	Serine to alpha-tocopherol ratio	6	0.33	100199	-0.007 (-0.043-0.029)	0.71	1	-0.004 (-0.049-0.041)	0.861	0.003 (-0.099-0.105)	0.954	-0.006 (-0.055-0.044)	0.832	0.971	0.965	0.007	0.869	0.973
GCST90200774	Uridine to pseudouridine ratio	7	0.31842	96854.7	-0.008 (-0.041-0.025)	0.636	1	0.003 (-0.038-0.045)	0.873	0.000 (-0.086-0.087)	0.993	-0.039 (-0.086-0.009)	0.161	3.535	0.739	-0.086	0.061	0.625
GCST90200775	Serine to pyruvate ratio	4	0.20287	64106.2	-0.008 (-0.047-0.032)	0.71	1	-0.007 (-0.051-0.036)	0.744	-0.024 (-0.186-0.138)	0.799	-0.006 (-0.055-0.044)	0.839	0.196	0.978	-0.022	0.739	0.981
GCST90200776	Glutamate to glutamine ratio	5	0.23464	73039.6	-0.011 (-0.047-0.026)	0.569	1	-0.018 (-0.060-0.024)	0.397	-0.012 (-0.142-0.119)	0.872	-0.023 (-0.070-0.024)	0.389	1.61	0.807	-0.032	0.566	0.767
GCST90200777	Uridine to cytidine ratio	5	0.1221	34372.4	-0.007 (-0.056-0.043)	0.791	1	-0.005 (-0.066-0.056)	0.878	0.019 (-0.113-0.152)	0.794	0.003 (-0.075-0.082)	0.936	0.577	0.966	-0.024	0.644	0.96
GCST90200778	Pyruvate to 3-methyl-2-oxobutyrate ratio	7	0.30714	93570.9	0.014 (-0.022-0.049)	0.445	1	0.023 (-0.021-0.067)	0.303	0.031 (-0.080-0.143)	0.606	0.023 (-0.025-0.071)	0.386	1.582	0.954	0.048	0.354	0.962
GCST90200779	Pyruvate to N-acetylneuraminate ratio	6	0.29558	90492.1	-0.017 (-0.052-0.019)	0.36	1	-0.017 (-0.061-0.027)	0.443	-0.040 (-0.134-0.054)	0.453	-0.036 (-0.083-0.011)	0.194	1.54	0.908	0.005	0.912	0.81
GCST90200780	Alanine to pyruvate ratio	4	0.25938	80257.7	-0.006 (-0.048-0.035)	0.762	1	-0.003 (-0.046-0.041)	0.899	0.026 (-0.107-0.158)	0.742	-0.003 (-0.056-0.050)	0.918	0.394	0.942	-0.013	0.821	0.958
GCST90200781	Glucose to maltose ratio	3	0.05042	14086.7	0.021 (-0.057-0.099)	0.596	1	0.020 (-0.073-0.112)	0.677	0.134 (-1.684-1.952)	0.909	0.017 (-0.086-0.121)	0.774	0.023	0.989	-0.101	0.367	98
GCST90200782	Mannose to trans-4-hydroxyproline ratio	7	0.33	100199	-0.010 (-0.045-0.024)	0.553	1	-0.011 (-0.054-0.032)	0.623	-0.022 (-0.124-0.079)	0.685	-0.011 (-0.058-0.036)	0.67	1.148	0.979	0.005	0.909	0.987
GCST90200783	Mannose to S-methylcysteine ratio	8	0.3355	101478	0.013 (-0.020-0.046)	0.429	1	0.022 (-0.020-0.063)	0.305	0.007 (-0.081-0.095)	0.884	0.023 (-0.027-0.073)	0.39	1.995	0.96	-0.017	0.775	0.963
GCST90200784	Glutamate to cysteine ratio	3	0.18582	59382	-0.011 (-0.053-0.031)	0.613	1	-0.014 (-0.060-0.032)	0.557	0.045 (-0.204-0.295)	0.783	-0.016 (-0.064-0.032)	0.582	0.282	0.868	-0.023	0.686	98
GCST90200785	Cysteine to 5-oxoproline ratio	7	0.32582	98989.7	0.003 (-0.032-0.039)	0.863	1	0.003 (-0.040-0.046)	0.889	0.008 (-0.083-0.099)	0.867	0.002 (-0.046-0.050)	0.925	1.827	0.935	0.006	0.877	0.952
GCST90200786	Cysteine to alanine ratio	5	0.23967	74760	0.005 (-0.034-0.045)	0.798	1	0.006 (-0.039-0.051)	0.804	-0.003 (-0.163-0.158)	0.975	0.008 (-0.042-0.058)	0.767	1.01	0.908	0.002	0.97	0.932
GCST90200787	Glutamine to asparagine ratio	8	0.35284	106562	0.011 (-0.022-0.043)	0.528	1	0.024 (-0.018-0.065)	0.259	0.011 (-0.080-0.102)	0.818	0.025 (-0.023-0.073)	0.346	1.639	0.977	0.014	0.648	0.972
GCST90200788	5-oxoproline to citrate ratio	8	0.32317	98216.2	0.001 (-0.032-0.034)	0.969	1	0.003 (-0.039-0.045)	0.877	0.001 (-0.087-0.089)	0.98	0.005 (-0.039-0.049)	0.827	1.929	0.964	-0.093	0.018	0.975
GCST90200789	Alpha-tocopherol to sulfate ratio	8	0.31398	95553.7	-0.012 (-0.045-0.022)	0.497	1	-0.015 (-0.057-0.027)	0.479	-0.048 (-0.148-0.051)	0.377	-0.015 (-0.067-0.037)	0.592	1.336	0.987	-0.011	0.891	0.99
GCST90200790	Thyroxine to taurocholate ratio	8	0.35284	106562	0.006 (-0.028-0.041)	0.721	1	0.012 (-0.033-0.057)	0.607	-0.015 (-0.111-0.081)	0.771	0.014 (-0.036-0.065)	0.601	1.814	0.969	-0.032	0.473	0.972
GCST90200791	Creatine to carnitine ratio	6	0.30877	94265.5	-0.011 (-0.045-0.022)	0.507	1	-0.015 (-0.056-0.025)	0.457	-0.010 (-0.121-0.101)	0.871	-0.017 (-0.061-0.028)	0.496	2.36	0.797	0.001	0.985	0.858
GCST90200792	Carnitine to palmitoylcarnitine (C16) ratio	8	0.36337	109562	0.008 (-0.026-0.042)	0.635	1	0.023 (-0.021-0.068)	0.309	0.007 (-0.099-0.114)	0.897	0.024 (-0.027-0.074)	0.39	2.221	0.947	-0.025	0.551	0.921
GCST90200793	Glycolithocholate to glycolithocholate sulfate ratio	3	0.0964	27238.4	-0.008 (-0.078-0.063)	0.835	1	-0.009 (-0.097-0.079)	0.836	0.060 (-0.099-0.218)	0.595	-0.011 (-0.121-0.098)	0.859	1.309	0.52	0.031	0.574	98
GCST90200794	Oleoyl-linoleoyl-glycerol (18:1 to 18:2) [2] to linoleoyl-arachidonoyl-glycerol (18:2 to 20:4) [1] ratio	7	0.2809	86182.4	-0.008 (-0.044-0.027)	0.656	1	-0.010 (-0.054-0.034)	0.656	-0.013 (-0.104-0.078)	0.793	-0.010 (-0.062-0.042)	0.719	0.265	1	0.004	0.9	1
GCST90200795	Oleoyl-linoleoyl-glycerol (18:1 to 18:2) [2] to linoleoyl-arachidonoyl-glycerol (18:2 to 20:4) [2] ratio	6	0.30402	92904.1	-0.010 (-0.048-0.028)	0.596	1	-0.003 (-0.048-0.043)	0.905	0.001 (-0.119-0.120)	0.994	0.006 (-0.046-0.059)	0.829	1.249	0.94	0.002	0.933	0.874
GCST90200796	Spermidine to (N(1) + N(8))-acetylspermidine ratio	6	0.15575	43895.8	0.007 (-0.044-0.057)	0.789	1	-0.000 (-0.062-0.061)	0.989	0.031 (-0.092-0.153)	0.647	-0.003 (-0.082-0.075)	0.94	0.492	0.992	-0.006	0.902	0.994
GCST90200797	Spermidine to N-acetylputrescine ratio	5	0.12817	36171.7	-0.020 (-0.072-0.033)	0.464	1	-0.025 (-0.090-0.041)	0.465	0.017 (-0.133-0.167)	0.841	-0.027 (-0.108-0.055)	0.557	0.322	0.988	-0.002	0.976	0.984
GCST90200798	Dopamine 4-sulfate to dopamine 3-O-sulfate ratio	5	0.2696	83197.2	-0.003 (-0.046-0.041)	0.902	1	-0.009 (-0.058-0.041)	0.728	0.011 (-0.111-0.132)	0.876	-0.009 (-0.065-0.047)	0.766	0.657	0.957	0.034	0.562	0.959
GCST90200799	Spermidine to adenosine 5'-diphosphate (ADP) ratio	5	0.29009	88846.7	0.000 (-0.055-0.056)	0.987	1	-0.004 (-0.066-0.059)	0.911	0.012 (-0.264-0.287)	0.939	-0.005 (-0.079-0.069)	0.899	0.164	0.997	-0.029	0.737	0.995
GCST90200800	Spermidine to histidine ratio	6	0.29115	89191.1	0.000 (-0.039-0.039)	0.991	1	-0.008 (-0.054-0.039)	0.745	-0.012 (-0.136-0.111)	0.856	-0.009 (-0.062-0.045)	0.768	0.82	0.976	0.068	0.147	0.971
GCST90200801	5-methylthioadenosine (MTA) to phosphate ratio	4	0.07251	20531.3	-0.007 (-0.063-0.050)	0.818	1	-0.013 (-0.078-0.053)	0.705	-0.090 (-0.248-0.069)	0.382	0.020 (-0.067-0.107)	0.686	1.574	0.665	0.062	0.157	0.691
GCST90200802	Histidine to pyruvate ratio	6	0.27956	85846.8	-0.018 (-0.055-0.018)	0.328	1	-0.037 (-0.083-0.009)	0.117	-0.046 (-0.162-0.070)	0.48	-0.039 (-0.087-0.009)	0.171	3.31	0.652	0.042	0.259	0.593
GCST90200803	Spermidine to phosphate ratio	7	0.31873	96915.2	-0.017 (-0.054-0.019)	0.351	1	-0.039 (-0.084-0.006)	0.087	0.026 (-0.090-0.142)	0.68	-0.040 (-0.095-0.015)	0.207	2.681	0.848	-0.002	0.972	0.77
GCST90200804	Spermidine to pyruvate ratio	5	0.25938	80257.7	-0.028 (-0.069-0.014)	0.191	1	-0.034 (-0.081-0.013)	0.159	-0.023 (-0.151-0.105)	0.748	-0.038 (-0.092-0.016)	0.241	1.108	0.893	0.134	0.131	0.846
GCST90200805	Spermidine to carnitine ratio	5	0.16702	47179.6	-0.000 (-0.055-0.054)	0.989	1	0.012 (-0.053-0.077)	0.721	0.044 (-0.094-0.182)	0.574	0.017 (-0.069-0.103)	0.717	1.153	0.886	0.011	0.824	0.894
GCST90200806	Spermidine to ergothioneine ratio	7	0.29115	89191.1	0.004 (-0.032-0.041)	0.813	1	0.010 (-0.034-0.053)	0.669	0.019 (-0.094-0.132)	0.753	0.014 (-0.040-0.068)	0.625	0.545	0.997	-0.069	0.176	0.995
GCST90200807	Carnitine to ergothioneine ratio	5	0.28508	87391.7	0.019 (-0.019-0.057)	0.336	1	0.022 (-0.024-0.069)	0.35	0.011 (-0.093-0.114)	0.854	0.038 (-0.011-0.088)	0.205	2.499	0.645	0.032	0.564	0.55
GCST90200808	Spermidine to choline ratio	4	0.12817	36171.7	0.006 (-0.055-0.067)	0.854	1	0.006 (-0.065-0.076)	0.879	0.022 (-0.134-0.179)	0.806	-0.003 (-0.088-0.083)	0.952	0.109	0.991	0.025	0.657	0.991
GCST90200809	Spermidine to taurocholate ratio	5	0.24782	76813	0.005 (-0.038-0.048)	0.806	1	0.004 (-0.046-0.055)	0.866	0.036 (-0.113-0.185)	0.666	-0.015 (-0.071-0.042)	0.637	1.545	0.819	-0.045	0.338	0.693
GCST90200810	Alpha-ketoglutarate to kynurenine ratio	4	0.24676	76834.6	-0.012 (-0.053-0.029)	0.562	1	-0.012 (-0.059-0.034)	0.609	-0.072 (-0.211-0.067)	0.419	-0.028 (-0.080-0.024)	0.372	1.829	0.609	0.005	0.901	0.534
GCST90200811	Choline to taurocholate ratio	9	0.38042	114286	0.008 (-0.025-0.042)	0.622	1	0.022 (-0.022-0.066)	0.323	-0.030 (-0.121-0.062)	0.548	0.023 (-0.029-0.075)	0.41	3.246	0.918	-0.061	0.141	0.914
GCST90200812	Glutamate to kynurenine ratio	6	0.14493	40735	0.020 (-0.023-0.063)	0.359	1	0.028 (-0.025-0.082)	0.298	0.038 (-0.067-0.143)	0.515	0.035 (-0.039-0.109)	0.395	1.623	0.898	0.087	0.149	0.897
GCST90200813	Ornithine to glutamate ratio	5	0.26222	80763.6	-0.000 (-0.037-0.037)	0.999	1	-0.004 (-0.049-0.041)	0.868	0.049 (-0.089-0.186)	0.536	-0.007 (-0.056-0.042)	0.795	0.953	0.917	-0.113	0.104	0.912
GCST90200814	Alpha-ketoglutarate to ornithine ratio	6	0.30714	93570.9	0.016 (-0.022-0.053)	0.408	1	0.020 (-0.023-0.064)	0.362	-0.018 (-0.154-0.119)	0.812	0.022 (-0.028-0.071)	0.429	1.299	0.935	-0.056	0.345	0.944
GCST90200815	3-hydroxyisobutyrate to adenosine 5'-diphosphate (ADP) ratio	5	0.27956	85846.8	0.006 (-0.047-0.058)	0.831	1	0.011 (-0.051-0.072)	0.731	0.019 (-0.177-0.214)	0.863	0.013 (-0.054-0.080)	0.719	0.537	0.97	0.028	0.462	0.972
GCST90200816	Alpha-ketoglutarate to aspartate ratio	9	0.3355	101478	0.012 (-0.018-0.043)	0.429	1	0.022 (-0.018-0.062)	0.276	0.026 (-0.053-0.104)	0.546	0.026 (-0.019-0.070)	0.295	1.588	0.991	-0.019	0.645	0.987
GCST90200817	3-hydroxyisobutyrate to phosphate ratio	6	0.30136	92130.6	-0.005 (-0.042-0.032)	0.8	1	-0.008 (-0.052-0.036)	0.718	-0.020 (-0.138-0.098)	0.753	-0.011 (-0.061-0.039)	0.692	0.94	0.967	-0.041	0.434	0.965
GCST90200818	Adenosine 5'-diphosphate (ADP) to glycerate ratio	4	0.22496	70550.8	-0.011 (-0.066-0.043)	0.691	1	-0.013 (-0.075-0.048)	0.671	-0.044 (-0.223-0.136)	0.681	-0.023 (-0.090-0.045)	0.561	0.467	0.926	0.042	0.55	0.877
GCST90200819	3-phosphoglycerate to glycerate ratio	8	0.34866	105352	-0.020 (-0.054-0.014)	0.247	1	-0.028 (-0.070-0.013)	0.177	0.001 (-0.084-0.085)	0.991	-0.030 (-0.079-0.020)	0.275	2.139	0.952	-0.018	0.813	0.947
GCST90200820	Adenosine 5'-diphosphate (ADP) to valine ratio	6	0.27956	85846.8	-0.009 (-0.058-0.039)	0.713	1	-0.006 (-0.063-0.050)	0.828	-0.015 (-0.172-0.143)	0.864	-0.005 (-0.070-0.060)	0.887	0.169	0.999	0.035	0.432	0.999
GCST90200821	Adenosine 5'-diphosphate (ADP) to glycine ratio	5	0.26222	80763.6	-0.017 (-0.069-0.036)	0.534	1	-0.028 (-0.090-0.033)	0.366	-0.024 (-0.218-0.170)	0.825	-0.032 (-0.101-0.036)	0.407	1.036	0.904	0.046	0.336	0.841
GCST90200822	Phosphate to valine ratio	6	0.31398	95553.7	0.017 (-0.018-0.051)	0.347	1	0.021 (-0.019-0.060)	0.314	0.037 (-0.072-0.147)	0.54	0.021 (-0.024-0.067)	0.404	1.343	0.93	-0.082	0.04	0.949
GCST90200823	Adenosine 5'-diphosphate (ADP) to N-palmitoyl-sphingosine (d18:1 to 16:0) ratio	4	0.22233	69676.8	-0.007 (-0.063-0.048)	0.8	1	-0.011 (-0.072-0.050)	0.728	0.024 (-0.211-0.259)	0.858	-0.013 (-0.080-0.054)	0.727	0.654	0.884	-0.021	0.597	0.908
GCST90200824	Adenosine 5'-diphosphate (ADP) to sulfate ratio	7	0.30714	93570.9	-0.009 (-0.056-0.037)	0.691	1	-0.013 (-0.070-0.045)	0.664	-0.000 (-0.150-0.149)	0.997	-0.015 (-0.083-0.053)	0.678	0.453	0.998	0.155	0.036	0.998
GCST90200825	Phosphate to sulfate ratio	6	0.24623	76383.8	-0.021 (-0.056-0.014)	0.239	1	-0.028 (-0.073-0.016)	0.215	-0.043 (-0.147-0.062)	0.468	-0.040 (-0.091-0.010)	0.18	2.222	0.818	0.03	0.632	0.725
GCST90200826	Glycine to phosphate ratio	3	0.2134	67106.1	0.009 (-0.036-0.054)	0.691	1	0.019 (-0.030-0.067)	0.453	-0.112 (-0.412-0.188)	0.598	0.019 (-0.035-0.073)	0.556	1.002	0.606	-0.003	0.91	98
GCST90200827	Phosphate to N-palmitoyl-sphingosine (d18:1 to 16:0) ratio	7	0.29561	90391.6	0.002 (-0.033-0.038)	0.897	1	0.003 (-0.040-0.046)	0.901	0.041 (-0.067-0.149)	0.487	0.002 (-0.050-0.054)	0.937	1.366	0.968	0.013	0.754	0.974
GCST90200828	Cholate to bilirubin (Z,Z) ratio	7	0.27381	84107.9	0.007 (-0.029-0.043)	0.723	1	0.008 (-0.035-0.052)	0.706	0.026 (-0.080-0.132)	0.652	0.012 (-0.041-0.064)	0.677	1.543	0.957	0.036	0.485	0.964
GCST90200829	Bilirubin (Z,Z) to taurocholate ratio	8	0.33578	101837	0.008 (-0.027-0.042)	0.668	1	0.008 (-0.037-0.052)	0.742	0.007 (-0.098-0.113)	0.896	-0.001 (-0.051-0.048)	0.963	0.781	0.998	0.101	0.158	0.996
GCST90200830	Cholate to adenosine 3',5'-cyclic monophosphate (cAMP) ratio	6	0.27381	84107.9	0.001 (-0.041-0.043)	0.969	1	0.007 (-0.042-0.056)	0.769	-0.004 (-0.133-0.124)	0.95	0.008 (-0.043-0.059)	0.776	0.439	0.994	0.014	0.785	0.995
GCST90200831	Cholate to phosphate ratio	8	0.31873	96915.2	0.008 (-0.027-0.042)	0.664	1	0.007 (-0.038-0.051)	0.764	0.002 (-0.103-0.107)	0.974	0.005 (-0.047-0.057)	0.858	1.806	0.97	0.028	0.65	0.974
GCST90200832	Adenosine 5'-diphosphate (ADP) to citrate ratio	6	0.26222	80763.6	-0.006 (-0.055-0.043)	0.813	1	-0.012 (-0.069-0.045)	0.681	0.044 (-0.108-0.195)	0.602	-0.020 (-0.093-0.054)	0.624	0.98	0.964	-0.016	0.81	0.948
GCST90200833	Cholate to adenosine 5'-monophosphate (AMP) ratio	8	0.31873	96915.2	0.007 (-0.028-0.042)	0.693	1	0.007 (-0.037-0.051)	0.756	-0.019 (-0.124-0.085)	0.728	0.008 (-0.044-0.059)	0.779	1.519	0.982	-0.037	0.42	0.983
GCST90200834	Adenosine 5'-diphosphate (ADP) to glycerol 3-phosphate ratio	5	0.29009	88846.7	-0.028 (-0.082-0.025)	0.303	1	-0.027 (-0.088-0.035)	0.4	-0.022 (-0.288-0.245)	0.884	-0.026 (-0.091-0.039)	0.476	0.12	0.998	-0.039	0.474	1
GCST90200835	Adenosine 5'-diphosphate (ADP) to glycerol ratio	6	0.26222	80763.6	-0.012 (-0.059-0.036)	0.631	1	-0.022 (-0.080-0.036)	0.451	0.007 (-0.140-0.155)	0.928	-0.027 (-0.088-0.034)	0.431	1.13	0.951	-0.037	0.455	0.917
GCST90200836	Glycerol to glycerol 3-phosphate ratio	8	0.31398	95553.7	0.012 (-0.018-0.042)	0.427	1	0.026 (-0.010-0.061)	0.153	-0.017 (-0.105-0.071)	0.719	0.027 (-0.021-0.075)	0.306	2.928	0.892	0.052	0.343	0.878
GCST90200837	Adenosine 5'-diphosphate (ADP) to glutamate ratio	5	0.28431	87208.3	-0.015 (-0.066-0.036)	0.567	1	-0.020 (-0.076-0.037)	0.499	-0.048 (-0.243-0.148)	0.665	-0.020 (-0.085-0.044)	0.567	0.285	0.991	-0.007	0.843	0.99
GCST90200838	Phosphate to glutamate ratio	4	0.23464	73039.6	0.009 (-0.028-0.047)	0.629	1	0.005 (-0.037-0.047)	0.802	0.009 (-0.129-0.146)	0.914	0.005 (-0.044-0.054)	0.848	0.169	0.982	-0.047	0.526	0.978
GCST90200839	Adenosine 5'-diphosphate (ADP) to aspartate ratio	5	0.25254	78274.9	-0.008 (-0.059-0.044)	0.773	1	-0.015 (-0.077-0.047)	0.634	-0.047 (-0.213-0.118)	0.613	-0.025 (-0.093-0.043)	0.515	1.04	0.904	-0.034	0.394	0.827
GCST90200840	Adenosine 5'-diphosphate (ADP) to flavin adenine dinucleotide (FAD) ratio	4	0.07165	20020.2	0.008 (-0.076-0.092)	0.856	1	0.001 (-0.097-0.099)	0.989	-0.014 (-0.209-0.182)	0.903	-0.003 (-0.134-0.128)	0.966	0.116	0.99	0.05	0.236	0.988
GCST90200841	Adenosine 5'-diphosphate (ADP) to oxalate (ethanedioate) ratio	7	0.31873	96915.2	-0.019 (-0.066-0.028)	0.429	1	-0.029 (-0.089-0.031)	0.339	-0.025 (-0.175-0.125)	0.756	-0.037 (-0.102-0.028)	0.31	1.865	0.932	0.027	0.469	0.899
GCST90200842	Citrate to oxalate (ethanedioate) ratio	6	0.16596	46835.3	0.003 (-0.047-0.053)	0.904	1	0.004 (-0.057-0.065)	0.896	0.025 (-0.091-0.142)	0.692	0.005 (-0.076-0.087)	0.901	0.8	0.977	0.051	0.505	0.975
GCST90200843	Adenosine 5'-monophosphate (AMP) to flavin adenine dinucleotide (FAD) ratio	4	0.22942	71751.4	-0.022 (-0.069-0.026)	0.371	1	-0.024 (-0.079-0.030)	0.383	-0.015 (-0.145-0.115)	0.84	-0.025 (-0.084-0.035)	0.477	0.065	0.996	-0.049	0.539	0.993
GCST90200844	Aspartate to phosphate ratio	6	0.27956	85846.8	-0.005 (-0.039-0.029)	0.762	1	-0.005 (-0.046-0.036)	0.806	0.019 (-0.090-0.128)	0.75	-0.003 (-0.050-0.043)	0.89	0.965	0.965	0.015	0.794	0.976
GCST90200845	Adenosine 5'-monophosphate (AMP) to citrate ratio	6	0.3098	94344.4	-0.034 (-0.071-0.003)	0.068	1	-0.034 (-0.078-0.009)	0.124	-0.026 (-0.139-0.087)	0.679	-0.034 (-0.083-0.016)	0.239	0.268	0.998	-0.022	0.678	0.998
GCST90200846	Phenylalanine to phosphate ratio	6	0.29275	89620.2	-0.004 (-0.040-0.033)	0.833	1	-0.005 (-0.048-0.039)	0.831	-0.047 (-0.176-0.081)	0.51	-0.006 (-0.055-0.043)	0.828	0.819	0.976	0.01	0.812	0.984
GCST90200847	Phosphate to tryptophan ratio	8	0.36337	109562	0.006 (-0.027-0.038)	0.733	1	0.006 (-0.034-0.045)	0.77	0.043 (-0.050-0.136)	0.402	0.008 (-0.040-0.057)	0.744	1.78	0.971	-0.064	0.265	0.979
GCST90200848	Adenosine 5'-monophosphate (AMP) to glutamine ratio	4	0.25938	80257.7	-0.029 (-0.070-0.011)	0.159	1	-0.028 (-0.073-0.017)	0.219	-0.039 (-0.170-0.091)	0.614	-0.028 (-0.079-0.023)	0.365	0.388	0.943	0.037	0.6	0.971
GCST90200849	Adenosine 5'-monophosphate (AMP) to threonine ratio	4	0.25332	78458.4	-0.016 (-0.056-0.023)	0.42	1	-0.013 (-0.058-0.033)	0.583	0.002 (-0.100-0.104)	0.97	-0.013 (-0.063-0.038)	0.656	0.262	0.967	0.04	0.36	0.969
GCST90200850	Adenosine 5'-monophosphate (AMP) to tryptophan ratio	3	0.22499	70450.3	-0.012 (-0.056-0.032)	0.596	1	-0.010 (-0.057-0.038)	0.69	-0.038 (-0.218-0.141)	0.747	-0.009 (-0.061-0.043)	0.765	0.175	0.916	0.077	0.206	98
GCST90200851	Adenosine 5'-monophosphate (AMP) to glycine ratio	4	0.23626	73734.2	-0.020 (-0.061-0.022)	0.351	1	-0.025 (-0.071-0.020)	0.277	-0.028 (-0.147-0.090)	0.687	-0.029 (-0.081-0.022)	0.345	0.998	0.802	0.012	0.809	0.781
GCST90200852	Adenosine 5'-monophosphate (AMP) to arginine ratio	7	0.34866	105352	-0.024 (-0.059-0.010)	0.169	1	-0.022 (-0.064-0.020)	0.302	-0.037 (-0.126-0.052)	0.454	-0.015 (-0.064-0.033)	0.555	0.798	0.992	-0.065	0.383	0.986
GCST90200853	Adenosine 5'-monophosphate (AMP) to tyrosine ratio	5	0.2809	86182.4	-0.026 (-0.064-0.013)	0.188	1	-0.024 (-0.068-0.020)	0.292	-0.012 (-0.109-0.085)	0.828	-0.022 (-0.071-0.028)	0.439	0.17	0.997	0.038	0.478	0.996
GCST90200854	Arginine to phosphate ratio	5	0.25938	80257.7	-0.006 (-0.044-0.032)	0.755	1	-0.009 (-0.053-0.035)	0.685	-0.008 (-0.126-0.109)	0.897	-0.020 (-0.071-0.032)	0.501	1.309	0.86	0.018	0.718	0.816
GCST90200855	Phosphate to threonine ratio	9	0.38042	114286	-0.001 (-0.033-0.031)	0.958	1	0.002 (-0.039-0.043)	0.926	0.012 (-0.071-0.094)	0.787	0.002 (-0.048-0.052)	0.94	1.18	0.997	-0.032	0.429	0.997
GCST90200856	Phosphate to glutamine ratio	6	0.26488	81537.2	-0.006 (-0.042-0.030)	0.741	1	-0.020 (-0.063-0.022)	0.348	-0.029 (-0.135-0.077)	0.622	-0.019 (-0.065-0.027)	0.459	1.704	0.888	0.043	0.373	0.854
GCST90200857	Adenosine 5'-monophosphate (AMP) to aspartate ratio	5	0.25832	79913.3	-0.005 (-0.043-0.033)	0.8	1	-0.012 (-0.055-0.031)	0.582	0.040 (-0.153-0.233)	0.712	-0.016 (-0.066-0.034)	0.563	1.862	0.761	-0.048	0.3	0.775
GCST90200858	Phosphate to tyrosine ratio	7	0.31267	95115.8	-0.000 (-0.035-0.035)	0.995	1	-0.010 (-0.052-0.031)	0.626	0.008 (-0.081-0.097)	0.868	-0.010 (-0.060-0.039)	0.694	0.816	0.992	-0.031	0.432	0.983
GCST90200859	Adenosine 5'-monophosphate (AMP) to asparagine ratio	5	0.24204	75174.5	-0.005 (-0.043-0.033)	0.786	1	-0.010 (-0.054-0.035)	0.674	-0.008 (-0.123-0.106)	0.895	-0.014 (-0.064-0.036)	0.605	1.128	0.89	0.036	0.549	0.882
GCST90200860	Adenosine 5'-monophosphate (AMP) to serine ratio	4	0.22499	70450.3	-0.017 (-0.059-0.025)	0.422	1	-0.025 (-0.072-0.021)	0.282	-0.043 (-0.196-0.109)	0.632	-0.027 (-0.081-0.028)	0.408	0.632	0.889	0.019	0.769	0.817
GCST90200861	Histidine to phosphate ratio	5	0.10218	28876.8	0.003 (-0.047-0.053)	0.918	1	-0.005 (-0.068-0.058)	0.874	0.003 (-0.137-0.144)	0.965	-0.020 (-0.098-0.058)	0.64	1.417	0.841	0.008	0.819	0.854
GCST90200862	Adenosine 5'-monophosphate (AMP) to methionine ratio	4	0.24204	75174.5	-0.007 (-0.048-0.033)	0.724	1	-0.006 (-0.051-0.038)	0.785	-0.023 (-0.147-0.101)	0.753	0.004 (-0.046-0.054)	0.879	0.666	0.881	-0.06	0.306	0.806
GCST90200863	Phosphate to serine ratio	3	0.20287	64106.2	-0.008 (-0.051-0.035)	0.707	1	-0.012 (-0.059-0.035)	0.63	-0.015 (-0.192-0.161)	0.894	-0.013 (-0.068-0.042)	0.688	0.749	0.688	0.028	0.579	98
GCST90200864	Methionine to phosphate ratio	5	0.26516	81896.2	-0.014 (-0.052-0.024)	0.476	1	-0.013 (-0.057-0.031)	0.566	0.003 (-0.134-0.139)	0.97	-0.029 (-0.079-0.020)	0.312	1.062	0.9	-0.053	0.291	0.796
GCST90200865	Adenosine 5'-monophosphate (AMP) to histidine ratio	5	0.28697	87981.8	-0.003 (-0.042-0.035)	0.867	1	0.001 (-0.045-0.046)	0.978	-0.014 (-0.137-0.109)	0.841	0.008 (-0.041-0.056)	0.776	1.022	0.906	-0.063	0.305	0.846
GCST90200866	phosphate to asparagine ratio	8	0.33	100199	-0.002 (-0.034-0.031)	0.926	1	-0.001 (-0.043-0.041)	0.952	0.005 (-0.085-0.095)	0.918	0.000 (-0.050-0.050)	0.991	2.58	0.921	0.026	0.373	0.933
GCST90200867	Adenosine 5'-monophosphate (AMP) to isoleucine ratio	4	0.22499	70450.3	-0.009 (-0.050-0.032)	0.666	1	-0.010 (-0.055-0.036)	0.673	0.013 (-0.137-0.163)	0.881	-0.009 (-0.060-0.041)	0.741	0.37	0.946	0.005	0.848	0.97
GCST90200868	Isoleucine to phosphate ratio	4	0.252	78022.3	-0.013 (-0.052-0.026)	0.502	1	-0.011 (-0.052-0.030)	0.592	-0.007 (-0.159-0.144)	0.933	-0.012 (-0.060-0.036)	0.66	0.208	0.976	-0.008	0.883	0.986
GCST90200869	Adenosine 5'-monophosphate (AMP) to valine ratio	5	0.28697	87981.8	-0.012 (-0.051-0.026)	0.536	1	-0.007 (-0.051-0.038)	0.773	-0.017 (-0.139-0.105)	0.8	-0.004 (-0.055-0.048)	0.897	0.835	0.934	0.073	0.246	0.892
GCST90200870	Adenosine 5'-monophosphate (AMP) to acetoacetate ratio	6	0.27435	84558.6	0.003 (-0.038-0.043)	0.9	1	-0.014 (-0.062-0.033)	0.553	0.007 (-0.113-0.126)	0.918	-0.014 (-0.069-0.041)	0.64	1.357	0.929	0.025	0.61	0.865
GCST90200871	Adenosine 5'-monophosphate (AMP) to cysteine ratio	5	0.26516	81896.2	-0.021 (-0.059-0.018)	0.296	1	-0.024 (-0.070-0.021)	0.292	-0.004 (-0.143-0.136)	0.961	-0.031 (-0.080-0.018)	0.279	1.465	0.833	0.021	0.489	0.79
GCST90200872	Phosphate to cysteine ratio	5	0.26726	82484.1	-0.015 (-0.054-0.024)	0.443	1	-0.018 (-0.062-0.027)	0.434	-0.014 (-0.184-0.156)	0.885	-0.017 (-0.068-0.034)	0.547	0.95	0.917	0.04	0.374	0.931
GCST90200873	Cortisol to 4-cholesten-3-one ratio	5	0.30611	93492	-0.021 (-0.065-0.022)	0.329	1	-0.026 (-0.075-0.022)	0.284	-0.019 (-0.159-0.122)	0.811	-0.035 (-0.090-0.020)	0.282	1.311	0.86	0.031	0.548	0.808
GCST90200874	Cysteinylglycine to taurine ratio	8	0.32107	97628.3	-0.002 (-0.034-0.030)	0.906	1	0.000 (-0.040-0.041)	0.995	-0.023 (-0.105-0.060)	0.61	0.000 (-0.047-0.048)	0.988	0.823	0.997	0.052	0.186	0.996
GCST90200875	Cysteinylglycine to glutamate ratio	4	0.21758	68315.4	0.008 (-0.033-0.048)	0.714	1	0.011 (-0.033-0.056)	0.62	-0.015 (-0.204-0.174)	0.888	0.012 (-0.040-0.064)	0.678	0.774	0.856	-0.03	0.53	0.9
GCST90200876	Cortisone to 4-cholesten-3-one ratio	5	0.26726	82484.1	-0.022 (-0.064-0.020)	0.311	1	-0.022 (-0.071-0.026)	0.368	-0.047 (-0.231-0.138)	0.655	-0.040 (-0.094-0.013)	0.214	1.937	0.747	-0.011	0.627	0.623
GCST90200877	Taurine to glutamate ratio	6	0.26222	80763.6	0.002 (-0.032-0.036)	0.919	1	0.005 (-0.035-0.045)	0.809	0.010 (-0.094-0.114)	0.855	0.005 (-0.040-0.050)	0.846	1.262	0.939	0.027	0.686	0.958
GCST90200878	Glutarate (C5-DC) to caprylate (8:0) ratio	9	0.34866	105352	-0.004 (-0.037-0.029)	0.815	1	-0.016 (-0.056-0.025)	0.449	0.031 (-0.053-0.115)	0.499	-0.019 (-0.067-0.028)	0.446	2.16	0.976	0.028	0.52	0.962
GCST90200879	Adenosine 5'-monophosphate (AMP) to glutamate ratio	7	0.27538	84637.5	-0.010 (-0.043-0.023)	0.558	1	-0.005 (-0.047-0.037)	0.814	-0.016 (-0.116-0.084)	0.767	0.002 (-0.043-0.047)	0.929	1.172	0.978	-0.061	0.315	0.97
GCST90200880	Glutarate (C5-DC) to salicylate ratio	6	0.28118	86541.5	-0.004 (-0.041-0.034)	0.856	1	-0.003 (-0.049-0.044)	0.91	-0.044 (-0.164-0.075)	0.508	-0.001 (-0.054-0.053)	0.983	1.636	0.897	-0.08	0.219	0.922
GCST90200881	Aspartate to N-acetylglucosamine to N-acetylgalactosamine ratio	7	0.3316	100628	-0.016 (-0.051-0.018)	0.349	1	-0.020 (-0.061-0.022)	0.355	-0.026 (-0.121-0.069)	0.612	-0.041 (-0.091-0.008)	0.152	2.177	0.903	-0.005	0.911	0.792
GCST90200882	Aspartate to mannose ratio	7	0.31845	96754.3	-0.009 (-0.044-0.026)	0.606	1	-0.012 (-0.057-0.033)	0.608	-0.035 (-0.132-0.062)	0.513	-0.030 (-0.078-0.017)	0.256	1.71	0.944	0.056	0.292	0.876
GCST90200883	Phosphate to acetoacetate ratio	6	0.31295	95474.8	-0.014 (-0.055-0.027)	0.507	1	-0.030 (-0.081-0.021)	0.256	-0.072 (-0.203-0.058)	0.337	-0.029 (-0.084-0.026)	0.343	1.682	0.891	-0.078	0.116	0.826
GCST90200884	Mannose to N-acetylglucosamine to N-acetylgalactosamine ratio	8	0.31423	95645.4	-0.008 (-0.042-0.025)	0.624	1	-0.008 (-0.049-0.033)	0.691	-0.016 (-0.101-0.068)	0.717	-0.019 (-0.069-0.031)	0.483	1.499	0.982	-0.026	0.427	0.976
GCST90200885	Phenylpyruvate to citrate ratio	5	0.12711	35827.3	0.013 (-0.040-0.065)	0.638	1	0.014 (-0.049-0.076)	0.671	0.026 (-0.136-0.187)	0.776	0.016 (-0.060-0.092)	0.703	0.097	0.999	-0.005	0.895	0.998
GCST90200886	Phenylpyruvate to 4-hydroxyphenylpyruvate ratio	6	0.33578	101837	-0.008 (-0.045-0.030)	0.693	1	-0.010 (-0.055-0.035)	0.668	-0.056 (-0.175-0.063)	0.412	-0.011 (-0.065-0.044)	0.721	1.676	0.892	0.026	0.589	0.917
GCST90200887	Cholesterol to cortisol ratio	6	0.30611	93492	-0.002 (-0.039-0.035)	0.929	1	0.004 (-0.040-0.047)	0.866	-0.015 (-0.126-0.095)	0.798	0.007 (-0.045-0.059)	0.806	0.776	0.979	0.029	0.648	0.97
GCST90200888	Citrate to 4-hydroxyphenylpyruvate ratio	7	0.31842	96854.7	0.002 (-0.033-0.038)	0.9	1	0.025 (-0.021-0.072)	0.286	0.003 (-0.094-0.100)	0.953	0.031 (-0.018-0.080)	0.26	3.126	0.793	0.074	0.193	0.69
GCST90200889	Cholesterol to taurocholate ratio	7	0.30402	92904.1	0.009 (-0.027-0.045)	0.633	1	0.008 (-0.037-0.053)	0.73	0.002 (-0.104-0.109)	0.968	0.007 (-0.047-0.060)	0.815	1.82	0.935	0.061	0.049	0.954
GCST90200890	Cortisol to taurocholate ratio	7	0.30373	92545.1	0.002 (-0.033-0.038)	0.901	1	0.008 (-0.039-0.054)	0.746	-0.016 (-0.107-0.076)	0.752	0.008 (-0.041-0.057)	0.755	1.575	0.954	0.01	0.832	0.967
GCST90200891	Salicylate to caprylate (8:0) ratio	10	0.38042	114286	-0.007 (-0.038-0.024)	0.657	1	-0.014 (-0.053-0.025)	0.47	0.009 (-0.073-0.091)	0.838	-0.022 (-0.071-0.026)	0.391	2.778	0.972	-0.04	0.326	0.977
GCST90200892	Hypotaurine to taurine ratio	6	0.151	42534.4	0.017 (-0.027-0.061)	0.457	1	0.020 (-0.034-0.074)	0.468	0.041 (-0.063-0.146)	0.48	0.025 (-0.046-0.096)	0.527	0.981	0.964	-0.018	0.737	0.964
GCST90200893	Taurine to cysteine ratio	8	0.32582	98989.7	-0.014 (-0.047-0.019)	0.402	1	-0.020 (-0.062-0.022)	0.35	-0.022 (-0.108-0.064)	0.633	-0.009 (-0.056-0.039)	0.727	2.463	0.93	0.08	0.171	0.931
GCST90200894	Inosine to theophylline ratio	2	0.07328	20714.8	-0.003 (-0.109-0.104)	0.957	1							0.529	0.467	0.037	0.444	98
GCST90200895	Hypotaurine to cysteine ratio	7	0.19461	54903.7	0.003 (-0.041-0.046)	0.904	1	0.002 (-0.052-0.056)	0.941	0.003 (-0.095-0.101)	0.96	0.005 (-0.067-0.077)	0.891	0.539	0.997	-0.059	0.279	0.999
GCST90200896	Inosine to EDTA ratio	4	0.09611	27077.5	0.020 (-0.050-0.090)	0.571	1	0.028 (-0.052-0.107)	0.495	-0.049 (-0.268-0.170)	0.705	0.035 (-0.076-0.146)	0.582	0.456	0.928	-0.025	0.652	0.936
GCST90200897	Theophylline to EDTA ratio	6	0.31845	96754.3	0.014 (-0.024-0.052)	0.472	1	0.012 (-0.032-0.057)	0.593	-0.010 (-0.123-0.103)	0.871	0.003 (-0.048-0.054)	0.919	1.023	0.961	-0.012	0.878	0.942
GCST90200898	Citrulline to phosphate ratio	5	0.27435	84558.6	0.024 (-0.014-0.063)	0.22	1	0.028 (-0.018-0.073)	0.233	-0.001 (-0.124-0.122)	0.99	0.029 (-0.021-0.078)	0.322	0.643	0.958	-0.033	0.506	0.967
GCST90200899	Citrulline to ornithine ratio	5	0.28508	87391.7	0.023 (-0.015-0.062)	0.228	1	0.024 (-0.022-0.069)	0.31	0.025 (-0.079-0.128)	0.673	0.030 (-0.021-0.082)	0.314	0.274	0.991	0.041	0.426	0.989
GCST90200900	Phosphate to oleoyl-linoleoyl-glycerol (18:1 to 18:2) [2] ratio	7	0.3098	94344.4	0.023 (-0.012-0.058)	0.205	1	0.037 (-0.006-0.079)	0.088	0.050 (-0.053-0.152)	0.389	0.036 (-0.016-0.089)	0.227	1.593	0.953	0.026	0.504	0.93
GCST90200901	Ornithine to phosphate ratio	5	0.25066	77684.8	0.004 (-0.033-0.041)	0.833	1	0.005 (-0.039-0.049)	0.81	0.018 (-0.078-0.113)	0.739	0.004 (-0.047-0.054)	0.886	0.898	0.925	0.058	0.338	0.948
GCST90200902	Phosphate to linoleoyl-arachidonoyl-glycerol (18:2 to 20:4) [2] ratio	5	0.24233	75533.5	0.014 (-0.026-0.055)	0.484	1	0.012 (-0.036-0.059)	0.634	0.064 (-0.083-0.212)	0.455	0.046 (-0.008-0.100)	0.169	2.999	0.558	-0.018	0.66	0.446
GCST90200903	Phosphate to glycerol ratio	5	0.13395	37810.2	0.015 (-0.033-0.064)	0.532	1	0.022 (-0.041-0.084)	0.493	0.036 (-0.102-0.174)	0.646	0.023 (-0.051-0.096)	0.579	0.478	0.976	0.056	0.489	0.975
GCST90200904	Phosphate to linoleoyl-arachidonoyl-glycerol (18:2 to 20:4) [1] ratio	5	0.25676	79383.7	0.025 (-0.016-0.066)	0.233	1	0.030 (-0.018-0.078)	0.225	0.031 (-0.122-0.183)	0.72	0.033 (-0.021-0.087)	0.293	1.244	0.871	0.026	0.529	0.865
GCST90200905	Glucose to glycerol ratio	8	0.21744	61266.4	-0.009 (-0.045-0.027)	0.622	1	-0.010 (-0.055-0.034)	0.649	0.009 (-0.080-0.097)	0.856	-0.010 (-0.069-0.049)	0.746	1.36	0.987	-0.054	0.377	0.993
GCST90200906	2'-deoxyuridine to cytidine ratio	6	0.14493	40735	-0.013 (-0.058-0.033)	0.587	1	-0.014 (-0.070-0.042)	0.615	-0.019 (-0.131-0.092)	0.753	-0.022 (-0.095-0.051)	0.581	0.874	0.972	0.065	0.133	0.973
GCST90200907	Retinol (Vitamin A) to linoleoyl-arachidonoyl-glycerol (18:2 to 20:4) [1] ratio	5	0.22917	71659.6	0.013 (-0.027-0.053)	0.524	1	0.019 (-0.028-0.065)	0.433	0.051 (-0.097-0.198)	0.55	0.021 (-0.033-0.075)	0.493	0.887	0.926	-0.031	0.448	0.943
GCST90200908	Retinol (Vitamin A) to linoleoyl-arachidonoyl-glycerol (18:2 to 20:4) [2] ratio	6	0.26991	83257.6	0.007 (-0.032-0.045)	0.726	1	0.024 (-0.024-0.073)	0.327	0.052 (-0.083-0.187)	0.494	0.030 (-0.021-0.082)	0.301	1.858	0.868	-0.063	0.18	0.758
GCST90200909	Uridine to 2'-deoxyuridine ratio	6	0.26222	80763.6	0.021 (-0.016-0.059)	0.26	1	0.041 (-0.005-0.087)	0.081	-0.035 (-0.170-0.101)	0.642	0.041 (-0.008-0.090)	0.161	2.958	0.707	-0.086	0.189	0.669
GCST90200910	Retinol (Vitamin A) to oleoyl-linoleoyl-glycerol (18:1 to 18:2) [2] ratio	5	0.24782	76813	0.007 (-0.032-0.046)	0.726	1	0.008 (-0.039-0.056)	0.735	-0.002 (-0.134-0.129)	0.973	0.021 (-0.031-0.074)	0.464	0.996	0.91	0.013	0.782	0.866
GCST90200911	Tryptophan to pyruvate ratio	6	0.28222	86620.3	-0.005 (-0.041-0.032)	0.803	1	-0.007 (-0.051-0.037)	0.762	0.007 (-0.101-0.115)	0.904	-0.021 (-0.072-0.030)	0.458	1.981	0.852	0.01	0.779	0.812
GCST90200912	tryptophan to tyrosine ratio	5	0.26385	81458.3	-0.006 (-0.044-0.032)	0.759	1	-0.019 (-0.063-0.025)	0.401	-0.024 (-0.131-0.084)	0.697	-0.021 (-0.071-0.029)	0.459	1.866	0.76	-0.084	0.073	0.722
GCST90200913	Glucose to sucrose ratio	5	0.14579	41246.2	0.004 (-0.049-0.057)	0.887	1	0.004 (-0.059-0.066)	0.912	0.048 (-0.151-0.247)	0.669	0.004 (-0.079-0.086)	0.932	0.548	0.969	0.002	0.961	0.973
GCST90200914	Tyrosine to pyruvate ratio	3	0.23967	74760	-0.004 (-0.050-0.042)	0.865	1	-0.012 (-0.060-0.037)	0.641	-0.078 (-0.428-0.271)	0.736	-0.012 (-0.062-0.039)	0.695	0.894	0.639	-0.022	0.744	98
GCST90200915	Glucose to fructose ratio	5	0.25644	79323.3	-0.011 (-0.050-0.027)	0.558	1	-0.014 (-0.059-0.031)	0.538	-0.066 (-0.184-0.053)	0.355	-0.024 (-0.073-0.025)	0.386	1.799	0.773	0.007	0.922	0.74
GCST90200916	Fructose to sucrose ratio	9	0.38042	114286	-0.016 (-0.049-0.017)	0.345	1	-0.029 (-0.071-0.013)	0.176	-0.021 (-0.110-0.069)	0.664	-0.031 (-0.078-0.015)	0.225	2.828	0.945	0.04	0.474	0.935
GCST90200917	Alpha-ketobutyrate to 3-methyl-2-oxobutyrate ratio	7	0.33578	101837	0.007 (-0.028-0.042)	0.704	1	0.021 (-0.021-0.063)	0.333	-0.022 (-0.138-0.093)	0.723	0.022 (-0.030-0.074)	0.447	2.217	0.899	-0.044	0.421	0.887
GCST90200918	N-palmitoyl-sphingosine (d18:1 to 16:0) to N-palmitoyl-sphinganine (d18:0 to 16:0) ratio	7	0.18302	51559.5	-0.003 (-0.046-0.040)	0.892	1	-0.002 (-0.056-0.052)	0.938	0.000 (-0.100-0.101)	0.994	-0.007 (-0.083-0.070)	0.869	1.004	0.985	-0.003	0.956	0.984
GCST90200919	Caffeine to theophylline ratio	6	0.29086	89030.2	-0.009 (-0.047-0.029)	0.638	1	-0.011 (-0.055-0.033)	0.618	-0.028 (-0.148-0.092)	0.67	-0.012 (-0.062-0.039)	0.672	0.678	0.984	-0.073	0.163	0.992
GCST90200920	Mannose to glycerol ratio	8	0.31873	96915.2	-0.014 (-0.043-0.015)	0.348	1	-0.020 (-0.057-0.017)	0.294	-0.008 (-0.096-0.081)	0.872	-0.029 (-0.071-0.013)	0.216	1.815	0.969	0.036	0.359	0.935
GCST90200921	Mannose to mannitol to sorbitol ratio	7	0.32451	98553.6	0.001 (-0.035-0.037)	0.955	1	-0.003 (-0.050-0.043)	0.888	0.007 (-0.122-0.135)	0.925	-0.002 (-0.051-0.048)	0.95	1.098	0.982	0.004	0.955	0.987
GCST90200922	Alpha-ketobutyrate to pyruvate ratio	8	0.32107	97628.3	-0.001 (-0.034-0.033)	0.97	1	-0.001 (-0.042-0.040)	0.951	0.004 (-0.082-0.090)	0.936	-0.002 (-0.048-0.045)	0.949	1.139	0.992	0.062	0.273	0.997
GCST90200923	Glycerol to mannitol to sorbitol ratio	6	0.30168	92191	0.005 (-0.032-0.042)	0.794	1	0.009 (-0.035-0.053)	0.697	0.061 (-0.082-0.203)	0.45	0.010 (-0.037-0.057)	0.684	0.908	0.97	0.051	0.375	0.97
GCST90200924	Alpha-tocopherol to glycerol ratio	8	0.31873	96915.2	-0.024 (-0.055-0.008)	0.137	1	-0.036 (-0.075-0.003)	0.073	-0.004 (-0.099-0.090)	0.933	-0.036 (-0.080-0.008)	0.152	1.257	0.99	0.041	0.421	0.984
GCST90200925	Caffeine to theobromine ratio	4	0.25226	78114	-0.010 (-0.052-0.033)	0.659	1	-0.008 (-0.055-0.040)	0.752	-0.029 (-0.147-0.089)	0.678	-0.010 (-0.064-0.043)	0.736	0.474	0.925	-0.033	0.493	0.949
GCST90200926	N-stearoyl-sphingosine (d18:1 to 18:0) to N-palmitoyl-sphinganine (d18:0 to 16:0) ratio	10	0.38042	114286	0.018 (-0.013-0.049)	0.253	1	0.022 (-0.018-0.062)	0.287	0.030 (-0.052-0.112)	0.489	0.024 (-0.027-0.075)	0.379	1.227	0.999	-0.077	0.09	0.998
GCST90200927	Theophylline to theobromine ratio	2	0.20184	64027.3	-0.015 (-0.064-0.034)	0.551	1							0.412	0.521	0	0.996	98
GCST90200928	N-palmitoyl-sphingosine (d18:1 to 16:0) to N-stearoyl-sphingosine (d18:1 to 18:0) ratio	7	0.31873	96915.2	0.000 (-0.035-0.036)	0.983	1	0.004 (-0.038-0.046)	0.855	-0.001 (-0.114-0.111)	0.981	0.016 (-0.033-0.065)	0.543	2.117	0.909	0.02	0.637	0.872
GCST90200929	Glycerol to carnitine ratio	8	0.3098	94344.4	0.010 (-0.019-0.039)	0.49	1	0.017 (-0.018-0.053)	0.338	-0.003 (-0.086-0.080)	0.945	0.017 (-0.026-0.061)	0.46	1.748	0.972	0.033	0.288	0.979
GCST90200930	Carnitine to acetylcarnitine (C2) ratio	8	0.33	100199	-0.012 (-0.045-0.020)	0.45	1	-0.014 (-0.055-0.027)	0.503	-0.042 (-0.131-0.048)	0.394	-0.016 (-0.065-0.034)	0.559	1.614	0.978	0.077	0.202	0.982
GCST90200931	Glycerol to sulfate ratio	8	0.36337	109562	0.012 (-0.019-0.043)	0.463	1	0.014 (-0.025-0.053)	0.474	-0.003 (-0.092-0.087)	0.957	0.014 (-0.032-0.061)	0.564	0.884	0.996	-0.026	0.52	0.998
GCST90200932	Glycerol to palmitoylcarnitine (C16) ratio	8	0.3098	94344.4	0.008 (-0.021-0.037)	0.605	1	0.015 (-0.021-0.051)	0.416	0.002 (-0.081-0.085)	0.962	0.018 (-0.023-0.060)	0.415	1.175	0.991	-0.082	0.342	0.983
GCST90200933	Alpha-ketoglutarate to proline ratio	6	0.29693	90829.5	-0.002 (-0.038-0.034)	0.912	1	-0.004 (-0.047-0.039)	0.861	-0.002 (-0.141-0.137)	0.979	-0.003 (-0.053-0.046)	0.898	1.999	0.849	0.021	0.709	0.888
GCST90200934	Acetylcarnitine (C2) to propionylcarnitine (C3) ratio	6	0.25673	79484.2	-0.006 (-0.041-0.029)	0.743	1	-0.008 (-0.049-0.034)	0.712	0.018 (-0.093-0.130)	0.763	-0.008 (-0.055-0.039)	0.751	0.741	0.981	0.002	0.974	0.98
GCST90200935	Carnitine to propionylcarnitine (C3) ratio	8	0.30714	93570.9	-0.013 (-0.045-0.020)	0.443	1	-0.021 (-0.061-0.020)	0.314	-0.014 (-0.115-0.086)	0.787	-0.022 (-0.068-0.024)	0.378	0.891	0.996	-0.041	0.338	0.996
GCST90200936	Succinate to proline ratio	8	0.32451	98553.6	-0.001 (-0.035-0.032)	0.934	1	0.005 (-0.037-0.046)	0.829	-0.012 (-0.125-0.101)	0.84	0.006 (-0.040-0.052)	0.809	1.42	0.985	0.064	0.3	0.987
GCST90200937	Alpha-ketoglutarate to trans-4-hydroxyproline ratio	8	0.31398	95553.7	-0.006 (-0.039-0.026)	0.7	1	-0.010 (-0.054-0.034)	0.653	-0.007 (-0.105-0.090)	0.887	-0.011 (-0.060-0.039)	0.687	1.714	0.974	-0.02	0.757	0.982
GCST90200938	Alpha-ketoglutarate to alanine ratio	5	0.23729	73813.1	0.001 (-0.036-0.038)	0.961	1	0.001 (-0.042-0.044)	0.956	0.012 (-0.095-0.118)	0.84	0.016 (-0.034-0.066)	0.565	0.782	0.941	-0.07	0.169	0.881
GCST90200939	Proline to trans-4-hydroxyproline ratio	9	0.38042	114286	-0.005 (-0.036-0.027)	0.776	1	-0.005 (-0.045-0.035)	0.809	-0.001 (-0.088-0.086)	0.982	-0.007 (-0.057-0.044)	0.8	1.355	0.995	-0.002	0.968	0.995
GCST90200940	Adenosine 5'-diphosphate (ADP) to EDTA ratio	7	0.30714	93570.9	0.002 (-0.045-0.049)	0.932	1	0.000 (-0.058-0.059)	0.988	0.058 (-0.090-0.207)	0.477	0.003 (-0.063-0.070)	0.927	0.947	0.988	0.005	0.922	0.991
GCST90200941	Succinate to trans-4-hydroxyproline ratio	8	0.34157	103278	0.002 (-0.031-0.035)	0.912	1	-0.001 (-0.043-0.041)	0.969	0.010 (-0.091-0.110)	0.855	-0.003 (-0.051-0.046)	0.915	0.989	0.995	0.025	0.533	0.992
GCST90200942	Glutamate to pyruvate ratio	9	0.38042	114286	-0.012 (-0.044-0.019)	0.432	1	-0.020 (-0.061-0.022)	0.35	-0.037 (-0.118-0.044)	0.4	-0.023 (-0.068-0.023)	0.358	1.653	0.99	0.05	0.36	0.986
GCST90200943	Phosphate to EDTA ratio	8	0.32582	98989.7	0.010 (-0.022-0.041)	0.542	1	0.030 (-0.010-0.070)	0.146	0.020 (-0.064-0.103)	0.659	0.033 (-0.014-0.081)	0.209	3.326	0.853	0.025	0.759	0.787
GCST90200944	Alpha-ketoglutarate to pyruvate ratio	8	0.30108	91771.6	0.009 (-0.024-0.041)	0.591	1	0.009 (-0.032-0.049)	0.681	0.007 (-0.075-0.090)	0.868	0.009 (-0.041-0.058)	0.741	0.202	1	-0.044	0.432	1
GCST90200945	Adenosine 5'-monophosphate (AMP) to EDTA ratio	8	0.34866	105352	-0.011 (-0.044-0.021)	0.495	1	-0.005 (-0.047-0.036)	0.799	0.001 (-0.081-0.083)	0.981	-0.008 (-0.059-0.043)	0.768	0.904	0.996	-0.009	0.878	0.996
GCST90200946	Glutamate to alanine ratio	5	0.27381	84107.9	-0.010 (-0.047-0.028)	0.606	1	-0.014 (-0.058-0.029)	0.521	-0.080 (-0.198-0.038)	0.276	-0.017 (-0.067-0.033)	0.533	1.707	0.789	-0.006	0.91	0.832
GCST90200947	Adenosine 5'-diphosphate (ADP) to glucose ratio	5	0.26222	80763.6	-0.012 (-0.063-0.040)	0.655	1	-0.016 (-0.077-0.046)	0.618	0.015 (-0.177-0.207)	0.89	-0.027 (-0.098-0.043)	0.491	0.73	0.948	-0.05	0.501	0.914
GCST90200948	Adenosine 5'-diphosphate (ADP) to mannitol to sorbitol ratio	3	0.08928	25094.6	-0.001 (-0.092-0.091)	0.989	1	0.013 (-0.098-0.124)	0.816	0.049 (-0.139-0.236)	0.701	0.020 (-0.095-0.134)	0.767	0.347	0.841	0.01	0.868	98
GCST90200949	Adenosine 5'-diphosphate (ADP) to N-acetylneuraminate ratio	6	0.30714	93570.9	-0.014 (-0.064-0.036)	0.576	1	-0.026 (-0.087-0.034)	0.394	0.029 (-0.155-0.212)	0.773	-0.028 (-0.091-0.036)	0.437	1.032	0.96	0.024	0.734	0.931
GCST90200950	Glucose to mannitol to sorbitol ratio	5	0.26991	83257.6	-0.013 (-0.052-0.027)	0.523	1	-0.020 (-0.064-0.025)	0.39	0.001 (-0.148-0.149)	0.993	-0.027 (-0.080-0.026)	0.378	1.869	0.76	-0.043	0.507	0.667
GCST90200951	Mannose to fructose ratio	7	0.30402	92904.1	0.001 (-0.034-0.036)	0.961	1	-0.004 (-0.048-0.039)	0.847	-0.027 (-0.129-0.076)	0.634	-0.007 (-0.053-0.039)	0.784	1.756	0.941	-0.005	0.929	0.941
GCST90200952	Adenosine 5'-diphosphate (ADP) to cytidine ratio	6	0.27381	84107.9	-0.026 (-0.076-0.024)	0.304	1	-0.033 (-0.089-0.023)	0.244	-0.044 (-0.198-0.110)	0.604	-0.033 (-0.099-0.033)	0.373	0.325	0.997	0.069	0.381	0.996
GCST90200953	Glucose-to-mannose ratio	6	0.16862	47608.8	0.003 (-0.044-0.050)	0.902	1	-0.008 (-0.064-0.049)	0.786	0.061 (-0.076-0.197)	0.433	-0.018 (-0.095-0.060)	0.676	1.188	0.946	0.061	0.161	0.949
GCST90200954	Cytidine to N-acetylneuraminate ratio	6	0.28508	87391.7	0.024 (-0.013-0.061)	0.208	1	0.023 (-0.021-0.068)	0.302	0.027 (-0.078-0.132)	0.639	0.039 (-0.014-0.092)	0.204	1.372	0.927	0.065	0.211	0.859
GCST90200955	Adenosine 5'-diphosphate (ADP) to choline phosphate ratio	3	0.19475	61952.7	0.000 (-0.058-0.059)	0.99	1	0.005 (-0.057-0.067)	0.876	0.051 (-0.229-0.331)	0.782	0.006 (-0.064-0.076)	0.882	0.155	0.926	-0.013	0.869	98
GCST90200956	Cytidine to N-acetylglucosamine to N-acetylgalactosamine ratio	7	0.30792	93754.4	0.021 (-0.015-0.057)	0.246	1	0.021 (-0.021-0.063)	0.319	0.041 (-0.056-0.138)	0.446	0.038 (-0.012-0.088)	0.188	0.862	0.99	-0.054	0.414	0.98
GCST90200957	N-acetylneuraminate to N-acetylglucosamine to N-acetylgalactosamine ratio	5	0.24676	76834.6	0.010 (-0.029-0.050)	0.608	1	0.013 (-0.033-0.059)	0.583	0.041 (-0.080-0.161)	0.558	0.014 (-0.035-0.062)	0.609	1.042	0.903	-0.032	0.455	0.932
GCST90200958	Adenosine 5'-diphosphate (ADP) to choline ratio	5	0.26222	80763.6	0.001 (-0.051-0.052)	0.976	1	-0.008 (-0.066-0.049)	0.782	0.053 (-0.138-0.245)	0.623	-0.011 (-0.083-0.061)	0.782	0.472	0.976	-0.05	0.475	0.948
GCST90200959	Choline phosphate to choline ratio	6	0.29824	91265.6	-0.015 (-0.050-0.020)	0.392	1	-0.031 (-0.071-0.010)	0.14	0.003 (-0.087-0.093)	0.951	-0.027 (-0.075-0.021)	0.326	1.696	0.889	0.034	0.575	0.84
GCST90200960	Choline phosphate to phosphoethanolamine ratio	8	0.346	104579	-0.025 (-0.058-0.009)	0.145	1	-0.033 (-0.074-0.008)	0.116	-0.009 (-0.096-0.077)	0.837	-0.038 (-0.082-0.007)	0.142	1.565	0.98	-0.001	0.972	0.964
GCST90200961	Adenosine 5'-diphosphate (ADP) to ornithine ratio	4	0.23045	71830.3	-0.015 (-0.070-0.039)	0.582	1	-0.020 (-0.078-0.039)	0.512	0.025 (-0.208-0.258)	0.852	-0.021 (-0.087-0.045)	0.578	0.155	0.985	0.049	0.31	0.979
GCST90200962	Adenosine 5'-diphosphate (ADP) to glutamine ratio	5	0.26222	80763.6	-0.007 (-0.059-0.044)	0.783	1	-0.012 (-0.074-0.051)	0.717	0.019 (-0.174-0.212)	0.857	-0.013 (-0.081-0.054)	0.721	0.225	0.994	0.128	0.043	0.992
GCST90200963	Inosine 5'-monophosphate (IMP) to urate ratio	5	0.15125	42626.1	0.007 (-0.061-0.074)	0.847	1	0.006 (-0.075-0.086)	0.891	-0.016 (-0.147-0.116)	0.829	0.009 (-0.092-0.110)	0.87	0.298	0.99	-0.01	0.839	0.989
GCST90200964	Adenosine 5'-diphosphate (ADP) to 5-oxoproline ratio	7	0.30714	93570.9	-0.008 (-0.055-0.039)	0.735	1	-0.002 (-0.059-0.055)	0.946	0.027 (-0.123-0.177)	0.741	0.002 (-0.059-0.063)	0.951	0.75	0.993	-0.031	0.695	0.993
GCST90200965	Glutamate to 5-oxoproline ratio	5	0.23939	74401	-0.018 (-0.055-0.020)	0.356	1	-0.033 (-0.076-0.011)	0.14	0.015 (-0.123-0.153)	0.847	-0.028 (-0.079-0.022)	0.329	1.639	0.802	-0.028	0.666	0.745
GCST90200966	Adenosine 5'-diphosphate (ADP) to uridine ratio	6	0.27956	85846.8	-0.015 (-0.064-0.034)	0.539	1	-0.020 (-0.077-0.037)	0.497	-0.027 (-0.185-0.131)	0.753	-0.020 (-0.086-0.045)	0.571	0.211	0.999	-0.06	0.46	0.999
GCST90200967	Phosphate to urate ratio	4	0.20791	65826.6	-0.010 (-0.047-0.027)	0.608	1	-0.006 (-0.046-0.034)	0.76	-0.040 (-0.186-0.107)	0.648	-0.024 (-0.072-0.024)	0.402	0.893	0.827	0.031	0.401	0.71
GCST90200968	Phosphate to 5-oxoproline ratio	7	0.30714	93570.9	-0.018 (-0.052-0.017)	0.319	1	-0.024 (-0.066-0.018)	0.262	0.022 (-0.102-0.146)	0.744	-0.028 (-0.078-0.023)	0.323	1.472	0.961	0	0.997	0.953
GCST90200969	Adenosine 5'-monophosphate (AMP) to N-palmitoyl-sphingosine (d18:1 to 16:0) ratio	7	0.30108	91771.6	-0.009 (-0.043-0.026)	0.632	1	-0.013 (-0.054-0.028)	0.537	0.004 (-0.083-0.092)	0.926	-0.017 (-0.065-0.031)	0.517	1.996	0.92	-0.051	0.23	0.935
GCST90200970	Adenosine 5'-monophosphate (AMP) to leucine ratio	4	0.22499	70450.3	-0.008 (-0.049-0.033)	0.696	1	-0.009 (-0.054-0.035)	0.686	0.020 (-0.129-0.169)	0.82	-0.008 (-0.060-0.043)	0.774	0.305	0.959	-0.048	0.457	0.974
GCST90200971	Leucine to phosphate ratio	6	0.28222	86620.3	0.003 (-0.030-0.036)	0.852	1	-0.009 (-0.050-0.032)	0.664	0.010 (-0.089-0.109)	0.849	-0.017 (-0.062-0.027)	0.484	1.698	0.889	-0.01	0.856	0.794
GCST90200972	Leucine to N-palmitoyl-sphingosine (d18:1 to 16:0) ratio	5	0.26991	83257.6	-0.014 (-0.052-0.024)	0.473	1	-0.013 (-0.054-0.028)	0.538	-0.038 (-0.186-0.110)	0.652	-0.015 (-0.065-0.034)	0.575	0.523	0.971	-0.05	0.383	0.97
GCST90200973	Proline to glutamate ratio	5	0.23939	74401	-0.004 (-0.042-0.034)	0.845	1	-0.002 (-0.045-0.041)	0.917	0.001 (-0.137-0.140)	0.986	-0.003 (-0.056-0.050)	0.918	0.967	0.915	-0.027	0.52	0.949
GCST90200974	Phosphate to proline ratio	7	0.31845	96754.3	-0.013 (-0.046-0.021)	0.449	1	-0.019 (-0.061-0.024)	0.386	0.001 (-0.092-0.095)	0.979	-0.022 (-0.071-0.028)	0.428	1.408	0.965	0.018	0.764	0.972
GCST90200975	Arachidonate (20:4n6) to caffeine ratio	6	0.31845	96754.3	0.011 (-0.027-0.049)	0.573	1	0.024 (-0.020-0.067)	0.286	0.040 (-0.072-0.152)	0.523	0.025 (-0.029-0.078)	0.408	1.424	0.922	0.054	0.264	0.888
GCST90200976	Adenosine 5'-monophosphate (AMP) to urate ratio	4	0.25832	79913.3	-0.027 (-0.068-0.014)	0.195	1	-0.028 (-0.071-0.016)	0.214	0.001 (-0.232-0.234)	0.994	-0.032 (-0.080-0.015)	0.278	0.216	0.975	-0.081	0.122	0.95
GCST90200977	Arachidonate (20:4n6) to paraxanthine ratio	7	0.27959	85746.3	0.028 (-0.008-0.064)	0.134	1	0.040 (-0.005-0.084)	0.084	0.045 (-0.073-0.163)	0.488	0.040 (-0.010-0.091)	0.171	1.657	0.948	0.065	0.281	0.942
GCST90200978	Caffeine to paraxanthine ratio	6	0.28668	87820.9	0.005 (-0.032-0.043)	0.773	1	0.002 (-0.043-0.046)	0.946	-0.034 (-0.143-0.075)	0.575	-0.000 (-0.051-0.050)	0.992	1.143	0.95	0.003	0.962	0.969
GCST90200979	Arachidonate (20:4n6) to linoleate (18:2n6) ratio	4	0.09377	26364.3	0.016 (-0.043-0.075)	0.591	1	0.012 (-0.054-0.078)	0.713	-0.018 (-0.182-0.146)	0.85	0.011 (-0.078-0.101)	0.821	0.299	0.96	-0.016	0.638	0.962
GCST90200980	Phosphoethanolamine to choline ratio	4	0.26382	81558.7	-0.006 (-0.047-0.034)	0.751	1	-0.008 (-0.051-0.035)	0.718	-0.000 (-0.105-0.104)	0.998	-0.008 (-0.060-0.044)	0.78	0.407	0.939	-0.069	0.27	0.965
GCST90200981	Caffeine to linoleate (18:2n6) ratio	5	0.28402	87047.4	-0.006 (-0.046-0.035)	0.781	1	-0.008 (-0.055-0.038)	0.72	0.017 (-0.100-0.134)	0.793	-0.013 (-0.067-0.041)	0.654	0.526	0.971	-0.051	0.373	0.96
GCST90200982	Paraxanthine to linoleate (18:2n6) ratio	6	0.31845	96754.3	-0.020 (-0.058-0.018)	0.299	1	-0.019 (-0.064-0.027)	0.414	-0.014 (-0.126-0.098)	0.817	-0.031 (-0.084-0.021)	0.294	0.719	0.982	-0.098	0.211	0.974
GCST90200983	Cholesterol to linoleoyl-arachidonoyl-glycerol (18:2 to 20:4) [1] ratio	6	0.27381	84107.9	0.008 (-0.030-0.046)	0.679	1	0.021 (-0.023-0.064)	0.352	0.024 (-0.092-0.140)	0.706	0.019 (-0.031-0.070)	0.49	1.348	0.93	-0.061	0.128	0.897
GCST90200984	Cholesterol to benzoate ratio	5	0.23549	73550.7	0.001 (-0.040-0.043)	0.945	1	0.010 (-0.036-0.056)	0.668	0.035 (-0.120-0.189)	0.691	0.013 (-0.037-0.063)	0.627	0.678	0.954	-0.043	0.607	0.911
GCST90200985	Cholesterol to oleoyl-linoleoyl-glycerol (18:1 to 18:2) [2] ratio	8	0.3098	94344.4	0.020 (-0.013-0.053)	0.241	1	0.019 (-0.022-0.061)	0.363	0.008 (-0.087-0.103)	0.872	0.019 (-0.025-0.063)	0.423	0.906	0.996	0.042	0.298	0.998
GCST90200986	Cholesterol to linoleoyl-arachidonoyl-glycerol (18:2 to 20:4) [2] ratio	5	0.26991	83257.6	0.020 (-0.020-0.061)	0.324	1	0.031 (-0.016-0.078)	0.201	0.080 (-0.079-0.238)	0.397	0.031 (-0.021-0.082)	0.307	0.882	0.927	-0.003	0.931	0.873
GCST90200987	Benzoate to oleoyl-linoleoyl-glycerol (18:1 to 18:2) [2] ratio	6	0.30168	92191	0.023 (-0.017-0.063)	0.253	1	0.026 (-0.022-0.073)	0.294	0.002 (-0.161-0.166)	0.978	0.026 (-0.031-0.083)	0.411	1.151	0.95	-0.066	0.146	0.966
GCST90200988	Benzoate to linoleoyl-arachidonoyl-glycerol (18:2 to 20:4) [1] ratio	7	0.32451	98553.6	-0.007 (-0.047-0.032)	0.714	1	-0.008 (-0.057-0.042)	0.762	0.018 (-0.124-0.160)	0.811	0.004 (-0.051-0.059)	0.887	0.955	0.987	0.043	0.528	0.982
GCST90200989	Histidine to asparagine ratio	6	0.12817	36171.7	0.009 (-0.037-0.055)	0.694	1	0.007 (-0.046-0.061)	0.785	0.048 (-0.070-0.166)	0.471	0.007 (-0.067-0.081)	0.861	1.246	0.94	-0.003	0.907	0.951
GCST90200990	Benzoate to linoleoyl-arachidonoyl-glycerol (18:2 to 20:4) [2] ratio	8	0.32451	98553.6	-0.001 (-0.039-0.036)	0.94	1	-0.004 (-0.048-0.041)	0.874	0.018 (-0.108-0.143)	0.792	0.014 (-0.037-0.065)	0.606	0.853	0.997	-0.004	0.879	0.992
GCST90200991	Histidine to alanine ratio	9	0.21744	61266.4	-0.002 (-0.040-0.035)	0.905	1	-0.007 (-0.053-0.038)	0.753	-0.025 (-0.114-0.063)	0.591	-0.011 (-0.083-0.061)	0.778	1.733	0.988	-0.062	0.123	0.986
GCST90200992	Alanine to asparagine ratio	7	0.29718	90921.3	0.005 (-0.030-0.040)	0.785	1	0.012 (-0.032-0.056)	0.595	0.006 (-0.092-0.105)	0.903	0.011 (-0.041-0.063)	0.686	1.323	0.97	0.01	0.785	0.965
GCST90200993	Salicylate to oxalate (ethanedioate) ratio	5	0.26803	82667.6	-0.008 (-0.046-0.031)	0.699	1	-0.012 (-0.058-0.034)	0.613	0.045 (-0.093-0.184)	0.565	0.010 (-0.042-0.061)	0.735	0.861	0.93	0.066	0.296	0.849
GCST90200994	Glutamine to alanine ratio	8	0.31842	96854.7	-0.007 (-0.040-0.026)	0.672	1	-0.002 (-0.042-0.038)	0.907	-0.031 (-0.118-0.057)	0.52	-0.002 (-0.051-0.047)	0.935	1.217	0.991	0.002	0.96	0.995
GCST90200995	Salicylate to taurocholate ratio	8	0.36337	109562	0.010 (-0.025-0.046)	0.562	1	0.019 (-0.026-0.064)	0.413	0.018 (-0.093-0.129)	0.764	0.022 (-0.030-0.073)	0.439	1.377	0.986	0.029	0.627	0.989
GCST90200996	Citrate to taurocholate ratio	6	0.3316	100628	0.011 (-0.028-0.050)	0.576	1	0.016 (-0.031-0.063)	0.51	0.006 (-0.109-0.120)	0.928	0.018 (-0.037-0.072)	0.556	1.165	0.948	0.009	0.854	0.962
GCST90200997	Histidine to glutamine ratio	3	0.08902	25002.9	-0.012 (-0.077-0.053)	0.719	1	-0.017 (-0.093-0.060)	0.667	-0.016 (-0.214-0.182)	0.901	-0.017 (-0.109-0.074)	0.748	0.059	0.971	-0.038	0.295	98
GCST90200998	Salicylate to citrate ratio	5	0.29086	89030.2	0.007 (-0.032-0.046)	0.715	1	0.019 (-0.026-0.065)	0.406	0.056 (-0.063-0.175)	0.425	0.019 (-0.030-0.068)	0.484	1.272	0.866	0.01	0.856	0.807
GCST90200999	Taurocholate to oxalate (ethanedioate) ratio	9	0.34866	105352	-0.013 (-0.046-0.020)	0.439	1	-0.024 (-0.066-0.017)	0.25	-0.021 (-0.106-0.063)	0.637	-0.024 (-0.070-0.022)	0.339	2.165	0.976	0.013	0.867	0.975
GCST90201000	Serine to threonine ratio	6	0.28665	87921.4	0.013 (-0.022-0.049)	0.465	1	0.015 (-0.028-0.059)	0.488	-0.008 (-0.101-0.085)	0.873	0.010 (-0.041-0.062)	0.711	1.41	0.923	-0.022	0.556	0.933
GCST90201001	Serine to alpha-ketobutyrate ratio	5	0.24623	76383.8	-0.011 (-0.049-0.027)	0.571	1	-0.010 (-0.054-0.035)	0.674	-0.007 (-0.127-0.113)	0.914	-0.019 (-0.071-0.034)	0.527	0.457	0.978	0.006	0.912	0.971
GCST90201002	Maltose to sucrose ratio	3	0.22499	70450.3	-0.003 (-0.055-0.050)	0.923	1	-0.002 (-0.057-0.053)	0.949	0.023 (-0.190-0.237)	0.866	0.003 (-0.057-0.062)	0.939	0.137	0.934	-0.071	0.38	98
GCST90201003	Glucose to N-palmitoyl-sphingosine (d18:1 to 16:0) ratio	4	0.26516	81896.2	-0.002 (-0.043-0.040)	0.933	1	-0.001 (-0.047-0.045)	0.974	0.021 (-0.143-0.185)	0.828	-0.001 (-0.053-0.052)	0.985	0.085	0.994	0.072	0.167	0.996
GCST90201004	Glucose to N-stearoyl-sphingosine (d18:1 to 18:0) ratio	3	0.24676	76834.6	-0.011 (-0.056-0.034)	0.617	1	-0.012 (-0.062-0.038)	0.635	0.008 (-0.138-0.154)	0.934	-0.007 (-0.059-0.045)	0.815	0.102	0.95	-0.015	0.848	98
GCST90201005	Fructose to maltose ratio	3	0.05726	16069.5	0.014 (-0.061-0.088)	0.716	1	0.024 (-0.070-0.119)	0.613	-0.002 (-0.177-0.173)	0.986	0.033 (-0.078-0.144)	0.616	0.663	0.718	-0.008	0.907	98
GCST90201006	Alpha-ketobutyrate to 3-methyl-2-oxovalerate ratio	7	0.33	100199	0.013 (-0.021-0.048)	0.444	1	0.025 (-0.018-0.068)	0.247	0.022 (-0.079-0.122)	0.69	0.026 (-0.025-0.076)	0.354	1.927	0.926	0.047	0.524	0.904
GCST90201007	Glucose to N-palmitoyl-sphinganine (d18:0 to 16:0) ratio	6	0.30136	92130.6	0.013 (-0.024-0.050)	0.482	1	0.015 (-0.030-0.060)	0.511	0.030 (-0.088-0.148)	0.642	0.037 (-0.014-0.087)	0.212	2.64	0.755	0.001	0.991	0.664
GCST90201008	Threonine to alpha-ketobutyrate ratio	6	0.29115	89191.1	-0.008 (-0.045-0.029)	0.676	1	-0.010 (-0.054-0.034)	0.655	-0.034 (-0.153-0.086)	0.608	-0.011 (-0.060-0.037)	0.664	0.71	0.982	0.027	0.609	0.988
GCST90201009	Threonine to pyruvate ratio	4	0.252	78022.3	-0.008 (-0.050-0.033)	0.7	1	-0.015 (-0.060-0.030)	0.513	0.037 (-0.125-0.199)	0.7	-0.016 (-0.067-0.035)	0.578	0.874	0.832	0.011	0.76	0.841
GCST90201010	Alpha-ketobutyrate to 4-methyl-2-oxopentanoate ratio	6	0.29115	89191.1	0.015 (-0.021-0.051)	0.422	1	0.020 (-0.025-0.065)	0.38	0.030 (-0.087-0.146)	0.643	0.022 (-0.028-0.072)	0.425	0.474	0.993	0.058	0.505	0.99
GCST90201011	3-methyl-2-oxovalerate to 4-methyl-2-oxopentanoate ratio	5	0.28697	87981.8	0.004 (-0.035-0.043)	0.851	1	0.000 (-0.044-0.045)	0.983	0.012 (-0.112-0.136)	0.862	-0.000 (-0.052-0.051)	0.989	0.336	0.987	-0.064	0.246	0.992
GCST90201012	3-methyl-2-oxovalerate to 3-methyl-2-oxobutyrate ratio	7	0.30611	93492	0.012 (-0.023-0.047)	0.518	1	0.012 (-0.031-0.055)	0.58	0.032 (-0.075-0.140)	0.582	0.014 (-0.035-0.064)	0.587	0.746	0.993	-0.153	0.02	0.995
GCST90201013	Androsterone glucuronide to etiocholanolone glucuronide ratio	4	0.25254	78274.9	0.019 (-0.021-0.060)	0.346	1	0.020 (-0.024-0.065)	0.371	-0.026 (-0.189-0.136)	0.782	0.026 (-0.025-0.077)	0.391	0.384	0.944	0.006	0.87	0.914
GCST90201014	Glucuronate to androsterone glucuronide ratio	5	0.24782	76813	0.003 (-0.032-0.038)	0.869	1	0.005 (-0.036-0.046)	0.817	0.036 (-0.083-0.154)	0.598	0.005 (-0.040-0.051)	0.829	0.946	0.918	0.026	0.401	0.948
GCST90201015	Bilirubin (Z,Z) to androsterone glucuronide ratio	6	0.16862	47608.8	-0.002 (-0.047-0.042)	0.928	1	0.003 (-0.051-0.058)	0.901	0.020 (-0.109-0.149)	0.777	0.006 (-0.071-0.083)	0.887	1.255	0.939	-0.003	0.92	0.941
GCST90201016	Bilirubin (Z,Z) to etiocholanolone glucuronide ratio	6	0.14313	40472.6	-0.015 (-0.064-0.035)	0.564	1	-0.021 (-0.080-0.039)	0.502	-0.029 (-0.168-0.111)	0.709	-0.032 (-0.116-0.053)	0.494	0.841	0.974	0.01	0.767	0.97
GCST90201017	4-methyl-2-oxopentanoate to 3-methyl-2-oxobutyrate ratio	7	0.30611	93492	0.001 (-0.033-0.036)	0.937	1	0.003 (-0.039-0.045)	0.882	0.038 (-0.069-0.144)	0.52	0.008 (-0.038-0.055)	0.737	1.458	0.962	0.004	0.952	0.956
GCST90201018	Bilirubin (Z,Z) to glucuronate ratio	5	0.11083	31088.5	-0.009 (-0.059-0.040)	0.718	1	-0.016 (-0.079-0.047)	0.618	0.016 (-0.110-0.141)	0.822	-0.018 (-0.094-0.057)	0.658	0.749	0.945	0.034	0.406	0.943
GCST90201019	Glucuronate to etiocholanolone glucuronide ratio	7	0.29275	89620.2	0.003 (-0.033-0.038)	0.872	1	0.007 (-0.039-0.052)	0.778	0.001 (-0.115-0.117)	0.987	0.007 (-0.041-0.056)	0.777	1.174	0.978	0.011	0.786	0.987
GCST90201020	Paraxanthine to 5-acetylamino-6-formylamino-3-methyluracil ratio	6	0.31845	96754.3	-0.022 (-0.061-0.018)	0.283	1	-0.039 (-0.086-0.008)	0.104	-0.094 (-0.209-0.022)	0.187	-0.040 (-0.097-0.017)	0.225	2.72	0.743	-0.03	0.423	0.673
Abbreviations: IVs instrumental variables, OR odds ratio per standard deviation (SD) in genetically predicted plasma level, CI confidence interval,FDR, false discovery rate by Benjamini-Hochberg method, MR-PRESSO Mendelian Randomization Pleiotropy RESidual Sum and Outlier a Variance in plasma level of metabolite explained by IVs. b NA presents not enough SNPs for MR-PRESSO analyses.
