# Supplementary material for: Plasma metabolite octadecadienedioate: A novel protective factor against diabetes-related Charcot foot
Source: Medicine (Baltimore). 2026 Jul 31;105(31):e49973. doi: 10.1097/MD.0000000000049973 (PMC13433017; doi:10.1097/MD.0000000000049973)
Supplement: Supplementary file 7 [file medi-105-e49973-s007.xlsx]

## Sheet: S7 LDtraitSNPs
Table S7. LDtraitSNPs.
IV	Trait	Chr	Pos	P	OR or BETA	95% CI (TEXT)	MAPPED_GENE	PUBMEDID	FIRST AUTHOR	JOURNAL	Sample	STUDY ACCESSION
rs9273368	latent autoimmune diabetes in adults, type 2 diabetes mellitus	6	32658698	3e-78	2.439	[2.222-2.676]	HLA-DQA1 - HLA-DQB1	30254083	Cousminer DL	Diabetes Care	2,779 European ancestry latent autoimmune diabetes cases, 10,396 European ancestry type 2 diabetes cases	GCST007246
rs9273368	type 1 diabetes mellitus, latent autoimmune diabetes in adults	6	32658698	8e-40	2.99	[2.60-3.91]	HLA-DQA1 - HLA-DQB1	30254083	Cousminer DL	Diabetes Care	2,454 European ancestry latent autoimmune diabetes cases, 968 European ancestry type 1 diabetes cases	GCST007247
rs9273368	type 2 diabetes mellitus	6	32658698	7e-40	2.678	[2.314 - 3.1]	HLA-DQA1 - HLA-DQB1	34737425	Mansour Aly D	Nat Genet	452 Scandinavian ancestry cases, 2,744 Scandinavian ancestry controls	GCST90026412
rs9273368	Drugs used in diabetes use measurement	6	32658698	2e-49	0.1157	[0.1-0.13] unit increase	HLA-DQA1 - HLA-DQB1	34594039	Sakaue S	Nat Genet	15,272 European ancestry cases, 290,641 European ancestry controls, 30,515 East Asian ancestry cases, 148,211 East Asian ancestry controls	GCST90018981
