# Supplementary material for: Plasma metabolite octadecadienedioate: A novel protective factor against diabetes-related Charcot foot
Source: Medicine (Baltimore). 2026 Jul 31;105(31):e49973. doi: 10.1097/MD.0000000000049973 (PMC13433017; doi:10.1097/MD.0000000000049973)
Supplement: Supplementary file 8 [file medi-105-e49973-s008.xlsx]

## Sheet: S8 multiMR
Table S8. Results of Multivariable MR (MVMR) analyses a
GWAS ID	Exposures	Univarite MR from primary analyses using IVW			MVMR using IVW
		Number of IVs	OR (95% CI)	P	Number of IVs	OR (95% CI)	P
GCST90200170	Octadecadienedioate (C18:2-DC) levels	32	0.644(0.528-0.785)	1.30894e-05	138	0.632(0.479-0.834)	0.00117046
ieu-b-25	Cigarettes per Day	22	1.859(1.04-3.325)	0.0364761	138	1.013(0.229-4.492)	0.986008
ieu-b-40	body mass index	475	3.083(2.043-4.653)	8.31237e-08	138	1.687(0.673-4.231)	0.26468
ieu-b-114	Fasting glucose	27	4.29(1.122-16.409)	0.033372	138	2.649(0.812-8.641)	0.106237
ieu-b-4836	Years of schooling	20	1.366(0.37-5.049)	0.639615
Abbreviations: IVs instrumental variables, OR odds ratio per standard deviation (SD) in genetically predicted plasma level, CI confidence interval, IVW inverse-variance weighted. a Among the 4 reported factors identified in previous research, 3 were included in our multivariable MR analyses for the nominally significant at P<0.05.
