# Supplementary material for: Plasma metabolite octadecadienedioate: A novel protective factor against diabetes-related Charcot foot
Source: Medicine (Baltimore). 2026 Jul 31;105(31):e49973. doi: 10.1097/MD.0000000000049973 (PMC13433017; doi:10.1097/MD.0000000000049973)
Supplement: Supplementary file 9 [file medi-105-e49973-s009.xlsx]

## Sheet: S9 colocalization
Table S9. Colocalization analyses for the top SNP in primary analyses
TOP SNP	chr	pos
rs4149056	12	21178615
posterior probability	PP.H0	3.48518e-162
	PP.H1	0.0483976
	PP.H2	5.07898e-163
	PP.H3	0.00610752
	PP.H4	0.945495
Abbreviations: IV instrumental variable, PP posterior probability. a Colocalization was conducted by the leading SNP's corresponding genomic locu using the R package coloc. Loci showing a positive colocalization with a posterior probability (PP.4>0.8) are presented.
